# Supplementary material for: Interferon induced circRNAs escape herpesvirus host shutoff and suppress lytic infection
Source: EMBO Rep. 2024 Jan 23;25(3):1541–69. doi: 10.1038/s44319-023-00051-z (PMC10933408; doi:10.1038/s44319-023-00051-z)
Supplement: Supplementary file 2 — Dataset EV1 [file 44319_2023_51_MOESM2_ESM.xlsx]

## Sheet: Tab 1
DATASET EV1. Transcriptomic data from HSV-1 human infection models
Transcriptomic data from bulk RNA-Seq data for MRC-5 infected with HSV-1 strain KOS at MOI of 10 plaque-forming unit (PFU)/cell for 12 or 24 hours. Data was mapped to a concatenated genome assembly containing hg38 (gencode.v36), KT899744.1, and ERCC (External RNA Controls Consortium) spike-ins. Tab 1-GenePlotter) Query ERCC normalized gene expression data from the samples by inputting gene symbol…

## Sheet: GenePlotter
	Gene Symbol	GAPDH	<-- type your gene of interest here, and graph/table will autopopulate
										ERCC normalized counts
									GAPDH	R1	R2	R3	R4
									Uninf.	23303.6	32095.5	36797.1	26308.2
									12 hpi	2349.12	1100.68	2770.05	4144.35
									24 hpi			1954.3	2043.81
										Log2FC (Infected/Uninfected), pseudozero=0.001
									GAPDH	R1	R2	R3	R4
									12 hpi	-3.31036	-4.8659	-3.73161	-2.6663
									24 hpi			-3.57583	-3.97304

## Sheet: CircPlotter
	circbase ID	hsa_circ_0001730	<-- type your circRNA of interest here, and graph/table will autopopulate
	colinear gene	EPHB4
									ERCC normalized counts
								hsa_circ_0001730	R1	R2	R3	R4
								Uninf.	NA	9.95341	6.58957	NA
								12 hpi	17.7737	7.97648	11.943	17.787
								24 hpi			18.8084	32.1973
									Log2FC (Infected/Uninfected), pseudozero=0.001
								hsa_circ_0001730	R1	R2	R3	R4
								12 hpi	14.1175	-0.319439	0.857911	14.1185
								24 hpi			14.1991	1.69368

## Sheet: Summary data
sample	STAR 2-pass mapping stats					STAR Mapped Reads
	Number of input reads	Uniquely mapped reads number	Number of reads mapped to multiple loci	Number of reads mapped to too many loci	Number of chimeric reads	hg38	ERCC	KT899744.1
MRC5_Uninfected_R1	23120427	20701810	2138101	11488	130662	22785024	111532	13
MRC5_Uninfected_R2	26482125	23623368	2525248	13168	149608	26116336	101166	7
MRC5_Uninfected_R3	19472643	17984443	1111713	4624	187644	19116489	64497	2
MRC5_Uninfected_R4	20293628	18679527	1178245	5030	206578	19891837	70924	1
MRC5_Infected_12h_R1	20383371	16454563	3271352	15688	133005	11771313	176766	7845475
MRC5_Infected_12h_R2	26071457	20766354	4568716	26602	197753	15692086	325964	9396925
MRC5_Infected_12h_R3	21563431	18337159	2705201	5453	207434	8405749	86353	12639217
MRC5_Infected_12h_R4	24472528	20840859	2733900	6362	315951	9990452	98944	13614392
MRC5_Infected_24h_R3	23770280	18928193	3507304	5636	214882	8530067	86281	13913818
MRC5_Infected_24h_R4	26134329	20433345	3974901	6255	217625	9668759	120492	14704916

## Sheet: Raw counts
										Raw Gene or BSJ counts
Species	Gene_ID	Gene_name	circRNA annotation	Chromosome	Start	Stop	Strand	Size_(kb)	Gene_type	MRC5_Uninfected_R1	MRC5_Uninfected_R2	MRC5_Uninfected_R3	MRC5_Uninfected_R4	MRC5_Infected_12h_R1	MRC5_Infected_12h_R2	MRC5_Infected_12h_R3	MRC5_Infected_12h_R4	MRC5_Infected_24h_R3	MRC5_Infected_24h_R4
ERCC	ERCC_00002	ERCC_00002	NA	ERCC	0	1061	+	1.061	spike-in	22451	20378	9784	10415	35222	62976	13700	13010	15023	20101
ERCC	ERCC_00003	ERCC_00003	NA	ERCC	0	1023	+	1.023	spike-in	1160	972	1261	1458	1814	3720	1739	2049	1385	2241
ERCC	ERCC_00004	ERCC_00004	NA	ERCC	0	523	+	0.523	spike-in	3454	3058	2413	2742	5467	10951	3244	3589	2764	4297
ERCC	ERCC_00009	ERCC_00009	NA	ERCC	0	984	+	0.984	spike-in	985	870	305	303	1461	2630	422	451	464	600
ERCC	ERCC_00012	ERCC_00012	NA	ERCC	0	994	+	0.994	spike-in	NA	NA	NA	NA	NA	NA	NA	NA	NA	NA
ERCC	ERCC_00013	ERCC_00013	NA	ERCC	0	808	+	0.808	spike-in	NA	3	1	1	NA	NA	NA	1	1	NA
ERCC	ERCC_00014	ERCC_00014	NA	ERCC	0	1957	+	1.957	spike-in	4	7	7	4	8	21	9	9	7	5
ERCC	ERCC_00016	ERCC_00016	NA	ERCC	0	844	+	0.844	spike-in	NA	NA	NA	NA	1	NA	NA	1	NA	1
ERCC	ERCC_00017	ERCC_00017	NA	ERCC	0	1136	+	1.136	spike-in	NA	NA	NA	NA	NA	NA	NA	NA	NA	NA
ERCC	ERCC_00019	ERCC_00019	NA	ERCC	0	644	+	0.644	spike-in	13	21	17	11	20	52	14	22	14	20
ERCC	ERCC_00022	ERCC_00022	NA	ERCC	0	751	+	0.751	spike-in	189	158	137	120	277	547	176	158	182	241
ERCC	ERCC_00024	ERCC_00024	NA	ERCC	0	536	+	0.536	spike-in	NA	1	NA	NA	NA	1	NA	NA	NA	NA
ERCC	ERCC_00025	ERCC_00025	NA	ERCC	0	1994	+	1.994	spike-in	142	139	95	108	253	441	139	136	119	156
ERCC	ERCC_00028	ERCC_00028	NA	ERCC	0	1130	+	1.13	spike-in	3	4	1	4	6	10	3	NA	3	2
ERCC	ERCC_00031	ERCC_00031	NA	ERCC	0	1138	+	1.138	spike-in	3	2	NA	2	2	6	4	2	10	2
ERCC	ERCC_00033	ERCC_00033	NA	ERCC	0	2022	+	2.022	spike-in	7	2	8	5	11	10	5	11	8	7
ERCC	ERCC_00034	ERCC_00034	NA	ERCC	0	1019	+	1.019	spike-in	23	24	17	13	24	55	16	15	11	17
ERCC	ERCC_00035	ERCC_00035	NA	ERCC	0	1130	+	1.13	spike-in	147	137	61	87	277	405	105	130	89	162
ERCC	ERCC_00039	ERCC_00039	NA	ERCC	0	740	+	0.74	spike-in	6	8	3	4	7	9	7	1	1	3
ERCC	ERCC_00040	ERCC_00040	NA	ERCC	0	744	+	0.744	spike-in	NA	1	3	1	NA	8	NA	NA	NA	NA
ERCC	ERCC_00041	ERCC_00041	NA	ERCC	0	1122	+	1.122	spike-in	NA	1	NA	NA	NA	1	2	NA	NA	1
ERCC	ERCC_00042	ERCC_00042	NA	ERCC	0	1023	+	1.023	spike-in	627	594	516	591	960	1842	672	847	590	908
ERCC	ERCC_00043	ERCC_00043	NA	ERCC	0	1023	+	1.023	spike-in	896	754	568	674	1415	2759	809	1029	841	1185
ERCC	ERCC_00044	ERCC_00044	NA	ERCC	0	1156	+	1.156	spike-in	180	181	103	102	294	590	134	149	155	190
ERCC	ERCC_00046	ERCC_00046	NA	ERCC	0	522	+	0.522	spike-in	3297	2950	1321	1488	4993	10381	1865	1753	2049	2743
ERCC	ERCC_00048	ERCC_00048	NA	ERCC	0	992	+	0.992	spike-in	NA	NA	NA	NA	NA	NA	NA	NA	NA	NA
ERCC	ERCC_00051	ERCC_00051	NA	ERCC	0	274	+	0.274	spike-in	10	13	9	11	20	30	23	6	11	16
ERCC	ERCC_00053	ERCC_00053	NA	ERCC	0	1023	+	1.023	spike-in	34	23	25	29	54	131	41	58	43	52
ERCC	ERCC_00054	ERCC_00054	NA	ERCC	0	274	+	0.274	spike-in	3	3	3	NA	5	10	NA	2	NA	2
ERCC	ERCC_00057	ERCC_00057	NA	ERCC	0	1021	+	1.021	spike-in	NA	NA	1	NA	NA	NA	NA	NA	NA	NA
ERCC	ERCC_00058	ERCC_00058	NA	ERCC	0	1136	+	1.136	spike-in	1	NA	2	NA	3	6	NA	3	3	4
ERCC	ERCC_00059	ERCC_00059	NA	ERCC	0	525	+	0.525	spike-in	9	6	2	1	28	36	4	9	7	6
ERCC	ERCC_00060	ERCC_00060	NA	ERCC	0	523	+	0.523	spike-in	288	252	332	385	399	807	407	494	384	497
ERCC	ERCC_00061	ERCC_00061	NA	ERCC	0	1136	+	1.136	spike-in	NA	NA	NA	NA	1	NA	NA	NA	NA	NA
ERCC	ERCC_00062	ERCC_00062	NA	ERCC	0	1023	+	1.023	spike-in	60	51	58	55	84	194	67	78	47	95
ERCC	ERCC_00067	ERCC_00067	NA	ERCC	0	644	+	0.644	spike-in	1	4	NA	NA	3	2	NA	2	4	3
ERCC	ERCC_00069	ERCC_00069	NA	ERCC	0	1137	+	1.137	spike-in	5	3	1	2	7	4	3	2	3	1
ERCC	ERCC_00071	ERCC_00071	NA	ERCC	0	642	+	0.642	spike-in	51	39	39	32	73	137	40	56	57	66
ERCC	ERCC_00073	ERCC_00073	NA	ERCC	0	603	+	0.603	spike-in	NA	NA	1	NA	NA	NA	NA	1	NA	1
ERCC	ERCC_00074	ERCC_00074	NA	ERCC	0	522	+	0.522	spike-in	12958	11447	8804	9852	20090	40658	11208	13057	10018	14879
ERCC	ERCC_00075	ERCC_00075	NA	ERCC	0	1023	+	1.023	spike-in	NA	NA	NA	NA	NA	NA	NA	NA	NA	NA
ERCC	ERCC_00076	ERCC_00076	NA	ERCC	0	642	+	0.642	spike-in	180	142	99	103	229	467	123	127	132	186
ERCC	ERCC_00077	ERCC_00077	NA	ERCC	0	273	+	0.273	spike-in	1	5	NA	1	1	2	2	3	2	2
ERCC	ERCC_00078	ERCC_00078	NA	ERCC	0	993	+	0.993	spike-in	34	43	17	34	95	122	37	58	24	55
ERCC	ERCC_00079	ERCC_00079	NA	ERCC	0	644	+	0.644	spike-in	49	51	28	23	87	140	29	45	30	60
ERCC	ERCC_00081	ERCC_00081	NA	ERCC	0	534	+	0.534	spike-in	NA	NA	NA	NA	NA	NA	NA	NA	NA	NA
ERCC	ERCC_00083	ERCC_00083	NA	ERCC	0	1022	+	1.022	spike-in	NA	NA	NA	NA	NA	NA	NA	NA	NA	NA
ERCC	ERCC_00084	ERCC_00084	NA	ERCC	0	994	+	0.994	spike-in	43	37	20	24	66	112	30	36	34	50
ERCC	ERCC_00085	ERCC_00085	NA	ERCC	0	844	+	0.844	spike-in	4	6	1	5	3	17	2	5	5	2
ERCC	ERCC_00086	ERCC_00086	NA	ERCC	0	1020	+	1.02	spike-in	NA	NA	NA	NA	1	NA	NA	NA	1	1
ERCC	ERCC_00092	ERCC_00092	NA	ERCC	0	1124	+	1.124	spike-in	291	293	155	179	460	864	226	222	218	314
ERCC	ERCC_00095	ERCC_00095	NA	ERCC	0	521	+	0.521	spike-in	89	62	66	72	149	282	117	125	74	130
ERCC	ERCC_00096	ERCC_00096	NA	ERCC	0	1107	+	1.107	spike-in	23300	21791	15225	16380	37224	65576	20095	22791	20347	28429
ERCC	ERCC_00097	ERCC_00097	NA	ERCC	0	523	+	0.523	spike-in	NA	2	1	NA	NA	1	1	NA	1	NA
ERCC	ERCC_00098	ERCC_00098	NA	ERCC	0	1143	+	1.143	spike-in	NA	1	NA	NA	NA	1	NA	NA	NA	NA
ERCC	ERCC_00099	ERCC_00099	NA	ERCC	0	1350	+	1.35	spike-in	21	20	14	19	47	85	26	26	21	43
ERCC	ERCC_00104	ERCC_00104	NA	ERCC	0	2022	+	2.022	spike-in	NA	1	NA	1	NA	5	1	2	1	1
ERCC	ERCC_00108	ERCC_00108	NA	ERCC	0	1022	+	1.022	spike-in	612	575	228	251	989	1742	310	375	316	456
ERCC	ERCC_00109	ERCC_00109	NA	ERCC	0	536	+	0.536	spike-in	NA	NA	NA	2	3	NA	NA	1	1	NA
ERCC	ERCC_00111	ERCC_00111	NA	ERCC	0	994	+	0.994	spike-in	645	619	422	468	1034	1948	609	691	592	798
ERCC	ERCC_00112	ERCC_00112	NA	ERCC	0	1136	+	1.136	spike-in	199	196	90	116	304	598	154	118	130	171
ERCC	ERCC_00113	ERCC_00113	NA	ERCC	0	840	+	0.84	spike-in	4236	3772	2679	2924	6682	11763	3574	3874	3932	5204
ERCC	ERCC_00116	ERCC_00116	NA	ERCC	0	1991	+	1.991	spike-in	927	750	325	295	1255	2318	450	396	427	543
ERCC	ERCC_00117	ERCC_00117	NA	ERCC	0	1136	+	1.136	spike-in	NA	NA	NA	NA	NA	NA	NA	NA	NA	1
ERCC	ERCC_00120	ERCC_00120	NA	ERCC	0	536	+	0.536	spike-in	NA	1	NA	NA	3	NA	NA	NA	2	1
ERCC	ERCC_00123	ERCC_00123	NA	ERCC	0	1022	+	1.022	spike-in	2	NA	NA	NA	NA	NA	NA	1	2	1
ERCC	ERCC_00126	ERCC_00126	NA	ERCC	0	1118	+	1.118	spike-in	8	7	8	4	15	31	11	9	7	5
ERCC	ERCC_00130	ERCC_00130	NA	ERCC	0	1059	+	1.059	spike-in	28852	25966	15863	17680	46841	86165	21256	27765	21242	29676
ERCC	ERCC_00131	ERCC_00131	NA	ERCC	0	771	+	0.771	spike-in	106	109	76	61	184	295	100	109	99	138
ERCC	ERCC_00134	ERCC_00134	NA	ERCC	0	274	+	0.274	spike-in	NA	NA	NA	NA	NA	NA	1	1	NA	NA
ERCC	ERCC_00136	ERCC_00136	NA	ERCC	0	1033	+	1.033	spike-in	1354	1325	734	812	2247	4210	961	1293	1054	1427
ERCC	ERCC_00137	ERCC_00137	NA	ERCC	0	537	+	0.537	spike-in	NA	NA	NA	NA	NA	1	NA	1	NA	1
ERCC	ERCC_00138	ERCC_00138	NA	ERCC	0	1024	+	1.024	spike-in	NA	NA	NA	NA	1	2	1	NA	NA	1
ERCC	ERCC_00142	ERCC_00142	NA	ERCC	0	493	+	0.493	spike-in	NA	NA	NA	NA	NA	1	NA	NA	NA	NA
ERCC	ERCC_00143	ERCC_00143	NA	ERCC	0	784	+	0.784	spike-in	1	7	NA	4	4	16	NA	2	2	NA
ERCC	ERCC_00144	ERCC_00144	NA	ERCC	0	538	+	0.538	spike-in	5	17	6	5	15	26	6	9	9	11
ERCC	ERCC_00145	ERCC_00145	NA	ERCC	0	1042	+	1.042	spike-in	877	779	503	513	1338	2610	663	664	637	849
ERCC	ERCC_00147	ERCC_00147	NA	ERCC	0	1023	+	1.023	spike-in	NA	NA	NA	NA	3	3	NA	NA	NA	NA
ERCC	ERCC_00148	ERCC_00148	NA	ERCC	0	494	+	0.494	spike-in	5	4	6	3	11	18	5	5	1	11
ERCC	ERCC_00150	ERCC_00150	NA	ERCC	0	743	+	0.743	spike-in	NA	3	2	5	9	12	1	4	3	2
ERCC	ERCC_00154	ERCC_00154	NA	ERCC	0	537	+	0.537	spike-in	2	3	NA	4	5	10	1	2	2	3
ERCC	ERCC_00156	ERCC_00156	NA	ERCC	0	494	+	0.494	spike-in	NA	NA	NA	NA	1	1	NA	NA	1	NA
ERCC	ERCC_00157	ERCC_00157	NA	ERCC	0	1019	+	1.019	spike-in	17	11	10	10	34	58	8	12	12	7
ERCC	ERCC_00158	ERCC_00158	NA	ERCC	0	1027	+	1.027	spike-in	3	2	3	2	NA	5	2	1	3	1
ERCC	ERCC_00160	ERCC_00160	NA	ERCC	0	743	+	0.743	spike-in	9	16	4	2	17	41	16	8	21	19
ERCC	ERCC_00162	ERCC_00162	NA	ERCC	0	523	+	0.523	spike-in	35	32	44	47	42	118	54	57	41	76
ERCC	ERCC_00163	ERCC_00163	NA	ERCC	0	543	+	0.543	spike-in	7	15	8	4	13	25	7	7	3	5
ERCC	ERCC_00164	ERCC_00164	NA	ERCC	0	1022	+	1.022	spike-in	NA	1	NA	1	NA	1	NA	2	NA	NA
ERCC	ERCC_00165	ERCC_00165	NA	ERCC	0	872	+	0.872	spike-in	57	52	21	21	90	184	37	29	18	27
ERCC	ERCC_00168	ERCC_00168	NA	ERCC	0	1024	+	1.024	spike-in	NA	NA	NA	NA	NA	NA	NA	4	NA	3
ERCC	ERCC_00170	ERCC_00170	NA	ERCC	0	1023	+	1.023	spike-in	21	16	21	19	28	69	22	21	22	29
ERCC	ERCC_00171	ERCC_00171	NA	ERCC	0	505	+	0.505	spike-in	2342	2102	1607	1945	3641	6461	2095	2282	2073	2701
HSV-1	LAT	LAT	NA	KT899744.1	1	7600	-	7.599	lncRNA	NA	NA	NA	NA	273	275	1790	1350	2285	1732
HSV-1	LAT_1	LAT_1	NA	KT899744.1	118594	126984	+	8.39	lncRNA	NA	NA	NA	NA	244	271	1717	1188	2267	1800
HSV-1	LATintron	LATintron	NA	KT899744.1	4939	6897	-	1.958	lncRNA	NA	NA	NA	NA	40	42	1407	1075	1991	1586
HSV-1	LATintron_1	LATintron_1	NA	KT899744.1	119297	121255	+	1.958	lncRNA	NA	NA	NA	NA	28	19	678	633	1050	810
HSV-1	RL1	RL1	NA	KT899744.1	501	1223	+	0.722	protein_coding	NA	NA	NA	NA	52	43	408	249	543	517
HSV-1	RL2	RL2	NA	KT899744.1	2225	5475	+	3.25	protein_coding	NA	NA	NA	NA	1494	1561	2816	2381	4116	3705
HSV-1	RL2_1	RL2_1	NA	KT899744.1	120719	123969	-	3.25	protein_coding	NA	NA	NA	NA	1423	1564	4201	3653	6220	5564
HSV-1	RS1	RS1	NA	KT899744.1	127068	130952	-	3.884	protein_coding	NA	NA	NA	NA	136	111	1043	929	1516	1243
HSV-1	RS1_1	RS1_1	NA	KT899744.1	146835	150719	+	3.884	protein_coding	NA	NA	NA	NA	86	111	917	956	1530	1080
HSV-1	UL1	UL1	NA	KT899744.1	9187	9861	+	0.674	protein_coding	NA	NA	NA	NA	22973	27102	24287	19430	28390	30664
HSV-1	UL10	UL10	NA	KT899744.1	23055	24476	+	1.421	protein_coding	NA	NA	NA	NA	138334	194619	164316	192211	153335	174249
HSV-1	UL11	UL11	NA	KT899744.1	24644	24934	-	0.29	protein_coding	NA	NA	NA	NA	5591	7434	5731	6666	6958	7617
HSV-1	UL12	UL12	NA	KT899744.1	24850	26730	-	1.88	protein_coding	2	NA	NA	NA	28309	33078	80488	88361	91829	92980
HSV-1	UL13	UL13	NA	KT899744.1	26789	28345	-	1.556	protein_coding	NA	NA	NA	NA	13296	14163	37134	38068	58548	58704
HSV-1	UL14	UL14	NA	KT899744.1	28099	28758	-	0.659	protein_coding	NA	NA	NA	NA	5271	5698	11422	15771	25943	25252
HSV-1	UL15	UL15	NA	KT899744.1	28863	34660	+	5.797	protein_coding	NA	NA	NA	NA	25353	26939	36893	39591	32752	30742
HSV-1	UL16	UL16	NA	KT899744.1	30021	31142	-	1.121	protein_coding	NA	NA	NA	NA	22105	24330	53211	56162	59095	61112
HSV-1	UL17	UL17	NA	KT899744.1	31233	33344	-	2.111	protein_coding	NA	NA	NA	NA	28686	31207	46449	39875	87282	83917
HSV-1	UL18	UL18	NA	KT899744.1	34941	35897	-	0.956	protein_coding	1	NA	NA	NA	126748	156992	198562	223720	143657	158046
HSV-1	UL19	UL19	NA	KT899744.1	36251	40375	-	4.124	protein_coding	NA	1	NA	NA	321550	386681	512261	575269	353527	373088
HSV-1	UL2	UL2	NA	KT899744.1	9734	10738	+	1.004	protein_coding	NA	NA	NA	NA	46454	48047	45283	57402	51226	53805
HSV-1	UL20	UL20	NA	KT899744.1	40664	41332	-	0.668	protein_coding	NA	NA	NA	NA	14077	17166	11905	10190	16160	15203
HSV-1	UL21	UL21	NA	KT899744.1	41919	43526	+	1.607	protein_coding	NA	NA	NA	NA	57341	69070	100147	115718	66841	74543
HSV-1	UL22	UL22	NA	KT899744.1	43708	46224	-	2.516	protein_coding	NA	NA	NA	NA	72250	94339	87134	88809	82313	85226
HSV-1	UL23	UL23	NA	KT899744.1	46514	47644	-	1.13	protein_coding	NA	NA	NA	NA	16746	18985	20579	27124	22922	21613
HSV-1	UL24	UL24	NA	KT899744.1	47579	48388	+	0.809	protein_coding	NA	NA	NA	NA	10806	13178	17334	21677	15746	16587
HSV-1	UL25	UL25	NA	KT899744.1	48654	50396	+	1.742	protein_coding	NA	NA	NA	NA	43249	53742	90945	95660	74679	85933
HSV-1	UL26	UL26	NA	KT899744.1	50663	52570	+	1.907	protein_coding	NA	NA	NA	NA	120304	157284	264750	262827	181180	222246
HSV-1	UL27	UL27	NA	KT899744.1	52939	55653	-	2.714	protein_coding	NA	NA	NA	NA	252953	326036	428749	528432	293446	335704
HSV-1	UL28	UL28	NA	KT899744.1	55661	58018	-	2.357	protein_coding	NA	NA	NA	NA	48774	56454	79388	81330	67492	69637
HSV-1	UL29	UL29	NA	KT899744.1	58322	61912	-	3.59	protein_coding	NA	NA	NA	NA	94848	102734	142143	160608	138940	140598
HSV-1	UL3	UL3	NA	KT899744.1	10807	11514	+	0.707	protein_coding	NA	NA	NA	NA	43564	47309	55782	47611	64317	71696
HSV-1	UL30	UL30	NA	KT899744.1	62669	66376	+	3.707	protein_coding	NA	NA	NA	NA	69792	68644	121575	143585	70320	76279
HSV-1	UL31	UL31	NA	KT899744.1	66321	67241	-	0.92	protein_coding	1	NA	NA	NA	76083	90927	90197	113405	97416	113873
HSV-1	UL32	UL32	NA	KT899744.1	67234	69024	-	1.79	protein_coding	NA	NA	NA	NA	12753	14129	22237	25661	26625	25714
HSV-1	UL33	UL33	NA	KT899744.1	69023	69415	+	0.392	protein_coding	NA	NA	NA	NA	4044	4376	6039	6600	4625	4422
HSV-1	UL34	UL34	NA	KT899744.1	69495	70322	+	0.827	protein_coding	NA	NA	NA	NA	20236	22028	30114	29918	20838	24401
HSV-1	UL35	UL35	NA	KT899744.1	70428	70766	+	0.338	protein_coding	NA	1	NA	NA	56834	80689	104477	92757	98863	127049
HSV-1	UL36	UL36	NA	KT899744.1	70911	80315	-	9.404	protein_coding	NA	NA	NA	NA	150041	163700	568350	584224	573030	520983
HSV-1	UL37	UL37	NA	KT899744.1	80553	83924	-	3.371	protein_coding	NA	NA	NA	NA	102221	122795	143971	161126	117067	110329
HSV-1	UL38	UL38	NA	KT899744.1	84364	85761	+	1.397	protein_coding	NA	NA	NA	NA	76785	105608	139227	149049	127225	141276
HSV-1	UL39	UL39	NA	KT899744.1	86276	89689	+	3.413	protein_coding	NA	NA	NA	NA	184829	256470	305941	337880	256570	277742
HSV-1	UL4	UL4	NA	KT899744.1	11673	12272	-	0.599	protein_coding	NA	NA	NA	NA	8260	8610	20377	24410	14909	16090
HSV-1	UL40	UL40	NA	KT899744.1	89758	90780	+	1.022	protein_coding	1	1	NA	NA	73712	106950	121792	157400	79824	94445
HSV-1	UL41	UL41	NA	KT899744.1	91000	92469	-	1.469	protein_coding	NA	NA	NA	NA	35277	43276	50631	61369	73053	72535
HSV-1	UL42	UL42	NA	KT899744.1	92945	94411	+	1.466	protein_coding	NA	NA	NA	NA	136427	168594	153792	174581	123082	147203
HSV-1	UL43	UL43	NA	KT899744.1	94633	95880	+	1.247	protein_coding	NA	NA	NA	NA	11724	14436	15356	13257	25579	25365
HSV-1	UL44	UL44	NA	KT899744.1	96141	97676	+	1.535	protein_coding	NA	NA	NA	NA	232877	335248	531840	572515	462394	505959
HSV-1	UL45	UL45	NA	KT899744.1	97861	98379	+	0.518	protein_coding	NA	NA	NA	NA	142159	199613	237921	242369	199437	220757
HSV-1	UL46	UL46	NA	KT899744.1	98625	100784	-	2.159	protein_coding	1	NA	NA	NA	332024	445353	736096	850636	796278	871589
HSV-1	UL47	UL47	NA	KT899744.1	100867	102948	-	2.081	protein_coding	NA	NA	NA	NA	290357	365833	443816	490253	638169	663111
HSV-1	UL48	UL48	NA	KT899744.1	103439	104911	-	1.472	protein_coding	NA	NA	NA	NA	316214	364533	573081	590463	482159	560234
HSV-1	UL49	UL49	NA	KT899744.1	105320	106225	-	0.905	protein_coding	NA	NA	NA	NA	104406	124267	304314	356180	247886	292185
HSV-1	UL49A	UL49A	NA	KT899744.1	106552	106827	-	0.275	protein_coding	NA	NA	1	NA	28257	36309	68205	59392	71267	77178
HSV-1	UL5	UL5	NA	KT899744.1	12333	14981	-	2.648	protein_coding	NA	NA	NA	NA	25615	26596	55116	66295	43411	41123
HSV-1	UL50	UL50	NA	KT899744.1	106844	107959	+	1.115	protein_coding	NA	NA	NA	NA	46827	49748	38444	33570	43209	41122
HSV-1	UL51	UL51	NA	KT899744.1	108111	108845	-	0.734	protein_coding	NA	NA	NA	NA	56365	60085	71643	72062	57910	61435
HSV-1	UL52	UL52	NA	KT899744.1	108882	112058	+	3.176	protein_coding	NA	NA	NA	NA	45671	54339	58429	62239	87090	81491
HSV-1	UL53	UL53	NA	KT899744.1	112013	113029	+	1.016	protein_coding	NA	NA	NA	NA	19546	25028	22833	26467	22626	22573
HSV-1	UL54	UL54	NA	KT899744.1	113568	115106	+	1.538	protein_coding	NA	NA	NA	NA	29266	37319	54577	62214	58943	60318
HSV-1	UL55	UL55	NA	KT899744.1	115330	115890	+	0.56	protein_coding	NA	NA	NA	NA	6601	8400	11523	15926	17222	17701
HSV-1	UL56	UL56	NA	KT899744.1	116057	116761	-	0.704	protein_coding	NA	NA	NA	NA	20963	20449	34547	30930	40348	40069
HSV-1	UL6	UL6	NA	KT899744.1	14980	17010	+	2.03	protein_coding	NA	NA	NA	NA	65957	66125	83122	90341	100267	96234
HSV-1	UL7	UL7	NA	KT899744.1	16985	17875	+	0.89	protein_coding	NA	NA	NA	NA	33730	35046	33562	35033	31963	30059
HSV-1	UL8	UL8	NA	KT899744.1	18075	20327	-	2.252	protein_coding	NA	NA	NA	NA	21301	23632	40751	44194	39834	35817
HSV-1	UL9	UL9	NA	KT899744.1	20555	23110	-	2.555	protein_coding	NA	NA	NA	NA	49799	57464	57332	66603	63487	62172
HSV-1	US1	US1	NA	KT899744.1	132471	133733	+	1.262	protein_coding	NA	1	NA	NA	75227	79241	93889	112355	65014	79089
HSV-1	US10	US10	NA	KT899744.1	143970	144872	-	0.902	protein_coding	NA	NA	NA	NA	NA	NA	NA	NA	NA	NA
HSV-1	US11	US11	NA	KT899744.1	144574	145023	-	0.449	protein_coding	NA	NA	NA	NA	NA	NA	NA	NA	NA	NA
HSV-1	US12	US12	NA	KT899744.1	145088	145354	-	0.266	protein_coding	NA	NA	NA	NA	40359	45484	51734	52798	57435	68721
HSV-1	US2	US2	NA	KT899744.1	133879	134754	-	0.875	protein_coding	NA	NA	NA	NA	27850	30583	50278	59926	82117	80604
HSV-1	US3	US3	NA	KT899744.1	135048	136493	+	1.445	protein_coding	NA	NA	NA	NA	12228	12970	21405	26185	37043	41510
HSV-1	US4	US4	NA	KT899744.1	136570	137289	+	0.719	protein_coding	NA	NA	NA	NA	20488	27269	44524	54271	54261	63430
HSV-1	US5	US5	NA	KT899744.1	137560	137838	+	0.278	protein_coding	NA	NA	NA	NA	5124	6729	11505	8121	19710	21897
HSV-1	US6	US6	NA	KT899744.1	138247	139431	+	1.184	protein_coding	NA	NA	NA	NA	73252	95393	172461	188269	198980	227681
HSV-1	US7	US7	NA	KT899744.1	139615	140766	+	1.151	protein_coding	NA	NA	NA	NA	70912	98294	227532	254581	223039	269487
HSV-1	US8	US8	NA	KT899744.1	141055	142707	+	1.652	protein_coding	NA	1	NA	NA	43681	59474	71958	80818	114522	125847
HSV-1	US8A	US8A	NA	KT899744.1	142556	143128	+	0.572	protein_coding	NA	NA	NA	NA	6462	9164	16352	23511	21422	22877
HSV-1	US9	US9	NA	KT899744.1	143125	143298	+	0.173	protein_coding	NA	NA	NA	NA	11516	15619	11858	16376	15177	16870
Human	ENSG00000000003.15	TSPAN6	NA	chrX	100627107	100639991	-	4.536	protein_coding	401	280	389	374	14	19	15	12	8	4
Human	ENSG00000000005.6	TNMD	NA	chrX	100584935	100599885	+	1.476	protein_coding	NA	NA	NA	NA	NA	NA	NA	NA	NA	NA
Human	ENSG00000000419.13	DPM1	NA	chr20	50934866	50958555	-	1.207	protein_coding	439	422	420	376	111	121	106	120	50	82
Human	ENSG00000000457.14	SCYL3	NA	chr1	169849630	169894267	-	6.883	protein_coding	201	206	151	144	75	65	11	53	22	21
Human	ENSG00000000460.17	C1orf112	NA	chr1	169662006	169854080	+	5.97	protein_coding	222	389	75	99	83	111	49	49	24	22
Human	ENSG00000000938.13	FGR	NA	chr1	27612063	27635185	-	3.382	protein_coding	NA	NA	NA	NA	NA	NA	1	2	1	2
Human	ENSG00000000971.16	CFH	NA	chr1	196652042	196747504	+	7.98	protein_coding	624	508	538	529	30	38	7	12	6	9
Human	ENSG00000001036.14	FUCA2	NA	chr6	143494811	143511720	-	2.822	protein_coding	1650	1635	1547	1676	31	38	29	25	16	15
Human	ENSG00000001084.13	GCLC	NA	chr6	53497340	53616970	-	8.618	protein_coding	1225	733	1048	1105	44	76	37	80	22	44
Human	ENSG00000001167.14	NFYA	NA	chr6	41072944	41099976	+	3.811	protein_coding	864	893	691	686	109	146	73	104	40	42
Human	ENSG00000001460.18	STPG1	NA	chr1	24356998	24416934	-	8.511	protein_coding	102	109	101	102	29	25	9	10	4	8
Human	ENSG00000001461.17	NIPAL3	NA	chr1	24415801	24472976	+	9.396	protein_coding	1241	1623	1135	1123	80	99	28	47	26	34
Human	ENSG00000001497.18	LAS1L	NA	chrX	65438548	65534810	-	12.555	protein_coding	505	531	385	381	86	119	47	51	29	29
Human	ENSG00000001561.7	ENPP4	NA	chr6	46129988	46146688	+	4.644	protein_coding	10	4	1	3	NA	NA	NA	NA	NA	NA
Human	ENSG00000001617.12	SEMA3F	NA	chr3	50155044	50189075	+	4.826	protein_coding	631	592	1010	1142	138	104	133	139	77	97
Human	ENSG00000001626.16	CFTR	NA	chr7	117287119	117715971	+	9.942	protein_coding	68	11	37	44	16	10	3	4	3	6
Human	ENSG00000001629.10	ANKIB1	NA	chr7	92245973	92401383	+	7.389	protein_coding	1276	1123	940	930	248	331	145	214	139	126
Human	ENSG00000001630.17	CYP51A1	NA	chr7	92112152	92134803	-	3.529	protein_coding	139	95	35	39	8	12	1	2	1	NA
Human	ENSG00000001631.16	KRIT1	NA	chr7	92198968	92246166	-	6.204	protein_coding	92	108	70	63	8	16	7	13	3	6
Human	ENSG00000002016.18	RAD52	NA	chr12	911735	990053	-	4.503	protein_coding	202	250	161	176	61	64	24	22	10	21
Human	ENSG00000002079.14	MYH16	NA	chr7	99238828	99311130	+	6.307	transcribed_unitary_pseudogene	NA	NA	NA	NA	1	4	3	3	2	4
Human	ENSG00000002330.14	BAD	NA	chr11	64269829	64284704	-	1.708	protein_coding	404	347	280	301	28	28	19	43	13	19
Human	ENSG00000002549.12	LAP3	NA	chr4	17577191	17607972	+	3.785	protein_coding	759	729	467	508	280	347	168	171	183	217
Human	ENSG00000002586.20	CD99	NA	chrX	2691186	2741309	+	4.858	protein_coding	NA	NA	NA	NA	NA	NA	NA	NA	NA	NA
Human	ENSG00000002586.20_PAR_Y	CD99	NA	chrY	2691186	2741309	+	4.858	protein_coding	NA	NA	NA	NA	NA	NA	NA	NA	NA	NA
Human	ENSG00000002587.10	HS3ST1	NA	chr4	11393149	11429564	-	7.435	protein_coding	4	3	5	1	NA	5	NA	NA	NA	1
Human	ENSG00000002726.21	AOC1	NA	chr7	150824626	150861504	+	3.786	protein_coding	NA	NA	NA	NA	NA	NA	NA	NA	NA	NA
Human	ENSG00000002745.13	WNT16	NA	chr7	121325366	121341104	+	3.264	protein_coding	52	103	148	188	21	24	21	18	3	4
Human	ENSG00000002746.15	HECW1	NA	chr7	43112628	43566001	+	13.935	protein_coding	49	68	99	90	17	19	14	8	8	15
Human	ENSG00000002822.15	MAD1L1	NA	chr7	1815792	2233243	-	7.23	protein_coding	28	38	11	9	16	21	14	10	NA	5
Human	ENSG00000002834.18	LASP1	NA	chr17	38869858	38921770	+	7.061	protein_coding	7866	7722	8441	8782	608	821	775	877	476	546
Human	ENSG00000002919.15	SNX11	NA	chr17	48103356	48123601	+	4.133	protein_coding	243	217	153	155	26	32	28	14	14	14
Human	ENSG00000002933.9	TMEM176A	NA	chr7	150800402	150805118	+	3.477	protein_coding	54	18	146	130	NA	3	3	6	3	4
Human	ENSG00000003056.8	M6PR	NA	chr12	8940360	8949761	-	3.585	protein_coding	1031	1015	883	987	58	64	37	27	18	27
Human	ENSG00000003096.14	KLHL13	NA	chrX	117897812	118117340	-	6.983	protein_coding	164	208	55	40	6	11	1	2	3	5
Human	ENSG00000003137.8	CYP26B1	NA	chr2	72129237	72148038	-	5.015	protein_coding	2	3	5	9	30	33	34	24	8	6
Human	ENSG00000003147.19	ICA1	NA	chr7	8113183	8262687	-	4.883	protein_coding	NA	NA	NA	NA	2	2	NA	NA	NA	NA
Human	ENSG00000003249.15	DBNDD1	NA	chr16	90004870	90019890	-	4.462	protein_coding	159	199	233	281	5	12	14	20	8	11
Human	ENSG00000003393.15	ALS2	NA	chr2	201700266	201780956	-	10.438	protein_coding	1009	1176	728	767	190	294	103	127	78	60
Human	ENSG00000003400.15	CASP10	NA	chr2	201182897	201229406	+	7.581	protein_coding	11	6	5	6	23	29	14	13	2	7
Human	ENSG00000003402.20	CFLAR	NA	chr2	201116153	201176687	+	22.479	protein_coding	974	1065	1327	1288	174	198	181	201	69	83
Human	ENSG00000003436.16	TFPI	NA	chr2	187464229	187565760	-	11.714	protein_coding	2305	2307	3297	3508	62	61	54	72	32	47
Human	ENSG00000003509.16	NDUFAF7	NA	chr2	37231630	37253403	+	3.651	protein_coding	213	249	169	170	106	149	61	80	45	45
Human	ENSG00000003756.17	RBM5	NA	chr3	50088918	50119021	+	10.357	protein_coding	1861	2165	1319	1298	287	363	177	284	104	146
Human	ENSG00000003987.14	MTMR7	NA	chr8	17296793	17413528	-	6.928	protein_coding	3	3	NA	1	2	1	1	1	NA	2
Human	ENSG00000003989.18	SLC7A2	NA	chr8	17497087	17570573	+	7.905	protein_coding	836	716	660	638	57	108	56	72	30	36
Human	ENSG00000004059.11	ARF5	NA	chr7	127588385	127591700	+	1.825	protein_coding	525	497	510	538	21	37	23	28	17	26
Human	ENSG00000004139.14	SARM1	NA	chr17	28364355	28404049	+	11.105	protein_coding	348	403	357	374	78	76	64	55	15	13
Human	ENSG00000004142.12	POLDIP2	NA	chr17	28346632	28357527	-	2.67	protein_coding	1165	1166	936	1012	69	121	68	111	31	47
Human	ENSG00000004399.13	PLXND1	NA	chr3	129555213	129606676	-	9.557	protein_coding	1661	1741	2130	2225	83	164	112	137	71	68
Human	ENSG00000004455.17	AK2	NA	chr1	33007939	33080996	-	9.625	protein_coding	1140	1287	853	924	144	209	90	104	65	58
Human	ENSG00000004468.13	CD38	NA	chr4	15778274	15853232	+	6.857	protein_coding	NA	NA	NA	NA	26	27	12	12	3	2
Human	ENSG00000004478.8	FKBP4	NA	chr12	2794969	2805423	+	5.163	protein_coding	913	1164	741	707	128	175	91	97	76	80
Human	ENSG00000004487.17	KDM1A	NA	chr1	23019442	23083689	+	5.44	protein_coding	1648	1527	976	987	132	186	101	131	69	101
Human	ENSG00000004534.15	RBM6	NA	chr3	49940006	50100045	+	7.299	protein_coding	1037	1077	683	785	334	527	251	327	222	287
Human	ENSG00000004660.15	CAMKK1	NA	chr17	3860314	3894891	-	7.433	protein_coding	71	123	78	70	20	18	19	19	11	13
Human	ENSG00000004700.16	RECQL	NA	chr12	21468909	21501669	-	3.779	protein_coding	1492	1738	879	942	169	226	70	81	50	73
Human	ENSG00000004766.17	VPS50	NA	chr7	93232339	93361123	+	9.559	protein_coding	446	497	282	335	70	150	35	42	32	33
Human	ENSG00000004776.13	HSPB6	NA	chr19	35754565	35758079	-	1.724	protein_coding	76	121	555	707	14	18	86	111	59	59
Human	ENSG00000004777.18	ARHGAP33	NA	chr19	35774531	35788822	+	5.26	protein_coding	64	123	86	101	22	23	36	26	24	23
Human	ENSG00000004779.10	NDUFAB1	NA	chr16	23581013	23596316	-	1.548	protein_coding	478	519	333	362	37	45	22	20	7	15
Human	ENSG00000004799.8	PDK4	NA	chr7	95583498	95596516	-	4.544	protein_coding	6	NA	27	53	NA	NA	1	5	NA	NA
Human	ENSG00000004809.14	SLC22A16	NA	chr6	110424686	110476641	-	3.907	protein_coding	NA	NA	NA	NA	4	4	2	NA	1	3
Human	ENSG00000004838.14	ZMYND10	NA	chr3	50341109	50345732	-	2.889	protein_coding	8	9	2	4	3	5	2	8	3	2
Human	ENSG00000004846.16	ABCB5	NA	chr7	20615206	20777038	+	9.257	protein_coding	NA	NA	NA	NA	1	3	NA	4	2	1
Human	ENSG00000004848.8	ARX	NA	chrX	25003693	25016420	-	3.114	protein_coding	NA	NA	NA	NA	NA	NA	NA	NA	NA	NA
Human	ENSG00000004864.14	SLC25A13	NA	chr7	96120219	96322147	-	3.71	protein_coding	302	323	231	232	149	159	87	108	66	97
Human	ENSG00000004866.22	ST7	NA	chr7	116953237	117230176	+	6.526	protein_coding	245	267	223	224	54	72	36	56	24	48
Human	ENSG00000004897.12	CDC27	NA	chr17	47117702	47189422	-	6.824	protein_coding	1921	2149	1650	1640	221	348	145	189	82	113
Human	ENSG00000004939.15	SLC4A1	NA	chr17	44248389	44268141	-	5.125	protein_coding	NA	NA	NA	NA	2	NA	NA	1	NA	NA
Human	ENSG00000004948.16	CALCR	NA	chr7	93424485	93574730	-	4.222	protein_coding	NA	NA	NA	NA	6	NA	NA	1	NA	7
Human	ENSG00000004961.15	HCCS	NA	chrX	11111300	11123086	+	2.343	protein_coding	234	245	301	268	32	68	24	27	16	25
Human	ENSG00000004975.12	DVL2	NA	chr17	7225341	7234517	-	5.321	protein_coding	715	860	629	674	126	150	161	127	85	120
Human	ENSG00000005001.10	PRSS22	NA	chr16	2852729	2858170	-	2.384	protein_coding	NA	1	NA	1	NA	NA	NA	NA	1	NA
Human	ENSG00000005007.13	UPF1	NA	chr19	18831958	18868230	+	8.573	protein_coding	1376	1842	1440	1598	107	114	88	111	52	60
Human	ENSG00000005020.13	SKAP2	NA	chr7	26667067	26995239	-	5.361	protein_coding	434	422	397	417	64	87	25	42	26	34
Human	ENSG00000005022.6	SLC25A5	NA	chrX	119468421	119471396	+	1.555	protein_coding	1636	1504	878	819	79	103	51	98	38	52
Human	ENSG00000005059.16	MCUB	NA	chr4	109560208	109688719	+	3.555	protein_coding	131	127	61	54	12	16	5	7	4	7
Human	ENSG00000005073.6	HOXA11	NA	chr7	27181156	27185232	-	2.669	protein_coding	NA	1	NA	2	NA	NA	NA	1	NA	NA
Human	ENSG00000005075.15	POLR2J	NA	chr7	102473117	102478907	-	1.355	protein_coding	289	254	144	157	31	34	18	23	10	7
Human	ENSG00000005100.13	DHX33	NA	chr17	5440916	5468982	-	5.789	protein_coding	493	611	412	438	235	304	250	286	96	140
Human	ENSG00000005102.14	MEOX1	NA	chr17	43640388	43661922	-	2.674	protein_coding	NA	NA	1	NA	NA	NA	NA	NA	NA	NA
Human	ENSG00000005108.16	THSD7A	NA	chr7	11370364	11832198	-	10.921	protein_coding	15	13	6	6	5	10	NA	1	NA	1
Human	ENSG00000005156.12	LIG3	NA	chr17	34980511	35009743	+	12.901	protein_coding	801	961	585	640	160	179	76	82	38	20
Human	ENSG00000005175.10	RPAP3	NA	chr12	47661248	47706030	-	5.35	protein_coding	440	404	386	379	71	65	34	59	30	29
Human	ENSG00000005187.12	ACSM3	NA	chr16	20610242	20797581	+	7.51	protein_coding	6	3	1	3	NA	NA	NA	NA	NA	NA
Human	ENSG00000005189.20	REXO5	NA	chr16	20806428	20849665	+	4.111	protein_coding	119	220	30	35	20	41	11	5	7	4
Human	ENSG00000005194.15	CIAPIN1	NA	chr16	57428186	57447420	-	3.383	protein_coding	542	479	313	327	68	108	39	50	21	35
Human	ENSG00000005206.17	SPPL2B	NA	chr19	2328614	2355095	+	7.419	protein_coding	379	432	387	420	31	46	19	30	14	15
Human	ENSG00000005238.20	FAM214B	NA	chr9	35104111	35116341	-	6.375	protein_coding	566	487	504	602	29	41	9	26	7	5
Human	ENSG00000005243.10	COPZ2	NA	chr17	48026166	48038030	-	1.866	protein_coding	588	510	392	347	53	54	21	28	17	19
Human	ENSG00000005249.13	PRKAR2B	NA	chr7	107044704	107161811	+	4.262	protein_coding	306	284	378	421	28	46	19	40	11	28
Human	ENSG00000005302.19	MSL3	NA	chrX	11758158	11775772	+	9.78	protein_coding	294	295	271	283	50	79	44	42	20	29
Human	ENSG00000005339.15	CREBBP	NA	chr16	3725053	3880713	-	15.479	protein_coding	1484	1631	2056	2211	199	236	272	360	112	153
Human	ENSG00000005379.17	TSPOAP1	NA	chr17	58301227	58328795	-	11.389	protein_coding	54	51	34	25	37	65	28	29	2	8
Human	ENSG00000005381.8	MPO	NA	chr17	58269854	58280935	-	3.527	protein_coding	NA	NA	NA	NA	8	13	11	2	1	NA
Human	ENSG00000005421.9	PON1	NA	chr7	95297675	95324532	-	2.657	protein_coding	NA	NA	NA	NA	NA	2	2	1	NA	NA
Human	ENSG00000005436.14	GCFC2	NA	chr2	75651999	75710985	-	5.462	protein_coding	180	152	122	115	16	27	15	27	8	7
Human	ENSG00000005448.17	WDR54	NA	chr2	74421677	74425755	+	2.852	protein_coding	155	195	59	75	8	10	5	9	2	3
Human	ENSG00000005469.12	CROT	NA	chr7	87345663	87399794	+	4.995	protein_coding	617	479	425	410	69	67	20	39	19	34
Human	ENSG00000005471.19	ABCB4	NA	chr7	87401695	87480435	-	7.728	protein_coding	11	1	5	NA	11	15	6	12	5	7
Human	ENSG00000005483.21	KMT2E	NA	chr7	105014189	105115019	+	9.949	protein_coding	1039	1065	1582	1566	504	574	526	657	301	364
Human	ENSG00000005486.17	RHBDD2	NA	chr7	75842601	75888926	+	2.39	protein_coding	390	336	507	569	31	22	34	48	25	18
Human	ENSG00000005513.10	SOX8	NA	chr16	981769	986979	+	4.47	protein_coding	3	NA	3	5	1	1	4	3	1	4
Human	ENSG00000005700.15	IBTK	NA	chr6	82169985	82247754	-	8.719	protein_coding	1674	1723	1280	1175	187	259	101	152	83	92
Human	ENSG00000005801.18	ZNF195	NA	chr11	3339260	3379222	-	11.711	protein_coding	506	630	428	424	95	118	76	83	49	58
Human	ENSG00000005810.18	MYCBP2	NA	chr13	77044656	77327094	-	15.987	protein_coding	3274	3501	2196	2102	419	617	240	318	109	133
Human	ENSG00000005812.11	FBXL3	NA	chr13	76992597	77027195	-	7.076	protein_coding	693	716	465	436	69	93	31	38	10	20
Human	ENSG00000005844.19	ITGAL	NA	chr16	30472657	30523567	+	9.864	protein_coding	NA	NA	1	NA	1	3	NA	2	2	NA
Human	ENSG00000005882.12	PDK2	NA	chr17	50094736	50112152	+	5.471	protein_coding	317	226	296	330	16	19	13	22	10	11
Human	ENSG00000005884.18	ITGA3	NA	chr17	50055967	50090481	+	9.802	protein_coding	5036	6672	5143	5551	224	374	268	278	113	144
Human	ENSG00000005889.16	ZFX	NA	chrX	24149172	24216255	+	9.037	protein_coding	896	927	588	539	204	232	107	116	58	67
Human	ENSG00000005893.16	LAMP2	NA	chrX	120426147	120469365	-	9.404	protein_coding	2774	2705	2524	2558	159	216	122	147	66	70
Human	ENSG00000005961.19	ITGA2B	NA	chr17	44372179	44389649	-	5.695	protein_coding	2	3	1	4	13	17	21	13	6	7
Human	ENSG00000005981.13	ASB4	NA	chr7	95478443	95540233	+	4.606	protein_coding	NA	NA	NA	NA	1	1	NA	NA	NA	NA
Human	ENSG00000006007.12	GDE1	NA	chr16	19501692	19522123	-	4.39	protein_coding	1080	810	1105	1164	46	46	45	60	15	17
Human	ENSG00000006015.18	REX1BD	NA	chr19	18588684	18592337	+	3.371	protein_coding	239	264	280	299	20	19	24	16	6	9
Human	ENSG00000006016.11	CRLF1	NA	chr19	18572219	18607741	-	2.967	protein_coding	78	42	55	79	3	NA	4	2	4	1
Human	ENSG00000006025.12	OSBPL7	NA	chr17	47807371	47821834	-	6.572	protein_coding	176	229	154	166	30	45	28	30	11	20
Human	ENSG00000006042.12	TMEM98	NA	chr17	32927909	32945106	+	5.187	protein_coding	885	722	896	911	20	31	40	37	20	24
Human	ENSG00000006047.13	YBX2	NA	chr17	7288262	7294639	-	4.631	protein_coding	1	2	1	NA	2	3	5	5	3	1
Human	ENSG00000006059.4	KRT33A	NA	chr17	41346091	41350828	-	1.303	protein_coding	NA	NA	NA	NA	NA	NA	NA	2	1	NA
Human	ENSG00000006062.17	MAP3K14	NA	chr17	45263118	45317029	-	5.668	protein_coding	164	200	171	169	18	25	13	13	6	6
Human	ENSG00000006071.15	ABCC8	NA	chr11	17392497	17476879	-	12.588	protein_coding	NA	NA	NA	NA	NA	NA	NA	NA	NA	1
Human	ENSG00000006116.4	CACNG3	NA	chr16	24256334	24362412	+	1.917	protein_coding	NA	NA	NA	NA	NA	NA	NA	NA	NA	NA
Human	ENSG00000006118.15	TMEM132A	NA	chr11	60924459	60937159	+	7.274	protein_coding	1101	1183	1482	1615	40	48	56	65	24	19
Human	ENSG00000006125.18	AP2B1	NA	chr17	35578045	35726413	+	7.591	protein_coding	3343	3210	2755	2949	490	593	455	661	269	352
Human	ENSG00000006128.12	TAC1	NA	chr7	97732083	97740472	+	1.712	protein_coding	NA	NA	NA	NA	NA	1	NA	NA	NA	NA
Human	ENSG00000006194.10	ZNF263	NA	chr16	3263799	3301401	+	6.403	protein_coding	413	442	311	346	26	62	18	26	9	6
Human	ENSG00000006210.7	CX3CL1	NA	chr16	57372476	57385044	+	5.96	protein_coding	3	5	4	2	NA	NA	1	4	1	NA
Human	ENSG00000006282.21	SPATA20	NA	chr17	50543057	50555852	+	5.337	protein_coding	853	756	689	778	99	78	64	87	48	80
Human	ENSG00000006283.18	CACNA1G	NA	chr17	50560714	50627474	+	10.062	protein_coding	9	6	25	24	1	NA	3	2	NA	NA
Human	ENSG00000006327.14	TNFRSF12A	NA	chr16	3018444	3022383	+	1.801	protein_coding	2212	2490	1898	2196	105	204	115	97	56	61
Human	ENSG00000006377.11	DLX6	NA	chr7	97005552	97011040	+	3.445	protein_coding	NA	NA	NA	NA	NA	1	NA	NA	NA	NA
Human	ENSG00000006432.15	MAP3K9	NA	chr14	70722525	70809534	-	12.386	protein_coding	25	30	14	6	5	13	3	4	3	4
Human	ENSG00000006451.8	RALA	NA	chr7	39623564	39708120	+	3.579	protein_coding	920	746	831	825	97	103	66	76	50	54
Human	ENSG00000006453.14	BAIAP2L1	NA	chr7	98291649	98401090	-	4.821	protein_coding	155	180	217	246	67	120	94	107	52	62
Human	ENSG00000006459.11	KDM7A	NA	chr7	140084745	140176983	-	9.378	protein_coding	224	180	178	173	100	95	90	100	47	37
Human	ENSG00000006468.14	ETV1	NA	chr7	13891228	13991425	-	9.615	protein_coding	502	500	650	686	86	106	56	66	26	37
Human	ENSG00000006530.18	AGK	NA	chr7	141551277	141655244	+	10.697	protein_coding	470	447	362	378	55	88	41	52	43	40
Human	ENSG00000006534.16	ALDH3B1	NA	chr11	68008577	68029282	+	6.626	protein_coding	458	422	374	383	32	23	15	26	9	18
Human	ENSG00000006555.11	TTC22	NA	chr1	54779711	54801323	-	6.111	protein_coding	NA	NA	NA	NA	1	NA	1	NA	NA	NA
Human	ENSG00000006576.16	PHTF2	NA	chr7	77798791	77957503	+	8.646	protein_coding	1145	1375	1140	1193	206	248	116	139	50	68
Human	ENSG00000006606.9	CCL26	NA	chr7	75769532	75789896	-	0.703	protein_coding	1	1	3	2	1	NA	NA	NA	NA	NA
Human	ENSG00000006607.14	FARP2	NA	chr2	241356284	241494841	+	14.371	protein_coding	696	739	461	488	374	519	339	452	170	240
Human	ENSG00000006611.17	USH1C	NA	chr11	17493894	17544416	-	4.904	protein_coding	NA	NA	NA	NA	NA	NA	NA	NA	NA	1
Human	ENSG00000006625.18	GGCT	NA	chr7	30496620	30504841	-	1.594	protein_coding	122	177	66	80	11	13	1	5	3	2
Human	ENSG00000006634.8	DBF4	NA	chr7	87876215	87909553	+	4.595	protein_coding	304	405	146	120	60	71	18	31	18	23
Human	ENSG00000006638.13	TBXA2R	NA	chr19	3594506	3606875	-	2.827	protein_coding	31	46	54	63	NA	5	8	4	2	1
Human	ENSG00000006652.15	IFRD1	NA	chr7	112422886	112481017	+	7.902	protein_coding	164	181	171	179	98	137	47	61	28	42
Human	ENSG00000006659.13	LGALS14	NA	chr19	39704480	39709444	+	0.904	protein_coding	NA	NA	NA	NA	1	2	NA	1	1	NA
Human	ENSG00000006695.12	COX10	NA	chr17	14069489	14231736	+	6.756	protein_coding	186	206	151	166	72	91	47	77	28	43
Human	ENSG00000006704.11	GTF2IRD1	NA	chr7	74453789	74602605	+	6.499	protein_coding	423	473	515	486	112	131	92	131	75	69
Human	ENSG00000006712.15	PAF1	NA	chr19	39385628	39391154	-	2.85	protein_coding	659	713	565	589	78	129	57	101	33	41
Human	ENSG00000006715.16	VPS41	NA	chr7	38722973	38932394	-	7.752	protein_coding	1198	1119	838	827	140	155	68	81	42	47
Human	ENSG00000006740.17	ARHGAP44	NA	chr17	12789497	12991643	+	9.322	protein_coding	45	45	53	53	7	7	7	7	7	2
Human	ENSG00000006744.19	ELAC2	NA	chr17	12991611	13018065	-	7.002	protein_coding	888	1057	675	727	167	248	122	156	93	96
Human	ENSG00000006747.15	SCIN	NA	chr7	12570576	12660182	+	11.626	protein_coding	2	4	NA	NA	15	18	21	10	5	11
Human	ENSG00000006756.16	ARSD	NA	chrX	2903971	2929349	-	7.026	protein_coding	307	193	266	300	7	11	8	6	3	4
Human	ENSG00000006757.12	PNPLA4	NA	chrX	7898246	7927739	-	3.411	protein_coding	68	43	37	40	1	4	6	NA	2	NA
Human	ENSG00000006788.14	MYH13	NA	chr17	10300864	10373130	-	6.12	protein_coding	NA	NA	NA	NA	NA	NA	1	NA	1	2
Human	ENSG00000006831.10	ADIPOR2	NA	chr12	1688573	1788674	+	5.831	protein_coding	867	988	746	805	93	155	62	100	44	56
Human	ENSG00000006837.12	CDKL3	NA	chr5	134286349	134371047	-	3.149	protein_coding	13	19	7	16	13	18	13	11	23	9
Human	ENSG00000007001.13	UPP2	NA	chr2	157876701	158136154	+	2.957	protein_coding	NA	NA	NA	NA	NA	1	1	NA	NA	NA
Human	ENSG00000007038.11	PRSS21	NA	chr16	2817179	2826304	+	1.967	protein_coding	NA	NA	NA	NA	3	3	1	1	4	NA
Human	ENSG00000007047.15	MARK4	NA	chr19	45079287	45305284	+	6.656	protein_coding	387	364	807	846	96	48	142	165	85	114
Human	ENSG00000007062.12	PROM1	NA	chr4	15963075	16084378	-	7.457	protein_coding	NA	1	NA	NA	15	22	2	5	1	NA
Human	ENSG00000007080.11	CCDC124	NA	chr19	17933014	17943991	+	1.661	protein_coding	338	323	442	455	28	50	49	61	47	54
Human	ENSG00000007129.18	CEACAM21	NA	chr19	41549517	41586844	+	1.977	protein_coding	NA	NA	NA	NA	2	4	1	NA	NA	NA
Human	ENSG00000007168.14	PAFAH1B1	NA	chr17	2593209	2685615	+	13.771	protein_coding	3058	3160	2384	2367	91	132	81	69	46	62
Human	ENSG00000007171.18	NOS2	NA	chr17	27756765	27800529	-	4.399	protein_coding	NA	NA	1	NA	1	NA	NA	1	3	2
Human	ENSG00000007174.18	DNAH9	NA	chr17	11598469	11969748	+	16.941	protein_coding	NA	NA	NA	NA	3	2	NA	NA	NA	NA
Human	ENSG00000007202.15	KIAA0100	NA	chr17	28614445	28645454	-	9.232	protein_coding	3916	4293	2930	2914	203	261	129	152	92	109
Human	ENSG00000007216.15	SLC13A2	NA	chr17	28473292	28497781	+	3.226	protein_coding	NA	NA	NA	NA	3	1	3	2	NA	1
Human	ENSG00000007237.19	GAS7	NA	chr17	9910605	10198606	-	10.158	protein_coding	166	80	154	169	22	24	30	36	9	12
Human	ENSG00000007255.10	TRAPPC6A	NA	chr19	45162927	45178237	-	0.933	protein_coding	34	18	22	19	4	7	1	5	7	2
Human	ENSG00000007264.15	MATK	NA	chr19	3777969	3802129	-	4.138	protein_coding	1	1	NA	NA	1	2	NA	1	NA	1
Human	ENSG00000007306.15	CEACAM7	NA	chr19	41673302	41706976	-	2.653	protein_coding	NA	NA	NA	NA	1	NA	2	NA	NA	NA
Human	ENSG00000007312.13	CD79B	NA	chr17	63928739	63932336	-	2.062	protein_coding	NA	NA	NA	NA	NA	NA	2	1	4	5
Human	ENSG00000007314.12	SCN4A	NA	chr17	63938553	63972918	-	8.243	protein_coding	3	3	1	2	9	9	8	8	33	31
Human	ENSG00000007341.19	ST7L	NA	chr1	112523513	112620825	-	8.108	protein_coding	334	313	231	248	153	155	92	140	103	89
Human	ENSG00000007350.17	TKTL1	NA	chrX	154295794	154330350	+	3.526	protein_coding	NA	NA	NA	NA	NA	3	NA	2	NA	NA
Human	ENSG00000007372.24	PAX6	NA	chr11	31784778	31817961	-	20.639	protein_coding	NA	2	NA	NA	3	3	NA	1	1	4
Human	ENSG00000007376.8	RPUSD1	NA	chr16	784973	788397	-	2.769	protein_coding	305	383	319	299	7	14	9	9	4	5
Human	ENSG00000007384.15	RHBDF1	NA	chr16	58058	76355	-	4.914	protein_coding	821	1031	1267	1376	38	51	48	56	34	29
Human	ENSG00000007392.17	LUC7L	NA	chr16	188968	229463	-	6.176	protein_coding	647	716	610	682	92	138	87	137	95	114
Human	ENSG00000007402.12	CACNA2D2	NA	chr3	50362612	50504244	-	6.508	protein_coding	NA	NA	6	3	NA	4	NA	1	NA	2
Human	ENSG00000007516.14	BAIAP3	NA	chr16	1333637	1349441	+	6.109	protein_coding	24	9	36	40	12	19	19	18	8	14
Human	ENSG00000007520.4	TSR3	NA	chr16	1349239	1351878	-	1.21	protein_coding	484	449	311	351	32	71	29	33	22	25
Human	ENSG00000007541.17	PIGQ	NA	chr16	566994	584109	+	7.856	protein_coding	332	390	310	322	14	19	11	17	8	7
Human	ENSG00000007545.16	CRAMP1	NA	chr16	1612336	1677908	+	8.596	protein_coding	261	282	226	248	86	120	101	125	38	44
Human	ENSG00000007866.22	TEAD3	NA	chr6	35473596	35497079	-	3.049	protein_coding	746	736	1203	1363	62	94	98	125	29	38
Human	ENSG00000007908.16	SELE	NA	chr1	169722639	169764705	-	4.586	protein_coding	NA	NA	NA	NA	18	18	8	8	3	3
Human	ENSG00000007923.16	DNAJC11	NA	chr1	6634167	6701924	-	5.083	protein_coding	937	984	776	854	202	283	207	229	112	114
Human	ENSG00000007933.13	FMO3	NA	chr1	171090900	171117819	+	3.439	protein_coding	4	4	4	3	6	2	3	4	1	2
Human	ENSG00000007944.15	MYLIP	NA	chr6	16129085	16148248	+	3.072	protein_coding	114	72	136	115	129	150	93	103	78	72
Human	ENSG00000007952.18	NOX1	NA	chrX	100843323	100874359	-	2.543	protein_coding	1	NA	NA	NA	1	NA	NA	NA	2	NA
Human	ENSG00000007968.7	E2F2	NA	chr1	23506437	23531233	-	5.462	protein_coding	135	199	34	42	7	7	3	1	1	3
Human	ENSG00000008018.9	PSMB1	NA	chr6	170535119	170553307	-	2.219	protein_coding	1763	1585	905	940	175	203	92	78	74	79
Human	ENSG00000008056.14	SYN1	NA	chrX	47571900	47619857	-	3.733	protein_coding	8	7	27	32	NA	NA	4	9	2	2
Human	ENSG00000008083.14	JARID2	NA	chr6	15246068	15522042	+	6.244	protein_coding	349	356	292	288	143	190	224	237	107	123
Human	ENSG00000008086.13	CDKL5	NA	chrX	18425582	18653629	+	19.056	protein_coding	379	380	326	320	113	154	54	70	36	40
Human	ENSG00000008118.10	CAMK1G	NA	chr1	209583713	209613939	+	3.328	protein_coding	26	35	25	45	6	10	3	12	3	7
Human	ENSG00000008128.23	CDK11A	NA	chr1	1702378	1724357	-	5.085	protein_coding	16	22	19	12	13	9	14	4	7	5
Human	ENSG00000008130.15	NADK	NA	chr1	1751231	1780457	-	5.57	protein_coding	668	717	546	549	162	166	116	125	83	105
Human	ENSG00000008196.13	TFAP2B	NA	chr6	50818722	50847619	+	6.155	protein_coding	NA	NA	NA	NA	1	2	NA	NA	NA	NA
Human	ENSG00000008197.5	TFAP2D	NA	chr6	50713525	50773033	+	2.203	protein_coding	NA	NA	NA	NA	NA	2	NA	NA	NA	NA
Human	ENSG00000008226.20	DLEC1	NA	chr3	38039204	38124025	+	8.338	protein_coding	1	3	2	4	4	10	3	3	7	2
Human	ENSG00000008256.16	CYTH3	NA	chr7	6161775	6272644	-	5.808	protein_coding	854	874	816	827	133	249	131	134	51	72
Human	ENSG00000008277.14	ADAM22	NA	chr7	87934142	88202889	+	12.199	protein_coding	17	9	7	6	37	36	14	8	13	13
Human	ENSG00000008282.9	SYPL1	NA	chr7	106090504	106112576	-	2.783	protein_coding	816	982	919	854	61	76	37	38	19	24
Human	ENSG00000008283.16	CYB561	NA	chr17	63432303	63446354	-	5.296	protein_coding	173	120	151	182	4	4	NA	1	1	4
Human	ENSG00000008294.21	SPAG9	NA	chr17	50962173	51120868	-	11.966	protein_coding	1889	2004	1429	1387	393	534	224	313	118	120
Human	ENSG00000008300.17	CELSR3	NA	chr3	48636462	48662886	-	13.85	protein_coding	185	150	181	194	23	18	15	17	17	6
Human	ENSG00000008311.15	AASS	NA	chr7	122073548	122144255	-	6.664	protein_coding	563	626	400	421	201	290	97	161	85	122
Human	ENSG00000008323.15	PLEKHG6	NA	chr12	6310435	6328506	+	4.26	protein_coding	1	2	NA	1	NA	2	NA	2	NA	NA
Human	ENSG00000008324.12	SS18L2	NA	chr3	42581839	42596934	+	3.118	protein_coding	92	91	61	62	10	14	3	5	NA	4
Human	ENSG00000008382.16	MPND	NA	chr19	4343526	4360086	+	2.049	protein_coding	75	51	84	97	22	24	28	17	11	13
Human	ENSG00000008394.13	MGST1	NA	chr12	16347141	16609259	+	7.441	protein_coding	1626	1563	1906	1893	107	143	75	77	49	68
Human	ENSG00000008405.12	CRY1	NA	chr12	106991363	107093549	-	4.782	protein_coding	299	358	214	191	138	206	119	124	51	66
Human	ENSG00000008438.5	PGLYRP1	NA	chr19	46019152	46023053	-	0.708	protein_coding	NA	NA	NA	NA	NA	NA	NA	NA	NA	NA
Human	ENSG00000008441.18	NFIX	NA	chr19	12995474	13098796	+	6.435	protein_coding	1076	1269	3058	2942	79	92	237	270	109	147
Human	ENSG00000008513.16	ST3GAL1	NA	chr8	133454847	133571940	-	8.852	protein_coding	2197	1617	2186	2162	161	233	156	207	73	78
Human	ENSG00000008516.17	MMP25	NA	chr16	3046560	3060726	+	4.246	protein_coding	1	2	1	4	2	NA	3	3	NA	NA
Human	ENSG00000008517.18	IL32	NA	chr16	3065296	3082192	+	3.209	protein_coding	25	24	35	48	NA	2	2	2	NA	NA
Human	ENSG00000008710.20	PKD1	NA	chr16	2088707	2135898	-	18.534	protein_coding	2517	3603	2426	2478	101	105	85	121	24	32
Human	ENSG00000008735.14	MAPK8IP2	NA	chr22	50600792	50613981	+	5.793	protein_coding	12	8	11	6	NA	3	1	2	1	NA
Human	ENSG00000008838.20	MED24	NA	chr17	40019096	40061215	-	6.962	protein_coding	761	858	586	601	131	185	99	115	54	48
Human	ENSG00000008853.17	RHOBTB2	NA	chr8	22987416	23020199	+	6.611	protein_coding	369	384	423	400	9	16	10	13	5	12
Human	ENSG00000008869.12	HEATR5B	NA	chr2	36968382	37084372	-	8.238	protein_coding	561	646	431	440	132	209	67	63	36	44
Human	ENSG00000008952.17	SEC62	NA	chr3	169966634	169998373	+	7.928	protein_coding	1449	1483	1975	2044	151	250	93	139	68	83
Human	ENSG00000008988.11	RPS20	NA	chr8	56067253	56074510	-	6.765	protein_coding	5880	4399	2239	2274	1908	2924	772	1019	616	904
Human	ENSG00000009307.16	CSDE1	NA	chr1	114716912	114758676	-	5.778	protein_coding	9221	8721	6733	6887	1722	2488	1159	1446	862	1085
Human	ENSG00000009335.18	UBE3C	NA	chr7	157138915	157269370	+	9.215	protein_coding	2111	2211	1452	1515	239	378	151	193	94	103
Human	ENSG00000009413.16	REV3L	NA	chr6	111299027	111483715	-	12.425	protein_coding	2092	2118	1660	1620	634	851	359	448	214	229
Human	ENSG00000009694.13	TENM1	NA	chrX	124375902	124963817	-	12.896	protein_coding	NA	2	5	NA	1	6	NA	NA	NA	NA
Human	ENSG00000009709.12	PAX7	NA	chr1	18630845	18748866	+	6.473	protein_coding	NA	NA	NA	NA	NA	1	NA	NA	NA	NA
Human	ENSG00000009724.17	MASP2	NA	chr1	11026522	11047239	-	4.257	protein_coding	1	1	1	1	3	1	4	2	1	NA
Human	ENSG00000009765.15	IYD	NA	chr6	150368891	150405969	+	10.362	protein_coding	NA	NA	NA	NA	1	3	NA	NA	NA	NA
Human	ENSG00000009780.16	FAM76A	NA	chr1	27725960	27763116	+	4.046	protein_coding	121	134	105	107	18	33	22	28	7	18
Human	ENSG00000009790.15	TRAF3IP3	NA	chr1	209756031	209782320	+	7.75	protein_coding	NA	NA	NA	NA	NA	NA	1	NA	NA	1
Human	ENSG00000009830.12	POMT2	NA	chr14	77274955	77320883	-	10.007	protein_coding	418	498	343	417	159	154	153	156	63	88
Human	ENSG00000009844.16	VTA1	NA	chr6	142147161	142224685	+	7.258	protein_coding	662	717	645	641	103	151	93	114	58	59
Human	ENSG00000009950.16	MLXIPL	NA	chr7	73593193	73624543	-	4.815	protein_coding	NA	NA	NA	NA	NA	4	1	NA	1	NA
Human	ENSG00000009954.11	BAZ1B	NA	chr7	73440405	73522293	-	7.06	protein_coding	3023	3674	2060	2090	646	1002	431	529	221	256
Human	ENSG00000010017.13	RANBP9	NA	chr6	13621497	13711835	-	3.618	protein_coding	849	767	717	799	117	161	88	123	74	84
Human	ENSG00000010030.14	ETV7	NA	chr6	36354090	36387800	-	2.374	protein_coding	4	1	2	4	3	6	11	10	NA	1
Human	ENSG00000010072.16	SPRTN	NA	chr1	231337103	231355023	+	5.906	protein_coding	204	210	180	204	56	75	44	39	10	13
Human	ENSG00000010165.20	EEF1AKNMT	NA	chr1	171781659	171814023	+	3.831	protein_coding	466	536	307	340	65	71	30	43	6	8
Human	ENSG00000010219.13	DYRK4	NA	chr12	4562203	4615302	+	7.054	protein_coding	179	149	132	138	100	116	24	43	14	9
Human	ENSG00000010244.19	ZNF207	NA	chr17	32350131	32381885	+	15.818	protein_coding	2461	2749	1810	1920	606	944	418	520	195	236
Human	ENSG00000010256.11	UQCRC1	NA	chr3	48599001	48610976	-	3.204	protein_coding	2891	2634	1737	1807	230	344	162	188	104	116
Human	ENSG00000010270.14	STARD3NL	NA	chr7	38178244	38230670	+	4.324	protein_coding	495	521	390	425	54	69	31	40	26	27
Human	ENSG00000010278.15	CD9	NA	chr12	6199714	6238271	+	5.829	protein_coding	1068	959	1398	1459	14	14	15	23	12	16
Human	ENSG00000010282.15	HHATL	NA	chr3	42692662	42702824	-	2.888	protein_coding	NA	NA	NA	NA	NA	NA	1	NA	NA	NA
Human	ENSG00000010292.13	NCAPD2	NA	chr12	6493355	6531955	+	6.47	protein_coding	1898	2750	610	624	230	419	88	117	55	71
Human	ENSG00000010295.20	IFFO1	NA	chr12	6538960	6556073	-	4.945	protein_coding	452	497	562	648	100	124	117	114	50	58
Human	ENSG00000010310.9	GIPR	NA	chr19	45668220	45683722	+	5.069	protein_coding	24	12	23	26	4	5	2	6	5	5
Human	ENSG00000010318.21	PHF7	NA	chr3	52410659	52423641	+	3.364	protein_coding	17	28	17	16	6	14	17	19	7	8
Human	ENSG00000010319.7	SEMA3G	NA	chr3	52433034	52445103	-	5.047	protein_coding	NA	1	NA	1	1	NA	2	1	NA	NA
Human	ENSG00000010322.16	NISCH	NA	chr3	52455117	52493068	+	9.062	protein_coding	1694	1686	1551	1713	277	321	172	258	141	175
Human	ENSG00000010327.10	STAB1	NA	chr3	52495337	52524495	+	10.588	protein_coding	NA	NA	NA	NA	16	18	17	8	12	4
Human	ENSG00000010361.14	FUZ	NA	chr19	49806865	49817376	-	2.953	protein_coding	83	79	57	71	7	7	14	16	4	6
Human	ENSG00000010379.16	SLC6A13	NA	chr12	220620	262873	-	4.243	protein_coding	1	1	NA	1	47	43	17	21	10	4
Human	ENSG00000010404.18	IDS	NA	chrX	149476987	149521096	-	9.294	protein_coding	172	171	161	182	8	12	5	12	2	5
Human	ENSG00000010438.17	PRSS3	NA	chr9	33750678	33799231	+	1.425	protein_coding	8	7	3	8	1	1	NA	5	NA	3
Human	ENSG00000010539.12	ZNF200	NA	chr16	3222324	3236221	-	7.498	protein_coding	116	159	133	115	21	29	8	14	11	4
Human	ENSG00000010610.10	CD4	NA	chr12	6786857	6820799	+	4.557	protein_coding	532	477	725	784	17	9	14	18	8	11
Human	ENSG00000010626.15	LRRC23	NA	chr12	6873568	6914241	+	3.052	protein_coding	59	56	34	61	6	7	11	13	4	3
Human	ENSG00000010671.16	BTK	NA	chrX	101349446	101390796	-	4.575	protein_coding	NA	NA	1	1	59	53	33	41	15	20
Human	ENSG00000010704.18	HFE	NA	chr6	26087280	26098343	+	5.675	protein_coding	183	222	131	138	25	50	5	7	2	11
Human	ENSG00000010803.16	SCMH1	NA	chr1	41027199	41242154	-	4.447	protein_coding	579	542	446	464	48	92	53	95	31	59
Human	ENSG00000010810.17	FYN	NA	chr6	111660331	111873452	-	7.411	protein_coding	377	293	259	264	42	43	55	58	15	35
Human	ENSG00000010818.10	HIVEP2	NA	chr6	142751468	142956698	-	10.655	protein_coding	753	827	793	745	184	258	148	185	62	97
Human	ENSG00000010932.17	FMO1	NA	chr1	171248470	171285978	+	3.602	protein_coding	NA	NA	NA	NA	3	2	1	1	1	1
Human	ENSG00000011007.12	ELOA	NA	chr1	23743154	23762059	+	5.391	protein_coding	1229	1230	1127	1236	245	419	207	240	72	114
Human	ENSG00000011009.11	LYPLA2	NA	chr1	23791144	23795539	+	2.021	protein_coding	440	372	473	503	63	83	53	59	20	35
Human	ENSG00000011021.23	CLCN6	NA	chr1	11806095	11848079	+	8.173	protein_coding	445	505	400	459	117	164	152	151	77	83
Human	ENSG00000011028.14	MRC2	NA	chr17	62627669	62693597	+	6.591	protein_coding	7027	7716	10346	11059	391	404	419	494	267	302
Human	ENSG00000011052.21	NME1-NME2	NA	chr17	51153589	51171744	+	1.241	protein_coding	NA	NA	NA	NA	NA	NA	NA	NA	NA	NA
Human	ENSG00000011083.9	SLC6A7	NA	chr5	150190061	150222788	+	4.277	protein_coding	1	NA	NA	NA	1	NA	1	NA	NA	NA
Human	ENSG00000011105.14	TSPAN9	NA	chr12	3077354	3286564	+	6.905	protein_coding	538	509	713	750	42	52	26	37	26	14
Human	ENSG00000011114.15	BTBD7	NA	chr14	93237549	93333092	-	11.333	protein_coding	924	968	874	859	202	242	129	168	72	82
Human	ENSG00000011132.12	APBA3	NA	chr19	3750771	3761692	-	5.596	protein_coding	163	183	202	179	10	20	21	13	10	5
Human	ENSG00000011143.19	MKS1	NA	chr17	58205440	58219605	-	11.285	protein_coding	163	186	83	108	10	21	15	11	6	7
Human	ENSG00000011198.10	ABHD5	NA	chr3	43690107	43734371	+	7.539	protein_coding	724	721	426	493	240	329	99	162	69	80
Human	ENSG00000011201.12	ANOS1	NA	chrX	8528873	8732137	-	7.082	protein_coding	18	20	23	24	NA	NA	1	NA	1	1
Human	ENSG00000011243.18	AKAP8L	NA	chr19	15380049	15419141	-	5.079	protein_coding	724	757	742	756	422	467	343	357	258	343
Human	ENSG00000011258.16	MBTD1	NA	chr17	51177424	51260163	-	7.184	protein_coding	224	250	185	197	206	259	216	225	139	133
Human	ENSG00000011260.14	UTP18	NA	chr17	51260545	51297936	+	2.703	protein_coding	435	454	229	252	128	157	74	109	86	91
Human	ENSG00000011275.19	RNF216	NA	chr7	5620046	5781696	-	7.576	protein_coding	1526	1659	1191	1305	187	251	130	175	78	136
Human	ENSG00000011295.16	TTC19	NA	chr17	15999783	16045015	+	6.054	protein_coding	330	408	323	308	39	79	42	39	18	21
Human	ENSG00000011304.22	PTBP1	NA	chr19	797074	812327	+	7.521	protein_coding	2537	2685	3027	3270	359	465	492	613	348	449
Human	ENSG00000011332.19	DPF1	NA	chr19	38211005	38229714	-	4.8	protein_coding	89	108	63	64	3	13	6	5	1	2
Human	ENSG00000011347.10	SYT7	NA	chr11	61513713	61581148	-	7.552	protein_coding	10	7	11	14	NA	NA	NA	NA	1	1
Human	ENSG00000011376.12	LARS2	NA	chr3	45388560	45554726	+	12.407	protein_coding	639	684	394	477	144	196	63	98	39	40
Human	ENSG00000011405.13	PIK3C2A	NA	chr11	17077729	17207983	-	9.204	protein_coding	1768	1857	1286	1288	375	533	192	251	163	203
Human	ENSG00000011422.12	PLAUR	NA	chr19	43646094	43670547	-	4.457	protein_coding	1235	1261	1101	1244	44	65	40	53	34	44
Human	ENSG00000011426.11	ANLN	NA	chr7	36389820	36453791	+	5.997	protein_coding	3317	6021	901	932	378	914	118	136	57	86
Human	ENSG00000011451.21	WIZ	NA	chr19	15419977	15449956	-	10.037	protein_coding	754	846	1292	1296	46	62	69	107	40	35
Human	ENSG00000011454.18	RABGAP1	NA	chr9	122940832	123104866	+	7.656	protein_coding	1267	1195	867	915	279	312	202	274	127	163
Human	ENSG00000011465.18	DCN	NA	chr12	91140483	91183217	-	12.941	protein_coding	13751	12348	12236	13182	201	441	217	336	164	195
Human	ENSG00000011478.13	QPCTL	NA	chr19	45692402	45703989	+	2.825	protein_coding	110	132	124	154	11	8	7	13	15	6
Human	ENSG00000011485.15	PPP5C	NA	chr19	46347086	46392981	+	7.089	protein_coding	836	1023	767	811	81	91	57	65	38	35
Human	ENSG00000011523.14	CEP68	NA	chr2	65056365	65087004	+	8.623	protein_coding	279	296	184	226	22	35	12	21	16	13
Human	ENSG00000011566.15	MAP4K3	NA	chr2	39249265	39437301	-	6.056	protein_coding	1200	1152	1036	1042	144	206	86	131	53	64
Human	ENSG00000011590.14	ZBTB32	NA	chr19	35704557	35717038	+	2.739	protein_coding	NA	NA	NA	NA	NA	6	7	7	3	5
Human	ENSG00000011600.12	TYROBP	NA	chr19	35904400	35908295	-	0.907	protein_coding	NA	NA	NA	NA	NA	NA	NA	NA	NA	NA
Human	ENSG00000011638.11	TMEM159	NA	chr16	21158376	21180616	+	2.558	protein_coding	327	305	229	245	27	34	24	15	16	21
Human	ENSG00000011677.13	GABRA3	NA	chrX	152166233	152451315	-	4.15	protein_coding	NA	NA	NA	NA	NA	1	1	NA	NA	NA
Human	ENSG00000012048.23	BRCA1	NA	chr17	43044294	43170245	-	9.306	protein_coding	673	1083	174	176	40	74	28	36	17	18
Human	ENSG00000012061.16	ERCC1	NA	chr19	45407333	45478828	-	5.575	protein_coding	989	998	815	898	141	169	181	186	85	100
Human	ENSG00000012124.17	CD22	NA	chr19	35319260	35347361	+	6.165	protein_coding	NA	5	5	5	1	1	1	NA	NA	NA
Human	ENSG00000012171.20	SEMA3B	NA	chr3	50267557	50277546	+	5.768	protein_coding	368	298	618	652	21	19	21	21	13	15
Human	ENSG00000012174.12	MBTPS2	NA	chrX	21839616	21885423	+	8.945	protein_coding	465	543	518	512	13	34	15	18	7	11
Human	ENSG00000012211.13	PRICKLE3	NA	chrX	49174801	49186528	-	3.656	protein_coding	64	70	157	156	6	5	10	10	4	1
Human	ENSG00000012223.13	LTF	NA	chr3	46435644	46485234	-	3.989	protein_coding	NA	NA	NA	NA	NA	NA	1	1	NA	NA
Human	ENSG00000012232.9	EXTL3	NA	chr8	28600468	28755599	+	13.046	protein_coding	1109	1318	1033	1065	59	74	38	51	32	49
Human	ENSG00000012504.15	NR1H4	NA	chr12	100473707	100564414	+	3.628	protein_coding	NA	NA	NA	NA	27	36	12	19	5	14
Human	ENSG00000012660.14	ELOVL5	NA	chr6	53267397	53349179	-	3.813	protein_coding	1287	1354	1066	1144	116	183	75	103	52	66
Human	ENSG00000012779.11	ALOX5	NA	chr10	45374175	45446119	+	3.73	protein_coding	NA	NA	NA	NA	3	NA	1	1	1	NA
Human	ENSG00000012817.16	KDM5D	NA	chrY	19703864	19744939	-	9.463	protein_coding	720	778	569	593	100	112	65	71	34	42
Human	ENSG00000012822.16	CALCOCO1	NA	chr12	53708516	53727745	-	8.898	protein_coding	910	871	918	1053	59	85	93	126	41	51
Human	ENSG00000012963.15	UBR7	NA	chr14	93207240	93229215	+	3.509	protein_coding	520	704	302	335	21	40	15	28	7	9
Human	ENSG00000012983.11	MAP4K5	NA	chr14	50418500	50561126	-	7.62	protein_coding	1239	1504	1426	1316	232	342	204	266	117	135
Human	ENSG00000013016.16	EHD3	NA	chr2	31234151	31269451	+	4.825	protein_coding	1217	910	1400	1467	31	32	21	27	15	19
Human	ENSG00000013275.8	PSMC4	NA	chr19	39971164	39981764	+	2.55	protein_coding	1154	1100	858	935	217	274	151	223	109	163
Human	ENSG00000013288.9	MAN2B2	NA	chr4	6575188	6623362	+	8.884	protein_coding	1315	1407	1924	2065	90	107	119	140	42	55
Human	ENSG00000013293.6	SLC7A14	NA	chr3	170459547	170586075	-	10.496	protein_coding	251	275	99	102	5	12	5	NA	4	9
Human	ENSG00000013297.12	CLDN11	NA	chr3	170418867	170454733	+	4.321	protein_coding	994	1078	594	563	33	28	14	14	6	17
Human	ENSG00000013306.16	SLC25A39	NA	chr17	44319624	44324870	-	3.526	protein_coding	802	784	673	695	54	53	49	49	27	44
Human	ENSG00000013364.19	MVP	NA	chr16	29820393	29848039	+	6.141	protein_coding	3590	3794	3147	3250	252	319	215	261	125	173
Human	ENSG00000013374.16	NUB1	NA	chr7	151341698	151378449	+	5.411	protein_coding	687	654	547	605	39	74	49	65	27	47
Human	ENSG00000013375.16	PGM3	NA	chr6	83161149	83193936	-	7.478	protein_coding	2315	2125	1625	1712	207	353	110	135	87	57
Human	ENSG00000013392.8	RWDD2A	NA	chr6	83193356	83198935	+	3.769	protein_coding	102	102	99	107	10	18	7	8	5	5
Human	ENSG00000013441.16	CLK1	NA	chr2	200853008	200864744	-	5.17	protein_coding	802	983	614	658	348	502	214	226	141	204
Human	ENSG00000013503.10	POLR3B	NA	chr12	106357747	106510198	+	4.768	protein_coding	404	423	306	282	127	159	61	88	44	52
Human	ENSG00000013523.11	ANGEL1	NA	chr14	76786008	76826246	-	6.525	protein_coding	196	164	192	170	4	5	3	7	1	NA
Human	ENSG00000013561.18	RNF14	NA	chr5	141958327	141990292	+	4.988	protein_coding	826	889	536	573	34	54	21	24	14	15
Human	ENSG00000013563.14	DNASE1L1	NA	chrX	154401235	154412112	-	4.132	protein_coding	428	342	360	356	13	13	11	10	10	12
Human	ENSG00000013573.17	DDX11	NA	chr12	31073859	31104799	+	8.367	protein_coding	494	732	245	303	51	86	39	39	20	36
Human	ENSG00000013583.10	HEBP1	NA	chr12	12974869	13000265	-	3.428	protein_coding	237	309	518	654	13	11	11	29	15	26
Human	ENSG00000013588.9	GPRC5A	NA	chr12	12891558	12917937	+	7.663	protein_coding	367	410	763	831	30	22	23	13	12	14
Human	ENSG00000013619.14	MAMLD1	NA	chrX	150361421	150514178	+	5.958	protein_coding	122	143	204	184	19	22	23	28	14	26
Human	ENSG00000013725.14	CD6	NA	chr11	60971679	61020377	+	5.958	protein_coding	NA	NA	NA	NA	4	2	3	4	NA	1
Human	ENSG00000013810.20	TACC3	NA	chr4	1712890	1745171	+	8.186	protein_coding	774	1421	327	359	75	213	73	86	24	46
Human	ENSG00000014123.10	UFL1	NA	chr6	96521594	96555276	+	4.539	protein_coding	675	693	720	725	108	105	59	66	35	32
Human	ENSG00000014138.9	POLA2	NA	chr11	65261919	65305589	+	5.568	protein_coding	89	141	42	36	3	8	2	2	5	NA
Human	ENSG00000014164.7	ZC3H3	NA	chr8	143437658	143541447	-	3.721	protein_coding	241	297	378	426	32	43	51	62	13	21
Human	ENSG00000014216.16	CAPN1	NA	chr11	65180565	65212006	+	7.506	protein_coding	2226	2175	1932	2160	132	156	120	151	88	106
Human	ENSG00000014257.16	ACP3	NA	chr3	132317368	132368298	+	4.28	protein_coding	53	45	29	52	NA	1	1	2	1	NA
Human	ENSG00000014641.21	MDH1	NA	chr2	63588608	63607197	+	4.99	protein_coding	1407	1293	661	725	72	124	44	44	31	26
Human	ENSG00000014824.14	SLC30A9	NA	chr4	41990501	42090461	+	7.199	protein_coding	1356	1352	1102	989	187	265	104	119	45	64
Human	ENSG00000014914.21	MTMR11	NA	chr1	149928650	149936879	-	4.572	protein_coding	242	269	158	171	35	35	31	33	26	15
Human	ENSG00000014919.13	COX15	NA	chr10	99710867	99732127	-	5.215	protein_coding	303	321	180	181	24	26	2	17	4	3
Human	ENSG00000015133.19	CCDC88C	NA	chr14	91271322	91417844	-	12.426	protein_coding	13	11	17	4	60	43	59	41	56	38
Human	ENSG00000015153.15	YAF2	NA	chr12	42157103	42238349	-	10.839	protein_coding	203	195	176	165	85	82	42	50	32	30
Human	ENSG00000015171.20	ZMYND11	NA	chr10	134464	254637	+	5.325	protein_coding	1367	1369	1203	1270	231	334	239	263	120	184
Human	ENSG00000015285.11	WAS	NA	chrX	48676595	48691427	+	2.361	protein_coding	NA	NA	2	3	2	5	8	6	NA	6
Human	ENSG00000015413.9	DPEP1	NA	chr16	89613307	89638456	+	2.737	protein_coding	1	NA	NA	1	NA	NA	2	NA	NA	NA
Human	ENSG00000015475.19	BID	NA	chr22	17734137	17774770	-	4.42	protein_coding	562	448	476	512	40	57	23	46	19	25
Human	ENSG00000015479.20	MATR3	NA	chr5	139293673	139331677	+	12.064	protein_coding	208	350	217	203	9	18	12	26	13	17
Human	ENSG00000015520.15	NPC1L1	NA	chr7	44512534	44541330	-	5.267	protein_coding	14	5	18	7	18	31	39	30	11	16
Human	ENSG00000015532.10	XYLT2	NA	chr17	50346125	50363138	+	5.472	protein_coding	971	1008	1131	1283	15	36	20	24	7	7
Human	ENSG00000015568.13	RGPD5	NA	chr2	109792757	109857705	+	14.185	protein_coding	2	2	7	9	2	1	NA	NA	1	NA
Human	ENSG00000015592.16	STMN4	NA	chr8	27235322	27258420	-	3.294	protein_coding	NA	NA	NA	NA	3	5	NA	NA	1	NA
Human	ENSG00000015676.18	NUDCD3	NA	chr7	44379118	44490658	-	9.893	protein_coding	1259	1381	848	795	122	173	57	66	38	37
Human	ENSG00000016082.15	ISL1	NA	chr5	51383447	51394730	+	2.817	protein_coding	NA	NA	NA	NA	1	NA	NA	NA	NA	NA
Human	ENSG00000016391.11	CHDH	NA	chr3	53812334	53846419	-	7.787	protein_coding	4	4	3	2	28	29	9	17	5	3
Human	ENSG00000016402.13	IL20RA	NA	chr6	136999970	137045180	-	4.73	protein_coding	2	1	1	NA	2	2	NA	NA	1	2
Human	ENSG00000016490.16	CLCA1	NA	chr1	86468367	86500259	+	3.31	protein_coding	NA	NA	NA	NA	2	NA	NA	1	NA	1
Human	ENSG00000016602.9	CLCA4	NA	chr1	86547077	86580754	+	3.447	protein_coding	NA	1	NA	NA	NA	1	NA	NA	2	NA
Human	ENSG00000016864.18	GLT8D1	NA	chr3	52694487	52706032	-	3.783	protein_coding	881	793	732	766	16	29	17	22	3	4
Human	ENSG00000017260.20	ATP2C1	NA	chr3	130850594	131016712	+	8.51	protein_coding	1511	1698	1405	1434	176	271	138	139	83	74
Human	ENSG00000017427.17	IGF1	NA	chr12	102395873	102481744	-	8.115	protein_coding	12	NA	4	6	NA	NA	NA	NA	1	NA
Human	ENSG00000017483.15	SLC38A5	NA	chrX	48458536	48470260	-	4.018	protein_coding	312	359	228	248	31	32	18	24	10	10
Human	ENSG00000017797.13	RALBP1	NA	chr18	9475008	9538114	+	8.041	protein_coding	1186	1170	1072	1119	159	264	122	162	61	105
Human	ENSG00000018189.13	RUFY3	NA	chr4	70704203	70808619	+	9.405	protein_coding	978	1032	704	728	320	363	169	205	100	142
Human	ENSG00000018236.15	CNTN1	NA	chr12	40692438	41072415	+	7.492	protein_coding	1	NA	1	NA	NA	2	NA	1	NA	3
Human	ENSG00000018280.17	SLC11A1	NA	chr2	218382028	218396894	+	8.676	protein_coding	NA	3	2	2	2	2	2	NA	NA	2
Human	ENSG00000018408.15	WWTR1	NA	chr3	149517234	149736714	-	8.353	protein_coding	1143	1187	2104	2193	261	372	271	365	128	189
Human	ENSG00000018510.17	AGPS	NA	chr2	177392767	177559299	+	8.839	protein_coding	970	959	843	844	313	464	230	245	94	136
Human	ENSG00000018607.7	ZNF806	NA	chr2	132304805	132326855	+	5.159	transcribed_unprocessed_pseudogene	1	NA	NA	NA	NA	1	NA	NA	1	NA
Human	ENSG00000018610.15	CXorf56	NA	chrX	119538148	119565409	-	2.581	protein_coding	272	279	188	171	27	61	32	25	18	19
Human	ENSG00000018625.15	ATP1A2	NA	chr1	160115758	160143591	+	6.298	protein_coding	32	15	9	10	3	2	2	3	NA	1
Human	ENSG00000018699.13	TTC27	NA	chr2	32628031	32821051	+	3.443	protein_coding	368	407	209	222	81	112	57	54	33	43
Human	ENSG00000018869.17	ZNF582	NA	chr19	56375845	56393545	-	3.35	protein_coding	28	29	36	35	2	1	2	1	1	3
Human	ENSG00000019102.12	VSIG2	NA	chr11	124747473	124752255	-	1.447	protein_coding	1	1	2	NA	9	2	3	3	2	NA
Human	ENSG00000019144.19	PHLDB1	NA	chr11	118606439	118658031	+	21.715	protein_coding	3028	2960	4300	4486	357	409	502	681	265	356
Human	ENSG00000019169.10	MARCO	NA	chr2	118942165	118994660	+	2.079	protein_coding	NA	NA	NA	NA	NA	1	NA	NA	NA	NA
Human	ENSG00000019186.10	CYP24A1	NA	chr20	54153445	54173986	-	3.988	protein_coding	NA	NA	NA	NA	NA	NA	NA	NA	NA	NA
Human	ENSG00000019485.13	PRDM11	NA	chr11	45095805	45235110	+	13.94	protein_coding	113	104	122	120	19	18	5	16	5	10
Human	ENSG00000019505.8	SYT13	NA	chr11	45240301	45286341	-	5.445	protein_coding	NA	NA	NA	NA	NA	NA	NA	NA	NA	NA
Human	ENSG00000019549.13	SNAI2	NA	chr8	48917597	48921740	-	3.281	protein_coding	987	906	1342	1364	29	52	27	55	9	18
Human	ENSG00000019582.15	CD74	NA	chr5	150400040	150412929	-	4.78	protein_coding	6	11	12	12	4	5	5	5	2	3
Human	ENSG00000019991.18	HGF	NA	chr7	81699009	81770438	-	9.753	protein_coding	5527	4569	5018	4850	157	121	119	185	54	90
Human	ENSG00000019995.6	ZRANB1	NA	chr10	124942122	124988189	+	5.993	protein_coding	799	772	613	673	201	251	119	143	68	74
Human	ENSG00000020129.16	NCDN	NA	chr1	35557472	35567274	+	4.917	protein_coding	608	609	632	706	23	21	16	12	13	8
Human	ENSG00000020181.18	ADGRA2	NA	chr8	37784190	37844896	+	7.084	protein_coding	3775	3374	4929	5389	72	103	102	119	66	76
Human	ENSG00000020219.9	CCT8L1P	NA	chr7	152445476	152447150	+	1.674	processed_pseudogene	NA	NA	NA	NA	NA	5	4	NA	NA	NA
Human	ENSG00000020256.20	ZFP64	NA	chr20	52051662	52204308	-	6.79	protein_coding	313	309	240	259	14	31	10	15	8	6
Human	ENSG00000020426.11	MNAT1	NA	chr14	60734741	60969965	+	3.877	protein_coding	365	349	284	274	76	79	45	52	29	40
Human	ENSG00000020577.14	SAMD4A	NA	chr14	54566116	54793315	+	12.333	protein_coding	1698	2225	1557	1605	450	736	372	441	163	192
Human	ENSG00000020633.19	RUNX3	NA	chr1	24899510	24965121	-	4.922	protein_coding	3	1	2	4	1	3	5	6	13	14
Human	ENSG00000020922.13	MRE11	NA	chr11	94415569	94493885	-	7.674	protein_coding	476	670	273	228	47	94	27	28	15	19
Human	ENSG00000021300.14	PLEKHB1	NA	chr11	73646177	73662819	+	4.933	protein_coding	3	1	2	3	NA	1	NA	1	NA	2
Human	ENSG00000021355.13	SERPINB1	NA	chr6	2832331	2841959	-	3.047	protein_coding	237	202	206	203	14	20	7	24	3	5
Human	ENSG00000021461.17	CYP3A43	NA	chr7	99828012	99866102	+	2.637	protein_coding	NA	NA	NA	NA	10	15	6	14	3	2
Human	ENSG00000021488.13	SLC7A9	NA	chr19	32830508	32869767	-	2.598	protein_coding	NA	NA	4	1	10	13	7	8	3	2
Human	ENSG00000021574.13	SPAST	NA	chr2	32063555	32157637	+	9.481	protein_coding	299	313	336	304	33	39	26	34	19	16
Human	ENSG00000021645.20	NRXN3	NA	chr14	78170372	79868291	+	15.534	protein_coding	88	67	116	134	11	31	12	22	9	11
Human	ENSG00000021762.20	OSBPL5	NA	chr11	3087106	3166739	-	7.473	protein_coding	702	819	770	819	90	99	127	139	64	89
Human	ENSG00000021776.11	AQR	NA	chr15	34851781	34969742	-	13.431	protein_coding	1184	1359	824	895	402	626	202	256	112	170
Human	ENSG00000021826.17	CPS1	NA	chr2	210477681	210679107	+	11.018	protein_coding	218	260	119	133	84	114	43	44	36	38
Human	ENSG00000021852.13	C8B	NA	chr1	56929206	56966140	-	2.732	protein_coding	NA	NA	NA	NA	1	NA	NA	NA	NA	1
Human	ENSG00000022267.19	FHL1	NA	chrX	136146701	136211359	+	5.862	protein_coding	1223	928	1268	1370	51	68	66	110	52	65
Human	ENSG00000022277.13	RTF2	NA	chr20	56468584	56519449	+	4.063	protein_coding	1107	1069	715	781	164	211	124	132	74	103
Human	ENSG00000022355.18	GABRA1	NA	chr5	161847062	161899981	+	8.42	protein_coding	NA	NA	NA	NA	NA	1	NA	NA	NA	NA
Human	ENSG00000022556.16	NLRP2	NA	chr19	54953129	55001142	+	6.313	protein_coding	NA	NA	NA	NA	NA	NA	NA	NA	NA	NA
Human	ENSG00000022567.10	SLC45A4	NA	chr8	141207165	141308305	-	8.608	protein_coding	156	149	165	189	6	6	10	16	8	17
Human	ENSG00000022840.16	RNF10	NA	chr12	120533479	120577588	+	5.9	protein_coding	1220	1198	1390	1293	121	154	117	138	76	78
Human	ENSG00000022976.15	ZNF839	NA	chr14	102317376	102342702	+	5.59	protein_coding	162	242	154	161	6	25	13	14	8	23
Human	ENSG00000023041.11	ZDHHC6	NA	chr10	112424427	112446917	-	3.748	protein_coding	410	487	361	373	39	52	13	22	15	16
Human	ENSG00000023171.18	GRAMD1B	NA	chr11	123358427	123627774	+	14.944	protein_coding	172	229	133	127	47	61	31	41	14	27
Human	ENSG00000023191.17	RNH1	NA	chr11	494511	507300	-	7.374	protein_coding	2430	2482	1632	1800	118	117	97	125	52	69
Human	ENSG00000023228.14	NDUFS1	NA	chr2	206114816	206159509	-	12.174	protein_coding	2138	2125	1501	1456	182	243	107	137	69	68
Human	ENSG00000023287.13	RB1CC1	NA	chr8	52622457	52745843	-	7.613	protein_coding	1340	1203	1109	1108	180	247	109	165	50	67
Human	ENSG00000023318.8	ERP44	NA	chr9	99979184	100099000	-	4.808	protein_coding	636	648	880	894	51	77	40	44	20	28
Human	ENSG00000023330.15	ALAS1	NA	chr3	52198085	52214327	+	2.536	protein_coding	836	708	817	890	66	68	52	90	23	45
Human	ENSG00000023445.16	BIRC3	NA	chr11	102317449	102339403	+	7.518	protein_coding	35	48	17	18	35	37	26	21	11	8
Human	ENSG00000023516.9	AKAP11	NA	chr13	42272151	42323261	+	9.915	protein_coding	1708	1945	1609	1643	202	279	127	156	92	104
Human	ENSG00000023572.10	GLRX2	NA	chr1	193090865	193106114	-	6.21	protein_coding	297	332	271	264	37	43	29	25	3	9
Human	ENSG00000023608.5	SNAPC1	NA	chr14	61762419	61796428	+	2.593	protein_coding	172	202	141	159	79	131	45	62	25	29
Human	ENSG00000023697.13	DERA	NA	chr12	15911301	16037381	+	2.813	protein_coding	471	429	253	277	61	82	31	50	34	26
Human	ENSG00000023734.11	STRAP	NA	chr12	15882386	15903478	+	2.215	protein_coding	2037	1950	1866	1588	158	219	120	170	70	114
Human	ENSG00000023839.12	ABCC2	NA	chr10	99782639	99852594	+	7.837	protein_coding	13	19	14	21	35	41	12	20	8	6
Human	ENSG00000023892.11	DEF6	NA	chr6	35297817	35321771	+	2.579	protein_coding	34	30	14	14	4	2	5	9	1	5
Human	ENSG00000023902.14	PLEKHO1	NA	chr1	150149182	150164720	+	6.629	protein_coding	1438	1215	1161	1289	97	166	66	81	36	39
Human	ENSG00000023909.10	GCLM	NA	chr1	93885198	93909456	-	5.426	protein_coding	501	582	541	558	52	58	28	46	15	17
Human	ENSG00000024048.11	UBR2	NA	chr6	42564028	42693505	+	8.874	protein_coding	1295	1486	999	921	405	667	266	370	170	225
Human	ENSG00000024422.12	EHD2	NA	chr19	47713421	47743134	+	3.844	protein_coding	2888	3478	6961	7214	172	232	357	499	168	244
Human	ENSG00000024526.17	DEPDC1	NA	chr1	68474151	68497221	-	5.904	protein_coding	519	945	154	167	39	67	11	9	3	5
Human	ENSG00000024862.18	CCDC28A	NA	chr6	138773768	138793319	+	1.247	protein_coding	151	111	75	69	2	18	2	4	NA	3
Human	ENSG00000025039.15	RRAGD	NA	chr6	89364615	89412273	-	5.095	protein_coding	2	1	NA	4	2	NA	2	2	1	NA
Human	ENSG00000025156.13	HSF2	NA	chr6	122399550	122433119	+	2.697	protein_coding	228	265	130	156	12	21	18	16	10	6
Human	ENSG00000025293.17	PHF20	NA	chr20	35771973	35950370	+	8.372	protein_coding	778	782	641	637	140	221	111	144	84	79
Human	ENSG00000025423.11	HSD17B6	NA	chr12	56752160	56787790	+	2.272	protein_coding	21	20	21	9	2	2	NA	3	NA	1
Human	ENSG00000025434.19	NR1H3	NA	chr11	47248299	47269033	+	4.534	protein_coding	149	108	137	152	39	33	22	23	6	13
Human	ENSG00000025708.14	TYMP	NA	chr22	50525751	50530032	-	3.6	protein_coding	21	12	24	18	2	1	2	5	3	1
Human	ENSG00000025770.19	NCAPH2	NA	chr22	50508223	50524780	+	4.459	protein_coding	691	961	267	270	92	151	40	52	42	32
Human	ENSG00000025772.8	TOMM34	NA	chr20	44942129	44960397	-	1.973	protein_coding	596	575	385	377	37	62	23	28	13	23
Human	ENSG00000025796.14	SEC63	NA	chr6	107867755	107958208	-	8.606	protein_coding	1141	1317	1637	1664	117	150	120	149	58	98
Human	ENSG00000025800.14	KPNA6	NA	chr1	32108055	32176563	+	7.457	protein_coding	2212	2232	1803	1803	513	602	397	483	202	203
Human	ENSG00000026025.16	VIM	NA	chr10	17228240	17237593	+	5.176	protein_coding	66069	74703	50799	54504	6672	9090	4708	7320	2724	3806
Human	ENSG00000026036.22	RTEL1-TNFRSF6B	NA	chr20	63659299	63698684	+	9.093	protein_coding	67	139	39	37	5	8	3	9	3	NA
Human	ENSG00000026103.22	FAS	NA	chr10	88990530	89017059	+	5.578	protein_coding	495	497	406	461	121	109	51	63	35	32
Human	ENSG00000026297.16	RNASET2	NA	chr6	166922112	166957191	-	14.943	protein_coding	102	105	129	139	8	11	4	7	3	NA
Human	ENSG00000026508.20	CD44	NA	chr11	35138881	35232402	+	9.992	protein_coding	24462	25329	40341	41482	1272	1689	1670	2200	890	1249
Human	ENSG00000026559.14	KCNG1	NA	chr20	51003655	51023107	-	5.415	protein_coding	245	291	229	279	9	22	7	12	4	10
Human	ENSG00000026652.15	AGPAT4	NA	chr6	161129966	161274061	-	14.253	protein_coding	321	285	183	178	80	106	54	73	29	54
Human	ENSG00000026751.17	SLAMF7	NA	chr1	160739056	160754821	+	4.833	protein_coding	NA	NA	NA	NA	NA	NA	NA	NA	NA	1
Human	ENSG00000026950.17	BTN3A1	NA	chr6	26402236	26415208	+	5.539	protein_coding	400	263	307	311	11	10	11	2	4	6
Human	ENSG00000027001.10	MIPEP	NA	chr13	23730188	23889400	-	3.388	protein_coding	376	380	220	217	34	83	29	37	15	31
Human	ENSG00000027075.15	PRKCH	NA	chr14	61187558	61550976	+	8.83	protein_coding	2	8	5	7	16	20	4	13	2	5
Human	ENSG00000027644.5	INSRR	NA	chr1	156840062	156859117	-	5.2	protein_coding	NA	NA	NA	NA	NA	NA	NA	NA	NA	NA
Human	ENSG00000027697.15	IFNGR1	NA	chr6	137197484	137219449	-	3.276	protein_coding	363	350	290	307	68	74	39	41	11	25
Human	ENSG00000027847.14	B4GALT7	NA	chr5	177600131	177610330	+	4.878	protein_coding	445	410	385	408	34	26	19	20	7	23
Human	ENSG00000027869.12	SH2D2A	NA	chr1	156806242	156816848	-	2.498	protein_coding	NA	1	1	1	NA	NA	NA	1	NA	NA
Human	ENSG00000028116.18	VRK2	NA	chr2	57907628	58159920	+	3.531	protein_coding	392	427	319	318	82	150	62	85	31	47
Human	ENSG00000028137.19	TNFRSF1B	NA	chr1	12166990	12209228	+	3.778	protein_coding	184	146	182	156	1	6	1	3	1	1
Human	ENSG00000028203.18	VEZT	NA	chr12	95217745	95302799	+	8.766	protein_coding	947	918	870	911	85	92	54	81	22	51
Human	ENSG00000028277.21	POU2F2	NA	chr19	42086109	42196585	-	9.072	protein_coding	70	84	95	122	12	15	20	25	7	6
Human	ENSG00000028310.18	BRD9	NA	chr5	850290	892801	-	9.549	protein_coding	684	769	464	505	144	179	108	126	71	97
Human	ENSG00000028528.15	SNX1	NA	chr15	64094122	64146090	+	9.789	protein_coding	986	993	979	1005	294	306	244	274	174	196
Human	ENSG00000028839.10	TBPL1	NA	chr6	133952169	133990432	+	5.039	protein_coding	188	168	148	174	106	138	29	39	26	33
Human	ENSG00000029153.14	ARNTL2	NA	chr12	27332853	27425289	+	6.983	protein_coding	874	983	535	557	130	207	101	103	48	52
Human	ENSG00000029363.17	BCLAF1	NA	chr6	136256626	136289851	-	9.533	protein_coding	2663	2727	2086	2156	350	540	209	325	144	188
Human	ENSG00000029364.12	SLC39A9	NA	chr14	69398014	69462390	+	7.138	protein_coding	1547	1438	1281	1302	197	260	109	149	56	84
Human	ENSG00000029534.21	ANK1	NA	chr8	41653219	41896762	-	10.797	protein_coding	26	41	60	65	7	2	3	11	4	3
Human	ENSG00000029559.7	IBSP	NA	chr4	87799553	87812435	+	1.573	protein_coding	NA	NA	NA	NA	2	1	1	3	2	1
Human	ENSG00000029639.11	TFB1M	NA	chr6	155256133	155314493	-	4.111	protein_coding	296	289	140	164	25	21	14	7	9	6
Human	ENSG00000029725.17	RABEP1	NA	chr17	5282264	5386340	+	7.059	protein_coding	1232	1111	943	969	285	426	200	228	109	162
Human	ENSG00000029993.15	HMGB3	NA	chrX	150980508	150990771	+	3.914	protein_coding	573	655	244	285	28	52	13	13	7	7
Human	ENSG00000030066.13	NUP160	NA	chr11	47778086	47848555	-	8.576	protein_coding	1082	1203	614	648	281	425	145	166	111	107
Human	ENSG00000030110.13	BAK1	NA	chr6	33572546	33580293	-	2.212	protein_coding	296	307	223	269	24	29	13	9	2	7
Human	ENSG00000030304.14	MUSK	NA	chr9	110668778	110806558	+	9.176	protein_coding	25	27	24	23	10	5	1	6	5	4
Human	ENSG00000030419.16	IKZF2	NA	chr2	212999690	213152427	-	12.24	protein_coding	328	410	342	286	71	76	21	32	6	8
Human	ENSG00000030582.18	GRN	NA	chr17	44345245	44353106	+	3.524	protein_coding	3370	3775	4076	4416	99	108	68	111	43	51
Human	ENSG00000031003.10	FAM13B	NA	chr5	137937959	138051961	-	6.808	protein_coding	902	1005	772	791	263	392	216	246	147	139
Human	ENSG00000031081.11	ARHGAP31	NA	chr3	119294382	119420714	+	9.374	protein_coding	818	743	909	927	99	84	88	83	25	43
Human	ENSG00000031691.7	CENPQ	NA	chr6	49463369	49493107	+	1.741	protein_coding	91	135	42	44	9	29	3	5	2	NA
Human	ENSG00000031698.13	SARS1	NA	chr1	109213917	109238182	+	3.849	protein_coding	3451	2806	1474	1509	462	559	288	353	179	251
Human	ENSG00000031823.14	RANBP3	NA	chr19	5916138	5978142	-	7.445	protein_coding	811	797	789	882	75	119	79	86	54	50
Human	ENSG00000032219.19	ARID4A	NA	chr14	58298503	58373887	+	7.449	protein_coding	360	455	348	394	177	268	158	136	82	97
Human	ENSG00000032389.13	EIPR1	NA	chr2	3188924	3377830	-	5.723	protein_coding	281	318	129	164	37	53	18	29	18	20
Human	ENSG00000032444.17	PNPLA6	NA	chr19	7534003	7561764	+	7.161	protein_coding	924	1101	1236	1338	94	113	94	118	60	89
Human	ENSG00000032742.18	IFT88	NA	chr13	20567137	20691444	+	6.049	protein_coding	232	226	157	158	12	33	9	20	13	18
Human	ENSG00000033011.13	ALG1	NA	chr16	5033922	5087379	+	5.386	protein_coding	625	659	458	462	37	81	27	27	20	21
Human	ENSG00000033030.15	ZCCHC8	NA	chr12	122471598	122501073	-	9.125	protein_coding	409	447	302	337	353	454	264	333	153	175
Human	ENSG00000033050.9	ABCF2	NA	chr7	151211483	151227205	-	5.158	protein_coding	297	318	177	195	33	70	17	29	16	23
Human	ENSG00000033100.16	CHPF2	NA	chr7	151232488	151238827	+	4.205	protein_coding	2291	2454	2871	3142	43	49	19	33	11	11
Human	ENSG00000033122.21	LRRC7	NA	chr1	69567921	70151945	+	30.043	protein_coding	5	11	2	5	NA	4	2	1	NA	1
Human	ENSG00000033170.17	FUT8	NA	chr14	65410591	65744121	+	6.976	protein_coding	678	726	507	485	67	105	33	52	17	30
Human	ENSG00000033178.13	UBA6	NA	chr4	67612651	67701155	-	11.408	protein_coding	1600	1831	1020	984	198	252	79	95	40	67
Human	ENSG00000033327.13	GAB2	NA	chr11	78215292	78418348	-	6.775	protein_coding	343	247	314	395	143	199	119	188	63	62
Human	ENSG00000033627.17	ATP6V0A1	NA	chr17	42458843	42522582	+	10.926	protein_coding	519	570	633	652	52	70	65	89	59	58
Human	ENSG00000033800.14	PIAS1	NA	chr15	68054308	68198603	+	10.647	protein_coding	608	638	543	577	181	266	167	207	108	120
Human	ENSG00000033867.16	SLC4A7	NA	chr3	27372720	27484420	-	9.616	protein_coding	3299	3622	3171	3166	480	671	416	489	341	489
Human	ENSG00000034053.14	APBA2	NA	chr15	28884482	29118315	+	6.869	protein_coding	843	868	890	975	145	191	140	159	56	69
Human	ENSG00000034152.19	MAP2K3	NA	chr17	21284671	21315232	+	3.775	protein_coding	643	796	868	912	123	173	138	148	87	74
Human	ENSG00000034239.11	EFCAB1	NA	chr8	48710788	48735311	-	5.822	protein_coding	2	3	NA	1	3	2	NA	NA	NA	NA
Human	ENSG00000034510.6	TMSB10	NA	chr2	84905655	84906671	+	0.461	protein_coding	25748	21326	14889	15795	1197	1589	848	1058	501	691
Human	ENSG00000034533.12	ASTE1	NA	chr3	131013874	131027649	-	3.427	protein_coding	87	146	56	65	13	2	2	3	2	NA
Human	ENSG00000034677.13	RNF19A	NA	chr8	100257059	100336218	-	5.852	protein_coding	636	653	478	474	96	106	58	67	41	45
Human	ENSG00000034693.15	PEX3	NA	chr6	143450804	143490616	+	2.83	protein_coding	154	203	120	147	33	43	15	19	12	15
Human	ENSG00000034713.8	GABARAPL2	NA	chr16	75566374	75577881	+	3.01	protein_coding	453	456	455	471	39	61	32	50	26	33
Human	ENSG00000034971.17	MYOC	NA	chr1	171635416	171652688	-	2.104	protein_coding	NA	1	NA	NA	3	NA	NA	NA	3	NA
Human	ENSG00000035115.22	SH3YL1	NA	chr2	217729	266398	-	11.132	protein_coding	353	415	371	371	21	28	18	17	10	6
Human	ENSG00000035141.8	FAM136A	NA	chr2	70295974	70302090	-	3.086	protein_coding	425	424	302	409	12	32	9	21	12	10
Human	ENSG00000035403.18	VCL	NA	chr10	73995192	74121363	+	9.992	protein_coding	14832	16039	13677	13940	892	1435	718	904	338	416
Human	ENSG00000035499.13	DEPDC1B	NA	chr5	60596911	60700190	-	3.806	protein_coding	124	165	24	30	47	66	16	13	16	12
Human	ENSG00000035664.11	DAPK2	NA	chr15	63907035	64072033	-	13.612	protein_coding	27	29	21	27	10	21	20	21	9	14
Human	ENSG00000035681.9	NSMAF	NA	chr8	58583507	58659853	-	6.17	protein_coding	924	840	618	606	141	167	73	94	65	49
Human	ENSG00000035687.10	ADSS2	NA	chr1	244408493	244451909	-	3.441	protein_coding	740	773	640	578	139	200	97	90	45	72
Human	ENSG00000035720.8	STAP1	NA	chr4	67558726	67607337	+	1.951	protein_coding	NA	NA	NA	NA	NA	1	NA	NA	NA	NA
Human	ENSG00000035862.12	TIMP2	NA	chr17	78852976	78925387	-	5.633	protein_coding	6737	7145	14056	15005	290	411	343	464	184	193
Human	ENSG00000035928.16	RFC1	NA	chr4	39287455	39366375	-	6.719	protein_coding	1117	1340	619	627	247	383	88	140	71	71
Human	ENSG00000036054.13	TBC1D23	NA	chr3	100260991	100325251	+	5.176	protein_coding	1153	1119	929	989	183	289	115	146	77	122
Human	ENSG00000036257.13	CUL3	NA	chr2	224470149	224585397	-	11.505	protein_coding	1345	1451	1152	1160	246	278	147	174	109	125
Human	ENSG00000036448.10	MYOM2	NA	chr8	2045045	2165552	+	7.056	protein_coding	9	10	2	2	NA	1	NA	2	NA	NA
Human	ENSG00000036473.8	OTC	NA	chrX	38352585	38421446	+	1.683	protein_coding	NA	NA	NA	NA	NA	NA	NA	NA	NA	NA
Human	ENSG00000036530.9	CYP46A1	NA	chr14	99684297	99727301	+	9.358	protein_coding	5	12	7	20	2	4	1	1	2	1
Human	ENSG00000036549.13	ZZZ3	NA	chr1	77562415	77683419	-	9.008	protein_coding	1143	1296	843	841	203	304	121	145	95	118
Human	ENSG00000036565.15	SLC18A1	NA	chr8	20144854	20183206	-	3.91	protein_coding	NA	NA	NA	NA	3	NA	NA	NA	NA	NA
Human	ENSG00000036672.16	USP2	NA	chr11	119355214	119381711	-	4.523	protein_coding	8	10	12	17	1	NA	1	5	NA	NA
Human	ENSG00000036828.17	CASR	NA	chr3	122183667	122291629	+	12.02	protein_coding	NA	NA	NA	NA	2	2	NA	NA	2	1
Human	ENSG00000037042.9	TUBG2	NA	chr17	42659283	42667006	+	2.793	protein_coding	114	172	165	187	11	5	10	15	11	4
Human	ENSG00000037241.7	RPL26L1	NA	chr5	172958728	172969771	+	1.164	protein_coding	271	249	164	160	42	50	20	38	8	24
Human	ENSG00000037280.16	FLT4	NA	chr5	180601505	180649624	-	8.852	protein_coding	5	6	10	5	1	5	4	1	8	2
Human	ENSG00000037474.15	NSUN2	NA	chr5	6599238	6633291	-	5.506	protein_coding	953	1094	769	733	297	412	232	270	147	184
Human	ENSG00000037637.11	FBXO42	NA	chr1	16246839	16352480	-	9.009	protein_coding	566	565	370	422	92	131	56	62	28	37
Human	ENSG00000037749.12	MFAP3	NA	chr5	154038905	154220478	+	7.795	protein_coding	437	494	372	367	38	48	15	13	7	10
Human	ENSG00000037757.14	MRI1	NA	chr19	13764521	13774282	+	3.466	protein_coding	339	390	360	399	13	19	14	9	4	8
Human	ENSG00000037897.17	METTL1	NA	chr12	57768470	57772119	-	1.947	protein_coding	130	142	111	104	14	12	10	12	6	5
Human	ENSG00000037965.6	HOXC8	NA	chr12	54008984	54012769	+	2.417	protein_coding	22	27	29	33	3	4	3	2	6	1
Human	ENSG00000038002.9	AGA	NA	chr4	177430773	177442437	-	2.605	protein_coding	363	319	284	318	21	29	14	15	7	13
Human	ENSG00000038210.14	PI4K2B	NA	chr4	25160662	25279204	+	3.685	protein_coding	569	652	388	363	31	55	18	30	8	14
Human	ENSG00000038219.13	BOD1L1	NA	chr4	13568737	13627725	-	15.862	protein_coding	1699	1993	1355	1345	455	651	321	387	107	151
Human	ENSG00000038274.17	MAT2B	NA	chr5	163503113	163519354	+	5.135	protein_coding	892	844	548	549	103	148	59	53	22	32
Human	ENSG00000038295.8	TLL1	NA	chr4	165873236	166104457	+	8.105	protein_coding	1	NA	NA	NA	1	6	1	NA	NA	NA
Human	ENSG00000038358.15	EDC4	NA	chr16	67873051	67884499	+	6.14	protein_coding	849	1087	796	813	159	181	135	163	56	75
Human	ENSG00000038382.20	TRIO	NA	chr5	14143341	14532128	+	17.86	protein_coding	14242	14517	8099	7992	2427	3171	1453	1853	855	941
Human	ENSG00000038427.16	VCAN	NA	chr5	83471617	83582303	+	14.678	protein_coding	15671	11473	13126	12912	368	384	275	393	222	315
Human	ENSG00000038532.16	CLEC16A	NA	chr16	10944563	11182186	+	12.523	protein_coding	593	652	632	691	163	238	211	251	171	213
Human	ENSG00000038945.15	MSR1	NA	chr8	16107877	16567490	-	7.812	protein_coding	22	18	7	13	12	13	2	4	NA	3
Human	ENSG00000039068.19	CDH1	NA	chr16	68737291	68835541	+	6.103	protein_coding	NA	NA	NA	NA	1	2	2	NA	1	1
Human	ENSG00000039123.16	MTREX	NA	chr5	55307988	55425579	+	6.347	protein_coding	1300	1445	898	894	292	455	165	198	76	135
Human	ENSG00000039139.9	DNAH5	NA	chr5	13690330	13944543	-	16.475	protein_coding	906	740	509	471	161	183	85	139	68	91
Human	ENSG00000039319.17	ZFYVE16	NA	chr5	80408012	80483379	+	15.49	protein_coding	1112	1148	892	921	196	237	109	129	82	51
Human	ENSG00000039523.20	RIPOR1	NA	chr16	67518417	67546788	+	6.729	protein_coding	552	680	1233	1305	27	30	77	69	44	48
Human	ENSG00000039537.14	C6	NA	chr5	41142115	41261438	-	4.857	protein_coding	1	2	4	3	1	NA	NA	NA	NA	NA
Human	ENSG00000039560.14	RAI14	NA	chr5	34656327	34832612	+	7.581	protein_coding	4833	5111	5843	6054	575	1052	593	834	340	437
Human	ENSG00000039600.11	SOX30	NA	chr5	157625678	157671480	-	3.489	protein_coding	NA	NA	1	1	1	1	1	NA	NA	NA
Human	ENSG00000039650.12	PNKP	NA	chr19	49859881	49878351	-	4.545	protein_coding	447	556	360	408	88	94	63	84	53	59
Human	ENSG00000039987.7	BEST2	NA	chr19	12751701	12758458	+	2.646	protein_coding	NA	NA	NA	NA	33	52	48	64	22	29
Human	ENSG00000040199.18	PHLPP2	NA	chr16	71637834	71724701	-	12.493	protein_coding	441	543	316	352	196	302	150	193	92	88
Human	ENSG00000040275.17	SPDL1	NA	chr5	169583635	169604778	+	4.775	protein_coding	404	634	265	304	51	115	37	46	14	17
Human	ENSG00000040341.18	STAU2	NA	chr8	73420368	73747708	-	8.964	protein_coding	437	419	357	349	146	195	73	78	44	49
Human	ENSG00000040487.13	SLC66A1	NA	chr1	19312325	19329300	+	2.686	protein_coding	212	225	167	220	9	17	10	19	3	5
Human	ENSG00000040531.16	CTNS	NA	chr17	3636458	3663103	+	4.949	protein_coding	193	184	176	206	7	8	3	8	7	1
Human	ENSG00000040608.14	RTN4R	NA	chr22	20241414	20283246	-	3.126	protein_coding	8	9	7	10	1	NA	NA	1	NA	NA
Human	ENSG00000040633.13	PHF23	NA	chr17	7235028	7239722	-	2.733	protein_coding	732	634	745	849	77	147	72	118	20	31
Human	ENSG00000040731.10	CDH10	NA	chr5	24487099	24644978	-	3.66	protein_coding	5	3	2	NA	3	NA	NA	NA	NA	NA
Human	ENSG00000040933.16	INPP4A	NA	chr2	98444853	98594392	+	13.189	protein_coding	557	632	419	457	90	108	72	82	36	56
Human	ENSG00000041353.10	RAB27B	NA	chr18	54717859	54895516	+	7.154	protein_coding	80	85	110	123	11	12	8	5	5	7
Human	ENSG00000041357.16	PSMA4	NA	chr15	78540404	78552417	+	6.994	protein_coding	1269	1181	1084	1017	58	95	42	59	15	26
Human	ENSG00000041515.16	MYO16	NA	chr13	108596151	109208005	+	8.816	protein_coding	2	NA	NA	2	4	6	3	4	NA	3
Human	ENSG00000041802.11	LSG1	NA	chr3	194640790	194672463	-	4.801	protein_coding	852	923	667	624	127	208	70	108	47	63
Human	ENSG00000041880.14	PARP3	NA	chr3	51942344	51948867	+	2.928	protein_coding	205	166	190	194	13	13	8	12	7	14
Human	ENSG00000041982.16	TNC	NA	chr9	115019574	115118257	-	9.639	protein_coding	42267	49092	31944	33081	451	572	417	557	226	256
Human	ENSG00000041988.15	THAP3	NA	chr1	6624865	6635586	+	4.072	protein_coding	200	241	142	166	57	30	31	39	9	8
Human	ENSG00000042062.13	RIPOR3	NA	chr20	50586107	50691542	-	6.023	protein_coding	886	609	1286	1360	75	70	168	211	109	150
Human	ENSG00000042088.14	TDP1	NA	chr14	89954938	90044764	+	6.223	protein_coding	411	530	200	193	78	96	25	37	15	24
Human	ENSG00000042286.15	AIFM2	NA	chr10	70098222	70132934	-	5.135	protein_coding	215	201	208	239	71	57	42	65	18	29
Human	ENSG00000042304.12	C2orf83	NA	chr2	227610089	227648606	-	3.486	protein_coding	NA	NA	NA	NA	NA	1	NA	NA	NA	NA
Human	ENSG00000042317.17	SPATA7	NA	chr14	88384923	88470350	+	6.872	protein_coding	133	155	123	110	19	24	7	25	7	11
Human	ENSG00000042429.12	MED17	NA	chr11	93784226	93814963	+	16.61	protein_coding	136	219	143	155	70	99	46	41	12	21
Human	ENSG00000042445.14	RETSAT	NA	chr2	85341954	85354531	-	4.049	protein_coding	563	575	516	533	49	40	22	41	8	13
Human	ENSG00000042493.16	CAPG	NA	chr2	85394752	85418432	-	2.419	protein_coding	612	554	276	294	27	50	17	32	7	24
Human	ENSG00000042753.12	AP2S1	NA	chr19	46838135	46850846	-	1.558	protein_coding	1438	1339	827	904	42	76	36	50	25	36
Human	ENSG00000042781.14	USH2A	NA	chr1	215622890	216423448	-	20.633	protein_coding	3	3	1	3	9	7	2	4	4	3
Human	ENSG00000042813.8	ZPBP	NA	chr7	49850420	50121329	-	2.625	protein_coding	NA	NA	NA	NA	1	NA	NA	NA	NA	NA
Human	ENSG00000042832.12	TG	NA	chr8	132866957	133134903	+	11.132	protein_coding	17	31	12	10	115	86	34	49	18	31
Human	ENSG00000042980.13	ADAM28	NA	chr8	24294068	24359014	+	9.318	protein_coding	1	NA	5	2	2	1	1	3	NA	2
Human	ENSG00000043039.7	BARX2	NA	chr11	129375847	129452279	+	3.752	protein_coding	NA	NA	NA	NA	NA	NA	NA	NA	NA	NA
Human	ENSG00000043093.15	DCUN1D1	NA	chr3	182938073	182985953	-	8.307	protein_coding	571	590	611	550	103	127	59	77	31	32
Human	ENSG00000043143.20	JADE2	NA	chr5	134524311	134583230	+	9.877	protein_coding	566	638	664	697	102	95	71	83	61	67
Human	ENSG00000043355.12	ZIC2	NA	chr13	99981783	99986765	+	3.29	protein_coding	NA	1	1	NA	NA	2	2	5	NA	1
Human	ENSG00000043462.13	LCP2	NA	chr5	170246232	170297815	-	6.823	protein_coding	NA	NA	NA	NA	1	NA	NA	NA	NA	1
Human	ENSG00000043514.17	TRIT1	NA	chr1	39838109	39883511	-	6.533	protein_coding	253	298	164	168	51	70	17	41	25	34
Human	ENSG00000043591.6	ADRB1	NA	chr10	114043865	114046904	+	3.039	protein_coding	NA	NA	NA	NA	4	NA	2	2	1	2
Human	ENSG00000044012.4	GUCA2B	NA	chr1	42153409	42155820	+	0.604	protein_coding	NA	NA	NA	NA	NA	NA	NA	NA	NA	NA
Human	ENSG00000044090.10	CUL7	NA	chr6	43037616	43053945	-	6.101	protein_coding	1040	914	799	780	78	86	71	108	38	36
Human	ENSG00000044115.21	CTNNA1	NA	chr5	138610966	138935034	+	8.83	protein_coding	6430	6811	4882	4952	611	863	431	636	332	418
Human	ENSG00000044446.12	PHKA2	NA	chrX	18892297	18984114	-	8.547	protein_coding	305	359	207	202	60	77	46	43	17	24
Human	ENSG00000044459.15	CNTLN	NA	chr9	17134981	17503923	+	11.064	protein_coding	456	535	285	279	87	154	49	76	39	60
Human	ENSG00000044524.11	EPHA3	NA	chr3	89107620	89482134	+	6.577	protein_coding	2	NA	4	6	NA	2	1	NA	NA	NA
Human	ENSG00000044574.8	HSPA5	NA	chr9	125234852	125241343	-	3.921	protein_coding	7226	6926	10257	11272	146	173	158	217	103	131
Human	ENSG00000046604.13	DSG2	NA	chr18	31498176	31549008	+	6.056	protein_coding	869	1032	786	787	35	56	37	37	18	26
Human	ENSG00000046647.13	GEMIN8	NA	chrX	14008278	14029893	-	2.424	protein_coding	105	93	109	108	8	6	3	3	2	4
Human	ENSG00000046651.15	OFD1	NA	chrX	13734744	13769357	+	5.176	protein_coding	245	208	184	168	101	124	41	92	38	61
Human	ENSG00000046653.15	GPM6B	NA	chrX	13770938	13938638	-	5.767	protein_coding	2	4	1	2	NA	2	NA	NA	NA	NA
Human	ENSG00000046774.10	MAGEC2	NA	chrX	142202341	142205290	-	1.994	protein_coding	NA	NA	NA	NA	NA	NA	NA	NA	NA	NA
Human	ENSG00000046889.19	PREX2	NA	chr8	67952045	68237032	+	12.132	protein_coding	NA	NA	1	NA	3	NA	1	NA	1	NA
Human	ENSG00000047056.16	WDR37	NA	chr10	1049537	1132384	+	6.301	protein_coding	506	602	419	455	367	430	288	371	212	233
Human	ENSG00000047188.16	YTHDC2	NA	chr5	113513693	113595285	+	10.805	protein_coding	716	870	500	534	78	111	46	62	31	31
Human	ENSG00000047230.15	CTPS2	NA	chrX	16587998	16712936	-	5.531	protein_coding	345	396	227	272	28	34	14	13	6	13
Human	ENSG00000047249.18	ATP6V1H	NA	chr8	53715542	53843558	-	5.104	protein_coding	642	718	461	434	182	265	131	150	108	110
Human	ENSG00000047315.17	POLR2B	NA	chr4	56977721	57031158	+	5.891	protein_coding	2340	2560	1539	1482	493	851	221	293	173	215
Human	ENSG00000047346.12	FAM214A	NA	chr15	52581316	52709817	-	9.832	protein_coding	362	335	272	242	80	91	50	52	37	37
Human	ENSG00000047365.12	ARAP2	NA	chr4	35948220	36244514	-	12.427	protein_coding	2	3	NA	NA	NA	2	1	1	1	NA
Human	ENSG00000047410.14	TPR	NA	chr1	186311651	186375693	-	12.35	protein_coding	3399	3829	2153	2193	520	776	297	383	196	220
Human	ENSG00000047457.14	CP	NA	chr3	149162409	149221829	-	7.072	protein_coding	NA	NA	NA	NA	17	16	16	9	9	5
Human	ENSG00000047578.13	KATNIP	NA	chr16	27550132	27780369	+	9.784	protein_coding	450	487	503	521	121	130	114	138	72	91
Human	ENSG00000047579.20	DTNBP1	NA	chr6	15522806	15663058	-	3.046	protein_coding	80	93	96	114	7	12	12	9	9	14
Human	ENSG00000047597.7	XK	NA	chrX	37685790	37732130	+	5.174	protein_coding	NA	1	NA	1	1	NA	NA	NA	NA	NA
Human	ENSG00000047617.15	ANO2	NA	chr12	5531868	5946232	-	6.255	protein_coding	2	NA	1	2	2	1	NA	1	NA	NA
Human	ENSG00000047621.12	C12orf4	NA	chr12	4487734	4538508	-	4.932	protein_coding	506	568	363	379	135	196	76	100	61	82
Human	ENSG00000047634.15	SCML1	NA	chrX	17737448	17754988	+	5.497	protein_coding	199	253	162	200	41	88	55	61	25	49
Human	ENSG00000047644.19	WWC3	NA	chrX	10015253	10144474	+	7.418	protein_coding	494	628	593	624	58	119	91	80	52	51
Human	ENSG00000047648.23	ARHGAP6	NA	chrX	11117650	11665920	-	8.893	protein_coding	97	62	129	167	9	4	12	18	6	4
Human	ENSG00000047662.5	FAM184B	NA	chr4	17629305	17781621	-	6.731	protein_coding	7	12	7	8	22	29	16	21	14	12
Human	ENSG00000047849.21	MAP4	NA	chr3	47850689	48089272	-	14.943	protein_coding	7211	8203	8278	8628	1004	1614	1414	1725	913	1140
Human	ENSG00000047932.14	GOPC	NA	chr6	117560268	117602542	-	4.628	protein_coding	859	794	730	753	66	101	36	57	17	31
Human	ENSG00000047936.11	ROS1	NA	chr6	117287352	117425942	-	8.89	protein_coding	2	1	1	NA	27	34	10	7	4	2
Human	ENSG00000048028.11	USP28	NA	chr11	113797873	113875570	-	5.719	protein_coding	440	523	289	295	75	107	54	43	21	48
Human	ENSG00000048052.22	HDAC9	NA	chr7	18086948	19002416	+	16.97	protein_coding	125	130	30	55	124	151	63	68	26	32
Human	ENSG00000048140.18	TSPAN17	NA	chr5	176647386	176659054	+	5.215	protein_coding	813	786	559	620	24	26	22	21	7	9
Human	ENSG00000048162.21	NOP16	NA	chr5	176383937	176388927	-	2.814	protein_coding	290	276	184	195	49	73	16	28	20	17
Human	ENSG00000048342.17	CC2D2A	NA	chr4	15469864	15601552	+	13.407	protein_coding	672	581	490	484	87	135	55	66	32	34
Human	ENSG00000048392.12	RRM2B	NA	chr8	102204501	102238961	-	5.391	protein_coding	720	637	687	594	143	159	71	65	36	42
Human	ENSG00000048405.10	ZNF800	NA	chr7	127346789	127431924	-	5.793	protein_coding	435	512	520	509	115	197	117	181	109	134
Human	ENSG00000048462.11	TNFRSF17	NA	chr16	11965209	11968068	+	1.015	protein_coding	NA	NA	NA	NA	NA	NA	NA	1	1	1
Human	ENSG00000048471.14	SNX29	NA	chr16	11976733	12574287	+	11.299	protein_coding	726	647	668	649	274	332	237	283	160	203
Human	ENSG00000048540.15	LMO3	NA	chr12	16548371	16610594	-	10.002	protein_coding	6	2	2	2	1	NA	NA	NA	NA	NA
Human	ENSG00000048544.6	MRPS10	NA	chr6	42206806	42217861	-	2.1	protein_coding	627	547	358	399	61	108	31	37	27	27
Human	ENSG00000048545.16	GUCA1A	NA	chr6	42155405	42181338	+	3.232	protein_coding	NA	NA	NA	NA	NA	1	NA	1	NA	NA
Human	ENSG00000048649.13	RSF1	NA	chr11	77659995	77821017	-	15.74	protein_coding	1045	1060	1053	1049	355	513	266	346	138	169
Human	ENSG00000048707.15	VPS13D	NA	chr1	12230029	12512047	+	20.768	protein_coding	2134	2370	1395	1244	320	392	163	175	111	114
Human	ENSG00000048740.18	CELF2	NA	chr10	10798396	11336675	+	10.978	protein_coding	236	226	152	158	49	54	34	51	15	20
Human	ENSG00000048828.17	FAM120A	NA	chr9	93451684	93566112	+	7.246	protein_coding	2685	2800	2864	2829	262	441	269	341	181	190
Human	ENSG00000048991.16	R3HDM1	NA	chr2	135531454	135725270	+	7.898	protein_coding	444	537	641	628	63	65	71	120	65	76
Human	ENSG00000049089.15	COL9A2	NA	chr1	40300488	40317813	-	4.215	protein_coding	38	28	37	34	4	7	3	3	2	4
Human	ENSG00000049130.16	KITLG	NA	chr12	88492792	88580851	-	6.205	protein_coding	1529	1648	1197	1211	116	119	73	97	56	66
Human	ENSG00000049167.15	ERCC8	NA	chr5	60866453	60945073	-	13.515	protein_coding	297	321	217	239	165	209	92	104	44	65
Human	ENSG00000049192.15	ADAMTS6	NA	chr5	65148737	65481920	-	8.565	protein_coding	573	679	226	253	207	329	104	103	74	114
Human	ENSG00000049239.13	H6PD	NA	chr1	9234773	9271337	+	9.322	protein_coding	1277	1273	1211	1297	20	24	32	30	8	23
Human	ENSG00000049245.13	VAMP3	NA	chr1	7771295	7781432	+	2.733	protein_coding	1708	1622	1286	1378	135	200	71	118	48	85
Human	ENSG00000049246.14	PER3	NA	chr1	7784319	7845177	+	8.099	protein_coding	167	249	118	98	56	82	40	41	22	20
Human	ENSG00000049247.14	UTS2	NA	chr1	7843082	7853512	-	1.793	protein_coding	NA	NA	NA	NA	3	4	NA	NA	NA	NA
Human	ENSG00000049249.9	TNFRSF9	NA	chr1	7915870	7943165	-	6.354	protein_coding	3	NA	NA	NA	12	16	8	9	5	5
Human	ENSG00000049283.18	EPN3	NA	chr17	50532681	50543750	+	4.503	protein_coding	NA	NA	NA	NA	NA	1	NA	NA	2	3
Human	ENSG00000049323.16	LTBP1	NA	chr2	32946952	33399509	+	7.348	protein_coding	12958	12085	10638	11015	1157	1478	674	914	499	660
Human	ENSG00000049449.10	RCN1	NA	chr11	32091073	32105722	+	4.472	protein_coding	1594	1477	2617	2799	152	258	148	239	79	114
Human	ENSG00000049540.18	ELN	NA	chr7	74027788	74069907	+	6.455	protein_coding	1257	1779	585	568	178	301	88	63	23	42
Human	ENSG00000049541.11	RFC2	NA	chr7	74231498	74254458	-	2.211	protein_coding	438	560	149	170	33	55	22	22	14	25
Human	ENSG00000049618.24	ARID1B	NA	chr6	156776019	157210779	+	45.931	protein_coding	1564	1900	1690	1722	232	357	260	325	97	121
Human	ENSG00000049656.14	CLPTM1L	NA	chr5	1317751	1345099	-	6.549	protein_coding	1157	1217	1121	1106	121	174	107	104	65	77
Human	ENSG00000049759.19	NEDD4L	NA	chr18	58044225	58401540	+	34.043	protein_coding	590	454	372	371	98	139	92	134	66	83
Human	ENSG00000049768.16	FOXP3	NA	chrX	49250437	49270477	-	3.086	protein_coding	1	3	1	NA	NA	NA	NA	NA	NA	NA
Human	ENSG00000049769.14	PPP1R3F	NA	chrX	49269792	49301461	+	4.378	protein_coding	55	85	104	97	11	10	7	22	4	3
Human	ENSG00000049860.14	HEXB	NA	chr5	74640022	74722647	+	5.015	protein_coding	2002	1943	2151	2271	40	70	28	52	28	33
Human	ENSG00000049883.15	PTCD2	NA	chr5	72320366	72368395	+	12.115	protein_coding	212	237	169	194	41	66	21	23	12	9
Human	ENSG00000050030.16	NEXMIF	NA	chrX	74732855	74925472	-	12.338	protein_coding	NA	NA	NA	NA	58	97	46	56	16	20
Human	ENSG00000050130.18	JKAMP	NA	chr14	59484442	59505410	+	4.35	protein_coding	633	645	564	585	32	50	17	23	15	12
Human	ENSG00000050165.18	DKK3	NA	chr11	11956206	12009769	-	11.958	protein_coding	16151	18300	17869	19501	407	640	363	448	211	298
Human	ENSG00000050327.15	ARHGEF5	NA	chr7	144355287	144380632	+	5.818	protein_coding	9	1	10	1	2	2	2	NA	1	NA
Human	ENSG00000050344.9	NFE2L3	NA	chr7	26152197	26187137	+	4.303	protein_coding	395	452	541	597	8	20	6	2	4	7
Human	ENSG00000050393.11	MCUR1	NA	chr6	13786556	13814568	-	6.057	protein_coding	329	347	248	262	26	41	17	25	11	19
Human	ENSG00000050405.13	LIMA1	NA	chr12	50175787	50283546	-	6.317	protein_coding	1969	1985	2135	2141	104	166	99	131	50	63
Human	ENSG00000050426.16	LETMD1	NA	chr12	51047961	51060424	+	6.032	protein_coding	350	433	255	254	33	35	14	23	12	11
Human	ENSG00000050438.17	SLC4A8	NA	chr12	51391316	51515763	+	17.92	protein_coding	229	314	80	109	37	45	11	12	8	6
Human	ENSG00000050555.19	LAMC3	NA	chr9	131009173	131094473	+	8.939	protein_coding	1	NA	NA	3	NA	NA	NA	NA	NA	NA
Human	ENSG00000050628.20	PTGER3	NA	chr1	70852352	71047808	-	9.653	protein_coding	NA	NA	NA	NA	150	174	58	63	43	46
Human	ENSG00000050730.16	TNIP3	NA	chr4	121131407	121227466	-	3.749	protein_coding	8	5	3	3	2	1	NA	1	4	NA
Human	ENSG00000050748.18	MAPK9	NA	chr5	180233142	180292099	-	8.955	protein_coding	471	541	447	458	49	68	51	46	36	39
Human	ENSG00000050767.17	COL23A1	NA	chr5	178237617	178590393	-	3.604	protein_coding	NA	NA	NA	1	1	8	1	2	NA	1
Human	ENSG00000050820.17	BCAR1	NA	chr16	75228180	75268053	-	9.199	protein_coding	1907	2204	2452	2662	85	86	64	85	24	38
Human	ENSG00000051009.11	FAM160A2	NA	chr11	6211344	6234711	-	4.726	protein_coding	275	291	237	205	27	29	19	19	10	8
Human	ENSG00000051108.15	HERPUD1	NA	chr16	56932141	56944864	+	5.062	protein_coding	1074	988	797	791	40	52	28	39	18	13
Human	ENSG00000051128.19	HOMER3	NA	chr19	18929200	18941261	-	3.422	protein_coding	316	272	490	522	9	24	41	48	19	21
Human	ENSG00000051180.17	RAD51	NA	chr15	40694773	40732340	+	3.084	protein_coding	181	261	58	53	11	26	6	6	3	1
Human	ENSG00000051341.14	POLQ	NA	chr3	121431426	121546641	-	9.382	protein_coding	591	1000	146	143	82	155	25	31	25	16
Human	ENSG00000051382.9	PIK3CB	NA	chr3	138652697	138834928	-	7.841	protein_coding	366	411	350	343	57	95	39	40	20	20
Human	ENSG00000051523.11	CYBA	NA	chr16	88643288	88651054	-	3.253	protein_coding	484	386	424	500	21	20	26	26	9	18
Human	ENSG00000051596.10	THOC3	NA	chr5	175917872	176034680	-	3.449	protein_coding	134	219	126	130	9	20	8	17	10	6
Human	ENSG00000051620.11	HEBP2	NA	chr6	138403530	138422197	+	10.352	protein_coding	672	590	541	612	51	52	32	57	30	40
Human	ENSG00000051825.15	MPHOSPH9	NA	chr12	123152319	123244014	-	10.304	protein_coding	570	805	360	326	88	170	50	65	40	44
Human	ENSG00000052126.14	PLEKHA5	NA	chr12	19129751	19376400	+	12.558	protein_coding	751	618	715	701	120	163	90	121	62	75
Human	ENSG00000052344.16	PRSS8	NA	chr16	31131432	31135727	-	2.975	protein_coding	1	NA	1	NA	1	1	NA	1	NA	1
Human	ENSG00000052723.12	SIKE1	NA	chr1	114769478	114780685	-	5.894	protein_coding	595	581	478	528	25	19	11	17	6	12
Human	ENSG00000052749.14	RRP12	NA	chr10	97356357	97426076	-	8.529	protein_coding	701	840	574	575	193	256	139	167	111	105
Human	ENSG00000052795.13	FNIP2	NA	chr4	158769025	158908050	+	10.981	protein_coding	577	703	456	459	102	107	43	59	31	27
Human	ENSG00000052802.13	MSMO1	NA	chr4	165327666	165343164	+	2.852	protein_coding	1392	1219	719	787	26	40	10	9	5	3
Human	ENSG00000052841.15	TTC17	NA	chr11	43358919	43494933	+	11.296	protein_coding	1589	1586	1300	1372	430	550	271	335	137	237
Human	ENSG00000052850.8	ALX4	NA	chr11	44260439	44310139	-	5.727	protein_coding	NA	NA	NA	NA	2	NA	NA	NA	NA	NA
Human	ENSG00000053108.17	FSTL4	NA	chr5	133196454	133612541	-	6.711	protein_coding	5	3	1	4	NA	5	4	1	2	NA
Human	ENSG00000053254.16	FOXN3	NA	chr14	89124870	89619149	-	11.154	protein_coding	1381	1143	1519	1511	312	376	274	326	116	139
Human	ENSG00000053328.8	METTL24	NA	chr6	110245927	110358272	-	1.774	protein_coding	NA	NA	NA	NA	1	2	NA	NA	3	NA
Human	ENSG00000053371.12	AKR7A2	NA	chr1	19303964	19312146	-	1.781	protein_coding	589	590	445	492	66	99	67	74	39	51
Human	ENSG00000053372.5	MRTO4	NA	chr1	19251804	19260128	+	2.556	protein_coding	761	859	404	403	91	131	46	63	33	28
Human	ENSG00000053438.11	NNAT	NA	chr20	37521205	37523690	+	1.329	protein_coding	71	46	45	58	7	8	5	11	NA	3
Human	ENSG00000053501.13	USE1	NA	chr19	17215345	17219829	+	2.431	protein_coding	177	111	122	167	23	18	13	27	11	13
Human	ENSG00000053524.12	MCF2L2	NA	chr3	183178042	183428778	-	20.568	protein_coding	2	2	3	1	5	7	1	4	2	1
Human	ENSG00000053702.15	NRIP2	NA	chr12	2825347	2835544	-	2.814	protein_coding	3	4	2	1	NA	NA	NA	2	NA	NA
Human	ENSG00000053747.17	LAMA3	NA	chr18	23689452	23956222	+	14.488	protein_coding	33	43	37	43	5	5	5	10	8	5
Human	ENSG00000053770.12	AP5M1	NA	chr14	57268923	57298742	+	13.019	protein_coding	489	534	419	408	171	220	64	66	16	22
Human	ENSG00000053900.11	ANAPC4	NA	chr4	25377262	25418498	+	7.444	protein_coding	410	543	263	268	128	140	31	41	20	32
Human	ENSG00000053918.18	KCNQ1	NA	chr11	2444683	2849105	+	4.42	protein_coding	NA	NA	NA	NA	NA	NA	NA	NA	2	3
Human	ENSG00000054116.12	TRAPPC3	NA	chr1	36136569	36156053	-	3.527	protein_coding	691	565	536	574	31	58	33	34	18	23
Human	ENSG00000054118.15	THRAP3	NA	chr1	36224431	36305357	+	4.72	protein_coding	2528	2902	2027	2135	256	361	185	295	99	108
Human	ENSG00000054148.18	PHPT1	NA	chr9	136848723	136851027	+	1.612	protein_coding	610	540	494	541	85	83	69	61	39	38
Human	ENSG00000054179.12	ENTPD2	NA	chr9	137048106	137054061	-	2.64	protein_coding	NA	NA	NA	NA	NA	1	NA	NA	NA	NA
Human	ENSG00000054219.11	LY75	NA	chr2	159803354	159904756	-	8.805	protein_coding	NA	NA	NA	NA	NA	1	2	NA	NA	NA
Human	ENSG00000054267.22	ARID4B	NA	chr1	235131633	235328219	-	11.073	protein_coding	861	951	738	776	531	728	353	388	129	217
Human	ENSG00000054277.14	OPN3	NA	chr1	241590101	241677376	-	3.724	protein_coding	270	246	319	389	8	19	6	8	4	9
Human	ENSG00000054282.16	SDCCAG8	NA	chr1	243256033	243500091	+	5.321	protein_coding	401	409	314	337	162	237	77	134	85	122
Human	ENSG00000054356.14	PTPRN	NA	chr2	219289622	219309648	-	8.228	protein_coding	664	691	779	857	39	23	22	55	18	25
Human	ENSG00000054392.13	HHAT	NA	chr1	210328251	210676296	+	6.645	protein_coding	94	70	88	99	17	10	6	6	5	5
Human	ENSG00000054523.18	KIF1B	NA	chr1	10210569	10381603	+	17.955	protein_coding	1867	2109	1513	1470	393	510	252	355	133	141
Human	ENSG00000054598.9	FOXC1	NA	chr6	1609914	1613897	+	3.983	protein_coding	105	133	286	303	11	10	19	21	6	5
Human	ENSG00000054611.14	TBC1D22A	NA	chr22	46762616	47175699	+	5.315	protein_coding	323	372	407	409	53	86	66	82	28	48
Human	ENSG00000054654.19	SYNE2	NA	chr14	63761898	64226433	+	32.377	protein_coding	799	1133	266	253	72	121	22	38	28	31
Human	ENSG00000054690.14	PLEKHH1	NA	chr14	67533289	67589612	+	10.828	protein_coding	7	10	7	2	3	8	5	2	3	5
Human	ENSG00000054793.14	ATP9A	NA	chr20	51596513	51768390	-	8.073	protein_coding	1958	1657	1899	2001	179	212	193	233	101	124
Human	ENSG00000054796.13	SPO11	NA	chr20	57329802	57343994	+	1.823	protein_coding	NA	NA	NA	NA	NA	NA	NA	NA	NA	NA
Human	ENSG00000054803.4	CBLN4	NA	chr20	55997356	56005519	-	3.154	protein_coding	NA	NA	NA	NA	NA	1	1	NA	NA	NA
Human	ENSG00000054938.16	CHRDL2	NA	chr11	74696428	74731426	-	3.176	protein_coding	NA	1	NA	NA	NA	1	2	NA	3	2
Human	ENSG00000054965.11	FAM168A	NA	chr11	73400486	73598189	-	7.887	protein_coding	1092	1166	1109	1104	153	153	111	137	52	59
Human	ENSG00000054967.13	RELT	NA	chr11	73376398	73397474	+	6.187	protein_coding	104	157	71	71	25	24	14	7	4	4
Human	ENSG00000054983.17	GALC	NA	chr14	87837819	87993665	-	6.736	protein_coding	363	333	358	375	22	39	20	26	18	19
Human	ENSG00000055044.11	NOP58	NA	chr2	202265735	202303661	+	3.274	protein_coding	937	1033	592	545	274	474	178	201	120	143
Human	ENSG00000055070.17	SZRD1	NA	chr1	16352574	16398145	+	4.742	protein_coding	1948	2017	1906	1982	137	175	102	163	73	79
Human	ENSG00000055118.16	KCNH2	NA	chr7	150944960	150978321	-	5.805	protein_coding	27	16	58	44	1	NA	2	3	NA	NA
Human	ENSG00000055130.17	CUL1	NA	chr7	148697913	148801110	+	4.152	protein_coding	1147	1231	900	946	239	334	188	236	125	159
Human	ENSG00000055147.19	FAM114A2	NA	chr5	153990147	154038936	-	6.523	protein_coding	420	368	376	344	45	67	27	50	28	36
Human	ENSG00000055163.20	CYFIP2	NA	chr5	157266078	157395595	+	10.498	protein_coding	119	91	143	153	51	52	48	51	56	47
Human	ENSG00000055208.19	TAB2	NA	chr6	149218640	149411613	+	5.922	protein_coding	753	754	1023	1018	147	219	212	284	131	126
Human	ENSG00000055211.14	GINM1	NA	chr6	149566293	149591748	+	2.25	protein_coding	512	506	549	529	54	76	34	56	23	20
Human	ENSG00000055332.18	EIF2AK2	NA	chr2	37099209	37157065	-	10.753	protein_coding	1627	1615	1589	1611	195	271	136	152	55	97
Human	ENSG00000055483.19	USP36	NA	chr17	78787380	78841441	-	9.235	protein_coding	624	708	739	722	183	198	209	300	119	131
Human	ENSG00000055609.19	KMT2C	NA	chr7	152134921	152436003	-	20.112	protein_coding	2416	2621	2118	2063	361	511	299	335	143	164
Human	ENSG00000055732.13	MCOLN3	NA	chr1	85018081	85048500	-	6.624	protein_coding	3	2	1	6	15	23	12	15	3	7
Human	ENSG00000055813.6	CCDC85A	NA	chr2	56183989	56386172	+	4.114	protein_coding	11	13	18	10	9	4	3	4	2	2
Human	ENSG00000055917.16	PUM2	NA	chr2	20248690	20352234	-	6.969	protein_coding	1421	1708	987	1095	231	307	174	198	104	154
Human	ENSG00000055950.16	MRPL43	NA	chr10	100969457	100987515	-	3.573	protein_coding	497	440	394	403	28	46	17	26	10	10
Human	ENSG00000055955.17	ITIH4	NA	chr3	52812961	52830688	-	4.659	protein_coding	1	2	3	4	NA	2	NA	NA	NA	NA
Human	ENSG00000055957.11	ITIH1	NA	chr3	52777594	52792068	+	4.541	protein_coding	NA	NA	NA	NA	67	60	38	34	17	18
Human	ENSG00000056050.7	HPF1	NA	chr4	169729469	169757944	-	1.422	protein_coding	190	222	125	147	4	8	3	4	4	7
Human	ENSG00000056097.16	ZFR	NA	chr5	32354349	32444740	-	6.771	protein_coding	2216	2235	2198	2190	202	297	148	190	96	111
Human	ENSG00000056277.16	ZNF280C	NA	chrX	130202706	130268899	-	4.638	protein_coding	184	194	173	237	67	83	62	75	34	34
Human	ENSG00000056291.17	NPFFR2	NA	chr4	72031803	72148067	+	2.359	protein_coding	NA	NA	NA	NA	NA	NA	NA	NA	2	NA
Human	ENSG00000056487.16	PHF21B	NA	chr22	44881161	45010005	-	6.007	protein_coding	2	3	1	NA	NA	1	NA	1	1	NA
Human	ENSG00000056558.11	TRAF1	NA	chr9	120902392	120929173	-	4.476	protein_coding	49	49	64	47	14	18	7	6	NA	1
Human	ENSG00000056586.16	RC3H2	NA	chr9	122844555	122905359	-	11.563	protein_coding	1381	1313	1192	1221	338	497	178	235	112	131
Human	ENSG00000056736.10	IL17RB	NA	chr3	53846567	53865794	+	3.044	protein_coding	2	2	NA	NA	NA	NA	NA	NA	NA	NA
Human	ENSG00000056972.20	TRAF3IP2	NA	chr6	111555380	111606906	-	7.871	protein_coding	170	217	199	206	20	21	18	21	11	6
Human	ENSG00000056998.20	GYG2	NA	chrX	2828821	2882820	+	3.621	protein_coding	252	192	202	219	19	25	13	19	7	13
Human	ENSG00000057019.16	DCBLD2	NA	chr3	98795940	98901695	-	11.28	protein_coding	8058	11403	8813	8858	314	466	223	261	106	142
Human	ENSG00000057149.16	SERPINB3	NA	chr18	63655196	63661893	-	1.707	protein_coding	NA	NA	NA	NA	NA	NA	NA	NA	NA	NA
Human	ENSG00000057252.13	SOAT1	NA	chr1	179293713	179358680	+	7.005	protein_coding	1182	1444	1003	1043	106	113	81	77	35	52
Human	ENSG00000057294.15	PKP2	NA	chr12	32790754	32896777	-	6.97	protein_coding	6	2	3	3	4	12	2	NA	1	1
Human	ENSG00000057468.7	MSH4	NA	chr1	75796881	75913242	+	3.27	protein_coding	7	8	7	9	62	103	46	22	15	12
Human	ENSG00000057593.14	F7	NA	chr13	113105787	113120685	+	3.799	protein_coding	1	2	1	1	1	1	NA	NA	NA	NA
Human	ENSG00000057608.17	GDI2	NA	chr10	5765222	5842132	-	3.918	protein_coding	4165	3894	3183	3268	824	1386	513	701	340	465
Human	ENSG00000057657.17	PRDM1	NA	chr6	105993462	106109939	+	6.75	protein_coding	115	103	233	245	52	67	53	88	23	42
Human	ENSG00000057663.16	ATG5	NA	chr6	106045422	106325791	-	5.655	protein_coding	497	448	271	302	106	146	53	49	30	47
Human	ENSG00000057704.13	TMCC3	NA	chr12	94567121	94650557	-	6.512	protein_coding	11	6	1	3	1	2	1	3	2	2
Human	ENSG00000057757.10	PITHD1	NA	chr1	23778417	23788232	+	2.173	protein_coding	462	514	347	388	52	59	31	49	17	29
Human	ENSG00000057935.14	MTA3	NA	chr2	42494568	42756947	+	10.58	protein_coding	466	373	394	359	59	74	52	73	28	41
Human	ENSG00000058056.9	USP13	NA	chr3	179653039	179789401	+	8.155	protein_coding	658	927	379	362	138	183	70	87	61	76
Human	ENSG00000058063.16	ATP11B	NA	chr3	182793502	182921629	+	9.187	protein_coding	957	1107	894	911	300	432	154	177	73	100
Human	ENSG00000058085.15	LAMC2	NA	chr1	183186237	183245127	+	6.77	protein_coding	13	21	8	9	5	14	1	3	1	3
Human	ENSG00000058091.17	CDK14	NA	chr7	90466423	91210590	+	7.017	protein_coding	715	708	429	459	154	228	88	125	51	59
Human	ENSG00000058262.10	SEC61A1	NA	chr3	128051640	128071683	+	4.64	protein_coding	11140	11338	9410	10243	427	528	268	367	172	212
Human	ENSG00000058272.19	PPP1R12A	NA	chr12	79773562	79935460	-	11.864	protein_coding	2969	3412	2102	2161	653	858	340	452	209	261
Human	ENSG00000058335.16	RASGRF1	NA	chr15	78959905	79090780	-	9.977	protein_coding	6	9	11	9	2	2	1	2	NA	2
Human	ENSG00000058404.20	CAMK2B	NA	chr7	44217149	44334577	-	8.159	protein_coding	NA	2	1	1	3	NA	2	1	2	NA
Human	ENSG00000058453.17	CROCC	NA	chr1	16740272	16972964	+	8.875	protein_coding	228	274	237	273	64	72	68	55	22	34
Human	ENSG00000058600.16	POLR3E	NA	chr16	22297374	22335101	+	9.486	protein_coding	463	482	368	440	74	65	48	49	37	45
Human	ENSG00000058668.15	ATP2B4	NA	chr1	203626786	203744081	+	9.495	protein_coding	9366	14136	7443	7511	507	964	271	406	162	190
Human	ENSG00000058673.17	ZC3H11A	NA	chr1	203795622	203854999	+	12.829	protein_coding	9	10	13	9	1	NA	1	2	1	1
Human	ENSG00000058729.11	RIOK2	NA	chr5	97160866	97183247	-	5.489	protein_coding	515	511	418	397	63	81	34	45	26	25
Human	ENSG00000058799.15	YIPF1	NA	chr1	53851718	53889798	-	2.036	protein_coding	322	251	248	262	35	41	15	12	7	8
Human	ENSG00000058804.12	NDC1	NA	chr1	53765477	53838463	-	4.72	protein_coding	778	1124	301	333	52	106	19	26	16	15
Human	ENSG00000058866.15	DGKG	NA	chr3	186105667	186362234	-	10.975	protein_coding	29	19	16	23	7	15	4	5	3	1
Human	ENSG00000059122.17	FLYWCH1	NA	chr16	2911930	2951208	+	8.425	protein_coding	584	619	600	729	26	17	29	54	26	23
Human	ENSG00000059145.19	UNKL	NA	chr16	1363204	1414751	-	7.494	protein_coding	252	334	243	289	19	37	29	48	16	18
Human	ENSG00000059377.18	TBXAS1	NA	chr7	139777050	140020325	+	6.271	protein_coding	559	314	571	662	39	24	43	57	35	29
Human	ENSG00000059378.13	PARP12	NA	chr7	140023748	140062951	-	5.51	protein_coding	162	205	116	116	19	15	11	17	12	8
Human	ENSG00000059573.9	ALDH18A1	NA	chr10	95605940	95656711	-	3.759	protein_coding	2095	1942	1812	1812	131	218	77	110	59	78
Human	ENSG00000059588.10	TARBP1	NA	chr1	234391312	234479179	-	7.819	protein_coding	359	395	227	211	19	26	8	10	7	11
Human	ENSG00000059691.12	GATB	NA	chr4	151670503	151761007	-	11.741	protein_coding	288	284	203	188	69	87	26	36	21	21
Human	ENSG00000059728.11	MXD1	NA	chr2	69897687	69942945	+	6.351	protein_coding	185	198	247	238	306	405	247	293	146	177
Human	ENSG00000059758.8	CDK17	NA	chr12	96278260	96400480	-	6.467	protein_coding	1141	1288	768	780	182	238	104	130	56	51
Human	ENSG00000059769.20	DNAJC25	NA	chr9	111631333	111654351	+	2.604	protein_coding	161	143	155	161	25	47	17	13	10	13
Human	ENSG00000059804.16	SLC2A3	NA	chr12	7919229	7936187	-	6.071	protein_coding	885	858	967	980	31	50	26	53	19	36
Human	ENSG00000059915.17	PSD	NA	chr10	102402616	102421539	-	5.979	protein_coding	44	33	53	43	11	6	8	12	4	7
Human	ENSG00000060069.17	CTDP1	NA	chr18	79679802	79754510	+	5.3	protein_coding	389	424	359	417	110	143	91	149	47	61
Human	ENSG00000060138.13	YBX3	NA	chr12	10699088	10723323	-	8.621	protein_coding	1274	1327	2178	2224	434	590	579	825	351	402
Human	ENSG00000060140.9	STYK1	NA	chr12	10618922	10674318	-	3.44	protein_coding	11	12	13	6	53	75	27	23	6	14
Human	ENSG00000060237.18	WNK1	NA	chr12	752578	911452	+	17.28	protein_coding	3134	3687	3146	3239	548	659	576	687	182	217
Human	ENSG00000060303.5	RPS17P5	NA	chr6	50857254	50857662	-	0.408	processed_pseudogene	NA	NA	NA	NA	NA	NA	NA	NA	NA	NA
Human	ENSG00000060339.14	CCAR1	NA	chr10	68721011	68792377	+	6.059	protein_coding	1359	1442	1291	1262	198	296	139	193	128	136
Human	ENSG00000060491.16	OGFR	NA	chr20	62804834	62814000	+	4.702	protein_coding	680	665	606	715	174	206	150	164	94	75
Human	ENSG00000060558.4	GNA15	NA	chr19	3136032	3163749	+	2.753	protein_coding	1	1	NA	NA	NA	NA	NA	1	1	NA
Human	ENSG00000060566.14	CREB3L3	NA	chr19	4153630	4173054	+	2.648	protein_coding	NA	NA	NA	NA	NA	2	1	NA	1	NA
Human	ENSG00000060642.11	PIGV	NA	chr1	26787053	26800659	+	5.872	protein_coding	163	192	117	131	21	21	9	21	11	3
Human	ENSG00000060656.20	PTPRU	NA	chr1	29236515	29326813	+	6.682	protein_coding	400	329	417	438	44	43	28	43	18	19
Human	ENSG00000060688.13	SNRNP40	NA	chr1	31259567	31296788	-	3.887	protein_coding	755	713	410	408	121	201	63	89	41	35
Human	ENSG00000060709.15	RIMBP2	NA	chr12	130396136	130716281	-	9.655	protein_coding	1	NA	NA	NA	NA	4	NA	1	1	1
Human	ENSG00000060718.22	COL11A1	NA	chr1	102876466	103108872	-	9.091	protein_coding	868	813	383	437	63	76	20	18	28	25
Human	ENSG00000060749.16	QSER1	NA	chr11	32892810	32993316	+	10.908	protein_coding	1238	1524	1264	1224	229	322	246	335	204	244
Human	ENSG00000060762.19	MPC1	NA	chr6	166364918	166383013	-	1.546	protein_coding	228	201	168	164	16	26	6	14	8	4
Human	ENSG00000060971.19	ACAA1	NA	chr3	38103128	38137242	-	7.106	protein_coding	440	425	404	421	67	68	52	42	27	51
Human	ENSG00000060982.15	BCAT1	NA	chr12	24810023	24949101	-	11.415	protein_coding	7054	8174	3196	3046	369	612	180	204	97	138
Human	ENSG00000061273.18	HDAC7	NA	chr12	47782721	47833132	-	9.928	protein_coding	1341	1632	1445	1562	69	103	60	77	36	34
Human	ENSG00000061337.15	LZTS1	NA	chr8	20246164	20303963	-	5.706	protein_coding	399	505	476	480	14	20	10	12	4	4
Human	ENSG00000061455.11	PRDM6	NA	chr5	123089240	123194266	+	9.23	protein_coding	136	96	68	51	48	44	12	27	14	10
Human	ENSG00000061492.12	WNT8A	NA	chr5	138083989	138092365	+	1.991	protein_coding	NA	NA	NA	NA	NA	NA	NA	NA	NA	NA
Human	ENSG00000061656.10	SPAG4	NA	chr20	35615828	35621094	+	2.348	protein_coding	19	22	12	15	2	NA	2	10	NA	2
Human	ENSG00000061676.15	NCKAP1	NA	chr2	182909114	183038858	-	22.52	protein_coding	4492	5339	3105	3152	805	1204	461	559	243	305
Human	ENSG00000061794.13	MRPS35	NA	chr12	27710821	27756295	+	1.93	protein_coding	656	579	419	452	94	161	50	93	53	56
Human	ENSG00000061918.14	GUCY1B1	NA	chr4	155758991	155807811	+	3.944	protein_coding	89	78	59	56	4	6	2	5	2	1
Human	ENSG00000061936.10	SFSWAP	NA	chr12	131711080	131799738	+	10.158	protein_coding	718	803	660	770	619	815	724	957	617	723
Human	ENSG00000061938.20	TNK2	NA	chr3	195863363	195911945	-	12.245	protein_coding	424	534	523	558	44	59	59	76	25	34
Human	ENSG00000061987.16	MON2	NA	chr12	62466816	62600476	+	16.014	protein_coding	1579	1669	1258	1245	430	464	205	229	111	117
Human	ENSG00000062038.14	CDH3	NA	chr16	68636188	68722616	+	6.076	protein_coding	NA	1	NA	NA	2	8	5	2	1	1
Human	ENSG00000062096.15	ARSF	NA	chrX	3041470	3112727	+	2.205	protein_coding	NA	NA	NA	NA	NA	NA	NA	1	NA	NA
Human	ENSG00000062194.16	GPBP1	NA	chr5	57173947	57264679	+	6.472	protein_coding	1004	979	591	628	379	474	176	229	167	174
Human	ENSG00000062282.15	DGAT2	NA	chr11	75759511	75801535	+	7.904	protein_coding	15	16	9	9	2	1	NA	3	1	NA
Human	ENSG00000062370.17	ZNF112	NA	chr19	44326554	44367217	-	3.848	protein_coding	124	123	96	96	40	46	11	23	5	6
Human	ENSG00000062485.19	CS	NA	chr12	56271698	56300391	-	6.401	protein_coding	1524	1615	1255	1330	333	394	250	388	171	203
Human	ENSG00000062524.16	LTK	NA	chr15	41503636	41513887	-	3.491	protein_coding	25	16	10	8	11	6	4	4	2	3
Human	ENSG00000062582.14	MRPS24	NA	chr7	43866557	43869893	-	2.607	protein_coding	11	12	21	14	4	2	NA	2	NA	NA
Human	ENSG00000062598.18	ELMO2	NA	chr20	46366049	46432985	-	6.597	protein_coding	687	705	599	612	83	135	93	139	62	72
Human	ENSG00000062650.19	WAPL	NA	chr10	86435255	86521792	-	7.205	protein_coding	1243	1286	933	912	276	461	150	183	98	115
Human	ENSG00000062716.13	VMP1	NA	chr17	59707191	59842255	+	6.854	protein_coding	3156	3623	3232	3589	266	320	209	265	93	121
Human	ENSG00000062725.10	APPBP2	NA	chr17	60443157	60526242	-	9.89	protein_coding	1081	951	855	815	394	416	184	196	102	118
Human	ENSG00000062822.15	POLD1	NA	chr19	50384203	50418018	+	4.934	protein_coding	440	685	190	197	23	53	22	16	12	13
Human	ENSG00000063015.20	SEZ6	NA	chr17	28954900	29006440	-	4.962	protein_coding	NA	NA	NA	NA	1	NA	NA	1	1	3
Human	ENSG00000063046.18	EIF4B	NA	chr12	53006281	53042215	+	6.028	protein_coding	6787	5981	3983	4139	1197	1454	647	994	435	613
Human	ENSG00000063127.16	SLC6A16	NA	chr19	49289637	49325215	-	3.589	protein_coding	75	48	68	84	7	5	6	10	4	6
Human	ENSG00000063169.11	BICRA	NA	chr19	47608195	47703277	+	7.688	protein_coding	98	130	373	406	14	21	36	49	13	7
Human	ENSG00000063176.16	SPHK2	NA	chr19	48619290	48630717	+	6.009	protein_coding	199	214	298	338	16	19	22	26	11	4
Human	ENSG00000063177.13	RPL18	NA	chr19	48615327	48619184	-	3.857	protein_coding	4785	3874	2736	3102	1279	1537	795	1109	728	891
Human	ENSG00000063180.9	CA11	NA	chr19	48637945	48646187	-	1.946	protein_coding	19	15	29	39	2	4	3	3	2	1
Human	ENSG00000063241.8	ISOC2	NA	chr19	55452984	55462343	-	4.408	protein_coding	466	424	316	327	20	20	14	19	6	7
Human	ENSG00000063244.13	U2AF2	NA	chr19	55654145	55674716	+	4.116	protein_coding	2009	2162	2124	2412	391	446	565	586	392	436
Human	ENSG00000063245.15	EPN1	NA	chr19	55675225	55709858	+	17.616	protein_coding	1196	1205	2212	2303	225	259	372	392	220	252
Human	ENSG00000063322.15	MED29	NA	chr19	39391302	39400641	+	3.839	protein_coding	445	500	546	561	37	37	33	46	26	22
Human	ENSG00000063438.19	AHRR	NA	chr5	321758	438291	+	9.435	protein_coding	104	157	79	82	5	5	5	3	3	NA
Human	ENSG00000063515.3	GSC2	NA	chr22	19146992	19150292	-	2.625	protein_coding	NA	NA	NA	NA	NA	1	NA	1	1	NA
Human	ENSG00000063587.15	ZNF275	NA	chrX	153334146	153360110	+	8.147	protein_coding	323	412	451	510	29	21	25	26	12	4
Human	ENSG00000063601.17	MTMR1	NA	chrX	150692970	150765108	+	6.328	protein_coding	502	560	494	444	37	46	38	28	13	12
Human	ENSG00000063660.9	GPC1	NA	chr2	240435662	240468076	+	6.522	protein_coding	5242	6106	6257	7022	253	295	186	207	96	92
Human	ENSG00000063761.16	ADCK1	NA	chr14	77800108	77935014	+	5.293	protein_coding	81	71	99	85	17	18	11	11	10	10
Human	ENSG00000063854.13	HAGH	NA	chr16	1795619	1827157	-	5.839	protein_coding	259	229	242	286	17	17	19	24	5	26
Human	ENSG00000063978.16	RNF4	NA	chr4	2462219	2625320	+	7.141	protein_coding	1054	1069	709	767	309	404	200	267	185	213
Human	ENSG00000064012.22	CASP8	NA	chr2	201233442	201287711	+	7.243	protein_coding	236	204	167	184	40	43	24	30	7	13
Human	ENSG00000064042.18	LIMCH1	NA	chr4	41359606	41700044	+	10.862	protein_coding	39	26	44	36	22	23	16	16	12	11
Human	ENSG00000064102.15	INTS13	NA	chr12	26905180	26938326	-	3.059	protein_coding	471	412	309	309	86	95	44	47	25	39
Human	ENSG00000064115.11	TM7SF3	NA	chr12	26971578	27014434	-	5.504	protein_coding	713	675	556	589	48	44	25	32	14	30
Human	ENSG00000064195.7	DLX3	NA	chr17	49990004	49995224	-	2.715	protein_coding	NA	NA	NA	NA	1	1	1	2	1	2
Human	ENSG00000064199.7	SPA17	NA	chr11	124673843	124697518	+	5.159	protein_coding	97	127	69	54	27	21	18	26	12	16
Human	ENSG00000064201.16	TSPAN32	NA	chr11	2301996	2318204	+	3.797	protein_coding	NA	1	2	1	NA	NA	NA	NA	NA	NA
Human	ENSG00000064205.10	CCN5	NA	chr20	44714843	44728509	+	4.981	protein_coding	5	2	2	3	1	NA	NA	NA	NA	3
Human	ENSG00000064218.5	DMRT3	NA	chr9	976654	991732	+	2.697	protein_coding	NA	NA	NA	1	NA	NA	NA	1	NA	NA
Human	ENSG00000064225.12	ST3GAL6	NA	chr3	98732235	98821201	+	6.288	protein_coding	44	32	37	29	7	3	7	3	2	5
Human	ENSG00000064270.13	ATP2C2	NA	chr16	84368526	84464187	+	7.352	protein_coding	NA	NA	NA	NA	1	NA	NA	NA	1	NA
Human	ENSG00000064300.9	NGFR	NA	chr17	49495292	49515008	+	4.141	protein_coding	1	2	NA	1	32	13	21	19	12	15
Human	ENSG00000064309.14	CDON	NA	chr11	125955795	126063335	-	10.6	protein_coding	32	34	16	23	12	11	4	1	2	8
Human	ENSG00000064313.12	TAF2	NA	chr8	119730773	119832841	-	6.526	protein_coding	792	916	611	622	228	301	106	175	59	103
Human	ENSG00000064393.16	HIPK2	NA	chr7	139561569	139777998	-	15.622	protein_coding	5432	4975	7073	7057	625	768	872	1140	547	663
Human	ENSG00000064419.13	TNPO3	NA	chr7	128954179	129055173	-	4.676	protein_coding	1355	1433	838	886	323	510	203	209	97	128
Human	ENSG00000064489.23	BORCS8-MEF2B	NA	chr19	19145568	19192158	-	1.929	protein_coding	NA	NA	1	NA	NA	NA	NA	1	NA	NA
Human	ENSG00000064490.14	RFXANK	NA	chr19	19192228	19201869	+	2.503	protein_coding	576	434	392	401	28	33	16	28	17	13
Human	ENSG00000064545.15	TMEM161A	NA	chr19	19119168	19138513	-	3.281	protein_coding	286	305	234	236	29	13	14	22	8	9
Human	ENSG00000064547.14	LPAR2	NA	chr19	19623654	19628930	-	2.975	protein_coding	35	47	58	94	3	3	2	9	NA	NA
Human	ENSG00000064601.20	CTSA	NA	chr20	45890143	45898824	+	8.508	protein_coding	3144	3105	3730	4153	129	179	144	181	93	115
Human	ENSG00000064607.17	SUGP2	NA	chr19	18990887	19034023	-	8.468	protein_coding	1665	2186	1478	1443	128	178	105	156	50	70
Human	ENSG00000064651.14	SLC12A2	NA	chr5	128083765	128189677	+	10.653	protein_coding	720	967	650	554	289	402	192	203	61	93
Human	ENSG00000064652.11	SNX24	NA	chr5	122843438	123029354	+	3.474	protein_coding	149	179	102	127	27	23	17	16	6	8
Human	ENSG00000064655.19	EYA2	NA	chr20	46894623	47188844	+	3.618	protein_coding	9	5	6	7	2	1	2	3	3	1
Human	ENSG00000064666.15	CNN2	NA	chr19	1026585	1039068	+	3.64	protein_coding	6997	5685	6850	7271	450	595	484	581	263	390
Human	ENSG00000064687.13	ABCA7	NA	chr19	1039996	1065572	+	9.591	protein_coding	70	98	108	99	21	26	32	14	9	12
Human	ENSG00000064692.20	SNCAIP	NA	chr5	122311353	122464219	+	7.266	protein_coding	361	222	250	289	103	98	64	94	36	59
Human	ENSG00000064703.12	DDX20	NA	chr1	111755244	111768000	+	5.585	protein_coding	476	533	291	330	96	134	57	67	28	31
Human	ENSG00000064726.10	BTBD1	NA	chr15	83016422	83067252	-	4.066	protein_coding	1330	1341	1127	1215	140	211	124	133	54	97
Human	ENSG00000064763.11	FAR2	NA	chr12	29149102	29340980	+	5.411	protein_coding	52	42	47	53	2	8	9	3	3	4
Human	ENSG00000064787.13	BCAS1	NA	chr20	53936776	54070594	-	8.186	protein_coding	NA	NA	NA	NA	2	3	NA	2	4	NA
Human	ENSG00000064835.11	POU1F1	NA	chr3	87259403	87276584	-	1.566	protein_coding	NA	NA	NA	NA	1	NA	NA	NA	NA	NA
Human	ENSG00000064886.14	CHI3L2	NA	chr1	111200770	111243440	+	3.295	protein_coding	1	NA	4	3	20	31	9	12	2	11
Human	ENSG00000064932.16	SBNO2	NA	chr19	1107636	1174268	-	6.61	protein_coding	805	891	1214	1270	76	101	89	138	59	85
Human	ENSG00000064933.18	PMS1	NA	chr2	189784084	189877629	+	5.454	protein_coding	402	473	311	336	100	133	51	76	29	47
Human	ENSG00000064961.19	HMG20B	NA	chr19	3572776	3579088	+	3.857	protein_coding	587	633	684	746	43	73	50	82	32	38
Human	ENSG00000064989.13	CALCRL	NA	chr2	187341963	187448460	-	7.309	protein_coding	32	17	21	18	15	10	9	8	4	4
Human	ENSG00000064995.18	TAF11	NA	chr6	34877461	34888071	-	1.989	protein_coding	316	324	157	172	38	48	23	29	11	14
Human	ENSG00000064999.15	ANKS1A	NA	chr6	34889254	35091406	+	8.498	protein_coding	388	428	360	355	111	150	100	118	59	95
Human	ENSG00000065000.19	AP3D1	NA	chr19	2100987	2164468	-	8.613	protein_coding	2765	3033	3280	3425	195	249	220	326	116	170
Human	ENSG00000065029.15	ZNF76	NA	chr6	35258908	35295985	+	6.782	protein_coding	247	284	244	248	12	21	15	27	6	12
Human	ENSG00000065054.14	SLC9A3R2	NA	chr16	2025355	2039026	+	3.516	protein_coding	545	537	1101	1208	69	108	98	134	79	129
Human	ENSG00000065057.9	NTHL1	NA	chr16	2039814	2047866	-	2.43	protein_coding	181	173	109	129	3	20	2	2	2	1
Human	ENSG00000065060.17	UHRF1BP1	NA	chr6	34792014	34883138	+	9.908	protein_coding	327	300	175	160	14	17	5	10	3	4
Human	ENSG00000065135.12	GNAI3	NA	chr1	109548614	109600195	+	9.044	protein_coding	2144	2140	1441	1415	328	422	180	189	82	116
Human	ENSG00000065150.21	IPO5	NA	chr13	97953657	98024296	+	9.664	protein_coding	3974	4821	2286	2172	450	783	242	335	177	210
Human	ENSG00000065154.12	OAT	NA	chr10	124397302	124418976	-	3.388	protein_coding	1645	1590	1331	1324	292	502	158	195	196	256
Human	ENSG00000065183.16	WDR3	NA	chr1	117929719	117966543	+	10.276	protein_coding	946	935	629	636	109	168	66	82	40	41
Human	ENSG00000065243.20	PKN2	NA	chr1	88684221	88836255	+	6.897	protein_coding	1153	1402	1034	1040	172	299	116	145	84	90
Human	ENSG00000065268.11	WDR18	NA	chr19	984331	998438	+	2.283	protein_coding	417	420	366	363	24	25	20	19	10	13
Human	ENSG00000065308.5	TRAM2	NA	chr6	52497407	52577060	-	7.047	protein_coding	5720	5928	4813	5061	184	329	168	205	48	59
Human	ENSG00000065320.9	NTN1	NA	chr17	9021509	9244000	+	6.415	protein_coding	NA	9	5	7	1	6	4	11	4	3
Human	ENSG00000065325.13	GLP2R	NA	chr17	9822205	9892099	+	5.696	protein_coding	4	NA	2	7	1	NA	NA	1	NA	NA
Human	ENSG00000065328.17	MCM10	NA	chr10	13161557	13211110	+	5.456	protein_coding	603	793	197	192	85	149	46	56	20	38
Human	ENSG00000065357.20	DGKA	NA	chr12	55927318	55954027	+	10.098	protein_coding	507	567	604	611	126	158	92	122	59	70
Human	ENSG00000065361.16	ERBB3	NA	chr12	56076798	56103505	+	8.837	protein_coding	9	10	6	2	88	141	90	73	54	48
Human	ENSG00000065371.17	ROPN1	NA	chr3	123968520	123992178	-	4.518	protein_coding	NA	NA	NA	NA	2	NA	NA	NA	NA	NA
Human	ENSG00000065413.20	ANKRD44	NA	chr2	196967016	197311173	-	12.826	protein_coding	241	336	222	219	52	66	36	52	17	23
Human	ENSG00000065427.15	KARS1	NA	chr16	75627473	75648643	-	4.051	protein_coding	1854	1656	1139	1167	250	330	117	156	81	106
Human	ENSG00000065457.10	ADAT1	NA	chr16	75596980	75623300	-	4.486	protein_coding	399	523	221	239	48	72	24	34	14	18
Human	ENSG00000065485.20	PDIA5	NA	chr3	123067024	123225227	+	4.067	protein_coding	407	315	567	656	65	88	60	79	65	73
Human	ENSG00000065491.8	TBC1D22B	NA	chr6	37257771	37332970	+	3.462	protein_coding	215	198	144	188	229	279	124	151	80	96
Human	ENSG00000065518.8	NDUFB4	NA	chr3	120596327	120602507	+	1.877	protein_coding	559	487	674	726	25	50	62	40	27	33
Human	ENSG00000065526.12	SPEN	NA	chr1	15836094	15940456	+	14.336	protein_coding	1126	1454	1343	1329	232	230	202	271	69	76
Human	ENSG00000065534.19	MYLK	NA	chr3	123610048	123884332	-	22.167	protein_coding	19980	19175	17391	16965	611	818	517	632	292	394
Human	ENSG00000065548.18	ZC3H15	NA	chr2	186486252	186509361	+	3.026	protein_coding	1044	1009	833	783	109	148	60	82	47	40
Human	ENSG00000065559.15	MAP2K4	NA	chr17	12020828	12143830	+	5.709	protein_coding	622	578	450	432	96	143	56	75	47	38
Human	ENSG00000065600.13	PACC1	NA	chr1	212363927	212414901	-	2.917	protein_coding	172	175	157	154	17	24	7	10	5	7
Human	ENSG00000065609.14	SNAP91	NA	chr6	83552879	83709691	-	6.651	protein_coding	NA	NA	1	NA	2	4	1	5	6	5
Human	ENSG00000065613.15	SLK	NA	chr10	103967139	104029233	+	8.107	protein_coding	1416	1591	1140	1073	104	168	83	109	49	65
Human	ENSG00000065615.14	CYB5R4	NA	chr6	83859655	83967423	+	9.621	protein_coding	392	385	325	345	185	189	106	118	38	69
Human	ENSG00000065618.21	COL17A1	NA	chr10	104031285	104085880	-	6.989	protein_coding	4	9	NA	2	18	23	7	20	7	5
Human	ENSG00000065621.15	GSTO2	NA	chr10	104268872	104304950	+	9.926	protein_coding	36	35	44	37	26	18	14	14	2	4
Human	ENSG00000065665.21	SEC61A2	NA	chr10	12129636	12169961	+	3.916	protein_coding	159	212	151	141	29	58	37	36	24	48
Human	ENSG00000065675.15	PRKCQ	NA	chr10	6427142	6580301	-	3.295	protein_coding	5	NA	1	2	2	2	1	1	1	1
Human	ENSG00000065717.15	TLE2	NA	chr19	2997638	3047635	-	4.15	protein_coding	4	6	12	11	2	7	5	2	2	3
Human	ENSG00000065802.12	ASB1	NA	chr2	238426741	238452250	+	7.407	protein_coding	813	1069	768	779	127	158	86	106	42	41
Human	ENSG00000065809.13	FAM107B	NA	chr10	14518556	14774897	-	7.019	protein_coding	547	569	424	406	70	82	41	37	16	25
Human	ENSG00000065833.9	ME1	NA	chr6	83210401	83431051	-	3.338	protein_coding	952	774	874	887	131	139	84	119	91	100
Human	ENSG00000065882.16	TBC1D1	NA	chr4	37891083	38139175	+	9.035	protein_coding	906	977	592	572	117	166	92	119	48	84
Human	ENSG00000065883.16	CDK13	NA	chr7	39950120	40099580	+	24.618	protein_coding	1254	1392	1220	1204	311	478	313	406	136	182
Human	ENSG00000065911.13	MTHFD2	NA	chr2	74186171	74217565	+	11.443	protein_coding	3368	3063	1065	958	132	229	55	68	22	41
Human	ENSG00000065923.10	SLC9A7	NA	chrX	46599250	46759118	-	9.98	protein_coding	943	1103	860	966	51	46	33	46	24	21
Human	ENSG00000065970.9	FOXJ2	NA	chr12	8032715	8055517	+	6.297	protein_coding	434	559	612	586	18	24	17	24	10	9
Human	ENSG00000065978.19	YBX1	NA	chr1	42682417	42703805	+	3.395	protein_coding	6112	5731	4950	5457	4397	6174	3472	4097	2290	3209
Human	ENSG00000065989.16	PDE4A	NA	chr19	10416772	10469630	+	6.762	protein_coding	168	162	372	359	12	18	23	16	3	21
Human	ENSG00000066027.12	PPP2R5A	NA	chr1	212285409	212361853	+	3.942	protein_coding	354	362	351	367	35	75	44	61	21	41
Human	ENSG00000066032.18	CTNNA2	NA	chr2	79185230	80648861	+	7.535	protein_coding	NA	NA	NA	NA	1	1	NA	NA	NA	1
Human	ENSG00000066044.15	ELAVL1	NA	chr19	7958572	8005659	-	6.962	protein_coding	1013	1289	1030	1069	128	147	109	160	88	83
Human	ENSG00000066056.14	TIE1	NA	chr1	43300981	43323108	+	6.705	protein_coding	10	8	1	8	NA	1	NA	1	2	NA
Human	ENSG00000066084.13	DIP2B	NA	chr12	50504984	50748657	+	10.351	protein_coding	1180	1225	844	801	422	609	222	305	120	118
Human	ENSG00000066117.15	SMARCD1	NA	chr12	50085199	50100707	+	4.903	protein_coding	658	700	658	692	117	129	112	149	59	70
Human	ENSG00000066135.13	KDM4A	NA	chr1	43650148	43705518	+	5.184	protein_coding	498	494	340	319	43	51	12	22	12	19
Human	ENSG00000066136.20	NFYC	NA	chr1	40691647	40771603	+	5.99	protein_coding	335	372	325	324	52	83	43	72	26	40
Human	ENSG00000066185.13	ZMYND12	NA	chr1	42430328	42456253	-	2.181	protein_coding	2	3	NA	NA	2	4	NA	1	1	2
Human	ENSG00000066230.12	SLC9A3	NA	chr5	470455	524449	-	5.754	protein_coding	NA	2	1	NA	NA	NA	NA	2	NA	NA
Human	ENSG00000066248.15	NGEF	NA	chr2	232878700	233013256	-	4.647	protein_coding	4	3	1	NA	3	NA	1	1	1	NA
Human	ENSG00000066279.18	ASPM	NA	chr1	197084126	197146694	-	10.888	protein_coding	1599	2964	388	422	248	487	50	87	38	48
Human	ENSG00000066294.15	CD84	NA	chr1	160541094	160579516	-	9.255	protein_coding	NA	NA	NA	NA	NA	2	NA	2	4	NA
Human	ENSG00000066322.15	ELOVL1	NA	chr1	43363397	43368074	-	2.506	protein_coding	997	1021	1045	1118	53	99	37	50	26	39
Human	ENSG00000066336.12	SPI1	NA	chr11	47354859	47378547	-	2.04	protein_coding	NA	NA	1	NA	2	2	25	6	16	16
Human	ENSG00000066379.15	POLR1H	NA	chr6	30058898	30064909	+	3.672	protein_coding	142	128	75	86	29	35	24	29	13	16
Human	ENSG00000066382.16	MPPED2	NA	chr11	30384492	30586872	-	8.197	protein_coding	7	5	NA	NA	2	2	NA	NA	NA	1
Human	ENSG00000066405.13	CLDN18	NA	chr3	137998734	138033655	+	3.715	protein_coding	NA	NA	NA	NA	NA	NA	NA	NA	NA	NA
Human	ENSG00000066422.5	ZBTB11	NA	chr3	101648888	101677132	-	7.053	protein_coding	670	665	586	579	272	346	153	159	59	77
Human	ENSG00000066427.24	ATXN3	NA	chr14	92044495	92106621	-	9.661	protein_coding	258	258	188	190	71	86	31	46	28	22
Human	ENSG00000066455.13	GOLGA5	NA	chr14	92794304	92839947	+	3.205	protein_coding	883	749	765	861	87	100	47	66	36	58
Human	ENSG00000066468.23	FGFR2	NA	chr10	121478331	121598458	-	7.58	protein_coding	NA	NA	NA	NA	NA	1	NA	NA	NA	NA
Human	ENSG00000066557.6	LRRC40	NA	chr1	70144804	70205579	-	2.843	protein_coding	462	506	239	281	169	240	86	114	54	99
Human	ENSG00000066583.12	ISOC1	NA	chr5	129094748	129114028	+	1.942	protein_coding	165	160	151	146	10	12	17	19	5	14
Human	ENSG00000066629.18	EML1	NA	chr14	99737692	99942060	+	8.93	protein_coding	1055	1114	765	738	65	105	52	83	49	60
Human	ENSG00000066651.20	TRMT11	NA	chr6	125986478	126203817	+	5.722	protein_coding	218	216	125	116	106	146	42	57	22	34
Human	ENSG00000066654.14	THUMPD1	NA	chr16	20702815	20742084	-	6.501	protein_coding	619	601	445	560	79	114	34	53	15	12
Human	ENSG00000066697.15	MSANTD3	NA	chr9	100427142	100451734	+	3.289	protein_coding	809	780	718	785	81	121	83	110	66	58
Human	ENSG00000066735.14	KIF26A	NA	chr14	104138722	104180894	+	6.756	protein_coding	1	7	NA	1	1	NA	NA	1	NA	NA
Human	ENSG00000066739.12	ATG2B	NA	chr14	96279194	96363341	-	14.256	protein_coding	1161	1275	740	732	207	231	56	97	48	46
Human	ENSG00000066777.9	ARFGEF1	NA	chr8	67173510	67343781	-	11.059	protein_coding	1659	1702	1374	1347	222	305	158	234	82	124
Human	ENSG00000066813.14	ACSM2B	NA	chr16	20536225	20576427	-	8.158	protein_coding	NA	NA	NA	NA	20	22	6	10	4	4
Human	ENSG00000066827.16	ZFAT	NA	chr8	134477787	134713049	-	8.9	protein_coding	251	262	163	168	65	102	49	48	34	56
Human	ENSG00000066855.16	MTFR1	NA	chr8	65644733	65771261	+	4.629	protein_coding	386	400	331	301	31	79	24	25	9	14
Human	ENSG00000066923.17	STAG3	NA	chr7	100177562	100221488	+	8.583	protein_coding	6	15	1	3	19	25	5	15	5	10
Human	ENSG00000066926.12	FECH	NA	chr18	57544376	57586702	-	8.784	protein_coding	516	532	332	319	98	151	45	37	20	16
Human	ENSG00000066933.16	MYO9A	NA	chr15	71822290	72118577	-	20.32	protein_coding	1224	1484	863	830	127	216	72	101	62	65
Human	ENSG00000067048.17	DDX3Y	NA	chrY	12904107	12920478	+	5.72	protein_coding	928	917	750	850	167	277	104	149	71	95
Human	ENSG00000067057.18	PFKP	NA	chr10	3066332	3137718	+	7.728	protein_coding	3173	3757	2143	2159	465	821	371	464	275	281
Human	ENSG00000067064.11	IDI1	NA	chr10	1039151	1049170	-	4.345	protein_coding	1053	954	497	479	73	129	64	50	32	42
Human	ENSG00000067066.17	SP100	NA	chr2	230415941	230545606	+	14.134	protein_coding	873	895	700	744	280	426	242	297	166	198
Human	ENSG00000067082.15	KLF6	NA	chr10	3775995	3785281	-	6.139	protein_coding	1487	1683	1803	1794	153	227	206	233	102	102
Human	ENSG00000067113.17	PLPP1	NA	chr5	55424853	55534969	-	1.935	protein_coding	253	204	179	241	19	31	11	32	2	13
Human	ENSG00000067141.17	NEO1	NA	chr15	73051709	73305205	+	8.137	protein_coding	2236	2483	3145	3425	156	190	144	207	83	99
Human	ENSG00000067167.8	TRAM1	NA	chr8	70573217	70608416	-	4.131	protein_coding	3188	2761	4326	4575	244	353	167	238	121	173
Human	ENSG00000067177.15	PHKA1	NA	chrX	72578813	72714319	-	6.35	protein_coding	235	226	154	147	17	20	13	23	8	10
Human	ENSG00000067182.8	TNFRSF1A	NA	chr12	6328756	6342114	-	4.005	protein_coding	1556	1553	2375	2584	17	33	27	52	9	11
Human	ENSG00000067191.16	CACNB1	NA	chr17	39173452	39197703	-	7.097	protein_coding	120	132	188	195	18	15	17	22	9	9
Human	ENSG00000067208.14	EVI5	NA	chr1	92508695	92792404	-	8.276	protein_coding	890	967	876	866	108	179	87	116	84	91
Human	ENSG00000067221.14	STOML1	NA	chr15	73978925	73994622	-	10.458	protein_coding	233	247	196	211	29	23	24	23	4	4
Human	ENSG00000067225.18	PKM	NA	chr15	72199028	72231822	-	8.571	protein_coding	23625	22002	21993	23787	1621	2268	1521	2261	1048	1412
Human	ENSG00000067248.10	DHX29	NA	chr5	55256054	55307694	-	4.896	protein_coding	1242	1361	1181	1196	165	321	131	139	93	109
Human	ENSG00000067334.14	DNTTIP2	NA	chr1	93866283	93879918	-	7.518	protein_coding	805	795	615	585	254	382	165	201	104	156
Human	ENSG00000067365.15	METTL22	NA	chr16	8621682	8649654	+	8.254	protein_coding	399	374	300	336	123	144	93	117	58	96
Human	ENSG00000067369.14	TP53BP1	NA	chr15	43403060	43510728	-	12.976	protein_coding	2373	2259	1664	1677	264	292	154	230	116	118
Human	ENSG00000067445.21	TRO	NA	chrX	54920461	54931431	+	6.716	protein_coding	712	530	607	614	25	58	36	40	29	33
Human	ENSG00000067533.6	RRP15	NA	chr1	218285292	218337983	+	7.877	protein_coding	448	503	305	320	114	177	70	74	27	24
Human	ENSG00000067560.13	RHOA	NA	chr3	49359138	49412998	-	4.805	protein_coding	6523	6639	5356	5700	424	638	320	491	227	329
Human	ENSG00000067596.12	DHX8	NA	chr17	43483864	43610338	+	10.439	protein_coding	1085	1176	721	724	373	573	206	327	146	157
Human	ENSG00000067601.8	PMS2P4	NA	chr7	67287540	67302419	-	0.844	transcribed_unprocessed_pseudogene	31	49	21	19	3	7	7	1	3	1
Human	ENSG00000067606.17	PRKCZ	NA	chr1	2050410	2185395	+	7.695	protein_coding	34	32	38	46	3	2	3	7	2	5
Human	ENSG00000067646.12	ZFY	NA	chrY	2935280	2982506	+	5.557	protein_coding	370	445	313	297	62	92	37	38	16	36
Human	ENSG00000067704.10	IARS2	NA	chr1	220094131	220148041	+	4.135	protein_coding	1648	1880	1134	1126	88	152	41	57	27	33
Human	ENSG00000067715.14	SYT1	NA	chr12	78863992	79452008	+	6.389	protein_coding	126	91	99	128	36	46	16	20	23	12
Human	ENSG00000067798.16	NAV3	NA	chr12	77324640	78213010	+	13.278	protein_coding	2502	2964	1799	1880	561	911	354	502	198	262
Human	ENSG00000067829.19	IDH3G	NA	chrX	153785765	153794523	-	2.717	protein_coding	498	537	541	619	71	99	57	115	40	50
Human	ENSG00000067836.13	ROGDI	NA	chr16	4796967	4802880	-	3.613	protein_coding	64	53	51	64	14	11	8	12	5	9
Human	ENSG00000067840.12	PDZD4	NA	chrX	153802165	153830565	-	4.341	protein_coding	9	10	13	7	NA	NA	NA	1	4	1
Human	ENSG00000067842.17	ATP2B3	NA	chrX	153517675	153582939	+	7.534	protein_coding	NA	1	1	2	NA	2	NA	NA	NA	NA
Human	ENSG00000067900.8	ROCK1	NA	chr18	20946905	21111813	-	11.075	protein_coding	1933	2167	1791	1737	467	643	435	476	206	256
Human	ENSG00000067955.15	CBFB	NA	chr16	67028983	67101058	+	4.652	protein_coding	778	889	589	654	164	222	127	141	71	94
Human	ENSG00000067992.16	PDK3	NA	chrX	24465269	24550466	+	13.506	protein_coding	81	78	36	27	14	22	9	10	2	2
Human	ENSG00000068001.14	HYAL2	NA	chr3	50317789	50322782	-	4.421	protein_coding	509	503	347	408	23	27	17	23	6	8
Human	ENSG00000068024.17	HDAC4	NA	chr2	239048167	239401654	-	13.377	protein_coding	271	313	364	367	45	29	49	82	20	41
Human	ENSG00000068028.17	RASSF1	NA	chr3	50329781	50340980	-	3.683	protein_coding	349	428	253	268	32	32	19	22	9	11
Human	ENSG00000068078.20	FGFR3	NA	chr4	1793292	1808872	+	4.848	protein_coding	31	26	19	27	115	132	97	144	49	62
Human	ENSG00000068079.8	IFI35	NA	chr17	43006739	43014456	+	1.958	protein_coding	118	84	72	94	14	21	14	10	4	4
Human	ENSG00000068097.15	HEATR6	NA	chr17	60041007	60078922	-	7.045	protein_coding	550	618	381	402	16	36	15	16	9	13
Human	ENSG00000068120.15	COASY	NA	chr17	42561466	42566277	+	4.032	protein_coding	516	457	559	595	31	47	17	45	11	16
Human	ENSG00000068137.15	PLEKHH3	NA	chr17	42667913	42676994	-	4.803	protein_coding	242	262	232	229	14	14	15	19	5	1
Human	ENSG00000068305.17	MEF2A	NA	chr15	99565416	99716466	+	6.925	protein_coding	662	663	625	701	108	180	109	140	67	66
Human	ENSG00000068308.14	OTUD5	NA	chrX	48922023	48958386	-	3.596	protein_coding	591	589	752	781	75	132	140	240	70	67
Human	ENSG00000068323.17	TFE3	NA	chrX	49028725	49043410	-	4.207	protein_coding	1139	1042	1465	1594	98	138	101	157	62	92
Human	ENSG00000068354.16	TBC1D25	NA	chrX	48539713	48562609	+	3.966	protein_coding	129	178	162	169	4	12	9	9	6	4
Human	ENSG00000068366.20	ACSL4	NA	chrX	109624243	109733403	-	6.546	protein_coding	3131	2507	3605	3903	199	281	179	226	99	112
Human	ENSG00000068383.19	INPP5A	NA	chr10	132537786	132783480	+	3.739	protein_coding	436	501	333	392	62	98	32	64	18	31
Human	ENSG00000068394.11	GPKOW	NA	chrX	49113406	49123735	-	1.658	protein_coding	317	327	206	236	29	52	14	29	15	12
Human	ENSG00000068400.13	GRIPAP1	NA	chrX	48973719	49002264	-	6.841	protein_coding	449	433	434	485	89	117	77	119	62	67
Human	ENSG00000068438.15	FTSJ1	NA	chrX	48476020	48486364	+	2.872	protein_coding	635	625	601	579	28	63	26	27	21	18
Human	ENSG00000068489.13	PRR11	NA	chr17	59155731	59206709	+	6.743	protein_coding	780	1197	264	284	83	111	31	50	24	18
Human	ENSG00000068615.19	REEP1	NA	chr2	86213992	86338083	-	5.846	protein_coding	NA	2	1	1	NA	NA	2	NA	1	1
Human	ENSG00000068650.18	ATP11A	NA	chr13	112690328	112887168	+	13.733	protein_coding	464	547	729	751	36	43	45	60	20	26
Human	ENSG00000068654.16	POLR1A	NA	chr2	86020215	86106155	-	13.519	protein_coding	1662	1833	1398	1440	350	456	205	239	108	88
Human	ENSG00000068697.7	LAPTM4A	NA	chr2	20032649	20051628	-	1.546	protein_coding	2008	1676	2346	2568	70	108	68	106	43	72
Human	ENSG00000068724.17	TTC7A	NA	chr2	46916156	47076137	+	7.18	protein_coding	402	470	466	476	119	171	131	174	68	88
Human	ENSG00000068745.15	IP6K2	NA	chr3	48688002	48740353	-	5.624	protein_coding	865	770	718	678	73	97	46	58	19	34
Human	ENSG00000068781.21	STON1-GTF2A1L	NA	chr2	48529924	48776517	+	4.294	protein_coding	1	NA	NA	NA	NA	NA	NA	NA	NA	NA
Human	ENSG00000068784.13	SRBD1	NA	chr2	45388679	45612165	-	5.045	protein_coding	401	414	220	193	75	126	34	39	25	19
Human	ENSG00000068796.19	KIF2A	NA	chr5	62306161	62391025	+	13.05	protein_coding	1132	1236	855	775	162	265	92	135	76	91
Human	ENSG00000068831.19	RASGRP2	NA	chr11	64726910	64745456	-	6.084	protein_coding	1	3	2	2	12	10	16	11	4	2
Human	ENSG00000068878.15	PSME4	NA	chr2	53864068	53970993	-	10.392	protein_coding	2281	2684	1871	1741	344	488	234	301	128	154
Human	ENSG00000068885.15	IFT80	NA	chr3	160256985	160399880	-	7.08	protein_coding	213	227	145	136	70	84	36	35	13	19
Human	ENSG00000068903.20	SIRT2	NA	chr19	38878554	38899862	-	6.224	protein_coding	594	607	451	532	150	239	122	167	121	116
Human	ENSG00000068912.14	ERLEC1	NA	chr2	53787043	53818819	+	2.592	protein_coding	1200	1156	1408	1515	40	86	45	53	22	25
Human	ENSG00000068971.14	PPP2R5B	NA	chr11	64917552	64934475	+	3.36	protein_coding	334	399	362	411	26	30	13	41	7	6
Human	ENSG00000068976.14	PYGM	NA	chr11	64746388	64759974	-	4.658	protein_coding	5	7	4	NA	45	50	22	26	11	16
Human	ENSG00000068985.5	PAGE1	NA	chrX	49687446	49695984	-	0.659	protein_coding	NA	NA	NA	NA	NA	NA	NA	NA	NA	NA
Human	ENSG00000069011.16	PITX1	NA	chr5	135027733	135034813	-	3.442	protein_coding	891	865	1715	1818	27	31	42	59	30	49
Human	ENSG00000069018.19	TRPC7	NA	chr5	136212744	136365545	-	3.768	protein_coding	NA	NA	NA	NA	2	1	2	NA	1	NA
Human	ENSG00000069020.18	MAST4	NA	chr5	66596360	67169595	+	14.675	protein_coding	623	742	617	579	117	118	74	101	41	57
Human	ENSG00000069122.19	ADGRF5	NA	chr6	46852521	46954943	-	6.601	protein_coding	NA	NA	NA	NA	1	2	NA	2	NA	1
Human	ENSG00000069188.17	SDK2	NA	chr17	73334383	73644445	-	11.963	protein_coding	3	1	NA	1	NA	NA	1	NA	1	NA
Human	ENSG00000069206.15	ADAM7	NA	chr8	24440929	24526970	+	4.483	protein_coding	NA	NA	NA	NA	1	1	NA	NA	NA	NA
Human	ENSG00000069248.12	NUP133	NA	chr1	229440258	229508341	-	6.081	protein_coding	969	1142	514	574	203	293	100	121	56	74
Human	ENSG00000069275.13	NUCKS1	NA	chr1	205712821	205750182	-	6.449	protein_coding	6166	7186	3439	3444	307	475	181	231	112	141
Human	ENSG00000069329.18	VPS35	NA	chr16	46656131	46689518	-	9.733	protein_coding	2044	2075	1321	1258	325	410	139	179	77	125
Human	ENSG00000069345.12	DNAJA2	NA	chr16	46955361	46973674	-	4.951	protein_coding	1131	1066	963	999	95	142	58	103	37	52
Human	ENSG00000069399.15	BCL3	NA	chr19	44747704	44760044	+	3.094	protein_coding	167	139	405	439	15	8	52	42	8	19
Human	ENSG00000069424.15	KCNAB2	NA	chr1	5990926	6101193	+	17.329	protein_coding	68	57	102	130	4	1	11	9	4	1
Human	ENSG00000069431.11	ABCC9	NA	chr12	21797400	21942529	-	11.616	protein_coding	44	33	25	34	6	5	3	1	2	3
Human	ENSG00000069482.7	GAL	NA	chr11	68683778	68691175	+	1.3	protein_coding	49	51	55	59	2	1	2	5	1	1
Human	ENSG00000069493.15	CLEC2D	NA	chr12	9664968	9699553	+	6.955	protein_coding	140	205	121	105	18	22	11	17	6	10
Human	ENSG00000069509.6	FUNDC1	NA	chrX	44523638	44542859	-	1.257	protein_coding	94	64	95	100	13	16	12	9	6	6
Human	ENSG00000069535.14	MAOB	NA	chrX	43766609	43882450	-	2.895	protein_coding	NA	NA	NA	NA	NA	3	1	NA	NA	2
Human	ENSG00000069667.16	RORA	NA	chr15	60488283	61229302	-	17.023	protein_coding	145	155	186	201	47	49	29	47	19	27
Human	ENSG00000069696.7	DRD4	NA	chr11	637268	640706	+	1.501	protein_coding	3	2	2	5	1	2	NA	1	NA	1
Human	ENSG00000069702.11	TGFBR3	NA	chr1	91680342	91906335	-	8.577	protein_coding	306	312	190	214	94	127	56	85	50	49
Human	ENSG00000069764.10	PLA2G10	NA	chr16	14672547	14694308	-	0.752	protein_coding	NA	NA	NA	NA	NA	NA	NA	NA	NA	NA
Human	ENSG00000069812.11	HES2	NA	chr1	6412417	6424670	-	5.407	protein_coding	1	NA	NA	1	NA	2	NA	1	2	NA
Human	ENSG00000069849.11	ATP1B3	NA	chr3	141876123	141926549	+	2.617	protein_coding	1544	1928	1694	1711	95	216	89	105	46	50
Human	ENSG00000069869.16	NEDD4	NA	chr15	55826921	55993746	-	9.122	protein_coding	2153	2616	1349	1367	409	627	279	346	148	193
Human	ENSG00000069943.10	PIGB	NA	chr15	55318959	55355648	+	4.542	protein_coding	175	184	188	192	18	18	9	15	9	7
Human	ENSG00000069956.12	MAPK6	NA	chr15	51952105	52067375	+	6.373	protein_coding	1409	1441	1067	1130	107	137	74	69	48	59
Human	ENSG00000069966.19	GNB5	NA	chr15	52115099	52191392	-	13.33	protein_coding	330	326	199	183	89	109	66	72	37	41
Human	ENSG00000069974.16	RAB27A	NA	chr15	55202965	55319113	-	5.603	protein_coding	310	268	322	296	29	39	6	16	12	15
Human	ENSG00000069998.12	HDHD5	NA	chr22	17137510	17165287	-	4.936	protein_coding	286	326	194	194	20	16	17	13	8	7
Human	ENSG00000070010.19	UFD1	NA	chr22	19449910	19479202	-	8.722	protein_coding	750	795	622	650	271	418	221	320	112	141
Human	ENSG00000070018.9	LRP6	NA	chr12	12116024	12267044	-	10.369	protein_coding	1596	1646	1534	1448	304	409	136	190	69	94
Human	ENSG00000070019.5	GUCY2C	NA	chr12	14612631	14696599	-	4.191	protein_coding	NA	NA	NA	NA	8	8	9	1	2	9
Human	ENSG00000070031.4	SCT	NA	chr11	626308	627181	-	0.526	protein_coding	NA	NA	1	NA	NA	NA	NA	NA	NA	NA
Human	ENSG00000070047.13	PHRF1	NA	chr11	576469	612222	+	5.785	protein_coding	997	1303	1106	1157	204	310	183	185	80	96
Human	ENSG00000070061.16	ELP1	NA	chr9	108866897	108934328	-	24.261	protein_coding	1145	1397	832	810	258	343	140	151	83	118
Human	ENSG00000070081.17	NUCB2	NA	chr11	17208152	17349980	+	9.025	protein_coding	1153	1137	1326	1403	34	52	26	39	18	26
Human	ENSG00000070087.14	PFN2	NA	chr3	149964903	150050788	-	3.709	protein_coding	1995	2040	1377	1499	139	159	95	70	47	42
Human	ENSG00000070159.14	PTPN3	NA	chr9	109375465	109498313	-	9.995	protein_coding	35	22	23	18	3	4	3	4	2	4
Human	ENSG00000070182.21	SPTB	NA	chr14	64746282	64879907	-	14.796	protein_coding	5	6	4	6	1	2	4	NA	3	1
Human	ENSG00000070190.13	DAPP1	NA	chr4	99816826	99870190	+	4.59	protein_coding	NA	NA	NA	NA	NA	2	NA	NA	1	1
Human	ENSG00000070193.5	FGF10	NA	chr5	44300246	44389706	-	6.399	protein_coding	57	4	82	72	NA	2	2	4	NA	NA
Human	ENSG00000070214.16	SLC44A1	NA	chr9	105244621	105439171	+	12.172	protein_coding	691	647	630	682	21	21	16	23	12	9
Human	ENSG00000070269.14	TMEM260	NA	chr14	56488353	56650606	+	8.072	protein_coding	365	394	382	386	162	188	68	72	59	64
Human	ENSG00000070366.14	SMG6	NA	chr17	2059838	2303785	-	10.568	protein_coding	981	1058	930	1025	320	336	265	364	156	172
Human	ENSG00000070367.16	EXOC5	NA	chr14	57200506	57268905	-	12.472	protein_coding	1507	1699	1246	1223	206	250	93	106	63	89
Human	ENSG00000070371.16	CLTCL1	NA	chr22	19179472	19291719	-	10.052	protein_coding	458	528	233	246	82	112	42	64	50	30
Human	ENSG00000070388.11	FGF22	NA	chr19	639878	644371	+	2.778	protein_coding	2	7	NA	3	NA	2	1	1	NA	NA
Human	ENSG00000070404.10	FSTL3	NA	chr19	676391	683392	+	3.033	protein_coding	904	936	1211	1463	32	95	32	37	15	21
Human	ENSG00000070413.20	DGCR2	NA	chr22	19036281	19122454	-	5.605	protein_coding	1068	1266	889	1046	21	30	15	20	10	4
Human	ENSG00000070423.18	RNF126	NA	chr19	647525	663233	-	3.452	protein_coding	296	320	379	399	32	45	41	42	15	36
Human	ENSG00000070444.15	MNT	NA	chr17	2384072	2401104	-	8.701	protein_coding	256	305	577	576	27	32	41	85	32	27
Human	ENSG00000070476.15	ZXDC	NA	chr3	126437600	126475891	-	7.329	protein_coding	391	414	263	308	23	28	12	16	8	8
Human	ENSG00000070495.15	JMJD6	NA	chr17	76712831	76726799	-	5.969	protein_coding	357	414	408	397	1144	1626	728	1002	397	443
Human	ENSG00000070501.12	POLB	NA	chr8	42338453	42371808	+	4.106	protein_coding	251	216	168	176	55	67	24	29	13	16
Human	ENSG00000070526.15	ST6GALNAC1	NA	chr17	76624760	76643786	-	3.396	protein_coding	NA	NA	NA	NA	15	19	18	13	26	27
Human	ENSG00000070540.13	WIPI1	NA	chr17	68420947	68457513	-	3.403	protein_coding	881	716	986	1017	67	101	42	92	31	54
Human	ENSG00000070601.10	FRMPD1	NA	chr9	37650953	37746904	+	5.913	protein_coding	NA	NA	NA	NA	2	NA	NA	2	1	2
Human	ENSG00000070610.14	GBA2	NA	chr9	35736865	35749228	-	4.803	protein_coding	587	637	441	520	58	55	58	70	16	36
Human	ENSG00000070614.15	NDST1	NA	chr5	150485817	150558211	+	9.51	protein_coding	3687	4117	3969	4237	113	153	98	123	37	37
Human	ENSG00000070669.17	ASNS	NA	chr7	97851676	97872542	-	4.896	protein_coding	77	68	46	39	NA	NA	NA	NA	NA	NA
Human	ENSG00000070718.12	AP3M2	NA	chr8	42152945	42171673	+	6.276	protein_coding	545	612	360	341	31	58	30	27	17	13
Human	ENSG00000070729.14	CNGB1	NA	chr16	57882339	57971128	-	7.31	protein_coding	NA	NA	NA	NA	1	2	NA	NA	3	NA
Human	ENSG00000070731.11	ST6GALNAC2	NA	chr17	76565376	76586956	-	3.002	protein_coding	1	3	NA	1	1	4	2	2	2	NA
Human	ENSG00000070748.19	CHAT	NA	chr10	49609094	49667942	+	6.588	protein_coding	NA	NA	NA	NA	3	1	NA	NA	NA	NA
Human	ENSG00000070756.17	PABPC1	NA	chr8	100685815	100722809	-	9.546	protein_coding	6668	7146	9531	9850	4199	5464	7408	10108	6645	8129
Human	ENSG00000070759.17	TESK2	NA	chr1	45343882	45491163	-	3.319	protein_coding	17	17	19	28	35	47	29	23	8	10
Human	ENSG00000070761.8	CFAP20	NA	chr16	58113591	58129381	-	2.302	protein_coding	311	344	232	246	98	121	70	65	43	36
Human	ENSG00000070770.10	CSNK2A2	NA	chr16	58157906	58198106	-	10.363	protein_coding	1046	1089	949	982	138	241	178	218	77	135
Human	ENSG00000070778.13	PTPN21	NA	chr14	88465777	88555007	-	7.67	protein_coding	773	815	885	880	72	106	74	102	46	49
Human	ENSG00000070785.17	EIF2B3	NA	chr1	44850521	44986722	-	3.411	protein_coding	625	536	359	345	64	111	33	54	27	37
Human	ENSG00000070808.16	CAMK2A	NA	chr5	150219490	150290291	-	6.179	protein_coding	19	25	21	19	12	7	4	4	4	6
Human	ENSG00000070814.22	TCOF1	NA	chr5	150357628	150400308	+	11.439	protein_coding	1223	1643	894	1017	191	309	123	159	84	95
Human	ENSG00000070831.17	CDC42	NA	chr1	22025510	22101360	+	16.278	protein_coding	3634	3600	2995	3128	260	373	160	230	85	127
Human	ENSG00000070882.13	OSBPL3	NA	chr7	24796539	24981634	-	8.089	protein_coding	1173	1588	959	994	200	310	138	200	88	101
Human	ENSG00000070886.12	EPHA8	NA	chr1	22563488	22603595	+	5.434	protein_coding	NA	NA	NA	NA	7	1	3	8	3	2
Human	ENSG00000070915.10	SLC12A3	NA	chr16	56865206	56915850	+	6.18	protein_coding	NA	NA	NA	2	1	1	1	NA	NA	NA
Human	ENSG00000070950.10	RAD18	NA	chr3	8775401	8963773	-	6.984	protein_coding	541	635	258	273	102	153	47	67	36	42
Human	ENSG00000070961.16	ATP2B1	NA	chr12	89588048	89709300	-	9.5	protein_coding	2657	2673	1734	1869	211	245	110	127	67	76
Human	ENSG00000070985.13	TRPM5	NA	chr11	2404514	2423045	-	3.962	protein_coding	1	1	NA	NA	NA	NA	NA	NA	1	NA
Human	ENSG00000071051.14	NCK2	NA	chr2	105744911	105894274	+	2.975	protein_coding	409	371	362	408	33	27	38	45	14	24
Human	ENSG00000071054.16	MAP4K4	NA	chr2	101696849	101894689	+	11.961	protein_coding	4774	4931	4812	5331	761	1243	753	924	391	560
Human	ENSG00000071073.13	MGAT4A	NA	chr2	98619105	98731132	-	9.636	protein_coding	NA	NA	NA	NA	NA	1	NA	NA	1	1
Human	ENSG00000071082.11	RPL31	NA	chr2	101002228	101024032	+	5.277	protein_coding	5769	3896	2098	2240	864	1003	356	551	201	337
Human	ENSG00000071127.17	WDR1	NA	chr4	10074338	10116949	-	7.827	protein_coding	8851	8504	7105	7414	756	1108	626	847	462	542
Human	ENSG00000071189.21	SNX13	NA	chr7	17790760	17940501	-	16.418	protein_coding	985	945	707	763	235	323	122	133	72	100
Human	ENSG00000071203.9	MS4A12	NA	chr11	60492777	60507430	+	1.839	protein_coding	NA	NA	NA	NA	NA	NA	NA	NA	NA	2
Human	ENSG00000071205.12	ARHGAP10	NA	chr4	147732062	148072776	+	10.755	protein_coding	983	1105	656	650	240	395	219	272	124	216
Human	ENSG00000071242.12	RPS6KA2	NA	chr6	166409363	166906451	-	8.251	protein_coding	1253	814	1586	1689	82	75	80	127	42	64
Human	ENSG00000071243.16	ING3	NA	chr7	120950762	120977216	+	5.2	protein_coding	205	170	114	127	18	27	13	14	13	7
Human	ENSG00000071246.11	VASH1	NA	chr14	76761467	76783015	+	7.223	protein_coding	334	275	513	603	28	46	34	38	20	22
Human	ENSG00000071282.12	LMCD1	NA	chr3	8501806	8574668	+	9.025	protein_coding	241	211	182	247	24	42	20	39	12	11
Human	ENSG00000071462.12	BUD23	NA	chr7	73683024	73705161	+	7.943	protein_coding	471	467	385	436	135	112	75	88	63	106
Human	ENSG00000071537.14	SEL1L	NA	chr14	81471546	81533853	-	9.553	protein_coding	2633	2854	2521	2591	96	163	45	59	35	39
Human	ENSG00000071539.14	TRIP13	NA	chr5	892883	919357	+	3.319	protein_coding	483	711	131	170	28	53	8	26	7	7
Human	ENSG00000071553.18	ATP6AP1	NA	chrX	154428632	154436516	+	5.683	protein_coding	1293	1427	1493	1719	127	141	124	142	61	81
Human	ENSG00000071564.17	TCF3	NA	chr19	1609289	1652615	-	6.09	protein_coding	1241	1288	1537	1563	79	73	104	114	49	40
Human	ENSG00000071575.11	TRIB2	NA	chr2	12716888	12742734	+	4.588	protein_coding	359	234	395	451	34	39	19	21	11	16
Human	ENSG00000071626.17	DAZAP1	NA	chr19	1407568	1435687	+	9.201	protein_coding	1245	1524	1256	1321	107	151	104	134	66	80
Human	ENSG00000071655.18	MBD3	NA	chr19	1573595	1592865	-	7.909	protein_coding	880	1121	655	660	54	70	32	46	30	38
Human	ENSG00000071677.1	PRLH	NA	chr2	237566573	237567175	+	0.264	protein_coding	NA	NA	NA	NA	NA	NA	NA	1	1	NA
Human	ENSG00000071794.16	HLTF	NA	chr3	149030126	149086554	-	6.024	protein_coding	888	1178	586	558	80	115	30	49	29	33
Human	ENSG00000071859.15	FAM50A	NA	chrX	154444140	154450654	+	2.552	protein_coding	994	859	606	625	221	281	160	160	145	160
Human	ENSG00000071889.17	FAM3A	NA	chrX	154506158	154516242	-	5.098	protein_coding	264	306	277	377	16	15	11	14	8	14
Human	ENSG00000071894.17	CPSF1	NA	chr8	144393228	144409335	-	6.058	protein_coding	1216	1429	1600	1731	162	216	198	280	115	144
Human	ENSG00000071909.19	MYO3B	NA	chr2	170178144	170655171	+	8.236	protein_coding	1	2	3	3	28	39	14	12	5	12
Human	ENSG00000071967.12	CYBRD1	NA	chr2	171522246	171558129	+	5.172	protein_coding	1665	1520	1812	1904	95	81	51	84	26	38
Human	ENSG00000071991.9	CDH19	NA	chr18	66501082	66604138	-	6.864	protein_coding	NA	NA	NA	NA	NA	NA	NA	2	NA	1
Human	ENSG00000071994.11	PDCD2	NA	chr6	170575294	170584692	-	6.476	protein_coding	579	537	469	545	40	81	28	36	15	19
Human	ENSG00000072041.17	SLC6A15	NA	chr12	84859490	84913615	-	8.727	protein_coding	92	76	163	172	11	25	7	5	7	5
Human	ENSG00000072042.13	RDH11	NA	chr14	67676799	67695793	-	5.498	protein_coding	1042	1134	833	931	115	207	74	90	36	63
Human	ENSG00000072062.15	PRKACA	NA	chr19	14091687	14118084	-	7.764	protein_coding	480	503	1126	1207	43	42	106	121	72	72
Human	ENSG00000072071.16	ADGRL1	NA	chr19	14147742	14206187	-	8.487	protein_coding	32	51	93	125	3	NA	5	6	10	10
Human	ENSG00000072080.11	SPP2	NA	chr2	234050678	234077134	+	1.265	protein_coding	NA	NA	NA	NA	NA	NA	NA	NA	NA	1
Human	ENSG00000072110.15	ACTN1	NA	chr14	68874127	68979440	-	10.641	protein_coding	15339	16376	16012	17111	998	1355	1154	1513	756	846
Human	ENSG00000072121.17	ZFYVE26	NA	chr14	67727373	67816590	-	15.884	protein_coding	893	951	523	578	150	221	80	113	43	45
Human	ENSG00000072133.11	RPS6KA6	NA	chrX	84058345	84188199	-	8.794	protein_coding	198	232	157	181	74	95	50	67	22	36
Human	ENSG00000072134.15	EPN2	NA	chr17	19215614	19336715	+	8.517	protein_coding	655	726	827	839	31	36	22	36	17	26
Human	ENSG00000072135.13	PTPN18	NA	chr2	130356044	130375405	+	5.732	protein_coding	153	256	281	300	6	15	11	21	2	8
Human	ENSG00000072163.20	LIMS2	NA	chr2	127638380	127681786	-	8.731	protein_coding	155	182	392	432	13	14	31	46	31	22
Human	ENSG00000072182.13	ASIC4	NA	chr2	219514169	219538772	+	5.25	protein_coding	1	1	2	1	4	1	1	NA	NA	1
Human	ENSG00000072195.15	SPEG	NA	chr2	219434842	219493629	+	17.066	protein_coding	738	947	1255	1367	32	34	28	32	17	17
Human	ENSG00000072201.14	LNX1	NA	chr4	53459300	53701405	-	5.624	protein_coding	36	9	67	71	19	13	11	20	8	13
Human	ENSG00000072210.19	ALDH3A2	NA	chr17	19648135	19685760	+	15.331	protein_coding	156	142	92	117	17	27	13	12	7	11
Human	ENSG00000072274.13	TFRC	NA	chr3	196027182	196082096	-	7.794	protein_coding	4389	5059	2542	2553	415	696	163	180	120	156
Human	ENSG00000072310.17	SREBF1	NA	chr17	17810398	17837011	-	8.243	protein_coding	964	1178	1051	1133	24	33	18	24	13	22
Human	ENSG00000072315.3	TRPC5	NA	chrX	111774314	112082776	-	5.839	protein_coding	14	10	14	11	3	3	1	2	NA	NA
Human	ENSG00000072364.13	AFF4	NA	chr5	132875394	132963634	-	11.281	protein_coding	3779	3990	3678	3601	547	727	479	517	184	222
Human	ENSG00000072401.15	UBE2D1	NA	chr10	58334978	58370751	+	3.48	protein_coding	205	171	229	206	69	61	51	66	15	28
Human	ENSG00000072415.10	MPP5	NA	chr14	67240712	67336061	+	14.825	protein_coding	1087	1257	826	908	186	353	114	184	81	96
Human	ENSG00000072422.17	RHOBTB1	NA	chr10	60869437	61001440	-	4.779	protein_coding	710	519	441	491	61	101	28	31	17	18
Human	ENSG00000072501.19	SMC1A	NA	chrX	53374148	53422728	-	10.83	protein_coding	1455	2167	910	948	169	306	127	165	72	98
Human	ENSG00000072506.13	HSD17B10	NA	chrX	53431257	53434370	-	1.112	protein_coding	544	465	334	360	37	44	18	29	11	23
Human	ENSG00000072518.21	MARK2	NA	chr11	63838927	63911019	+	12.009	protein_coding	399	436	663	682	52	79	80	133	41	51
Human	ENSG00000072571.20	HMMR	NA	chr5	163460202	163491941	+	3.932	protein_coding	384	561	77	91	148	230	71	98	51	64
Human	ENSG00000072609.18	CHFR	NA	chr12	132822186	132956304	-	17.113	protein_coding	544	606	594	562	165	215	119	174	57	79
Human	ENSG00000072657.9	TRHDE	NA	chr12	72087265	72670758	+	12.264	protein_coding	3111	3566	2850	3016	395	511	216	271	125	151
Human	ENSG00000072682.19	P4HA2	NA	chr5	132190146	132295315	-	9.968	protein_coding	2283	2167	1839	1999	94	87	50	41	34	41
Human	ENSG00000072694.21	FCGR2B	NA	chr1	161663146	161678654	+	6.651	protein_coding	NA	NA	NA	NA	NA	NA	NA	NA	NA	NA
Human	ENSG00000072736.19	NFATC3	NA	chr16	68084750	68229259	+	8.806	protein_coding	446	440	393	357	170	227	149	201	147	231
Human	ENSG00000072756.17	TRNT1	NA	chr3	3126932	3150879	+	5.802	protein_coding	345	414	290	309	35	52	33	42	17	11
Human	ENSG00000072778.20	ACADVL	NA	chr17	7217124	7225266	+	4.82	protein_coding	2343	2788	2420	2579	405	577	470	651	340	432
Human	ENSG00000072786.13	STK10	NA	chr5	172042078	172188224	-	8.915	protein_coding	845	946	813	855	430	619	436	556	318	395
Human	ENSG00000072803.17	FBXW11	NA	chr5	171861548	172006873	-	5.577	protein_coding	1191	1102	847	815	110	116	55	83	30	55
Human	ENSG00000072818.12	ACAP1	NA	chr17	7336528	7351477	+	7.42	protein_coding	9	1	5	7	13	6	10	14	5	2
Human	ENSG00000072832.15	CRMP1	NA	chr4	5748083	5893086	-	5.851	protein_coding	201	166	175	193	18	19	19	26	17	17
Human	ENSG00000072840.13	EVC	NA	chr4	5711200	5814305	+	7.144	protein_coding	985	1278	1307	1356	88	106	88	88	54	56
Human	ENSG00000072849.11	DERL2	NA	chr17	5471253	5486811	-	6.383	protein_coding	543	571	522	596	65	129	49	82	38	41
Human	ENSG00000072858.11	SIDT1	NA	chr3	113532554	113629575	+	7.798	protein_coding	NA	NA	NA	NA	4	1	1	1	NA	NA
Human	ENSG00000072864.16	NDE1	NA	chr16	15643266	15734691	+	8.217	protein_coding	241	298	197	231	70	112	42	69	36	37
Human	ENSG00000072952.19	IRAG1	NA	chr11	10573090	10693988	-	7.7	protein_coding	1100	1121	1163	1223	103	160	81	87	48	40
Human	ENSG00000072954.7	TMEM38A	NA	chr19	16661138	16690023	+	2.987	protein_coding	12	19	14	14	15	10	14	9	6	6
Human	ENSG00000072958.9	AP1M1	NA	chr19	16197853	16245906	+	14.094	protein_coding	973	1136	688	725	134	230	96	88	53	42
Human	ENSG00000073008.15	PVR	NA	chr19	44643797	44666162	+	6.098	protein_coding	1402	1370	1535	1719	41	32	38	48	14	29
Human	ENSG00000073050.12	XRCC1	NA	chr19	43543310	43580473	-	2.745	protein_coding	359	394	254	307	51	37	44	57	18	36
Human	ENSG00000073060.16	SCARB1	NA	chr12	124776855	124882668	-	7.741	protein_coding	427	381	509	564	85	100	106	149	133	157
Human	ENSG00000073067.14	CYP2W1	NA	chr7	983180	989640	+	2.791	protein_coding	NA	NA	NA	NA	NA	1	1	NA	1	NA
Human	ENSG00000073111.14	MCM2	NA	chr3	127598409	127622436	+	4.715	protein_coding	1236	1841	342	361	49	113	16	28	12	18
Human	ENSG00000073146.16	MOV10L1	NA	chr22	50089878	50161690	+	6.872	protein_coding	125	101	82	69	18	17	16	22	8	17
Human	ENSG00000073150.14	PANX2	NA	chr22	50170730	50180295	+	3.103	protein_coding	29	14	66	48	4	3	7	6	1	3
Human	ENSG00000073169.14	SELENOO	NA	chr22	50200978	50217616	+	2.363	protein_coding	283	322	272	270	44	64	37	68	26	38
Human	ENSG00000073282.14	TP63	NA	chr3	189631388	189897276	+	7.479	protein_coding	NA	NA	NA	NA	15	17	4	8	1	8
Human	ENSG00000073331.18	ALPK1	NA	chr4	112285508	112442621	+	12.326	protein_coding	227	224	122	145	42	38	22	25	5	12
Human	ENSG00000073350.14	LLGL2	NA	chr17	75525079	75575209	+	7.939	protein_coding	6	10	6	9	NA	7	4	2	4	1
Human	ENSG00000073417.15	PDE8A	NA	chr15	84980439	85139145	+	8.004	protein_coding	441	477	371	401	171	219	122	171	81	107
Human	ENSG00000073464.13	CLCN4	NA	chrX	10156974	10237660	+	7.562	protein_coding	167	175	152	103	9	31	9	12	5	3
Human	ENSG00000073536.18	NLE1	NA	chr17	35128729	35142304	-	5.475	protein_coding	386	436	216	266	39	49	22	16	4	17
Human	ENSG00000073578.17	SDHA	NA	chr5	218240	257082	+	8.765	protein_coding	175	225	103	141	34	39	19	21	6	5
Human	ENSG00000073584.20	SMARCE1	NA	chr17	40624961	40648654	-	18.47	protein_coding	286	318	225	212	30	27	12	16	3	10
Human	ENSG00000073598.6	FNDC8	NA	chr17	35121614	35130732	+	1.352	protein_coding	NA	NA	NA	NA	8	NA	3	7	1	4
Human	ENSG00000073605.18	GSDMB	NA	chr17	39904594	39919854	-	5.905	protein_coding	146	179	176	154	37	39	18	23	10	11
Human	ENSG00000073614.13	KDM5A	NA	chr12	280056	389320	-	12.029	protein_coding	1825	1891	1129	1176	454	644	225	285	85	116
Human	ENSG00000073670.14	ADAM11	NA	chr17	44758987	44781846	+	4.813	protein_coding	21	21	17	17	18	7	17	16	4	3
Human	ENSG00000073711.11	PPP2R3A	NA	chr3	135965727	136147894	+	7.785	protein_coding	1031	1270	789	817	87	128	81	90	38	56
Human	ENSG00000073712.15	FERMT2	NA	chr14	52857267	52952435	-	8.463	protein_coding	3206	2740	2185	2407	378	606	307	345	191	240
Human	ENSG00000073734.10	ABCB11	NA	chr2	168915497	169031324	-	7.715	protein_coding	NA	NA	NA	NA	4	6	NA	1	1	1
Human	ENSG00000073737.17	DHRS9	NA	chr2	169064788	169096167	+	3.75	protein_coding	NA	NA	NA	NA	1	2	3	1	NA	NA
Human	ENSG00000073754.6	CD5L	NA	chr1	157830910	157898256	-	2.469	protein_coding	NA	NA	NA	NA	NA	3	1	NA	NA	NA
Human	ENSG00000073756.12	PTGS2	NA	chr1	186671790	186680423	-	5.265	protein_coding	39	15	148	160	3	9	13	26	8	9
Human	ENSG00000073792.16	IGF2BP2	NA	chr3	185643129	185825042	-	5.33	protein_coding	1454	1421	2080	2196	244	346	403	484	240	263
Human	ENSG00000073803.14	MAP3K13	NA	chr3	185282940	185489094	+	12.604	protein_coding	198	204	188	168	119	150	79	97	44	58
Human	ENSG00000073849.16	ST6GAL1	NA	chr3	186930324	187078553	+	11.142	protein_coding	87	82	41	56	43	32	33	35	111	124
Human	ENSG00000073861.3	TBX21	NA	chr17	47733235	47746122	+	2.625	protein_coding	NA	NA	NA	NA	NA	1	1	2	1	NA
Human	ENSG00000073905.8	VDAC1P1	NA	chrX	80929499	80930347	+	0.848	processed_pseudogene	18	22	18	19	NA	2	1	5	1	2
Human	ENSG00000073910.22	FRY	NA	chr13	31846712	32299125	+	18.852	protein_coding	1124	825	1074	969	68	71	50	65	29	31
Human	ENSG00000073921.18	PICALM	NA	chr11	85957174	86069882	-	6.342	protein_coding	3078	3002	2517	2473	407	639	376	444	232	364
Human	ENSG00000073969.18	NSF	NA	chr17	46590668	46757464	+	5.005	protein_coding	671	775	491	522	91	125	46	57	56	67
Human	ENSG00000074047.22	GLI2	NA	chr2	120735622	120992653	+	7.72	protein_coding	464	474	747	747	48	39	37	79	3	22
Human	ENSG00000074054.20	CLASP1	NA	chr2	121337775	121649476	-	10.941	protein_coding	1909	1927	1572	1573	481	531	381	436	196	235
Human	ENSG00000074071.15	MRPS34	NA	chr16	1771889	1773150	-	1.092	protein_coding	586	639	464	488	24	49	28	33	19	24
Human	ENSG00000074181.9	NOTCH3	NA	chr19	15159037	15200995	-	9.408	protein_coding	1591	2275	3042	3283	55	85	87	93	37	35
Human	ENSG00000074201.9	CLNS1A	NA	chr11	77514935	77637794	-	4.581	protein_coding	843	723	452	421	88	107	58	65	39	49
Human	ENSG00000074211.14	PPP2R2C	NA	chr4	6320577	6563600	-	9.366	protein_coding	1	3	1	2	NA	NA	NA	NA	NA	1
Human	ENSG00000074219.14	TEAD2	NA	chr19	49340594	49362457	-	2.98	protein_coding	876	665	829	893	75	63	71	92	47	44
Human	ENSG00000074266.22	EED	NA	chr11	86244752	86278813	+	6.807	protein_coding	276	405	140	147	111	122	47	53	45	38
Human	ENSG00000074276.10	CDHR2	NA	chr5	176542510	176595974	+	5.348	protein_coding	1	NA	NA	NA	6	7	6	3	4	6
Human	ENSG00000074317.11	SNCB	NA	chr5	176620081	176630556	-	2.008	protein_coding	12	15	13	15	NA	NA	NA	1	NA	1
Human	ENSG00000074319.13	TSG101	NA	chr11	18468335	18526951	-	3.558	protein_coding	566	495	534	550	100	97	58	75	32	40
Human	ENSG00000074356.17	NCBP3	NA	chr17	3802157	3846246	-	14.72	protein_coding	907	973	744	756	189	243	118	184	64	112
Human	ENSG00000074370.18	ATP2A3	NA	chr17	3923869	3964464	-	6.893	protein_coding	33	11	121	110	10	6	21	16	10	14
Human	ENSG00000074410.14	CA12	NA	chr15	63321377	63381846	-	6.998	protein_coding	319	362	277	256	6	11	7	5	5	3
Human	ENSG00000074416.14	MGLL	NA	chr3	127689061	128052190	-	11.849	protein_coding	1823	1844	1958	2095	76	136	85	99	47	60
Human	ENSG00000074527.13	NTN4	NA	chr12	95657806	95791189	-	4.365	protein_coding	832	852	821	804	7	15	14	21	11	5
Human	ENSG00000074582.15	BCS1L	NA	chr2	218658763	218663443	+	3.379	protein_coding	324	372	186	237	64	83	32	43	19	26
Human	ENSG00000074590.13	NUAK1	NA	chr12	106063339	106140033	-	7.008	protein_coding	413	295	318	303	214	245	123	164	42	53
Human	ENSG00000074603.19	DPP8	NA	chr15	65442462	65517704	-	10.211	protein_coding	823	909	746	730	199	315	145	161	83	87
Human	ENSG00000074621.14	SLC24A1	NA	chr15	65611365	65660995	+	9.084	protein_coding	146	174	114	119	13	29	12	12	8	10
Human	ENSG00000074657.14	ZNF532	NA	chr18	58862599	58986480	+	11.754	protein_coding	1614	1517	1515	1561	135	149	104	155	88	121
Human	ENSG00000074660.16	SCARF1	NA	chr17	1633857	1645744	-	4.958	protein_coding	9	8	8	9	10	4	7	7	3	2
Human	ENSG00000074695.6	LMAN1	NA	chr18	59327822	59359265	-	6.07	protein_coding	4491	4241	4852	5036	298	425	178	241	92	151
Human	ENSG00000074696.13	HACD3	NA	chr15	65530417	65578349	+	7.094	protein_coding	1922	2093	1319	1372	91	112	35	44	20	39
Human	ENSG00000074706.13	IPCEF1	NA	chr6	154154495	154356792	-	8.474	protein_coding	2	2	3	3	12	17	8	8	3	2
Human	ENSG00000074755.15	ZZEF1	NA	chr17	4004444	4143030	-	15.888	protein_coding	1753	1988	1323	1302	263	367	208	257	91	112
Human	ENSG00000074771.4	NOX3	NA	chr6	155395367	155455839	-	1.98	protein_coding	NA	NA	NA	NA	NA	NA	NA	NA	NA	NA
Human	ENSG00000074800.16	ENO1	NA	chr1	8860999	8879190	-	5.216	protein_coding	17731	18809	8341	9077	1604	2419	771	1069	492	716
Human	ENSG00000074803.20	SLC12A1	NA	chr15	48178437	48304078	+	12.838	protein_coding	NA	NA	NA	NA	1	NA	NA	2	NA	NA
Human	ENSG00000074842.8	MYDGF	NA	chr19	4641373	4670362	-	1.67	protein_coding	1801	1702	1922	2112	136	257	125	152	68	110
Human	ENSG00000074855.11	ANO8	NA	chr19	17323222	17334855	-	5.005	protein_coding	160	252	294	294	6	10	10	16	10	7
Human	ENSG00000074935.14	TUBE1	NA	chr6	112070662	112087529	-	7.087	protein_coding	308	324	214	195	43	56	17	36	7	13
Human	ENSG00000074964.17	ARHGEF10L	NA	chr1	17539697	17697874	+	7.954	protein_coding	365	436	320	348	94	153	86	101	49	47
Human	ENSG00000074966.11	TXK	NA	chr4	48066392	48134250	-	3.466	protein_coding	1	1	NA	NA	5	12	NA	3	7	2
Human	ENSG00000075035.10	WSCD2	NA	chr12	108129287	108250537	+	6.74	protein_coding	NA	NA	NA	NA	NA	NA	NA	1	NA	NA
Human	ENSG00000075043.19	KCNQ2	NA	chr20	63400207	63472677	-	12.777	protein_coding	NA	NA	NA	NA	3	1	1	1	NA	NA
Human	ENSG00000075073.15	TACR2	NA	chr10	69403902	69416918	-	2.922	protein_coding	NA	NA	NA	NA	NA	1	NA	NA	NA	NA
Human	ENSG00000075089.9	ACTR6	NA	chr12	100199121	100241865	+	3.813	protein_coding	178	176	151	149	69	69	25	33	11	17
Human	ENSG00000075131.10	TIPIN	NA	chr15	66336190	66386746	-	2.739	protein_coding	175	200	59	77	8	15	14	4	8	8
Human	ENSG00000075142.14	SRI	NA	chr7	88205114	88226993	-	4.226	protein_coding	622	609	487	494	14	22	21	30	10	12
Human	ENSG00000075151.21	EIF4G3	NA	chr1	20806291	21176888	-	9.596	protein_coding	2109	2278	2720	2804	251	296	272	382	210	252
Human	ENSG00000075188.9	NUP37	NA	chr12	102073102	102120120	-	3.488	protein_coding	314	384	173	140	22	41	4	14	7	10
Human	ENSG00000075213.11	SEMA3A	NA	chr7	83955776	84492724	-	9.259	protein_coding	3618	4135	3275	3550	216	269	143	209	64	106
Human	ENSG00000075218.19	GTSE1	NA	chr22	46296869	46330810	+	4.113	protein_coding	314	525	134	121	23	69	10	14	11	9
Human	ENSG00000075223.14	SEMA3C	NA	chr7	80742537	80922359	-	6.1	protein_coding	1180	1522	588	606	93	154	36	46	31	31
Human	ENSG00000075234.17	TTC38	NA	chr22	46267960	46294008	+	3.578	protein_coding	383	372	270	308	85	104	61	67	41	46
Human	ENSG00000075239.14	ACAT1	NA	chr11	108116694	108147603	+	5.869	protein_coding	727	675	363	416	75	105	45	40	18	33
Human	ENSG00000075240.17	GRAMD4	NA	chr22	46576011	46679790	+	4.901	protein_coding	299	269	285	323	12	15	12	28	6	5
Human	ENSG00000075275.18	CELSR1	NA	chr22	46360833	46537620	-	16.045	protein_coding	71	95	96	132	3	5	8	9	2	2
Human	ENSG00000075290.8	WNT8B	NA	chr10	100463008	100483744	+	2.144	protein_coding	NA	NA	NA	NA	2	4	2	1	1	1
Human	ENSG00000075292.19	ZNF638	NA	chr2	71276560	71435069	+	12.474	protein_coding	2196	2364	1642	1644	439	519	248	310	166	200
Human	ENSG00000075303.13	SLC25A40	NA	chr7	87833567	87876360	-	5.084	protein_coding	172	216	116	117	21	34	13	18	4	13
Human	ENSG00000075336.12	TIMM21	NA	chr18	74148522	74160531	+	5.197	protein_coding	268	330	212	171	60	54	28	41	8	5
Human	ENSG00000075340.23	ADD2	NA	chr2	70607617	70768225	-	12.673	protein_coding	NA	NA	NA	NA	3	2	NA	1	NA	NA
Human	ENSG00000075388.4	FGF4	NA	chr11	69771021	69775341	-	3.165	protein_coding	NA	NA	NA	NA	NA	1	NA	NA	NA	NA
Human	ENSG00000075391.17	RASAL2	NA	chr1	178094103	178484147	+	16.081	protein_coding	882	1001	721	722	293	458	253	364	75	107
Human	ENSG00000075399.14	VPS9D1	NA	chr16	89707133	89720898	-	3.34	protein_coding	276	302	471	487	17	25	42	59	36	45
Human	ENSG00000075407.18	ZNF37A	NA	chr10	38094333	38150293	+	13.19	protein_coding	427	477	458	525	57	59	47	36	19	19
Human	ENSG00000075413.19	MARK3	NA	chr14	103385376	103503831	+	21.53	protein_coding	1658	1819	1435	1470	428	557	278	330	180	187
Human	ENSG00000075415.13	SLC25A3	NA	chr12	98593590	98606379	+	8.896	protein_coding	5307	4793	2650	2769	790	1027	390	436	237	301
Human	ENSG00000075420.13	FNDC3B	NA	chr3	172039577	172401669	+	13.324	protein_coding	4006	3789	4503	4325	634	798	585	801	403	480
Human	ENSG00000075426.12	FOSL2	NA	chr2	28392447	28417317	+	7.162	protein_coding	1004	917	932	1049	56	60	53	61	15	11
Human	ENSG00000075429.9	CACNG5	NA	chr17	66835116	66894751	+	10.576	protein_coding	NA	NA	NA	NA	6	10	2	3	1	1
Human	ENSG00000075461.6	CACNG4	NA	chr17	66964706	67033398	+	3.583	protein_coding	2	1	1	2	1	NA	NA	NA	NA	NA
Human	ENSG00000075539.15	FRYL	NA	chr4	48497356	48780322	-	18.165	protein_coding	1539	1913	988	930	321	463	157	173	79	85
Human	ENSG00000075568.17	TMEM131	NA	chr2	97756332	97995948	-	13.042	protein_coding	1203	1354	1583	1677	260	275	288	336	174	212
Human	ENSG00000075618.18	FSCN1	NA	chr7	5592815	5606655	+	3.699	protein_coding	4885	4809	6744	6993	325	494	426	499	222	332
Human	ENSG00000075624.17	ACTB	NA	chr7	5526408	5563902	-	4.405	protein_coding	86477	94362	71468	73773	7750	12670	7589	10152	4676	6073
Human	ENSG00000075643.6	MOCOS	NA	chr18	36187496	36272157	+	6.303	protein_coding	236	253	137	144	31	36	20	21	8	17
Human	ENSG00000075651.16	PLD1	NA	chr3	171600403	171810950	-	12.86	protein_coding	334	291	246	267	30	40	13	16	12	27
Human	ENSG00000075673.12	ATP12A	NA	chr13	24680407	24712472	+	4.424	protein_coding	NA	NA	NA	NA	NA	1	NA	NA	2	NA
Human	ENSG00000075702.18	WDR62	NA	chr19	36054880	36105108	+	9.814	protein_coding	310	632	135	123	93	141	72	79	31	34
Human	ENSG00000075711.21	DLG1	NA	chr3	197042559	197299330	-	16.552	protein_coding	1164	1207	937	928	198	278	169	215	93	143
Human	ENSG00000075785.14	RAB7A	NA	chr3	128693668	128825942	+	7.194	protein_coding	1639	1672	2813	3012	166	175	288	381	169	221
Human	ENSG00000075790.12	BCAP29	NA	chr7	107580245	107629170	+	5.625	protein_coding	14	19	12	29	1	1	3	2	2	NA
Human	ENSG00000075826.17	SEC31B	NA	chr10	100486645	100519864	-	7.934	protein_coding	51	70	96	79	14	17	21	15	9	16
Human	ENSG00000075856.12	SART3	NA	chr12	108522213	108561400	-	7.637	protein_coding	979	1138	532	551	359	456	162	213	102	113
Human	ENSG00000075884.14	ARHGAP15	NA	chr2	143091361	143768352	+	6.127	protein_coding	NA	NA	NA	NA	NA	3	1	2	1	NA
Human	ENSG00000075886.11	TUBA3D	NA	chr2	131476118	131482934	+	1.572	protein_coding	NA	NA	NA	NA	NA	NA	NA	NA	NA	NA
Human	ENSG00000075891.22	PAX2	NA	chr10	100735602	100829944	+	6.375	protein_coding	NA	NA	NA	NA	NA	NA	NA	NA	NA	NA
Human	ENSG00000075914.13	EXOSC7	NA	chr3	44975240	45036066	+	4.429	protein_coding	339	253	152	199	72	98	25	40	23	29
Human	ENSG00000075945.13	KIFAP3	NA	chr1	169921325	170085208	-	4.978	protein_coding	352	462	272	284	52	59	37	52	26	27
Human	ENSG00000075975.17	MKRN2	NA	chr3	12557056	12586208	+	9.783	protein_coding	880	829	615	592	197	350	141	186	77	104
Human	ENSG00000076003.5	MCM6	NA	chr2	135839625	135876443	-	4.135	protein_coding	1092	1513	511	415	17	48	20	18	7	6
Human	ENSG00000076043.11	REXO2	NA	chr11	114439434	114450279	+	3.65	protein_coding	834	805	528	587	110	170	91	89	42	54
Human	ENSG00000076053.12	RBM7	NA	chr11	114400029	114414203	+	7.885	protein_coding	268	263	227	265	127	125	126	132	78	95
Human	ENSG00000076067.13	RBMS2	NA	chr12	56521819	56596193	+	8.914	protein_coding	2354	2316	2958	3084	273	325	373	442	185	243
Human	ENSG00000076108.12	BAZ2A	NA	chr12	56595595	56636816	-	10.936	protein_coding	1294	1362	1989	2144	370	413	539	605	257	299
Human	ENSG00000076201.15	PTPN23	NA	chr3	47381010	47413435	+	5.975	protein_coding	457	622	1134	1259	22	19	50	42	31	19
Human	ENSG00000076242.16	MLH1	NA	chr3	36993349	37050846	+	7.97	protein_coding	852	1023	390	410	133	204	80	89	35	39
Human	ENSG00000076248.11	UNG	NA	chr12	109097596	109110992	+	2.544	protein_coding	389	374	204	226	14	13	11	10	2	8
Human	ENSG00000076258.10	FMO4	NA	chr1	171314182	171342084	+	2.542	protein_coding	9	12	5	7	NA	NA	1	2	NA	1
Human	ENSG00000076321.11	KLHL20	NA	chr1	173714940	173786692	+	4.244	protein_coding	446	425	356	383	51	55	41	35	28	30
Human	ENSG00000076344.16	RGS11	NA	chr16	268300	275980	-	4.798	protein_coding	20	18	36	28	5	6	9	10	4	6
Human	ENSG00000076351.13	SLC46A1	NA	chr17	28394641	28407197	-	7.954	protein_coding	169	184	203	206	2	1	3	3	1	NA
Human	ENSG00000076356.7	PLXNA2	NA	chr1	208022241	208244384	-	13.845	protein_coding	137	147	119	130	46	40	37	39	12	17
Human	ENSG00000076382.17	SPAG5	NA	chr17	28577564	28599025	-	5.218	protein_coding	783	1427	174	187	153	326	43	56	16	27
Human	ENSG00000076513.17	ANKRD13A	NA	chr12	109999185	110039763	+	7.35	protein_coding	3237	3535	2108	2095	232	410	169	226	91	122
Human	ENSG00000076554.15	TPD52	NA	chr8	80034744	80231232	-	8.197	protein_coding	NA	1	NA	NA	NA	NA	NA	1	1	NA
Human	ENSG00000076555.15	ACACB	NA	chr12	109116594	109268226	+	14.505	protein_coding	216	223	146	168	22	36	26	49	26	19
Human	ENSG00000076604.15	TRAF4	NA	chr17	28744004	28750956	+	4.573	protein_coding	594	566	510	542	36	57	21	37	19	13
Human	ENSG00000076641.4	PAG1	NA	chr8	80967809	81112068	-	11.023	protein_coding	1122	1145	968	931	62	63	65	73	16	20
Human	ENSG00000076650.7	GPATCH1	NA	chr19	33080898	33130542	+	4.469	protein_coding	168	213	144	157	93	126	43	77	51	44
Human	ENSG00000076662.10	ICAM3	NA	chr19	10333775	10339661	-	2.788	protein_coding	136	104	85	93	30	22	34	32	17	21
Human	ENSG00000076685.19	NT5C2	NA	chr10	103087184	103277605	-	9.137	protein_coding	1177	1240	985	1080	141	170	85	136	51	68
Human	ENSG00000076706.17	MCAM	NA	chr11	119308528	119321521	-	7.422	protein_coding	4209	4575	3913	4196	111	191	136	165	64	61
Human	ENSG00000076716.9	GPC4	NA	chrX	133300102	133415489	-	4.959	protein_coding	140	122	279	281	2	NA	7	3	3	2
Human	ENSG00000076770.14	MBNL3	NA	chrX	132369316	132489968	-	12.199	protein_coding	165	161	109	92	19	11	11	12	1	3
Human	ENSG00000076826.10	CAMSAP3	NA	chr19	7595862	7618304	+	4.884	protein_coding	NA	NA	NA	NA	2	2	4	5	8	4
Human	ENSG00000076864.19	RAP1GAP	NA	chr1	21596214	21669363	-	5.755	protein_coding	3	NA	1	1	8	11	15	9	2	4
Human	ENSG00000076924.12	XAB2	NA	chr19	7619524	7629545	-	4.653	protein_coding	488	533	531	565	268	294	238	334	221	270
Human	ENSG00000076928.18	ARHGEF1	NA	chr19	41883172	41930150	+	8.624	protein_coding	753	896	998	1062	216	222	306	369	296	276
Human	ENSG00000076944.16	STXBP2	NA	chr19	7636880	7647873	+	6.036	protein_coding	9	11	18	12	7	14	21	9	5	6
Human	ENSG00000076984.18	MAP2K7	NA	chr19	7903842	7914478	+	5.145	protein_coding	229	252	524	598	14	34	31	42	12	16
Human	ENSG00000077009.13	NMRK2	NA	chr19	3933102	3942416	+	1.141	protein_coding	NA	NA	NA	NA	NA	NA	NA	NA	1	NA
Human	ENSG00000077044.11	DGKD	NA	chr2	233354493	233472104	+	9.784	protein_coding	368	388	299	308	76	103	52	98	30	34
Human	ENSG00000077063.11	CTTNBP2	NA	chr7	117710650	117874139	-	6.969	protein_coding	400	300	278	282	109	148	70	107	55	73
Human	ENSG00000077080.10	ACTL6B	NA	chr7	100643096	100656448	-	2.376	protein_coding	NA	NA	NA	NA	NA	2	1	1	1	NA
Human	ENSG00000077092.19	RARB	NA	chr3	25174331	25597932	+	3.697	protein_coding	1	NA	NA	NA	NA	NA	NA	NA	2	NA
Human	ENSG00000077097.15	TOP2B	NA	chr3	25597904	25664907	-	6.044	protein_coding	2806	2810	1855	1970	225	302	147	145	74	89
Human	ENSG00000077147.16	TM9SF3	NA	chr10	96518109	96587452	-	7.494	protein_coding	3491	3557	3525	3576	344	419	206	256	115	136
Human	ENSG00000077150.20	NFKB2	NA	chr10	102394109	102402524	+	4.714	protein_coding	400	420	532	578	91	105	120	142	59	70
Human	ENSG00000077152.11	UBE2T	NA	chr1	202331656	202341980	-	1.652	protein_coding	275	354	66	64	9	16	NA	4	2	1
Human	ENSG00000077157.22	PPP1R12B	NA	chr1	202348698	202592706	+	21.069	protein_coding	582	656	446	440	116	152	108	152	50	64
Human	ENSG00000077232.18	DNAJC10	NA	chr2	182716040	182794464	+	21.873	protein_coding	2216	2286	2046	2053	136	216	80	78	56	38
Human	ENSG00000077235.18	GTF3C1	NA	chr16	27459554	27549913	-	11.562	protein_coding	2984	3298	2562	2711	564	695	399	581	225	285
Human	ENSG00000077238.14	IL4R	NA	chr16	27313667	27364778	+	5.884	protein_coding	968	794	1504	1724	36	43	27	50	17	22
Human	ENSG00000077254.14	USP33	NA	chr1	77695986	77759852	-	6.918	protein_coding	1245	1321	754	758	250	314	119	141	67	78
Human	ENSG00000077264.15	PAK3	NA	chrX	110944284	111227361	+	10.446	protein_coding	24	9	10	13	NA	1	NA	NA	NA	1
Human	ENSG00000077274.9	CAPN6	NA	chrX	111245098	111270483	-	3.532	protein_coding	NA	NA	NA	NA	NA	NA	NA	NA	NA	NA
Human	ENSG00000077279.19	DCX	NA	chrX	111293778	111412429	-	10.203	protein_coding	NA	NA	NA	NA	NA	NA	NA	NA	NA	NA
Human	ENSG00000077312.9	SNRPA	NA	chr19	40750636	40765389	+	2.353	protein_coding	670	706	369	353	63	86	45	46	23	41
Human	ENSG00000077327.16	SPAG6	NA	chr10	22345444	22454224	+	3.876	protein_coding	NA	NA	NA	NA	11	8	5	6	5	NA
Human	ENSG00000077348.9	EXOSC5	NA	chr19	41386373	41397359	-	1.368	protein_coding	109	102	48	44	5	15	6	13	6	8
Human	ENSG00000077380.16	DYNC1I2	NA	chr2	171687408	171750158	+	6.433	protein_coding	2002	1946	1316	1354	245	309	119	152	64	96
Human	ENSG00000077420.16	APBB1IP	NA	chr10	26438340	26567803	+	3.843	protein_coding	3	2	1	6	NA	1	NA	NA	NA	NA
Human	ENSG00000077454.16	LRCH4	NA	chr7	100574010	100586129	-	7.117	protein_coding	168	189	327	345	77	85	141	186	96	118
Human	ENSG00000077458.13	FAM76B	NA	chr11	95768952	95790409	-	6.031	protein_coding	176	261	166	145	105	143	62	73	18	48
Human	ENSG00000077463.15	SIRT6	NA	chr19	4174108	4182566	-	2.749	protein_coding	168	153	187	216	28	24	32	30	15	21
Human	ENSG00000077498.9	TYR	NA	chr11	89177874	89295759	+	2.593	protein_coding	NA	NA	NA	NA	NA	NA	NA	NA	1	NA
Human	ENSG00000077514.9	POLD3	NA	chr11	74493850	74669117	+	5.501	protein_coding	369	523	171	159	20	44	19	8	4	10
Human	ENSG00000077522.14	ACTN2	NA	chr1	236664140	236764631	+	6.061	protein_coding	1	NA	NA	NA	7	7	4	4	1	5
Human	ENSG00000077549.19	CAPZB	NA	chr1	19338774	19485539	-	19.094	protein_coding	2016	2147	2605	2681	231	298	328	443	284	310
Human	ENSG00000077585.14	GPR137B	NA	chr1	236142504	236221865	+	2.307	protein_coding	208	138	343	329	33	47	56	60	31	49
Human	ENSG00000077616.11	NAALAD2	NA	chr11	90131514	90192894	+	7.168	protein_coding	13	11	4	5	NA	3	1	2	1	2
Human	ENSG00000077684.16	JADE1	NA	chr4	128809699	128875224	+	9.052	protein_coding	789	989	368	309	124	167	49	74	24	39
Human	ENSG00000077713.19	SLC25A43	NA	chrX	119399335	119454478	+	2.839	protein_coding	226	206	228	224	12	10	3	14	2	6
Human	ENSG00000077721.16	UBE2A	NA	chrX	119574535	119591083	+	5.207	protein_coding	743	788	753	878	58	93	55	69	27	44
Human	ENSG00000077782.21	FGFR1	NA	chr8	38400214	38468834	-	14.643	protein_coding	3699	3934	4653	5106	192	178	250	292	95	121
Human	ENSG00000077800.13	FKBP6	NA	chr7	73328160	73358637	+	4.746	protein_coding	NA	NA	NA	NA	1	1	2	NA	NA	1
Human	ENSG00000077935.17	SMC1B	NA	chr22	45344062	45413619	-	4.253	protein_coding	NA	2	NA	NA	NA	NA	NA	NA	NA	NA
Human	ENSG00000077942.19	FBLN1	NA	chr22	45502237	45601135	+	7.285	protein_coding	1254	1581	1305	1440	31	51	34	65	17	26
Human	ENSG00000077943.8	ITGA8	NA	chr10	15513953	15719922	-	7.32	protein_coding	552	245	1373	1376	45	23	34	60	24	38
Human	ENSG00000077984.6	CST7	NA	chr20	24949268	24959928	+	0.891	protein_coding	NA	NA	NA	NA	NA	NA	NA	NA	NA	NA
Human	ENSG00000078018.20	MAP2	NA	chr2	209424057	209734118	+	11.802	protein_coding	68	34	88	87	8	19	14	12	12	15
Human	ENSG00000078043.16	PIAS2	NA	chr18	46803217	46920160	-	17.535	protein_coding	576	638	531	505	190	223	116	162	61	84
Human	ENSG00000078053.17	AMPH	NA	chr7	38383703	38631420	-	5.489	protein_coding	147	152	122	129	19	26	21	34	13	20
Human	ENSG00000078061.13	ARAF	NA	chrX	47561099	47571920	+	3.535	protein_coding	480	517	549	637	90	93	80	92	49	63
Human	ENSG00000078070.13	MCCC1	NA	chr3	183015217	183116075	-	4.311	protein_coding	298	315	201	200	65	74	28	28	20	18
Human	ENSG00000078081.8	LAMP3	NA	chr3	183122214	183163839	-	3.785	protein_coding	NA	NA	NA	NA	NA	NA	NA	NA	NA	NA
Human	ENSG00000078098.14	FAP	NA	chr2	162170683	162245151	-	6.968	protein_coding	2128	2438	1610	1636	122	164	109	117	71	98
Human	ENSG00000078114.19	NEBL	NA	chr10	20779972	21293011	-	17.81	protein_coding	1	2	1	NA	5	2	3	NA	4	NA
Human	ENSG00000078124.12	ACER3	NA	chr11	76860866	77026797	+	8.442	protein_coding	281	346	141	170	77	77	19	42	11	19
Human	ENSG00000078140.14	UBE2K	NA	chr4	39698108	39782792	+	5.18	protein_coding	590	664	655	664	104	127	67	93	32	51
Human	ENSG00000078142.13	PIK3C3	NA	chr18	41955233	42087830	+	15.17	protein_coding	767	910	638	673	268	402	176	265	112	158
Human	ENSG00000078177.14	N4BP2	NA	chr4	40056849	40158252	+	9.811	protein_coding	254	278	154	154	23	44	8	29	14	12
Human	ENSG00000078237.7	TIGAR	NA	chr12	4307762	4360028	+	9.444	protein_coding	161	157	230	245	75	57	40	55	31	27
Human	ENSG00000078246.17	TULP3	NA	chr12	2877222	2941138	+	3.179	protein_coding	589	533	520	543	51	91	54	60	37	38
Human	ENSG00000078269.15	SYNJ2	NA	chr6	157981862	158099176	+	12.517	protein_coding	1462	1666	1215	1260	200	269	132	135	72	82
Human	ENSG00000078295.17	ADCY2	NA	chr5	7396137	7830081	+	17.608	protein_coding	NA	NA	NA	NA	NA	5	NA	NA	NA	NA
Human	ENSG00000078304.19	PPP2R5C	NA	chr14	101761797	101927989	+	14.289	protein_coding	1252	1317	900	986	302	481	180	233	147	183
Human	ENSG00000078319.10	PMS2P1	NA	chr7	100319221	100336307	-	5.854	transcribed_unprocessed_pseudogene	148	137	143	140	17	16	21	17	5	18
Human	ENSG00000078328.22	RBFOX1	NA	chr16	5239801	7713340	+	15.742	protein_coding	NA	NA	1	NA	1	NA	NA	NA	NA	NA
Human	ENSG00000078369.18	GNB1	NA	chr1	1785284	1891117	-	6.417	protein_coding	4700	5001	4929	5045	451	572	430	651	324	426
Human	ENSG00000078399.19	HOXA9	NA	chr7	27162437	27175180	-	3.033	protein_coding	1	4	4	5	1	1	NA	NA	2	1
Human	ENSG00000078401.7	EDN1	NA	chr6	12290360	12297194	+	2.035	protein_coding	159	84	116	157	33	29	9	16	3	5
Human	ENSG00000078403.17	MLLT10	NA	chr10	21524645	21743630	+	9.13	protein_coding	671	844	560	522	245	315	138	204	120	130
Human	ENSG00000078487.17	ZCWPW1	NA	chr7	100400825	100428992	-	3.318	protein_coding	21	25	20	15	3	18	12	10	5	9
Human	ENSG00000078549.15	ADCYAP1R1	NA	chr7	31052307	31111479	+	6.985	protein_coding	NA	NA	NA	NA	NA	NA	NA	2	3	2
Human	ENSG00000078579.9	FGF20	NA	chr8	16992180	17002345	-	1.84	protein_coding	3	3	1	1	6	10	3	4	1	1
Human	ENSG00000078589.13	P2RY10	NA	chrX	78945331	78963727	+	3.576	protein_coding	NA	NA	NA	NA	1	NA	NA	NA	2	NA
Human	ENSG00000078596.11	ITM2A	NA	chrX	79360383	79367667	-	2.051	protein_coding	NA	NA	NA	NA	NA	NA	NA	NA	NA	NA
Human	ENSG00000078618.22	NRDC	NA	chr1	51789190	51878937	-	6.773	protein_coding	2617	2926	2220	2316	415	613	278	357	218	293
Human	ENSG00000078668.14	VDAC3	NA	chr8	42391623	42405937	+	3.181	protein_coding	961	1085	577	554	53	72	26	24	23	10
Human	ENSG00000078674.18	PCM1	NA	chr8	17922839	18027975	+	12.476	protein_coding	2692	3189	1734	1644	447	600	302	344	174	242
Human	ENSG00000078687.17	TNRC6C	NA	chr17	77959239	78108835	+	11.111	protein_coding	532	634	442	549	72	108	54	75	32	42
Human	ENSG00000078699.22	CBFA2T2	NA	chr20	33490074	33650036	+	9.457	protein_coding	339	323	360	369	42	62	66	80	45	62
Human	ENSG00000078725.13	BRINP1	NA	chr9	119153457	119369435	-	3.874	protein_coding	NA	NA	NA	NA	NA	2	NA	NA	NA	NA
Human	ENSG00000078747.16	ITCH	NA	chr20	34363240	34540748	+	10.639	protein_coding	1808	1855	1359	1422	585	801	447	545	362	452
Human	ENSG00000078795.17	PKD2L2	NA	chr5	137887967	137942747	+	4.653	protein_coding	NA	1	NA	NA	1	NA	NA	1	NA	NA
Human	ENSG00000078804.13	TP53INP2	NA	chr20	34704338	34713439	+	4.179	protein_coding	330	381	792	885	75	105	111	129	72	59
Human	ENSG00000078808.19	SDF4	NA	chr1	1216908	1232067	-	4.744	protein_coding	2110	2134	3582	3940	153	178	204	276	142	141
Human	ENSG00000078814.17	MYH7B	NA	chr20	34955809	35002437	+	8.247	protein_coding	3	3	4	1	11	15	12	24	9	21
Human	ENSG00000078898.7	BPIFB2	NA	chr20	33007703	33023703	+	1.788	protein_coding	NA	NA	NA	NA	4	2	1	3	NA	NA
Human	ENSG00000078900.15	TP73	NA	chr1	3652515	3736201	+	6.767	protein_coding	1	3	NA	NA	2	5	3	6	1	2
Human	ENSG00000078902.16	TOLLIP	NA	chr11	1274370	1309654	-	5.983	protein_coding	447	516	502	600	101	80	78	88	43	56
Human	ENSG00000078967.13	UBE2D4	NA	chr7	43926435	43956136	+	4.715	protein_coding	172	153	164	163	10	10	5	7	6	9
Human	ENSG00000079101.16	CLUL1	NA	chr18	596987	650334	+	3.846	protein_coding	NA	NA	NA	NA	NA	NA	NA	NA	NA	NA
Human	ENSG00000079102.16	RUNX1T1	NA	chr8	91954966	92103286	-	13.535	protein_coding	532	541	508	510	97	117	158	223	135	140
Human	ENSG00000079112.10	CDH17	NA	chr8	94127161	94217303	-	3.878	protein_coding	NA	NA	1	NA	3	10	4	NA	5	NA
Human	ENSG00000079134.12	THOC1	NA	chr18	214519	268050	-	8.102	protein_coding	391	455	265	267	118	157	70	79	37	44
Human	ENSG00000079150.18	FKBP7	NA	chr2	178463663	178478600	-	3.08	protein_coding	515	455	740	831	9	20	17	25	4	8
Human	ENSG00000079156.17	OSBPL6	NA	chr2	178194480	178402893	+	11.488	protein_coding	229	283	172	168	86	95	99	105	68	62
Human	ENSG00000079215.14	SLC1A3	NA	chr5	36606354	36688334	+	6.265	protein_coding	19	14	15	11	40	63	5	17	15	10
Human	ENSG00000079246.16	XRCC5	NA	chr2	216107463	216206303	+	5.463	protein_coding	5931	6400	3572	3716	658	975	331	432	256	348
Human	ENSG00000079257.8	LXN	NA	chr3	158645821	158672648	-	1.459	protein_coding	151	174	152	156	2	13	3	13	2	7
Human	ENSG00000079263.19	SP140	NA	chr2	230203109	230313215	+	5.582	protein_coding	37	25	17	22	12	14	8	6	4	3
Human	ENSG00000079277.22	MKNK1	NA	chr1	46557406	46616843	-	8.071	protein_coding	309	323	320	314	137	146	113	152	64	67
Human	ENSG00000079308.19	TNS1	NA	chr2	217799587	218033982	-	16.281	protein_coding	3414	3690	4358	4399	397	618	472	502	175	231
Human	ENSG00000079313.15	REXO1	NA	chr19	1815247	1848483	-	5.579	protein_coding	402	401	706	706	46	48	76	79	42	37
Human	ENSG00000079332.15	SAR1A	NA	chr10	70147288	70170523	-	6.914	protein_coding	2532	2301	2451	2400	358	540	218	254	140	164
Human	ENSG00000079335.20	CDC14A	NA	chr1	100345000	100520277	+	6.51	protein_coding	80	55	70	56	73	105	44	50	23	32
Human	ENSG00000079337.16	RAPGEF3	NA	chr12	47734362	47771040	-	12.106	protein_coding	71	91	72	88	12	6	6	8	1	2
Human	ENSG00000079385.23	CEACAM1	NA	chr19	42507303	42561234	-	5.527	protein_coding	NA	NA	NA	NA	1	NA	NA	NA	NA	NA
Human	ENSG00000079387.14	SENP1	NA	chr12	48042896	48106079	-	6.114	protein_coding	431	506	354	341	67	89	39	65	18	47
Human	ENSG00000079393.20	DUSP13	NA	chr10	75094431	75109221	-	2.351	protein_coding	1	NA	NA	NA	4	NA	NA	NA	NA	NA
Human	ENSG00000079432.7	CIC	NA	chr19	42268536	42295797	+	9.494	protein_coding	986	1285	1733	1877	65	51	77	86	29	26
Human	ENSG00000079435.10	LIPE	NA	chr19	42401513	42427388	-	5.161	protein_coding	66	63	40	38	4	2	NA	3	2	NA
Human	ENSG00000079459.13	FDFT1	NA	chr8	11795572	11839304	+	5.197	protein_coding	1547	1425	831	826	117	157	52	94	31	61
Human	ENSG00000079462.8	PAFAH1B3	NA	chr19	42297032	42303546	-	1.419	protein_coding	371	361	192	215	25	14	16	21	21	17
Human	ENSG00000079482.13	OPHN1	NA	chrX	68042343	68433913	-	8.089	protein_coding	280	284	214	184	42	69	15	35	16	17
Human	ENSG00000079557.5	AFM	NA	chr4	73481744	73504001	+	2.182	protein_coding	NA	NA	NA	NA	2	7	NA	3	4	NA
Human	ENSG00000079616.13	KIF22	NA	chr16	29790718	29805384	+	4.311	protein_coding	729	1084	250	268	125	247	14	43	21	30
Human	ENSG00000079689.14	SCGN	NA	chr6	25652200	25701783	+	1.482	protein_coding	NA	NA	NA	NA	NA	2	2	1	1	NA
Human	ENSG00000079691.18	CARMIL1	NA	chr6	25279077	25620530	+	6.853	protein_coding	122	126	160	168	26	49	29	37	17	22
Human	ENSG00000079739.17	PGM1	NA	chr1	63593410	63660245	+	4.077	protein_coding	630	467	472	534	46	54	28	57	23	20
Human	ENSG00000079785.16	DDX1	NA	chr2	15591177	15634346	+	10.125	protein_coding	1826	1993	1521	1701	327	400	256	254	172	190
Human	ENSG00000079805.18	DNM2	NA	chr19	10718078	10833488	+	13.443	protein_coding	1635	1866	1747	1860	508	727	595	688	360	459
Human	ENSG00000079819.19	EPB41L2	NA	chr6	130839346	131063322	-	10.32	protein_coding	4625	4598	4458	4482	429	587	373	497	270	311
Human	ENSG00000079841.18	RIMS1	NA	chr6	71886702	72403143	+	12.788	protein_coding	84	92	55	72	53	108	53	72	41	71
Human	ENSG00000079931.15	MOXD1	NA	chr6	132296054	132401475	-	5.223	protein_coding	564	451	683	646	30	35	14	30	20	9
Human	ENSG00000079950.14	STX7	NA	chr6	132445866	132513198	-	16.387	protein_coding	642	620	542	514	100	147	56	49	33	33
Human	ENSG00000079974.18	RABL2B	NA	chr22	50767500	50783662	-	5.869	protein_coding	119	120	190	188	26	25	32	45	8	5
Human	ENSG00000079999.14	KEAP1	NA	chr19	10486124	10503558	-	3.573	protein_coding	861	898	664	708	28	52	28	26	14	17
Human	ENSG00000080007.8	DDX43	NA	chr6	73394827	73417566	+	2.724	protein_coding	NA	NA	NA	NA	NA	1	NA	1	NA	NA
Human	ENSG00000080031.10	PTPRH	NA	chr19	55181246	55209506	-	4.345	protein_coding	10	7	3	5	1	2	8	3	9	4
Human	ENSG00000080166.16	DCT	NA	chr13	94436810	94479682	-	7.54	protein_coding	NA	1	1	NA	25	31	4	10	2	NA
Human	ENSG00000080189.15	SLC35C2	NA	chr20	46345979	46364458	-	7.708	protein_coding	581	555	571	618	26	37	24	44	25	30
Human	ENSG00000080200.10	CRYBG3	NA	chr3	97822010	97944984	+	10.979	protein_coding	1151	1373	1061	978	127	198	66	87	24	32
Human	ENSG00000080224.17	EPHA6	NA	chr3	96814580	97752460	+	6.291	protein_coding	NA	NA	NA	NA	NA	NA	NA	NA	NA	NA
Human	ENSG00000080293.10	SCTR	NA	chr2	119439842	119525301	-	3.415	protein_coding	NA	NA	NA	NA	NA	NA	NA	NA	NA	NA
Human	ENSG00000080298.15	RFX3	NA	chr9	3218296	3526004	-	11.169	protein_coding	100	112	78	87	74	97	58	83	26	39
Human	ENSG00000080345.18	RIF1	NA	chr2	151409882	151508013	+	18.166	protein_coding	2550	3440	1675	1552	300	429	146	204	82	94
Human	ENSG00000080371.6	RAB21	NA	chr12	71754862	71800286	+	16.048	protein_coding	850	891	899	918	360	483	209	209	77	92
Human	ENSG00000080493.18	SLC4A4	NA	chr4	71062666	71572087	+	9.153	protein_coding	1279	1240	1598	1570	117	190	92	171	63	76
Human	ENSG00000080503.24	SMARCA2	NA	chr9	1980289	2193624	+	18.595	protein_coding	1225	1457	1062	1113	187	294	133	152	79	98
Human	ENSG00000080511.5	RDH8	NA	chr19	10013248	10022279	+	2.001	protein_coding	NA	2	NA	NA	NA	1	1	1	NA	2
Human	ENSG00000080546.13	SESN1	NA	chr6	108986436	109094819	-	5.121	protein_coding	210	231	189	179	103	126	56	69	32	27
Human	ENSG00000080561.14	MID2	NA	chrX	107825754	107931637	+	7.554	protein_coding	136	107	116	110	20	38	21	26	14	21
Human	ENSG00000080572.13	DNAAF6	NA	chrX	107206610	107244247	+	1.956	protein_coding	NA	NA	NA	NA	NA	NA	NA	NA	NA	NA
Human	ENSG00000080573.7	COL5A3	NA	chr19	9959560	10010504	-	6.783	protein_coding	1124	1393	1059	1213	54	55	29	38	17	15
Human	ENSG00000080603.17	SRCAP	NA	chr16	30698208	30741409	+	13.644	protein_coding	96	151	187	186	16	27	20	18	6	5
Human	ENSG00000080608.10	PUM3	NA	chr9	2720468	2844095	-	2.573	protein_coding	1049	1199	712	795	144	191	78	113	62	66
Human	ENSG00000080618.17	CPB2	NA	chr13	46053185	46105033	-	6.699	protein_coding	NA	NA	NA	NA	2	NA	NA	NA	NA	NA
Human	ENSG00000080644.16	CHRNA3	NA	chr15	78593051	78621295	-	4.761	protein_coding	1	NA	NA	NA	1	1	NA	1	1	NA
Human	ENSG00000080709.16	KCNN2	NA	chr5	114055925	114496500	+	6.108	protein_coding	59	141	65	61	19	23	12	17	2	6
Human	ENSG00000080802.19	CNOT4	NA	chr7	135361794	135510127	-	6.999	protein_coding	311	374	467	519	176	216	187	228	75	107
Human	ENSG00000080815.19	PSEN1	NA	chr14	73136417	73223691	+	9.947	protein_coding	883	812	772	836	242	316	146	170	61	80
Human	ENSG00000080819.9	CPOX	NA	chr3	98579445	98593648	-	3.157	protein_coding	260	286	223	203	19	37	10	21	9	9
Human	ENSG00000080822.17	CLDND1	NA	chr3	98497911	98523066	-	5.21	protein_coding	363	412	351	362	43	54	27	35	15	17
Human	ENSG00000080823.23	MOK	NA	chr14	102224499	102305190	-	10.986	protein_coding	235	255	209	231	66	62	70	77	49	25
Human	ENSG00000080824.19	HSP90AA1	NA	chr14	102080741	102139699	-	5.097	protein_coding	9940	12232	10154	10357	563	698	515	685	364	500
Human	ENSG00000080839.12	RBL1	NA	chr20	36996348	37095997	-	5.956	protein_coding	454	702	203	184	55	103	31	29	17	33
Human	ENSG00000080845.18	DLGAP4	NA	chr20	36306335	36528637	+	8.785	protein_coding	852	895	2566	2677	77	79	290	361	198	181
Human	ENSG00000080854.16	IGSF9B	NA	chr11	133896437	133956968	-	17.862	protein_coding	6	11	2	2	5	NA	2	3	3	1
Human	ENSG00000080910.13	CFHR2	NA	chr1	196943737	196959622	+	2.75	protein_coding	NA	NA	NA	NA	NA	NA	NA	1	NA	1
Human	ENSG00000080947.15	CROCCP3	NA	chr1	16467435	16499257	-	6.905	transcribed_unprocessed_pseudogene	144	178	144	156	13	19	18	25	9	13
Human	ENSG00000080986.13	NDC80	NA	chr18	2571556	2616635	+	3.554	protein_coding	320	577	77	59	32	52	6	6	7	6
Human	ENSG00000081014.11	AP4E1	NA	chr15	50908671	51005895	+	7.354	protein_coding	545	548	369	366	83	111	42	46	52	52
Human	ENSG00000081019.13	RSBN1	NA	chr1	113761831	113812476	-	6.819	protein_coding	272	292	253	241	141	187	85	94	38	37
Human	ENSG00000081026.19	MAGI3	NA	chr1	113390514	113685923	+	8.414	protein_coding	394	447	247	257	53	81	27	42	19	18
Human	ENSG00000081041.9	CXCL2	NA	chr4	74097039	74099196	-	1.398	protein_coding	3	NA	NA	5	12	10	4	12	9	6
Human	ENSG00000081051.8	AFP	NA	chr4	73431137	73456174	+	3.201	protein_coding	2	5	2	6	5	4	2	5	3	1
Human	ENSG00000081052.13	COL4A4	NA	chr2	227002713	227164453	-	10.042	protein_coding	6	4	2	4	11	15	6	8	8	2
Human	ENSG00000081059.20	TCF7	NA	chr5	134114680	134151865	+	10.093	protein_coding	108	106	150	187	8	16	23	24	5	12
Human	ENSG00000081087.15	OSTM1	NA	chr6	108041408	108165854	-	5.325	protein_coding	443	459	612	625	33	48	23	24	12	7
Human	ENSG00000081138.14	CDH7	NA	chr18	65750251	65890337	+	14.528	protein_coding	NA	NA	NA	NA	2	4	NA	NA	NA	1
Human	ENSG00000081148.12	IMPG2	NA	chr3	101222545	101320575	-	8.352	protein_coding	25	38	13	20	60	95	24	28	13	16
Human	ENSG00000081154.12	PCNP	NA	chr3	101574179	101594465	+	3.045	protein_coding	1187	1123	1058	1040	181	175	119	125	63	109
Human	ENSG00000081177.18	EXD2	NA	chr14	69191510	69244020	+	6.263	protein_coding	287	291	206	249	16	15	10	11	11	11
Human	ENSG00000081181.8	ARG2	NA	chr14	67619919	67651708	+	2.284	protein_coding	50	39	16	32	9	11	5	5	5	4
Human	ENSG00000081189.16	MEF2C	NA	chr5	88717116	88904257	-	11.755	protein_coding	71	93	81	55	39	64	23	35	17	19
Human	ENSG00000081237.20	PTPRC	NA	chr1	198638456	198757476	+	9.168	protein_coding	NA	NA	NA	NA	1	5	3	3	7	2
Human	ENSG00000081248.11	CACNA1S	NA	chr1	201039511	201112451	-	6.053	protein_coding	NA	NA	NA	NA	NA	1	NA	NA	1	1
Human	ENSG00000081277.13	PKP1	NA	chr1	201283451	201332993	+	6.211	protein_coding	1	2	1	NA	NA	NA	NA	NA	NA	NA
Human	ENSG00000081307.14	UBA5	NA	chr3	132654445	132679794	+	8.072	protein_coding	654	627	704	702	97	148	59	59	34	48
Human	ENSG00000081320.11	STK17B	NA	chr2	196133582	196176503	-	6.566	protein_coding	1245	1510	1089	1172	197	264	134	146	52	83
Human	ENSG00000081377.17	CDC14B	NA	chr9	96490240	96619843	-	10.475	protein_coding	556	542	484	509	85	148	72	142	117	139
Human	ENSG00000081386.12	ZNF510	NA	chr9	96755864	96778129	-	5.921	protein_coding	233	236	226	230	79	84	42	48	29	23
Human	ENSG00000081479.15	LRP2	NA	chr2	169127108	169362534	-	16.109	protein_coding	NA	NA	NA	NA	17	8	3	4	2	11
Human	ENSG00000081665.14	ZNF506	NA	chr19	19785838	19821751	-	9.537	protein_coding	151	127	120	137	12	27	11	10	4	6
Human	ENSG00000081692.12	JMJD4	NA	chr1	227730424	227735411	-	4.315	protein_coding	412	423	275	298	8	15	5	12	1	2
Human	ENSG00000081721.12	DUSP12	NA	chr1	161749757	161757238	+	1.762	protein_coding	280	295	178	181	60	90	34	52	18	20
Human	ENSG00000081760.17	AACS	NA	chr12	125065433	125143333	+	16.039	protein_coding	601	587	432	481	97	122	60	85	56	52
Human	ENSG00000081791.9	DELE1	NA	chr5	141923854	141942047	+	6	protein_coding	469	534	414	470	34	32	26	39	15	22
Human	ENSG00000081800.9	SLC13A1	NA	chr7	123113530	123199972	-	4.401	protein_coding	NA	NA	NA	NA	NA	10	2	2	3	9
Human	ENSG00000081803.16	CADPS2	NA	chr7	122318410	122886759	-	6.365	protein_coding	48	49	45	45	14	20	7	5	5	7
Human	ENSG00000081818.4	PCDHB4	NA	chr5	141121817	141125623	+	3.806	protein_coding	1	5	9	11	NA	NA	NA	NA	NA	NA
Human	ENSG00000081842.18	PCDHA6	NA	chr5	140827957	141012347	+	6.136	protein_coding	1	4	5	2	5	9	2	3	9	3
Human	ENSG00000081853.15	PCDHGA2	NA	chr5	141338759	141512975	+	6.72	protein_coding	100	116	115	103	3	3	11	3	3	2
Human	ENSG00000081870.12	HSPB11	NA	chr1	53916573	53945699	-	3.006	protein_coding	264	260	193	194	24	35	16	17	5	13
Human	ENSG00000081913.14	PHLPP1	NA	chr18	62715540	62980433	+	9.051	protein_coding	252	282	184	201	78	111	87	133	32	35
Human	ENSG00000081923.15	ATP8B1	NA	chr18	57646425	57803315	-	7.028	protein_coding	1985	2280	1080	1194	163	271	85	131	48	75
Human	ENSG00000081985.13	IL12RB2	NA	chr1	67307363	67398724	+	6.067	protein_coding	NA	NA	NA	NA	3	8	9	2	NA	6
Human	ENSG00000082014.17	SMARCD3	NA	chr7	151238763	151277896	-	4.919	protein_coding	601	533	642	678	68	106	69	72	44	55
Human	ENSG00000082068.9	WDR70	NA	chr5	37379284	37753435	+	6.966	protein_coding	542	516	303	330	245	361	137	195	134	145
Human	ENSG00000082074.19	FYB1	NA	chr5	39105251	39274528	-	8.823	protein_coding	NA	1	NA	NA	15	24	12	18	4	3
Human	ENSG00000082126.18	MPP4	NA	chr2	201644869	201698694	-	4.924	protein_coding	90	116	84	82	33	47	16	22	7	7
Human	ENSG00000082146.13	STRADB	NA	chr2	201387857	201480846	+	3.177	protein_coding	318	318	227	249	12	17	7	15	4	3
Human	ENSG00000082153.18	BZW1	NA	chr2	200810593	200827338	+	8.085	protein_coding	2852	2915	2170	2161	366	566	258	251	159	220
Human	ENSG00000082175.15	PGR	NA	chr11	101029623	101129813	-	14.693	protein_coding	NA	NA	NA	NA	NA	1	1	NA	3	NA
Human	ENSG00000082196.21	C1QTNF3	NA	chr5	34017857	34043213	-	4.547	protein_coding	9	11	3	7	2	4	1	NA	NA	NA
Human	ENSG00000082212.13	ME2	NA	chr18	50879079	50954257	+	15.897	protein_coding	496	563	390	366	82	100	61	56	42	65
Human	ENSG00000082213.18	C5orf22	NA	chr5	31532286	31555053	+	4.146	protein_coding	342	340	345	358	48	46	33	25	9	18
Human	ENSG00000082258.13	CCNT2	NA	chr2	134918234	134959342	+	9.081	protein_coding	645	770	555	563	296	372	191	256	115	152
Human	ENSG00000082269.17	FAM135A	NA	chr6	70412940	70561174	+	10.476	protein_coding	214	215	179	169	22	43	26	34	15	11
Human	ENSG00000082293.13	COL19A1	NA	chr6	69866555	70212468	+	11.018	protein_coding	2	NA	1	NA	3	3	NA	1	1	NA
Human	ENSG00000082397.17	EPB41L3	NA	chr18	5392380	5630700	-	12.203	protein_coding	631	682	307	372	89	119	35	45	16	28
Human	ENSG00000082438.17	COBLL1	NA	chr2	164653623	164843679	-	17.178	protein_coding	125	181	151	159	43	48	19	16	14	14
Human	ENSG00000082458.12	DLG3	NA	chrX	70444834	70505490	+	7.87	protein_coding	473	456	319	312	37	42	18	23	13	11
Human	ENSG00000082482.14	KCNK2	NA	chr1	215005774	215237090	+	4.294	protein_coding	237	345	142	129	18	32	10	9	2	5
Human	ENSG00000082497.12	SERTAD4	NA	chr1	210232795	210246631	+	5.47	protein_coding	9	12	21	18	8	2	10	6	1	1
Human	ENSG00000082512.15	TRAF5	NA	chr1	211326614	211374946	+	9.022	protein_coding	429	403	319	362	36	39	17	21	11	14
Human	ENSG00000082515.18	MRPL22	NA	chr5	154941072	154969411	+	5.264	protein_coding	220	223	234	219	134	150	65	76	39	63
Human	ENSG00000082516.9	GEMIN5	NA	chr5	154887410	154938211	-	5.644	protein_coding	710	798	389	416	91	106	44	51	19	23
Human	ENSG00000082556.14	OPRK1	NA	chr8	53225723	53251637	-	5.67	protein_coding	NA	NA	NA	NA	NA	1	NA	NA	1	4
Human	ENSG00000082641.16	NFE2L1	NA	chr17	48048328	48061545	+	5.883	protein_coding	4044	4315	3345	3734	104	101	95	93	41	47
Human	ENSG00000082684.16	SEMA5B	NA	chr3	122909081	123028605	-	8.517	protein_coding	NA	NA	NA	NA	NA	NA	1	1	NA	NA
Human	ENSG00000082701.17	GSK3B	NA	chr3	119821320	120094994	-	17.871	protein_coding	1426	1616	1564	1610	334	384	257	428	211	253
Human	ENSG00000082781.12	ITGB5	NA	chr3	124761947	124901418	-	6.515	protein_coding	4664	4141	5355	5623	117	130	103	132	62	84
Human	ENSG00000082805.20	ERC1	NA	chr12	990508	1495933	+	13.484	protein_coding	1444	1590	1414	1428	323	383	226	293	130	150
Human	ENSG00000082898.18	XPO1	NA	chr2	61476031	61538741	-	23.843	protein_coding	3729	4932	2119	2054	953	1389	556	661	376	441
Human	ENSG00000082929.8	LINC01587	NA	chr4	5524568	5527801	+	1.164	lncRNA	NA	1	NA	NA	1	NA	NA	1	NA	1
Human	ENSG00000082996.20	RNF13	NA	chr3	149812769	149962139	+	3.573	protein_coding	365	369	354	351	57	94	30	40	30	45
Human	ENSG00000083067.23	TRPM3	NA	chr9	70529059	71446904	-	20.015	protein_coding	1	1	1	2	24	13	12	19	14	13
Human	ENSG00000083093.10	PALB2	NA	chr16	23603159	23641310	-	4.747	protein_coding	246	354	222	213	54	94	30	50	19	33
Human	ENSG00000083097.14	DOP1A	NA	chr6	83067665	83171350	+	10.045	protein_coding	628	677	389	420	42	66	40	51	22	32
Human	ENSG00000083099.11	LYRM2	NA	chr6	89568143	89638749	-	8.675	protein_coding	524	539	392	380	61	67	20	25	12	20
Human	ENSG00000083123.15	BCKDHB	NA	chr6	80106646	80346270	+	4.071	protein_coding	177	220	160	155	25	38	11	21	7	10
Human	ENSG00000083168.11	KAT6A	NA	chr8	41929478	42051994	-	24.143	protein_coding	1340	1511	1159	1192	633	750	663	883	271	373
Human	ENSG00000083223.18	TUT7	NA	chr9	86287732	86354454	-	6.707	protein_coding	838	955	860	852	305	420	190	210	106	150
Human	ENSG00000083290.20	ULK2	NA	chr17	19770828	19867936	-	9.868	protein_coding	312	335	233	186	38	42	21	27	13	10
Human	ENSG00000083307.12	GRHL2	NA	chr8	101492438	101669726	+	6.053	protein_coding	NA	NA	NA	NA	NA	NA	NA	NA	NA	1
Human	ENSG00000083312.17	TNPO1	NA	chr5	72816311	72916733	+	11.977	protein_coding	5022	5023	3672	3716	455	648	277	354	146	187
Human	ENSG00000083444.17	PLOD1	NA	chr1	11934204	11975538	+	5.32	protein_coding	4588	5050	5254	5345	151	204	110	184	82	118
Human	ENSG00000083454.22	P2RX5	NA	chr17	3672198	3696240	-	4.026	protein_coding	16	15	12	9	2	3	8	3	2	2
Human	ENSG00000083457.12	ITGAE	NA	chr17	3714627	3801188	-	6.602	protein_coding	233	195	153	182	61	71	29	44	9	20
Human	ENSG00000083520.15	DIS3	NA	chr13	72752168	72782096	-	10.835	protein_coding	1048	1037	902	925	292	438	151	221	118	150
Human	ENSG00000083535.16	PIBF1	NA	chr13	72782132	73016461	+	4.179	protein_coding	334	332	254	250	140	187	55	106	54	89
Human	ENSG00000083544.16	TDRD3	NA	chr13	60396456	60573878	+	7.823	protein_coding	249	231	180	199	56	80	32	59	37	45
Human	ENSG00000083622.8	AC000061.1	NA	chr7	117604790	117647415	-	0.376	lncRNA	NA	NA	NA	NA	NA	1	1	NA	1	NA
Human	ENSG00000083635.8	NUFIP1	NA	chr13	44939248	44989471	-	3.48	protein_coding	197	205	163	184	139	132	108	117	65	98
Human	ENSG00000083642.19	PDS5B	NA	chr13	32586451	32778019	+	13.187	protein_coding	1013	1205	882	829	225	302	131	173	52	96
Human	ENSG00000083720.13	OXCT1	NA	chr5	41730064	41870425	-	4.1	protein_coding	866	1051	455	433	119	219	50	69	36	57
Human	ENSG00000083750.13	RRAGB	NA	chrX	55717748	55758774	+	2.715	protein_coding	236	215	179	188	46	35	32	20	12	19
Human	ENSG00000083782.8	EPYC	NA	chr12	90963681	91005026	-	1.802	protein_coding	NA	NA	NA	1	9	4	1	3	1	1
Human	ENSG00000083799.18	CYLD	NA	chr16	50742049	50801935	+	12.952	protein_coding	815	816	567	523	544	657	309	318	135	177
Human	ENSG00000083807.10	SLC27A5	NA	chr19	58479511	58512413	-	8.025	protein_coding	39	37	27	27	4	5	5	5	1	NA
Human	ENSG00000083812.12	ZNF324	NA	chr19	58467044	58475436	+	5.664	protein_coding	194	192	156	170	15	28	13	16	4	5
Human	ENSG00000083814.13	ZNF671	NA	chr19	57719750	57727624	-	3.532	protein_coding	121	145	79	83	4	7	5	4	3	4
Human	ENSG00000083817.9	ZNF416	NA	chr19	57571565	57578911	-	2.545	protein_coding	118	106	69	85	5	20	4	11	3	1
Human	ENSG00000083828.16	ZNF586	NA	chr19	57769654	57819939	+	5.48	protein_coding	192	208	157	161	21	55	24	26	16	29
Human	ENSG00000083838.16	ZNF446	NA	chr19	58474016	58481230	+	4.768	protein_coding	115	121	85	119	9	11	7	6	1	2
Human	ENSG00000083844.10	ZNF264	NA	chr19	57191499	57222846	+	12.532	protein_coding	578	604	598	564	84	104	40	60	18	19
Human	ENSG00000083845.9	RPS5	NA	chr19	58386399	58394806	+	3.617	protein_coding	6054	5043	2991	3200	882	1126	561	842	359	459
Human	ENSG00000083857.14	FAT1	NA	chr4	186587793	186726722	-	16.167	protein_coding	27732	30956	20192	19057	2557	3759	1955	2617	1884	2424
Human	ENSG00000083896.13	YTHDC1	NA	chr4	68310386	68350090	-	7.033	protein_coding	834	796	734	744	711	995	411	517	275	301
Human	ENSG00000083937.10	CHMP2B	NA	chr3	87227270	87255556	+	8.243	protein_coding	398	405	411	359	66	82	38	56	38	37
Human	ENSG00000084070.12	SMAP2	NA	chr1	40344849	40423326	+	3.601	protein_coding	549	597	533	552	25	45	20	35	17	24
Human	ENSG00000084072.17	PPIE	NA	chr1	39692181	39763914	+	11.124	protein_coding	452	394	297	302	81	125	58	58	31	48
Human	ENSG00000084073.10	ZMPSTE24	NA	chr1	40258040	40294180	+	4.022	protein_coding	1172	1294	1257	1316	96	168	89	83	44	51
Human	ENSG00000084090.13	STARD7	NA	chr2	96184858	96208825	-	4.414	protein_coding	2197	2210	1414	1387	142	245	65	89	35	37
Human	ENSG00000084092.7	NOA1	NA	chr4	56963349	56977606	-	2.218	protein_coding	296	258	282	328	45	48	27	33	13	13
Human	ENSG00000084093.19	REST	NA	chr4	56907875	56966808	+	9.408	protein_coding	1639	1717	1487	1421	76	106	69	103	30	31
Human	ENSG00000084110.11	HAL	NA	chr12	95972661	95996365	-	5.146	protein_coding	4	1	4	3	12	21	5	6	2	3
Human	ENSG00000084112.15	SSH1	NA	chr12	108778190	108857590	-	14.538	protein_coding	2120	2062	2727	2736	143	166	134	162	80	78
Human	ENSG00000084207.18	GSTP1	NA	chr11	67583741	67586656	+	1.764	protein_coding	4047	3259	2538	2753	510	622	373	449	194	290
Human	ENSG00000084234.18	APLP2	NA	chr11	130068146	130144811	+	7.463	protein_coding	4621	4615	5693	6105	257	378	271	357	218	261
Human	ENSG00000084444.14	FAM234B	NA	chr12	13044380	13142521	+	6.71	protein_coding	148	187	111	116	30	44	23	33	10	12
Human	ENSG00000084453.16	SLCO1A2	NA	chr12	21264599	21419594	-	11.52	protein_coding	NA	NA	NA	NA	21	22	1	3	3	3
Human	ENSG00000084463.8	WBP11	NA	chr12	14784581	14803486	-	5.258	protein_coding	773	877	691	701	120	235	123	146	61	56
Human	ENSG00000084623.12	EIF3I	NA	chr1	32221076	32245397	+	9.756	protein_coding	2710	2441	1287	1369	368	533	197	279	117	168
Human	ENSG00000084628.10	NKAIN1	NA	chr1	31179744	31239887	-	3.32	protein_coding	8	4	1	2	2	2	1	NA	3	1
Human	ENSG00000084636.18	COL16A1	NA	chr1	31652262	31704319	-	9.253	protein_coding	4755	4748	3798	3937	368	324	253	263	127	154
Human	ENSG00000084652.16	TXLNA	NA	chr1	32179674	32198285	+	5.114	protein_coding	3030	2972	2559	2639	205	274	183	269	91	125
Human	ENSG00000084674.15	APOB	NA	chr2	21001428	21044073	-	14.828	protein_coding	NA	NA	1	NA	NA	2	NA	NA	NA	1
Human	ENSG00000084676.15	NCOA1	NA	chr2	24491913	24770702	+	8.633	protein_coding	586	492	545	518	71	106	65	100	51	54
Human	ENSG00000084693.16	AGBL5	NA	chr2	27042363	27070622	+	5.283	protein_coding	326	256	216	198	104	143	37	59	61	54
Human	ENSG00000084710.14	EFR3B	NA	chr2	25042075	25159135	+	10.643	protein_coding	29	38	27	26	35	31	23	26	21	25
Human	ENSG00000084731.15	KIF3C	NA	chr2	25926597	25982749	-	6.401	protein_coding	472	433	546	606	43	58	38	58	26	37
Human	ENSG00000084733.11	RAB10	NA	chr2	26034083	26137454	+	3.654	protein_coding	1788	1644	1571	1667	194	263	127	163	97	124
Human	ENSG00000084734.9	GCKR	NA	chr2	27496838	27523684	+	3.149	protein_coding	4	2	4	2	7	9	3	6	NA	3
Human	ENSG00000084754.12	HADHA	NA	chr2	26190634	26244672	-	4.331	protein_coding	2435	2383	1794	1810	629	793	459	638	340	485
Human	ENSG00000084764.12	MAPRE3	NA	chr2	26970636	27027219	+	3.628	protein_coding	171	149	309	281	8	15	24	28	13	15
Human	ENSG00000084774.14	CAD	NA	chr2	27217368	27243943	+	8.443	protein_coding	2040	2606	1454	1442	112	103	74	72	32	38
Human	ENSG00000085063.17	CD59	NA	chr11	33703009	33736479	-	10.557	protein_coding	5550	6092	5064	5094	174	259	112	128	46	70
Human	ENSG00000085117.12	CD82	NA	chr11	44564426	44620358	+	4.039	protein_coding	989	629	1654	1888	28	27	29	26	29	31
Human	ENSG00000085185.15	BCORL1	NA	chrX	129981106	130058083	+	7.996	protein_coding	116	135	272	280	38	57	147	205	75	72
Human	ENSG00000085224.23	ATRX	NA	chrX	77504879	77786233	-	22.74	protein_coding	2564	2443	2378	2337	405	549	300	337	181	215
Human	ENSG00000085231.14	AK6	NA	chr5	69350983	69370013	-	2.14	protein_coding	135	123	116	111	8	9	7	8	1	6
Human	ENSG00000085265.11	FCN1	NA	chr9	134903231	134917912	-	7.588	protein_coding	NA	NA	NA	NA	NA	1	NA	NA	NA	NA
Human	ENSG00000085274.16	MYNN	NA	chr3	169773395	169789716	+	5.165	protein_coding	380	406	275	327	50	61	22	25	10	16
Human	ENSG00000085276.19	MECOM	NA	chr3	169083498	169663775	-	9.26	protein_coding	393	462	272	295	64	84	25	29	9	13
Human	ENSG00000085365.18	SCAMP1	NA	chr5	78360610	78480739	+	6.746	protein_coding	591	522	555	567	38	50	17	24	16	19
Human	ENSG00000085377.15	PREP	NA	chr6	105273217	105454062	-	8.917	protein_coding	509	579	502	574	114	159	73	121	81	76
Human	ENSG00000085382.12	HACE1	NA	chr6	104728093	104859919	-	9.237	protein_coding	323	380	253	188	62	76	37	43	28	25
Human	ENSG00000085415.16	SEH1L	NA	chr18	12947132	12987536	+	10.481	protein_coding	566	671	498	479	48	66	28	40	15	19
Human	ENSG00000085433.16	WDR47	NA	chr1	108970213	109042113	-	4.423	protein_coding	342	398	337	357	153	184	105	124	64	77
Human	ENSG00000085449.15	WDFY1	NA	chr2	223855715	223945357	-	5.485	protein_coding	865	908	746	710	99	143	89	84	32	41
Human	ENSG00000085465.13	OVGP1	NA	chr1	111414318	111427735	-	2.52	protein_coding	20	19	19	23	48	59	29	41	15	19
Human	ENSG00000085491.17	SLC25A24	NA	chr1	108134042	108200849	-	6.726	protein_coding	992	1048	749	778	129	214	82	96	51	64
Human	ENSG00000085511.20	MAP3K4	NA	chr6	160991726	161117385	+	7.522	protein_coding	728	817	477	488	264	391	147	227	126	154
Human	ENSG00000085514.16	PILRA	NA	chr7	100367529	100400096	+	1.99	protein_coding	5	NA	3	6	NA	3	NA	3	2	1
Human	ENSG00000085552.17	IGSF9	NA	chr1	159927038	159945613	-	6.637	protein_coding	NA	NA	2	1	2	1	NA	NA	2	2
Human	ENSG00000085563.15	ABCB1	NA	chr7	87503016	87713323	-	6.422	protein_coding	45	63	65	81	25	37	28	40	26	33
Human	ENSG00000085644.14	ZNF213	NA	chr16	3129776	3142804	+	6.442	protein_coding	98	130	200	198	16	15	10	24	2	6
Human	ENSG00000085662.14	AKR1B1	NA	chr7	134442355	134459284	-	3.654	protein_coding	1641	1353	1434	1418	121	183	104	153	85	91
Human	ENSG00000085719.13	CPNE3	NA	chr8	86514434	86561498	+	6.737	protein_coding	1419	1556	1119	1016	122	184	52	90	44	57
Human	ENSG00000085721.13	RRN3	NA	chr16	15060032	15094311	-	4.139	protein_coding	647	636	483	477	524	718	334	373	255	294
Human	ENSG00000085733.16	CTTN	NA	chr11	70398403	70436584	+	6.949	protein_coding	5447	5773	4882	5080	598	767	625	749	428	526
Human	ENSG00000085741.13	WNT11	NA	chr11	76186324	76210736	-	2.371	protein_coding	2	2	2	NA	NA	NA	1	3	NA	NA
Human	ENSG00000085760.15	MTIF2	NA	chr2	55236594	55269347	-	3.374	protein_coding	482	580	325	359	60	75	21	39	28	33
Human	ENSG00000085788.14	DDHD2	NA	chr8	38225217	38275558	+	10.548	protein_coding	652	668	514	505	113	158	76	93	37	42
Human	ENSG00000085831.15	TTC39A	NA	chr1	51287257	51345116	-	9.362	protein_coding	11	7	1	9	5	4	4	3	4	4
Human	ENSG00000085832.17	EPS15	NA	chr1	51354262	51519266	-	7.378	protein_coding	946	969	720	702	64	109	74	84	66	86
Human	ENSG00000085840.13	ORC1	NA	chr1	52372828	52404423	-	3.121	protein_coding	306	464	104	81	47	103	15	17	19	15
Human	ENSG00000085871.9	MGST2	NA	chr4	139665767	139740745	+	3.172	protein_coding	91	59	90	75	11	3	7	12	3	5
Human	ENSG00000085872.15	CHERP	NA	chr19	16517893	16542437	-	6.015	protein_coding	266	334	674	734	64	130	173	146	70	93
Human	ENSG00000085978.22	ATG16L1	NA	chr2	233210050	233295674	+	6.047	protein_coding	527	595	362	370	147	209	88	104	48	70
Human	ENSG00000085982.14	USP40	NA	chr2	233475519	233566782	-	9.355	protein_coding	864	885	496	512	92	134	47	60	19	34
Human	ENSG00000085998.14	POMGNT1	NA	chr1	46188681	46220305	-	6.189	protein_coding	912	1012	803	947	75	80	62	65	39	51
Human	ENSG00000085999.13	RAD54L	NA	chr1	46246460	46278480	+	4.078	protein_coding	169	388	67	67	32	55	15	10	12	16
Human	ENSG00000086015.22	MAST2	NA	chr1	45786986	46036122	+	8.062	protein_coding	906	1030	886	899	319	343	296	343	195	179
Human	ENSG00000086061.16	DNAJA1	NA	chr9	33025272	33039907	+	2.668	protein_coding	2282	2352	2102	2149	439	680	329	412	281	318
Human	ENSG00000086062.13	B4GALT1	NA	chr9	33104081	33167356	-	4.896	protein_coding	753	791	1075	1090	34	64	38	49	15	21
Human	ENSG00000086065.14	CHMP5	NA	chr9	33264878	33282070	+	2.391	protein_coding	778	676	547	571	79	123	56	84	38	43
Human	ENSG00000086102.19	NFX1	NA	chr9	33290511	33371157	+	7.146	protein_coding	853	839	686	711	181	227	126	152	64	101
Human	ENSG00000086159.13	AQP6	NA	chr12	49967193	49977139	+	5.129	protein_coding	NA	NA	NA	NA	1	2	NA	NA	1	3
Human	ENSG00000086189.10	DIMT1	NA	chr5	62347283	62403939	-	6.161	protein_coding	306	299	259	288	38	52	28	31	12	13
Human	ENSG00000086200.17	IPO11	NA	chr5	62403971	62628582	+	7.54	protein_coding	465	535	273	290	186	251	85	118	36	68
Human	ENSG00000086205.18	FOLH1	NA	chr11	49145091	49208638	-	5.335	protein_coding	NA	NA	NA	NA	NA	NA	NA	NA	NA	NA
Human	ENSG00000086232.13	EIF2AK1	NA	chr7	6022246	6059175	-	5.492	protein_coding	1179	1144	1358	1438	58	81	46	93	63	51
Human	ENSG00000086288.12	NME8	NA	chr7	37848596	37900397	+	2.435	protein_coding	NA	NA	NA	NA	NA	NA	NA	NA	1	NA
Human	ENSG00000086289.12	EPDR1	NA	chr7	37683842	37951936	+	2.78	protein_coding	3	1	1	2	2	NA	NA	NA	NA	NA
Human	ENSG00000086300.16	SNX10	NA	chr7	26291861	26374383	+	3.605	protein_coding	NA	NA	1	NA	13	16	10	10	7	9
Human	ENSG00000086475.15	SEPHS1	NA	chr10	13317427	13348298	-	3.884	protein_coding	746	845	406	445	54	63	33	35	21	24
Human	ENSG00000086504.17	MRPL28	NA	chr16	366968	371289	-	3.053	protein_coding	663	628	424	460	53	57	32	43	25	31
Human	ENSG00000086506.3	HBQ1	NA	chr16	180458	181179	+	0.528	protein_coding	2	1	2	NA	NA	NA	NA	NA	NA	NA
Human	ENSG00000086544.3	ITPKC	NA	chr19	40717111	40740860	+	3.376	protein_coding	308	316	241	269	38	31	23	26	12	11
Human	ENSG00000086548.9	CEACAM6	NA	chr19	41750976	41772211	+	2.956	protein_coding	NA	NA	NA	NA	NA	NA	NA	NA	NA	NA
Human	ENSG00000086570.12	FAT2	NA	chr5	151504092	151568944	-	14.537	protein_coding	2	1	1	NA	6	7	5	2	NA	5
Human	ENSG00000086589.12	RBM22	NA	chr5	150690791	150701077	-	3.587	protein_coding	541	560	417	502	103	112	93	107	49	67
Human	ENSG00000086598.11	TMED2	NA	chr12	123584532	123598582	+	3.833	protein_coding	3833	3439	3826	3932	209	353	140	175	94	126
Human	ENSG00000086619.14	ERO1B	NA	chr1	236215100	236281958	-	5.788	protein_coding	40	51	76	67	179	282	121	127	74	148
Human	ENSG00000086666.19	ZFAND6	NA	chr15	80059567	80138393	+	5.153	protein_coding	780	607	493	488	89	117	38	75	42	45
Human	ENSG00000086696.11	HSD17B2	NA	chr16	82035003	82098534	+	9.529	protein_coding	146	81	335	353	4	5	3	8	2	5
Human	ENSG00000086712.13	TXLNG	NA	chrX	16786431	16844519	+	4.455	protein_coding	230	251	138	153	94	151	59	66	41	50
Human	ENSG00000086717.18	PPEF1	NA	chrX	18675908	18827921	+	3.513	protein_coding	2	NA	NA	NA	5	3	2	4	3	NA
Human	ENSG00000086730.17	LAT2	NA	chr7	74199651	74229834	+	4.545	protein_coding	10	11	10	11	109	119	61	64	38	36
Human	ENSG00000086758.16	HUWE1	NA	chrX	53532095	53686728	-	17.379	protein_coding	7759	9095	6025	6131	758	1055	574	754	316	415
Human	ENSG00000086827.9	ZW10	NA	chr11	113733186	113773735	-	2.916	protein_coding	468	548	298	300	37	72	20	20	7	14
Human	ENSG00000086848.15	ALG9	NA	chr11	111782194	111871581	-	8.07	protein_coding	118	134	120	96	10	28	4	7	NA	2
Human	ENSG00000086967.10	MYBPC2	NA	chr19	50432891	50466321	+	3.719	protein_coding	NA	NA	NA	NA	NA	1	NA	NA	1	NA
Human	ENSG00000086991.13	NOX4	NA	chr11	89324352	89498187	-	6.099	protein_coding	120	106	55	50	23	52	29	39	21	33
Human	ENSG00000087008.16	ACOX3	NA	chr4	8366281	8440723	-	3.846	protein_coding	346	348	273	238	74	87	39	61	15	32
Human	ENSG00000087053.20	MTMR2	NA	chr11	95821765	95925315	-	13.952	protein_coding	1115	1036	982	905	315	336	202	250	108	156
Human	ENSG00000087074.8	PPP1R15A	NA	chr19	48872420	48876058	+	3.065	protein_coding	1217	1240	1323	1367	139	279	134	205	63	88
Human	ENSG00000087076.9	HSD17B14	NA	chr19	48813017	48836510	-	1.112	protein_coding	55	52	47	50	8	16	9	15	5	6
Human	ENSG00000087077.14	TRIP6	NA	chr7	100867386	100873454	+	2.553	protein_coding	1230	1305	1196	1259	96	138	109	106	44	76
Human	ENSG00000087085.16	ACHE	NA	chr7	100889993	100896974	-	4.074	protein_coding	7	11	8	11	2	2	2	1	NA	3
Human	ENSG00000087086.15	FTL	NA	chr19	48965308	48966879	+	0.871	protein_coding	41642	23800	22780	25329	10050	9216	7356	8512	5645	8052
Human	ENSG00000087087.20	SRRT	NA	chr7	100875102	100888664	+	4.858	protein_coding	1066	1183	1220	1310	732	1044	956	1202	720	800
Human	ENSG00000087088.20	BAX	NA	chr19	48954814	48961798	+	2.587	protein_coding	763	686	882	988	62	77	71	76	57	65
Human	ENSG00000087095.13	NLK	NA	chr17	28041736	28196381	+	4.769	protein_coding	462	607	472	492	73	111	67	93	39	44
Human	ENSG00000087111.21	PIGS	NA	chr17	28553382	28571794	-	5.903	protein_coding	1013	920	930	1030	105	141	85	94	29	54
Human	ENSG00000087116.16	ADAMTS2	NA	chr5	179110852	179345461	-	8.755	protein_coding	2942	4283	3847	4038	213	308	220	321	122	105
Human	ENSG00000087128.10	TMPRSS11E	NA	chr4	68447462	68497604	+	2.124	protein_coding	NA	NA	NA	NA	2	5	3	2	1	2
Human	ENSG00000087152.15	ATXN7L3	NA	chr17	44191804	44200113	-	5.301	protein_coding	842	933	810	846	56	61	43	64	16	33
Human	ENSG00000087157.19	PGS1	NA	chr17	78378648	78425114	+	5.058	protein_coding	459	492	346	368	57	71	42	47	20	40
Human	ENSG00000087191.13	PSMC5	NA	chr17	63827151	63832026	+	4.279	protein_coding	1022	1072	887	1026	102	100	76	87	43	58
Human	ENSG00000087206.17	UIMC1	NA	chr5	176905004	177022633	-	4.767	protein_coding	503	476	336	356	177	300	160	209	148	173
Human	ENSG00000087237.12	CETP	NA	chr16	56961922	56983845	+	3.391	protein_coding	NA	NA	NA	NA	12	18	9	11	3	2
Human	ENSG00000087245.13	MMP2	NA	chr16	55389699	55506691	+	4.706	protein_coding	8219	7924	15800	17705	124	227	229	372	156	239
Human	ENSG00000087250.9	MT3	NA	chr16	56589073	56591088	+	1.679	protein_coding	NA	2	NA	NA	2	2	NA	NA	NA	NA
Human	ENSG00000087253.13	LPCAT2	NA	chr16	55509071	55586666	+	7.361	protein_coding	303	362	311	300	118	128	115	101	59	74
Human	ENSG00000087258.16	GNAO1	NA	chr16	56191389	56357444	+	14.555	protein_coding	1	2	4	1	2	NA	1	NA	NA	NA
Human	ENSG00000087263.17	OGFOD1	NA	chr16	56451520	56479104	+	5.779	protein_coding	809	890	795	820	143	225	74	111	55	72
Human	ENSG00000087266.17	SH3BP2	NA	chr4	2793070	2841098	+	13.918	protein_coding	872	941	816	864	58	50	55	62	18	32
Human	ENSG00000087269.16	NOP14	NA	chr4	2937932	2963406	-	3.559	protein_coding	840	928	635	795	262	371	219	301	160	175
Human	ENSG00000087274.17	ADD1	NA	chr4	2843856	2930076	+	13.227	protein_coding	3867	4145	3824	3915	423	646	384	584	261	259
Human	ENSG00000087299.12	L2HGDH	NA	chr14	50237562	50312229	-	6.56	protein_coding	115	131	69	49	34	47	13	23	17	15
Human	ENSG00000087301.9	TXNDC16	NA	chr14	52430595	52552522	-	4.733	protein_coding	102	120	61	45	21	34	11	10	9	10
Human	ENSG00000087302.9	RTRAF	NA	chr14	51989513	52010694	+	8.287	protein_coding	1422	1161	956	1088	122	160	84	110	58	55
Human	ENSG00000087303.18	NID2	NA	chr14	52004802	52069228	-	6.392	protein_coding	6488	7299	5426	5657	392	527	198	266	123	147
Human	ENSG00000087338.5	GMCL1	NA	chr2	69829659	69881384	+	4.892	protein_coding	221	249	194	175	30	56	15	25	16	19
Human	ENSG00000087365.16	SF3B2	NA	chr11	66050728	66069308	+	9.795	protein_coding	3138	3335	2284	2394	361	477	294	353	217	208
Human	ENSG00000087448.11	KLHL42	NA	chr12	27780047	27803040	+	7.594	protein_coding	830	962	712	764	75	96	37	44	20	21
Human	ENSG00000087460.27	GNAS	NA	chr20	58839717	58911192	+	14.145	protein_coding	8098	7807	10564	11256	1019	1518	1308	1738	872	1172
Human	ENSG00000087470.18	DNM1L	NA	chr12	32679199	32745650	+	7.282	protein_coding	1192	1334	745	737	185	316	116	163	71	107
Human	ENSG00000087494.16	PTHLH	NA	chr12	27958083	27972733	-	3.405	protein_coding	2	6	9	14	4	7	3	6	4	3
Human	ENSG00000087495.17	PHACTR3	NA	chr20	59577508	59847711	+	6.103	protein_coding	NA	NA	NA	NA	5	1	NA	NA	NA	NA
Human	ENSG00000087502.18	ERGIC2	NA	chr12	29337351	29381189	-	5.826	protein_coding	943	954	999	1057	62	124	51	69	46	48
Human	ENSG00000087510.7	TFAP2C	NA	chr20	56629305	56639283	+	3.001	protein_coding	NA	2	3	1	3	4	5	5	1	1
Human	ENSG00000087586.18	AURKA	NA	chr20	56369388	56392337	-	2.928	protein_coding	658	909	245	264	71	121	21	25	11	10
Human	ENSG00000087589.16	CASS4	NA	chr20	56412111	56460387	+	5.069	protein_coding	203	277	377	439	37	41	12	24	11	7
Human	ENSG00000087842.11	PIR	NA	chrX	15384798	15493564	-	2.512	protein_coding	102	49	82	69	21	12	3	5	1	11
Human	ENSG00000087884.14	AAMDC	NA	chr11	77821108	77918432	+	1.943	protein_coding	139	156	76	77	19	14	10	8	6	7
Human	ENSG00000087903.13	RFX2	NA	chr19	5993163	6199572	-	9.094	protein_coding	77	88	67	87	2	9	10	9	5	8
Human	ENSG00000087995.16	METTL2A	NA	chr17	62423874	62453385	+	6.398	protein_coding	248	286	243	198	31	56	28	29	14	21
Human	ENSG00000088002.12	SULT2B1	NA	chr19	48552171	48599425	+	2.725	protein_coding	1	1	1	NA	NA	NA	NA	NA	1	NA
Human	ENSG00000088035.18	ALG6	NA	chr1	63367574	63438553	+	5.487	protein_coding	174	196	110	110	6	16	2	2	1	NA
Human	ENSG00000088038.19	CNOT3	NA	chr19	54137748	54155681	+	6.821	protein_coding	305	370	670	724	50	64	95	121	44	64
Human	ENSG00000088053.11	GP6	NA	chr19	55013704	55038264	-	2.703	protein_coding	1	1	NA	NA	NA	2	1	3	NA	NA
Human	ENSG00000088179.9	PTPN4	NA	chr2	119759921	119984899	+	13.276	protein_coding	291	337	247	253	72	82	50	31	29	23
Human	ENSG00000088205.13	DDX18	NA	chr2	117814690	117832377	+	7.808	protein_coding	1180	1210	880	873	79	89	37	67	21	37
Human	ENSG00000088247.17	KHSRP	NA	chr19	6413347	6424794	-	4.563	protein_coding	1515	1735	2530	2546	218	259	323	419	184	204
Human	ENSG00000088256.9	GNA11	NA	chr19	3094361	3123999	+	6.285	protein_coding	1303	1494	1513	1587	179	240	187	197	83	99
Human	ENSG00000088280.19	ASAP3	NA	chr1	23428562	23484568	-	4.988	protein_coding	571	507	390	391	72	90	58	80	58	45
Human	ENSG00000088298.13	EDEM2	NA	chr20	35115363	35147336	-	1.884	protein_coding	459	372	382	431	24	18	14	19	14	12
Human	ENSG00000088305.18	DNMT3B	NA	chr20	32762384	32809356	+	4.63	protein_coding	144	156	86	82	22	29	21	33	10	22
Human	ENSG00000088320.4	REM1	NA	chr20	31475287	31484895	+	1.66	protein_coding	NA	NA	NA	NA	NA	NA	NA	1	NA	NA
Human	ENSG00000088325.16	TPX2	NA	chr20	31739270	31801805	+	3.605	protein_coding	1396	2215	426	422	161	315	48	64	32	46
Human	ENSG00000088340.17	FER1L4	NA	chr20	35558736	35607562	-	10.228	transcribed_unitary_pseudogene	56	43	47	37	34	36	48	47	19	19
Human	ENSG00000088356.6	PDRG1	NA	chr20	31944336	31952046	-	1.957	protein_coding	174	177	125	141	27	24	10	10	15	19
Human	ENSG00000088367.23	EPB41L1	NA	chr20	36091503	36232799	+	9.676	protein_coding	307	322	409	493	17	41	30	44	13	28
Human	ENSG00000088386.17	SLC15A1	NA	chr13	98683800	98752672	-	4.21	protein_coding	NA	NA	NA	NA	2	NA	NA	NA	NA	NA
Human	ENSG00000088387.19	DOCK9	NA	chr13	98793428	99086625	-	14.816	protein_coding	632	953	394	395	112	222	91	91	50	76
Human	ENSG00000088448.14	ANKRD10	NA	chr13	110878539	110915069	-	4.563	protein_coding	1467	1310	1188	1202	190	213	114	161	55	76
Human	ENSG00000088451.11	TGDS	NA	chr13	94574053	94596242	-	2.571	protein_coding	151	173	155	152	37	68	13	23	13	10
Human	ENSG00000088538.13	DOCK3	NA	chr3	50674926	51384198	+	9.069	protein_coding	9	21	9	14	18	17	3	7	3	4
Human	ENSG00000088543.15	C3orf18	NA	chr3	50558024	50571027	-	3.244	protein_coding	151	179	129	123	2	6	NA	2	1	1
Human	ENSG00000088682.14	COQ9	NA	chr16	57447424	57461270	+	4.319	protein_coding	323	322	240	239	27	27	14	21	6	19
Human	ENSG00000088726.16	TMEM40	NA	chr3	12733527	12769457	-	3.297	protein_coding	1	NA	1	NA	3	13	1	4	4	3
Human	ENSG00000088727.13	KIF9	NA	chr3	47228394	47283451	-	5.481	protein_coding	22	25	28	20	13	9	7	9	3	9
Human	ENSG00000088756.13	ARHGAP28	NA	chr18	6729715	6915716	+	11.912	protein_coding	854	348	561	626	36	17	23	47	19	18
Human	ENSG00000088766.12	CRLS1	NA	chr20	6006092	6040053	+	5.367	protein_coding	49	67	46	55	14	16	8	9	8	9
Human	ENSG00000088782.5	DEFB127	NA	chr20	157453	159163	+	0.53	protein_coding	NA	NA	NA	NA	NA	NA	NA	NA	NA	NA
Human	ENSG00000088808.18	PPP1R13B	NA	chr14	103733194	103847575	-	9.573	protein_coding	37	45	46	51	29	61	40	76	22	41
Human	ENSG00000088812.18	ATRN	NA	chr20	3471017	3651118	+	8.771	protein_coding	1603	1857	1427	1512	212	253	216	265	101	155
Human	ENSG00000088826.18	SMOX	NA	chr20	4120979	4187747	+	2.946	protein_coding	296	243	320	382	31	40	38	50	27	34
Human	ENSG00000088827.12	SIGLEC1	NA	chr20	3686969	3707128	-	7.886	protein_coding	NA	NA	NA	NA	NA	NA	NA	NA	NA	NA
Human	ENSG00000088832.18	FKBP1A	NA	chr20	1368976	1393164	-	5.973	protein_coding	1839	1863	2792	2978	121	164	270	298	132	166
Human	ENSG00000088833.17	NSFL1C	NA	chr20	1442161	1473842	-	6.531	protein_coding	698	713	768	831	152	255	206	211	168	211
Human	ENSG00000088836.14	SLC4A11	NA	chr20	3227416	3239559	-	4.319	protein_coding	19	44	58	78	11	8	18	16	3	9
Human	ENSG00000088854.12	C20orf194	NA	chr20	3249304	3407625	-	8.541	protein_coding	660	721	534	553	172	245	126	159	79	83
Human	ENSG00000088876.13	ZNF343	NA	chr20	2481816	2524702	-	4.643	protein_coding	173	197	191	166	11	19	8	9	7	7
Human	ENSG00000088881.21	EBF4	NA	chr20	2692873	2760108	+	3.541	protein_coding	21	9	42	37	1	1	11	12	19	6
Human	ENSG00000088882.8	CPXM1	NA	chr20	2794073	2800627	-	2.376	protein_coding	118	93	190	244	3	4	4	4	3	1
Human	ENSG00000088888.18	MAVS	NA	chr20	3846798	3876123	+	11.771	protein_coding	1876	1960	2416	2345	51	72	49	85	29	40
Human	ENSG00000088899.15	LZTS3	NA	chr20	3162616	3173592	-	5.395	protein_coding	107	112	174	183	19	10	12	12	10	3
Human	ENSG00000088926.14	F11	NA	chr4	186266188	186289681	+	3.995	protein_coding	NA	NA	NA	NA	5	2	NA	NA	1	1
Human	ENSG00000088930.8	XRN2	NA	chr20	21303330	21389825	+	3.408	protein_coding	2121	2013	1313	1426	528	652	362	447	273	365
Human	ENSG00000088970.16	KIZ	NA	chr20	21125982	21246622	+	5.207	protein_coding	228	176	152	204	23	51	20	26	16	16
Human	ENSG00000088986.11	DYNLL1	NA	chr12	120469849	120498493	+	2.931	protein_coding	2068	1843	2139	2169	157	269	114	195	65	88
Human	ENSG00000088992.18	TESC	NA	chr12	117038922	117099479	-	1.926	protein_coding	NA	1	2	1	5	4	NA	2	3	NA
Human	ENSG00000089006.17	SNX5	NA	chr20	17941596	17968980	-	7.953	protein_coding	1412	1711	739	741	368	736	215	263	161	227
Human	ENSG00000089009.15	RPL6	NA	chr12	112405189	112418838	-	4.447	protein_coding	7201	5709	4926	5027	546	676	414	577	185	313
Human	ENSG00000089012.14	SIRPG	NA	chr20	1629151	1657779	-	2.242	protein_coding	NA	NA	NA	NA	2	1	NA	NA	1	1
Human	ENSG00000089022.14	MAPKAPK5	NA	chr12	111842227	111902222	+	13.74	protein_coding	577	685	525	491	106	175	60	96	36	42
Human	ENSG00000089041.17	P2RX7	NA	chr12	121132818	121188032	+	5.546	protein_coding	48	44	38	38	4	12	NA	3	NA	NA
Human	ENSG00000089048.14	ESF1	NA	chr20	13714321	13784886	-	3.216	protein_coding	289	358	259	271	214	320	91	103	55	79
Human	ENSG00000089050.16	RBBP9	NA	chr20	18486539	18497225	-	3.843	protein_coding	299	322	235	244	20	20	6	19	13	4
Human	ENSG00000089053.13	ANAPC5	NA	chr12	121308244	121399896	-	12.259	protein_coding	2145	2336	1360	1447	253	425	188	248	119	151
Human	ENSG00000089057.15	SLC23A2	NA	chr20	4852355	5010293	-	7.526	protein_coding	684	693	647	673	56	64	33	48	22	19
Human	ENSG00000089060.11	SLC8B1	NA	chr12	113298758	113359493	-	6.768	protein_coding	236	223	183	217	28	41	31	39	24	19
Human	ENSG00000089063.15	TMEM230	NA	chr20	5068231	5113103	-	3.051	protein_coding	960	872	812	922	147	191	74	82	50	50
Human	ENSG00000089091.16	DZANK1	NA	chr20	18383366	18467281	-	6.619	protein_coding	51	69	31	29	23	37	17	30	11	10
Human	ENSG00000089094.19	KDM2B	NA	chr12	121429095	121581023	-	13.632	protein_coding	644	780	544	533	83	95	58	79	26	28
Human	ENSG00000089101.19	CFAP61	NA	chr20	20052513	20360703	+	7.915	protein_coding	NA	NA	NA	NA	9	14	5	5	6	1
Human	ENSG00000089116.4	LHX5	NA	chr12	113462032	113472280	-	3.063	protein_coding	NA	NA	NA	NA	NA	2	3	1	1	1
Human	ENSG00000089123.16	TASP1	NA	chr20	13389391	13638932	-	2.897	protein_coding	100	98	73	52	81	93	32	49	26	33
Human	ENSG00000089127.14	OAS1	NA	chr12	112906782	112933222	+	4.964	protein_coding	NA	NA	NA	NA	3	1	NA	1	NA	NA
Human	ENSG00000089154.11	GCN1	NA	chr12	120127201	120194715	-	9.66	protein_coding	4481	5001	3265	3245	640	837	398	554	247	270
Human	ENSG00000089157.16	RPLP0	NA	chr12	120196698	120201235	-	3.988	protein_coding	15213	12395	6584	7089	3871	4636	1625	2231	1035	1456
Human	ENSG00000089159.16	PXN	NA	chr12	120210438	120265771	-	7.46	protein_coding	1827	2289	3244	3340	81	125	127	142	48	65
Human	ENSG00000089163.4	SIRT4	NA	chr12	120302315	120313249	+	1.222	protein_coding	16	13	12	1	8	12	8	8	3	5
Human	ENSG00000089169.15	RPH3A	NA	chr12	112570379	112898881	+	10.276	protein_coding	NA	NA	NA	NA	4	1	NA	NA	1	NA
Human	ENSG00000089177.19	KIF16B	NA	chr20	16272103	16573448	-	7.735	protein_coding	289	289	288	245	76	117	41	62	34	45
[truncated: 116,785 more rows]

## Sheet: ERCC norm counts
										ERCC normalized counts
Species	Gene_ID	Gene_name	circRNA annotation	Chromosome	Start	Stop	Strand	Size_(kb)	Gene_type	MRC5_Uninfected_R1	MRC5_Uninfected_R2	MRC5_Uninfected_R3	MRC5_Uninfected_R4	MRC5_Infected_12h_R1	MRC5_Infected_12h_R2	MRC5_Infected_12h_R3	MRC5_Infected_12h_R4	MRC5_Infected_24h_R3	MRC5_Infected_24h_R4
HSV-1	LAT	LAT	NA	KT899744.1	1	7600	-	7.599	lncRNA	NA	NA	NA	NA	19.2767	10.9835	287.44	194.095	402.585	215.833
HSV-1	LAT_1	LAT_1	NA	KT899744.1	118594	126984	+	8.39	lncRNA	NA	NA	NA	NA	15.3305	9.75029	245.97	151.429	356.751	202.014
HSV-1	LATintron	LATintron	NA	KT899744.1	4939	6897	-	1.958	lncRNA	NA	NA	NA	NA	10.4546	6.34998	988.742	667.11	1595.68	863.45
HSV-1	LATintron_1	LATintron_1	NA	KT899744.1	119297	121255	+	1.958	lncRNA	NA	NA	NA	NA	7.10248	2.76602	440.435	373.7	774.193	414.163
HSV-1	RL1	RL1	NA	KT899744.1	501	1223	+	0.722	protein_coding	NA	NA	NA	NA	40.967	18.5101	757.685	401.087	1134.69	754.573
HSV-1	RL2	RL2	NA	KT899744.1	2225	5475	+	3.25	protein_coding	NA	NA	NA	NA	305.47	164.897	1216.47	914.703	2045.05	1254.61
HSV-1	RL2_1	RL2_1	NA	KT899744.1	120719	123969	-	3.25	protein_coding	NA	NA	NA	NA	289.767	165.229	1894.63	1461.11	3261.29	1957.03
HSV-1	RS1	RS1	NA	KT899744.1	127068	130952	-	3.884	protein_coding	NA	NA	NA	NA	18.7478	8.57669	332.34	268.745	540.646	312.81
HSV-1	RS1_1	RS1_1	NA	KT899744.1	146835	150719	+	3.884	protein_coding	NA	NA	NA	NA	11.4081	8.57669	288.169	277.303	546.293	268.246
HSV-1	UL1	UL1	NA	KT899744.1	9187	9861	+	0.674	protein_coding	NA	NA	NA	NA	32504.8	17048.8	75573.8	50872	107390	70643.4
HSV-1	UL10	UL10	NA	KT899744.1	23055	24476	+	1.421	protein_coding	NA	NA	NA	NA	101382	61562.3	274955	276122	310992	208875
HSV-1	UL11	UL11	NA	KT899744.1	24644	24934	-	0.29	protein_coding	NA	NA	NA	NA	17527.5	10637.9	38851	39707.1	56844.7	38744.6
HSV-1	UL12	UL12	NA	KT899744.1	24850	26730	-	1.88	protein_coding	1.03128	NA	NA	NA	13408.9	7171.7	91472.5	86849.8	126959	77396.4
HSV-1	UL13	UL13	NA	KT899744.1	26789	28345	-	1.556	protein_coding	NA	NA	NA	NA	7255.95	3595.36	47879.8	42511.1	94531	57566.3
HSV-1	UL14	UL14	NA	KT899744.1	28099	28758	-	0.659	protein_coding	NA	NA	NA	NA	6754.34	3406.98	33596.3	41497.7	99486.8	58553.3
HSV-1	UL15	UL15	NA	KT899744.1	28863	34660	+	5.797	protein_coding	NA	NA	NA	NA	3510.8	1777.69	11074.6	10522.9	11086.3	6737.09
HSV-1	UL16	UL16	NA	KT899744.1	30021	31142	-	1.121	protein_coding	NA	NA	NA	NA	17961.2	8935.57	102551	93135.6	138389	86091.2
HSV-1	UL17	UL17	NA	KT899744.1	31233	33344	-	2.111	protein_coding	NA	NA	NA	NA	11996.8	5975.85	43760.4	32031.8	105158	60952.6
HSV-1	UL18	UL18	NA	KT899744.1	34941	35897	-	0.956	protein_coding	1.0137	NA	NA	NA	141698	74456.2	526016	503028	452184	289569
HSV-1	UL19	UL19	NA	KT899744.1	36251	40375	-	4.124	protein_coding	NA	0.109422	NA	NA	79701.9	41391.7	297643	285580	239762	149786
HSV-1	UL2	UL2	NA	KT899744.1	9734	10738	+	1.004	protein_coding	NA	NA	NA	NA	45270.4	20459.2	96906.9	107616	133372	84495.3
HSV-1	UL20	UL20	NA	KT899744.1	40664	41332	-	0.668	protein_coding	NA	NA	NA	NA	19302.1	10665.4	34649	25352.6	57376.7	33125.9
HSV-1	UL21	UL21	NA	KT899744.1	41919	43526	+	1.607	protein_coding	NA	NA	NA	NA	34159.2	18281.2	138642	138518	105870	72157.3
HSV-1	UL22	UL22	NA	KT899744.1	43708	46224	-	2.516	protein_coding	NA	NA	NA	NA	26994.4	15844.7	72323.4	63488.7	80707.3	51168.5
HSV-1	UL23	UL23	NA	KT899744.1	46514	47644	-	1.13	protein_coding	NA	NA	NA	NA	13178.8	6833.09	35489.1	41634	47019.2	27390.5
HSV-1	UL24	UL24	NA	KT899744.1	47579	48388	+	0.809	protein_coding	NA	NA	NA	NA	11775.4	6615.24	42491.4	46959.6	44872.8	29552.9
HSV-1	UL25	UL25	NA	KT899744.1	48654	50396	+	1.742	protein_coding	NA	NA	NA	NA	23055.4	12916.1	113953	102971	109548	77178.5
HSV-1	UL26	UL26	NA	KT899744.1	50663	52570	+	1.907	protein_coding	NA	NA	NA	NA	63350.5	36187.5	336674	281840	269312	197574
HSV-1	UL27	UL27	NA	KT899744.1	52939	55653	-	2.714	protein_coding	NA	NA	NA	NA	96709.9	53661.8	388471	411339	311698	210867
HSV-1	UL28	UL28	NA	KT899744.1	55661	58018	-	2.357	protein_coding	NA	NA	NA	NA	18925	9907.44	70128.7	61931.7	69423.5	44063.3
HSV-1	UL29	UL29	NA	KT899744.1	58322	61912	-	3.59	protein_coding	NA	NA	NA	NA	24662.8	11938	83886.8	82284.8	97588.5	59966.7
HSV-1	UL3	UL3	NA	KT899744.1	10807	11514	+	0.707	protein_coding	NA	NA	NA	NA	61754.9	29068.3	180043	128727	256417	169700
HSV-1	UL30	UL30	NA	KT899744.1	62669	66376	+	3.707	protein_coding	NA	NA	NA	NA	17082.3	7566.22	68088.9	70280.9	43587.6	29669.5
HSV-1	UL31	UL31	NA	KT899744.1	66321	67241	-	0.92	protein_coding	1.05412	NA	NA	NA	84954	43739.6	229014	249437	304421	211019
HSV-1	UL32	UL32	NA	KT899744.1	67234	69024	-	1.79	protein_coding	NA	NA	NA	NA	5958.25	3096.74	23232	23686.6	33111.5	20029.6
HSV-1	UL33	UL33	NA	KT899744.1	69023	69415	+	0.392	protein_coding	NA	NA	NA	NA	8899.63	4452.59	29485.2	28243.6	25483.3	15377.5
HSV-1	UL34	UL34	NA	KT899744.1	69495	70322	+	0.827	protein_coding	NA	NA	NA	NA	22695.2	11073.8	76455.7	65220.4	60079.4	43999.2
HSV-1	UL35	UL35	NA	KT899744.1	70428	70766	+	0.338	protein_coding	NA	1.82801	NA	NA	183329	110185	817062	598815	959975	710869
HSV-1	UL36	UL36	NA	KT899744.1	70911	80315	-	9.404	protein_coding	NA	NA	NA	NA	14276.8	7091.78	134011	117855	163013	87619.6
HSV-1	UL37	UL37	NA	KT899744.1	80553	83924	-	3.371	protein_coding	NA	NA	NA	NA	28636	15371.9	91226.2	88462.9	86339.3	49280.8
HSV-1	UL38	UL38	NA	KT899744.1	84364	85761	+	1.397	protein_coding	NA	NA	NA	NA	54560.7	33031	233213	212981	256730	169187
HSV-1	UL39	UL39	NA	KT899744.1	86276	89689	+	3.413	protein_coding	NA	NA	NA	NA	53689.9	32824.4	207382	196233	206687	133410
HSV-1	UL4	UL4	NA	KT899744.1	11673	12272	-	0.599	protein_coding	NA	NA	NA	NA	12189.1	5802.72	70905.4	74296.7	59251.9	39706.8
HSV-1	UL40	UL40	NA	KT899744.1	89758	90780	+	1.022	protein_coding	0.947058	0.526115	NA	NA	73246.5	46439	284284	318259	215820	153309
HSV-1	UL41	UL41	NA	KT899744.1	91000	92469	-	1.469	protein_coding	NA	NA	NA	NA	22238.3	12306.6	71940.3	76343.5	129560	77259
HSV-1	UL42	UL42	NA	KT899744.1	92945	94411	+	1.466	protein_coding	NA	NA	NA	NA	96549.8	51264.3	246844	240197	234185	167876
HSV-1	UL43	UL43	NA	KT899744.1	94633	95880	+	1.247	protein_coding	NA	NA	NA	NA	8047.74	4625.46	23007.2	17077.7	47615.7	29297.3
HSV-1	UL44	UL44	NA	KT899744.1	96141	97676	+	1.535	protein_coding	NA	NA	NA	NA	163987	100379	927172	837712	992460	615765
HSV-1	UL45	UL45	NA	KT899744.1	97861	98379	+	0.518	protein_coding	NA	NA	NA	NA	311769	181970	1.26699e+06	1.0736e+06	1.30971e+06	815476
HSV-1	UL46	UL46	NA	KT899744.1	98625	100784	-	2.159	protein_coding	0.4421	NA	NA	NA	166419	94548.3	910787	889510	1.24761e+06	768580
HSV-1	UL47	UL47	NA	KT899744.1	100867	102948	-	2.081	protein_coding	NA	NA	NA	NA	149762	79965.5	541663	506718	1.01271e+06	593404
HSV-1	UL48	UL48	NA	KT899744.1	103439	104911	-	1.472	protein_coding	NA	NA	NA	NA	239077	114503	1.05499e+06	907150	1.09102e+06	720612
HSV-1	UL49	UL49	NA	KT899744.1	105320	106225	-	0.905	protein_coding	NA	NA	NA	NA	121868	61728.3	896936	888457	891313	601974
HSV-1	UL49A	UL49A	NA	KT899744.1	106552	106827	-	0.275	protein_coding	NA	NA	3.25605	NA	107495	59244.4	640235	460741	837237	516473
HSV-1	UL5	UL5	NA	KT899744.1	12333	14981	-	2.648	protein_coding	NA	NA	NA	NA	8300.01	3985.96	41148.6	43597.2	36959.8	21811.3
HSV-1	UL50	UL50	NA	KT899744.1	106844	107959	+	1.115	protein_coding	NA	NA	NA	NA	40758.4	19011	71969.4	53348.2	97732.5	56155.1
HSV-1	UL51	UL51	NA	KT899744.1	108111	108845	-	0.734	protein_coding	NA	NA	NA	NA	78396.6	35903.7	227892	194453	218291	137576
HSV-1	UL52	UL52	NA	KT899744.1	108882	112058	+	3.176	protein_coding	NA	NA	NA	NA	12755.8	6964.54	35889.8	33346.9	66107.5	37766.5
HSV-1	UL53	UL53	NA	KT899744.1	112013	113029	+	1.016	protein_coding	NA	NA	NA	NA	17487	10203.3	44797.2	45533.5	52251.5	32265.1
HSV-1	UL54	UL54	NA	KT899744.1	113568	115106	+	1.538	protein_coding	NA	NA	NA	NA	17280.6	10043.1	74300.8	73698.4	96513.2	60058.3
HSV-1	UL55	UL55	NA	KT899744.1	115330	115890	+	0.56	protein_coding	NA	NA	NA	NA	10283.1	6067.77	40629	50122.1	75257.5	47440
HSV-1	UL56	UL56	NA	KT899744.1	116057	116761	-	0.704	protein_coding	NA	NA	NA	NA	28076.8	12126	106398	80670.2	152103	90244.5
HSV-1	UL6	UL6	NA	KT899744.1	14980	17010	+	2.03	protein_coding	NA	NA	NA	NA	30861	13672.9	87067	81812.7	128568	73893
HSV-1	UL7	UL7	NA	KT899744.1	16985	17875	+	0.89	protein_coding	NA	NA	NA	NA	36465.4	16678.9	79476.9	71531.5	89679	51004.2
HSV-1	UL8	UL8	NA	KT899744.1	18075	20327	-	2.252	protein_coding	NA	NA	NA	NA	8100.58	4173.24	35238.7	33398.4	40274.9	22387.4
HSV-1	UL9	UL9	NA	KT899744.1	20555	23110	-	2.555	protein_coding	NA	NA	NA	NA	17736	9275.31	44721.5	45567	59139.8	35639.5
HSV-1	US1	US1	NA	KT899744.1	132471	133733	+	1.262	protein_coding	NA	0.41492	NA	NA	59575.8	27193.7	168698	174717	134835	100264
HSV-1	US10	US10	NA	KT899744.1	143970	144872	-	0.902	protein_coding	NA	NA	NA	NA	NA	NA	NA	NA	NA	NA
HSV-1	US11	US11	NA	KT899744.1	144574	145023	-	0.449	protein_coding	NA	NA	NA	NA	NA	NA	NA	NA	NA	NA
HSV-1	US12	US12	NA	KT899744.1	145088	145354	-	0.266	protein_coding	NA	NA	NA	NA	164004	77677.5	489082	420091	681173	471777
HSV-1	US2	US2	NA	KT899744.1	133879	134754	-	0.875	protein_coding	NA	NA	NA	NA	30179.5	14720.5	126720	131123	265599	152777
HSV-1	US3	US3	NA	KT899744.1	135048	136493	+	1.445	protein_coding	NA	NA	NA	NA	7179.87	3543.06	28231.8	30609.4	61261.7	42730.9
HSV-1	US4	US4	NA	KT899744.1	136570	137289	+	0.719	protein_coding	NA	NA	NA	NA	26769.2	16035.5	137670	145844	207598	145721
HSV-1	US5	US5	NA	KT899744.1	137560	137838	+	0.278	protein_coding	NA	NA	NA	NA	16693.8	10017.3	88099.4	51614.6	193451	128736
HSV-1	US6	US6	NA	KT899744.1	138247	139431	+	1.184	protein_coding	NA	NA	NA	NA	62026.7	35310.5	355066	329581	513140	341610
HSV-1	US7	US7	NA	KT899744.1	139615	140766	+	1.151	protein_coding	NA	NA	NA	NA	61745.1	37531.6	497985	472920	602760	423643
HSV-1	US8	US8	NA	KT899744.1	141055	142707	+	1.652	protein_coding	NA	0.306424	NA	NA	24684.3	15183.8	93238	90740.9	188598	124119
HSV-1	US8A	US8A	NA	KT899744.1	142556	143128	+	0.572	protein_coding	NA	NA	NA	NA	9820.35	6501.15	58480	74999	94030.8	61359.3
HSV-1	US9	US9	NA	KT899744.1	143125	143298	+	0.173	protein_coding	NA	NA	NA	NA	67148	39783.6	154059	186842	246107	162588
Human	ENSG00000000003.15	TSPAN6	NA	chrX	100627107	100639991	-	4.536	protein_coding	93.0593	55.8629	128.564	120.39	1.34789	1.1471	2.54918	1.94452	1.20863	0.497115
Human	ENSG00000000005.6	TNMD	NA	chrX	100584935	100599885	+	1.476	protein_coding	NA	NA	NA	NA	NA	NA	NA	NA	NA	NA
Human	ENSG00000000419.13	DPM1	NA	chr20	50934866	50958555	-	1.207	protein_coding	393.094	393.414	655.495	505.91	53.3935	31.94	96.364	102.839	42.8348	57.4575
Human	ENSG00000000457.14	SCYL3	NA	chr1	169849630	169894267	-	6.883	protein_coding	30.112	24.7305	26.3328	27.3722	5.28985	2.68836	1.13919	6.25916	2.36688	1.93128
Human	ENSG00000000460.17	C1orf112	NA	chr1	169662006	169854080	+	5.97	protein_coding	38.5173	59.3696	13.7691	21.2965	6.88876	5.4667	6.97766	6.712	3.06723	2.37415
Human	ENSG00000000938.13	FGR	NA	chr1	27612063	27635185	-	3.382	protein_coding	NA	NA	NA	NA	NA	NA	0.175757	0.377452	0.160555	0.321161
Human	ENSG00000000971.16	CFH	NA	chr1	196652042	196747504	+	7.98	protein_coding	82.1252	57.8335	97.1813	95.118	1.66919	1.31207	0.586175	1.04802	0.461072	0.650559
Human	ENSG00000001036.14	FUCA2	NA	chr6	143494811	143511720	-	2.822	protein_coding	637.543	694.641	1112.11	1015.63	5.33654	3.89873	8.95034	7.29688	4.52412	3.54364
Human	ENSG00000001084.13	GCLC	NA	chr6	53497340	53616970	-	8.618	protein_coding	150.96	80.1352	192.988	193.952	2.32587	2.50231	3.40395	7.6798	1.83579	3.391
Human	ENSG00000001167.14	NFYA	NA	chr6	41072944	41099976	+	3.811	protein_coding	242.878	250.741	307.117	279.779	15.0559	11.6589	17.8402	24.9909	9.07505	7.86493
Human	ENSG00000001460.18	STPG1	NA	chr1	24356998	24416934	-	8.511	protein_coding	12.1543	9.51221	12.8862	14.9962	1.50045	0.790923	0.720996	0.800047	0.271084	0.533049
Human	ENSG00000001461.17	NIPAL3	NA	chr1	24415801	24472976	+	9.396	protein_coding	140.077	177.89	191.494	179.777	4.04873	3.01516	2.27159	3.90412	2.01095	2.32733
Human	ENSG00000001497.18	LAS1L	NA	chrX	65438548	65534810	-	12.555	protein_coding	41.7242	36.4996	38.8739	40.9035	3.19837	2.69872	2.92457	3.10889	1.63956	1.42462
Human	ENSG00000001561.7	ENPP4	NA	chr6	46129988	46146688	+	4.644	protein_coding	2.11505	0.455767	0.121609	0.639853	NA	NA	NA	NA	NA	NA
Human	ENSG00000001617.12	SEMA3F	NA	chr3	50155044	50189075	+	4.826	protein_coding	138.643	121.015	362.874	375.937	15.0523	6.38084	26.6925	26.5108	14.5692	15.1718
Human	ENSG00000001626.16	CFTR	NA	chr7	117287119	117715971	+	9.942	protein_coding	6.86444	0.604164	3.34497	5.11347	0.665459	0.257344	0.179756	0.247647	0.164283	0.328373
Human	ENSG00000001629.10	ANKIB1	NA	chr7	92245973	92401383	+	7.389	protein_coding	184.066	154.024	203.382	190.104	17.9067	13.7348	18.3243	26.6716	17.5502	12.6757
Human	ENSG00000001630.17	CYP51A1	NA	chr7	92112152	92134803	-	3.529	protein_coding	40.8419	21.95	10.4591	13.739	0.964708	0.922009	0.167666	0.360283	0.153016	NA
Human	ENSG00000001631.16	KRIT1	NA	chr7	92198968	92246166	-	6.204	protein_coding	15.0991	13.438	12.1517	12.5392	0.523384	0.690128	0.774692	1.50674	0.279954	0.549911
Human	ENSG00000002016.18	RAD52	NA	chr12	911735	990053	-	4.503	protein_coding	46.6279	49.5783	46.4741	53.7599	6.6976	4.12565	4.32523	3.80474	1.56826	3.07134
Human	ENSG00000002079.14	MYH16	NA	chr7	99238828	99311130	+	6.307	transcribed_unitary_pseudogene	NA	NA	NA	NA	0.0539779	0.158737	0.297587	0.297438	0.173765	0.346689
Human	ENSG00000002330.14	BAD	NA	chr11	64269829	64284704	-	1.708	protein_coding	253.6	213.535	273.148	273.446	8.23591	4.79115	9.77171	22.8807	6.31095	7.94564
Human	ENSG00000002549.12	LAP3	NA	chr4	17577191	17607972	+	3.785	protein_coding	214.336	201.084	196.27	203.763	42.1731	29.0851	45.2535	43.3854	51.0114	47.7256
Human	ENSG00000002586.20	CD99	NA	chrX	2691186	2741309	+	4.858	protein_coding	NA	NA	NA	NA	NA	NA	NA	NA	NA	NA
Human	ENSG00000002586.20_PAR_Y	CD99	NA	chrY	2691186	2741309	+	4.858	protein_coding	NA	NA	NA	NA	NA	NA	NA	NA	NA	NA
Human	ENSG00000002587.10	HS3ST1	NA	chr4	11393149	11429564	-	7.435	protein_coding	0.514949	0.194109	0.457291	0.117498	NA	0.168789	NA	NA	NA	0.0636111
Human	ENSG00000002726.21	AOC1	NA	chr7	150824626	150861504	+	3.786	protein_coding	NA	NA	NA	NA	NA	NA	NA	NA	NA	NA
Human	ENSG00000002745.13	WNT16	NA	chr7	121325366	121341104	+	3.264	protein_coding	16.2431	26.2494	61.2667	81.7207	2.98836	2.06839	5.32809	4.34392	0.578574	0.712401
Human	ENSG00000002746.15	HECW1	NA	chr7	43112628	43566001	+	13.935	protein_coding	3.48556	3.21068	7.09545	7.69147	0.492861	0.353943	0.681235	0.365406	0.339887	0.618215
Human	ENSG00000002822.15	MAD1L1	NA	chr7	1815792	2233243	-	7.23	protein_coding	3.84578	3.49053	1.18188	1.29943	0.939857	0.78167	1.40912	0.956384	NA	0.381105
Human	ENSG00000002834.18	LASP1	NA	chr17	38869858	38921770	+	7.061	protein_coding	1229.39	1420.11	2753.93	2256.51	49.7179	37.3082	123.361	131.197	74.2739	66.1936
Human	ENSG00000002919.15	SNX11	NA	chr17	48103356	48123601	+	4.133	protein_coding	61.4225	46.5589	48.3923	51.4136	2.91644	2.18336	5.64169	2.54848	2.52743	2.16525
Human	ENSG00000002933.9	TMEM176A	NA	chr7	150800402	150805118	+	3.477	protein_coding	15.827	3.43153	56.0301	51.2441	NA	0.219144	0.57554	1.21834	0.538675	0.664824
Human	ENSG00000003056.8	M6PR	NA	chr12	8940360	8949761	-	3.585	protein_coding	309.462	310.25	438.559	442.717	8.11894	5.23872	8.99316	6.10922	3.94345	5.18706
Human	ENSG00000003096.14	KLHL13	NA	chrX	117897812	118117340	-	6.983	protein_coding	24.119	24.5983	7.99975	6.75649	0.33707	0.411743	0.0787304	0.170738	0.244918	0.395869
Human	ENSG00000003137.8	CYP26B1	NA	chr2	72129237	72148038	-	5.015	protein_coding	0.379595	0.302369	0.722915	1.92901	2.7616	1.84126	5.64623	3.71962	1.07898	0.693939
Human	ENSG00000003147.19	ICA1	NA	chr7	8113183	8262687	-	4.883	protein_coding	NA	NA	NA	NA	0.150994	0.1004	NA	NA	NA	NA
Human	ENSG00000003249.15	DBNDD1	NA	chr16	90004870	90019890	-	4.462	protein_coding	36.8808	38.7462	72.2001	89.992	0.449497	0.721109	2.40505	3.46241	1.23131	1.52976
Human	ENSG00000003393.15	ALS2	NA	chr2	201700266	201780956	-	10.438	protein_coding	101.926	109.965	101.093	106.308	9.22554	8.44705	8.55699	10.3258	6.18125	3.86032
Human	ENSG00000003400.15	CASP10	NA	chr2	201182897	201229406	+	7.581	protein_coding	1.41476	0.414366	0.447064	0.796772	1.32305	1.04307	1.33703	1.20999	0.141139	0.522766
Human	ENSG00000003402.20	CFLAR	NA	chr2	201116153	201176687	+	22.479	protein_coding	45.0088	41.474	83.2705	81.2609	3.65151	2.49918	6.83115	7.37146	2.26106	2.37926
Human	ENSG00000003436.16	TFPI	NA	chr2	187464229	187565760	-	11.714	protein_coding	210.248	206.193	512.175	484.815	2.41845	1.44096	3.68301	4.8913	1.98192	2.60557
Human	ENSG00000003509.16	NDUFAF7	NA	chr2	37231630	37253403	+	3.651	protein_coding	60.9384	62.4979	62.7552	64.9485	15.3024	12.4574	15.3335	19.6556	10.8824	8.88837
Human	ENSG00000003756.17	RBM5	NA	chr3	50088918	50119021	+	10.357	protein_coding	191.665	220.499	203.637	189.228	14.5484	10.6212	15.7225	25.1228	8.63222	10.294
Human	ENSG00000003987.14	MTMR7	NA	chr8	17296793	17413528	-	6.928	protein_coding	0.412802	0.21017	NA	0.126811	0.103346	0.0336658	0.0794231	0.0806671	NA	0.146625
Human	ENSG00000003989.18	SLC7A2	NA	chr8	17497087	17570573	+	7.905	protein_coding	111.698	86.0138	124.62	117.644	3.38135	3.95839	5.92776	7.52176	2.87388	2.99259
Human	ENSG00000004059.11	ARF5	NA	chr7	127588385	127591700	+	1.825	protein_coding	309.554	296.966	507.932	476.644	5.6118	5.98559	11.2203	13.3082	7.92974	10.4137
Human	ENSG00000004139.14	SARM1	NA	chr17	28364355	28404049	+	11.105	protein_coding	32.3558	30.7217	41.0684	45.7748	3.28652	1.91858	4.71646	3.86195	0.894029	0.677615
Human	ENSG00000004142.12	POLDIP2	NA	chr17	28346632	28357527	-	2.67	protein_coding	473.181	505.318	661.177	625.287	13.4885	13.9026	24.4587	39.6116	10.1716	13.1238
Human	ENSG00000004399.13	PLXND1	NA	chr3	129555213	129606676	-	9.557	protein_coding	185.272	188.867	390.423	369.385	4.13667	5.02619	10.3523	12.3551	6.14052	4.87448
Human	ENSG00000004455.17	AK2	NA	chr1	33007939	33080996	-	9.625	protein_coding	125.36	133.348	133.573	141.89	7.45885	6.43183	8.06169	9.06802	5.51293	4.06472
Human	ENSG00000004468.13	CD38	NA	chr4	15778274	15853232	+	6.857	protein_coding	NA	NA	NA	NA	1.68476	1.07516	1.25972	1.23721	0.250012	0.148286
Human	ENSG00000004478.8	FKBP4	NA	chr12	2794969	2805423	+	5.163	protein_coding	188.569	240.081	234.005	208.229	12.8949	10.2552	16.2691	16.6105	13.301	11.4154
Human	ENSG00000004487.17	KDM1A	NA	chr1	23019442	23083689	+	5.44	protein_coding	326.3	307.259	303.366	282.178	12.5981	10.3491	17.2337	21.7942	11.2407	13.911
Human	ENSG00000004534.15	RBM6	NA	chr3	49940006	50100045	+	7.299	protein_coding	150.884	148.982	142.291	160.411	25.0568	22.647	34.1104	42.9887	30.2091	31.5998
Human	ENSG00000004660.15	CAMKK1	NA	chr17	3860314	3894891	-	7.433	protein_coding	9.64646	12.6928	11.1688	11.5589	1.16163	0.64608	1.9166	1.87279	0.991233	1.05104
Human	ENSG00000004700.16	RECQL	NA	chr12	21468909	21501669	-	3.779	protein_coding	427.362	535.642	410.313	397.666	24.4408	18.5906	17.1897	19.1873	11.7904	14.5274
Human	ENSG00000004766.17	VPS50	NA	chr7	93232339	93361123	+	9.559	protein_coding	48.533	46.0488	37.163	47.7846	3.43847	4.57661	2.85365	3.38765	2.49394	2.21063
Human	ENSG00000004776.13	HSPB6	NA	chr19	35754565	35758079	-	1.724	protein_coding	45.8069	64.5493	598.789	680.817	3.84625	2.98652	51.5028	63.9284	34.5175	27.1487
Human	ENSG00000004777.18	ARHGAP33	NA	chr19	35774531	35788822	+	5.26	protein_coding	12.3432	18.7327	18.7064	24.9505	1.87374	1.19992	5.70571	3.85362	3.53917	2.86246
Human	ENSG00000004779.10	NDUFAB1	NA	chr16	23581013	23596316	-	1.548	protein_coding	332.714	375.278	374.664	371.161	12.394	8.73112	12.8177	11.0269	3.50345	6.8326
Human	ENSG00000004799.8	PDK4	NA	chr7	95583498	95596516	-	4.544	protein_coding	1.28519	NA	5.76399	14.5632	NA	NA	0.126718	0.744636	NA	NA
Human	ENSG00000004809.14	SLC22A16	NA	chr6	110424686	110476641	-	3.907	protein_coding	NA	NA	NA	NA	0.40758	0.262163	0.322801	NA	0.136391	0.427302
Human	ENSG00000004838.14	ZMYND10	NA	chr3	50341109	50345732	-	2.889	protein_coding	2.7327	1.93734	0.472976	1.45767	0.413891	0.454408	0.450967	2.04416	0.664155	0.381538
Human	ENSG00000004846.16	ABCB5	NA	chr7	20615206	20777038	+	9.257	protein_coding	NA	NA	NA	NA	0.0356113	0.0785583	NA	0.267767	0.112615	0.0500559
Human	ENSG00000004848.8	ARX	NA	chrX	25003693	25016420	-	3.114	protein_coding	NA	NA	NA	NA	NA	NA	NA	NA	NA	NA
Human	ENSG00000004864.14	SLC25A13	NA	chr7	96120219	96322147	-	3.71	protein_coding	85.5565	82.2673	88.595	89.3092	21.7521	13.1126	22.3214	26.8213	16.4764	20.2262
Human	ENSG00000004866.22	ST7	NA	chr7	116953237	117230176	+	6.526	protein_coding	38.8932	35.1612	44.0898	46.7234	3.92535	3.16415	4.49329	7.04678	2.77354	5.05453
Human	ENSG00000004897.12	CDC27	NA	chr17	47117702	47189422	-	6.824	protein_coding	302.798	349.734	429.233	382.278	17.2266	15.7328	20.0122	25.3989	10.5745	12.2754
Human	ENSG00000004939.15	SLC4A1	NA	chr17	44248389	44268141	-	5.125	protein_coding	NA	NA	NA	NA	0.143282	NA	NA	0.112187	NA	NA
Human	ENSG00000004948.16	CALCR	NA	chr7	93424485	93574730	-	4.222	protein_coding	NA	NA	NA	NA	0.581536	NA	NA	0.138692	NA	0.991407
Human	ENSG00000004961.15	HCCS	NA	chrX	11111300	11123086	+	2.343	protein_coding	105.371	101.108	205.711	171.448	6.7572	8.71629	8.91839	9.72983	5.58274	7.59173
Human	ENSG00000004975.12	DVL2	NA	chr17	7225341	7234517	-	5.321	protein_coding	142.558	165.065	186.736	191.418	12.2692	8.45455	29.6023	21.5832	14.589	17.2072
Human	ENSG00000005001.10	PRSS22	NA	chr16	2852729	2858170	-	2.384	protein_coding	NA	0.202776	NA	0.401362	NA	NA	NA	NA	0.238387	NA
Human	ENSG00000005007.13	UPF1	NA	chr19	18831958	18868230	+	8.573	protein_coding	170.845	227.426	280.982	290.527	6.12855	3.84777	8.93913	11.0528	4.88271	4.7873
Human	ENSG00000005020.13	SKAP2	NA	chr7	26667067	26995239	-	5.361	protein_coding	85.0785	73.446	108.392	113.047	5.8401	4.74061	3.73033	6.37865	3.79191	4.29843
Human	ENSG00000005022.6	SLC25A5	NA	chrX	119468421	119471396	+	1.555	protein_coding	1159.82	1236.73	1150.99	892.069	28.0639	20.6912	32.3669	62.4495	23.5893	26.471
Human	ENSG00000005059.16	MCUB	NA	chr4	109560208	109688719	+	3.555	protein_coding	38.1624	30.1832	19.7874	19.371	1.48527	1.23677	0.988866	1.4076	0.727206	1.19647
Human	ENSG00000005073.6	HOXA11	NA	chr7	27181156	27185232	-	2.669	protein_coding	NA	0.178572	NA	0.751088	NA	NA	NA	0.229078	NA	NA
Human	ENSG00000005075.15	POLR2J	NA	chr7	102473117	102478907	-	1.355	protein_coding	228.232	195.044	164.989	173.851	11.8197	7.4838	11.8942	14.8644	6.09472	3.43493
Human	ENSG00000005100.13	DHX33	NA	chr17	5440916	5468982	-	5.789	protein_coding	89.5837	102.174	103.498	109.717	22.0061	16.2234	43.8999	47.8447	15.219	18.5729
Human	ENSG00000005102.14	MEOX1	NA	chr17	43640388	43661922	-	2.674	protein_coding	NA	NA	0.231092	NA	NA	NA	NA	NA	NA	NA
Human	ENSG00000005108.16	THSD7A	NA	chr7	11370364	11832198	-	10.921	protein_coding	1.33783	0.656005	0.361473	0.537169	0.170366	0.233228	NA	0.0490254	NA	0.0417792
Human	ENSG00000005156.12	LIG3	NA	chr17	34980511	35009743	+	12.901	protein_coding	64.9287	69.0225	61.2702	69.549	6.08657	4.02297	4.83249	5.07411	2.15807	0.921202
Human	ENSG00000005175.10	RPAP3	NA	chr12	47661248	47706030	-	5.35	protein_coding	86.4574	70.0911	105.157	102.189	6.55009	3.50048	5.25596	9.27285	4.46801	3.62038
Human	ENSG00000005187.12	ACSM3	NA	chr16	20610242	20797581	+	7.51	protein_coding	0.770367	0.191928	0.0695309	0.380738	NA	NA	NA	NA	NA	NA
Human	ENSG00000005189.20	REXO5	NA	chr16	20806428	20849665	+	4.111	protein_coding	29.8435	47.569	7.32023	10.3657	2.20731	2.84654	2.01616	0.830868	1.16155	0.553569
Human	ENSG00000005194.15	CIAPIN1	NA	chr16	57428186	57447420	-	3.383	protein_coding	170.529	142.221	140.43	142.943	10.2725	9.6314	10.1657	12.7751	5.01207	7.33986
Human	ENSG00000005206.17	SPPL2B	NA	chr19	2328614	2355095	+	7.419	protein_coding	53.2283	52.311	72.111	80.2099	1.87178	1.73003	1.92061	3.09343	1.30463	1.23158
Human	ENSG00000005238.20	FAM214B	NA	chr9	35104111	35116341	-	6.375	protein_coding	93.4672	71.0092	116.959	139.388	2.05235	1.79764	0.99299	3.12254	0.707413	0.437328
Human	ENSG00000005243.10	COPZ2	NA	chr17	48026166	48038030	-	1.866	protein_coding	339.659	298.173	364.472	289.787	14.9427	8.68995	9.89818	12.9886	7.73308	7.21302
Human	ENSG00000005249.13	PRKAR2B	NA	chr7	107044704	107161811	+	4.262	protein_coding	75.2856	60.8858	133.691	146.333	3.05682	3.09215	3.54886	7.77252	1.85869	4.46736
Human	ENSG00000005302.19	MSL3	NA	chrX	11758158	11775772	+	9.78	protein_coding	31.0144	24.949	34.5516	38.8549	2.32927	2.28247	3.58501	3.30398	1.42871	1.872
Human	ENSG00000005339.15	CREBBP	NA	chr16	3725053	3880713	-	15.479	protein_coding	101.073	101.981	213.848	217.94	6.32843	4.44056	16.2147	20.98	5.96004	6.98265
Human	ENSG00000005379.17	TSPOAP1	NA	chr17	58301227	58328795	-	11.389	protein_coding	4.7262	2.91469	2.58849	2.39784	1.4249	1.58618	1.83566	1.86489	0.0890944	0.387659
Human	ENSG00000005381.8	MPO	NA	chr17	58269854	58280935	-	3.527	protein_coding	NA	NA	NA	NA	0.965301	1.00326	2.38908	0.360506	0.153114	NA
Human	ENSG00000005421.9	PON1	NA	chr7	95297675	95324532	-	2.657	protein_coding	NA	NA	NA	NA	NA	0.189944	0.494784	0.230211	NA	NA
Human	ENSG00000005436.14	GCFC2	NA	chr2	75651999	75710985	-	5.462	protein_coding	34.0581	22.7859	26.8893	27.5608	1.2737	1.36447	2.07508	3.85386	0.979716	0.748128
Human	ENSG00000005448.17	WDR54	NA	chr2	74421677	74425755	+	2.852	protein_coding	56.6933	62.6759	24.5948	35.0418	1.21523	0.952118	1.26221	2.35838	0.426144	0.602826
Human	ENSG00000005469.12	CROT	NA	chr7	87345663	87399794	+	4.995	protein_coding	130.842	91.7215	127.391	119.808	6.84096	3.8829	3.1508	6.355	2.88136	4.64395
Human	ENSG00000005471.19	ABCB4	NA	chr7	87401695	87480435	-	7.728	protein_coding	1.38735	0.0539627	0.437189	NA	0.582542	0.512415	0.512046	1.08547	0.389063	0.511903
Human	ENSG00000005483.21	KMT2E	NA	chr7	105014189	105115019	+	9.949	protein_coding	110.274	103.811	263.63	242.035	27.9768	17.9041	54.928	65.725	30.0286	29.2055
Human	ENSG00000005486.17	RHBDD2	NA	chr7	75842601	75888926	+	2.39	protein_coding	173.747	141.086	368.63	378.409	6.38959	2.61726	12.8318	17.8684	9.04019	5.18706
Human	ENSG00000005513.10	SOX8	NA	chr16	981769	986979	+	4.47	protein_coding	0.645044	NA	0.45622	1.1577	0.0783925	0.0532796	0.599262	0.433508	0.117139	0.505145
Human	ENSG00000005700.15	IBTK	NA	chr6	82169985	82247754	-	8.719	protein_coding	205.048	206.984	240.246	204.663	11.0206	8.93119	10.2201	15.3048	8.12667	7.49967
Human	ENSG00000005801.18	ZNF195	NA	chr11	3339260	3379222	-	11.711	protein_coding	44.8796	47.8498	47.675	49.4948	3.84183	2.87728	5.3793	5.71622	3.20904	3.28007
Human	ENSG00000005810.18	MYCBP2	NA	chr13	77044656	77327094	-	15.987	protein_coding	218.978	232.352	222.366	199.286	13.6957	11.7493	13.6196	17.6811	5.57275	5.78317
Human	ENSG00000005812.11	FBXL3	NA	chr13	76992597	77027195	-	7.076	protein_coding	103.291	97.4376	94.3314	87.8956	4.69003	3.80093	3.48103	4.21958	0.940916	1.77642
Human	ENSG00000005844.19	ITGAL	NA	chr16	30472657	30523567	+	9.864	protein_coding	NA	NA	0.0506356	NA	0.0332423	0.0735012	NA	0.117	0.104814	NA
Human	ENSG00000005882.12	PDK2	NA	chr17	50094736	50112152	+	5.471	protein_coding	60.5147	35.544	75.2397	85.8965	1.27142	0.942603	1.76768	3.07463	1.25844	1.2241
Human	ENSG00000005884.18	ITGA3	NA	chr17	50055967	50090481	+	9.802	protein_coding	558.865	832.783	1056.85	964.768	11.8053	11.6096	26.459	26.0672	10.0902	10.7693
Human	ENSG00000005889.16	ZFX	NA	chrX	24149172	24216255	+	9.037	protein_coding	104.593	98.9468	93.2483	84.8598	11.6494	7.66513	10.4708	10.9487	5.20465	5.0987
Human	ENSG00000005893.16	LAMP2	NA	chrX	120426147	120469365	-	9.404	protein_coding	317.569	315.83	484.637	436.986	8.51631	6.82171	11.5862	13.5829	5.75811	5.12102
Human	ENSG00000005961.19	ITGA2B	NA	chr17	44372179	44389649	-	5.695	protein_coding	0.333479	0.262046	0.0959213	0.700367	0.971986	0.804385	2.87608	1.6547	0.675106	0.714727
Human	ENSG00000005981.13	ASB4	NA	chr7	95478443	95540233	+	4.606	protein_coding	NA	NA	NA	NA	0.0758868	0.0516326	NA	NA	NA	NA
Human	ENSG00000006007.12	GDE1	NA	chr16	19501692	19522123	-	4.39	protein_coding	263.957	191.6	449.771	425.089	5.07023	2.99776	8.92542	11.7268	2.55232	2.50643
Human	ENSG00000006015.18	REX1BD	NA	chr19	18588684	18592337	+	3.371	protein_coding	74.326	73.0243	123.874	130.27	2.73705	1.56553	5.96061	3.68623	1.2212	1.66907
Human	ENSG00000006016.11	CRLF1	NA	chr19	18572219	18607741	-	2.967	protein_coding	27.055	10.6471	21.6478	35.5153	0.40211	NA	0.94356	0.435587	0.892099	0.17368
Human	ENSG00000006025.12	OSBPL7	NA	chr17	47807371	47821834	-	6.572	protein_coding	27.5699	29.348	28.4308	33.5494	2.06008	1.9196	3.37513	3.53223	1.13923	1.92589
Human	ENSG00000006042.12	TMEM98	NA	chr17	32927909	32945106	+	5.187	protein_coding	181.819	139.515	290.285	272.444	1.71563	1.66466	6.51203	5.75671	2.92592	3.04499
Human	ENSG00000006047.13	YBX2	NA	chr17	7288262	7294639	-	4.631	protein_coding	0.203198	0.209541	0.122006	NA	0.15992	0.162303	0.7378	0.729343	0.389614	0.106743
Human	ENSG00000006059.4	KRT33A	NA	chr17	41346091	41350828	-	1.303	protein_coding	NA	NA	NA	NA	NA	NA	NA	1.07181	0.471886	NA
Human	ENSG00000006062.17	MAP3K14	NA	chr17	45263118	45317029	-	5.668	protein_coding	29.8305	29.7665	38.144	40.1325	1.39022	1.21088	1.69976	1.66333	0.678743	0.607014
Human	ENSG00000006071.15	ABCC8	NA	chr11	17392497	17476879	-	12.588	protein_coding	NA	NA	NA	NA	NA	NA	NA	NA	NA	0.0357688
Human	ENSG00000006116.4	CACNG3	NA	chr16	24256334	24362412	+	1.917	protein_coding	NA	NA	NA	NA	NA	NA	NA	NA	NA	NA
Human	ENSG00000006118.15	TMEM132A	NA	chr11	60924459	60937159	+	7.274	protein_coding	160.937	166.227	351.719	350.93	2.52075	1.84671	6.49994	7.36628	2.45339	1.62961
Human	ENSG00000006125.18	AP2B1	NA	chr17	35578045	35726413	+	7.591	protein_coding	477.667	487.334	688.384	642.159	36.381	24.5951	63.1202	88.9536	35.9046	37.844
Human	ENSG00000006128.12	TAC1	NA	chr7	97732083	97740472	+	1.712	protein_coding	NA	NA	NA	NA	NA	0.145624	NA	NA	NA	NA
Human	ENSG00000006194.10	ZNF263	NA	chr16	3263799	3301401	+	6.403	protein_coding	67.4998	63.3543	66.3682	76.2779	1.81462	2.7598	2.1295	3.1076	0.935171	0.531252
Human	ENSG00000006210.7	CX3CL1	NA	chr16	57372476	57385044	+	5.96	protein_coding	0.481195	0.442447	0.45622	0.315407	NA	NA	0.0938308	0.433508	0.0846214	NA
Human	ENSG00000006282.21	SPATA20	NA	chr17	50543057	50555852	+	5.337	protein_coding	170.112	142.291	206.886	222.782	9.41633	4.24805	10.6194	14.2209	7.62132	11.0091
Human	ENSG00000006283.18	CACNA1G	NA	chr17	50560714	50627474	+	10.062	protein_coding	0.864289	0.301287	2.09077	2.62288	0.0325339	NA	0.177382	0.114483	NA	NA
Human	ENSG00000006327.14	TNFRSF12A	NA	chr16	3018444	3022383	+	1.801	protein_coding	1357.88	1848.99	2378.38	2208.72	32.5794	36.2996	67.7014	52.585	30.9722	26.843
Human	ENSG00000006377.11	DLX6	NA	chr7	97005552	97011040	+	3.445	protein_coding	NA	NA	NA	NA	NA	0.0699957	NA	NA	NA	NA
Human	ENSG00000006432.15	MAP3K9	NA	chr14	70722525	70809534	-	12.386	protein_coding	1.98015	1.45939	0.836511	0.468886	0.148637	0.26908	0.140912	0.194708	0.128143	0.165754
Human	ENSG00000006451.8	RALA	NA	chr7	39623564	39708120	+	3.579	protein_coding	276.03	219.788	409.465	365.441	14.2026	8.63965	17.1049	18.9922	12.5378	11.088
Human	ENSG00000006453.14	BAIAP2L1	NA	chr7	98291649	98401090	-	4.821	protein_coding	33.2119	31.7208	60.7457	71.6988	6.88591	7.42096	18.1943	19.9333	9.35919	9.31106
Human	ENSG00000006459.11	KDM7A	NA	chr7	140084745	140176983	-	9.378	protein_coding	24.5376	14.9993	22.2512	23.8939	5.16727	2.89346	8.29721	8.93776	3.93529	2.55811
Human	ENSG00000006468.14	ETV1	NA	chr7	13891228	13991425	-	9.615	protein_coding	54.4226	46.058	97.4901	102.977	4.27087	3.16164	4.77185	5.51965	1.95925	2.48925
Human	ENSG00000006530.18	AGK	NA	chr7	141551277	141655244	+	10.697	protein_coding	45.6524	36.008	43.5954	48.214	2.34367	2.32657	3.00196	3.7839	3.06699	2.41241
Human	ENSG00000006534.16	ALDH3B1	NA	chr11	68008577	68029282	+	6.626	protein_coding	72.4286	57.8635	79.0391	82.0342	2.18984	0.942124	1.67534	2.99335	0.899674	1.70105
Human	ENSG00000006555.11	TTC22	NA	chr1	54779711	54801323	-	6.111	protein_coding	NA	NA	NA	NA	0.0558569	NA	0.0912661	NA	NA	NA
Human	ENSG00000006576.16	PHTF2	NA	chr7	77798791	77957503	+	8.646	protein_coding	140.459	162.09	212.029	209.949	12.3514	8.60971	12.0257	14.0067	4.62643	5.43873
Human	ENSG00000006606.9	CCL26	NA	chr7	75769532	75789896	-	0.703	protein_coding	1.38644	0.801658	3.92213	3.17288	0.582134	NA	NA	NA	NA	NA
Human	ENSG00000006607.14	FARP2	NA	chr2	241356284	241494841	+	14.371	protein_coding	50.4126	45.4811	40.9656	46.1841	13.5914	10.9598	22.468	29.1909	10.3887	12.3898
Human	ENSG00000006611.17	USH1C	NA	chr11	17493894	17544416	-	4.904	protein_coding	NA	NA	NA	NA	NA	NA	NA	NA	NA	0.100263
Human	ENSG00000006625.18	GGCT	NA	chr7	30496620	30504841	-	1.594	protein_coding	80.3513	108.182	55.1233	70.4271	3.2242	2.30553	0.404361	2.34291	1.30073	0.730991
Human	ENSG00000006634.8	DBF4	NA	chr7	87876215	87909553	+	4.595	protein_coding	69.2675	83.414	40.5132	34.7799	6.43603	4.50316	3.07531	5.41607	2.97873	3.31834
Human	ENSG00000006638.13	TBXA2R	NA	chr19	3594506	3606875	-	2.827	protein_coding	11.1027	12.4546	22.4161	29.3046	NA	0.464855	2.14517	0.980471	0.430406	0.183105
Human	ENSG00000006652.15	IFRD1	NA	chr7	112422886	112481017	+	7.902	protein_coding	21.2649	18.3019	25.9172	29.8267	6.08645	5.08057	4.88417	6.27645	2.65942	3.54344
Human	ENSG00000006659.13	LGALS14	NA	chr19	39704480	39709444	+	0.904	protein_coding	NA	NA	NA	NA	0.443249	0.587718	NA	0.748963	0.713355	NA
Human	ENSG00000006695.12	COX10	NA	chr17	14069489	14231736	+	6.756	protein_coding	28.3574	25.2544	26.9094	32.5636	5.16409	3.89991	5.80985	9.6131	3.1747	4.31519
Human	ENSG00000006704.11	GTF2IRD1	NA	chr7	74453789	74602605	+	6.499	protein_coding	68.1245	67.2416	117.276	108.34	8.69428	5.9494	12.7619	17.9397	10.1021	7.55046
Human	ENSG00000006712.15	PAF1	NA	chr19	39385628	39391154	-	2.85	protein_coding	247.807	269.916	340.713	324.789	14.3537	13.8848	18.7139	33.2625	10.1404	10.5252
Human	ENSG00000006715.16	VPS41	NA	chr7	38722973	38932394	-	7.752	protein_coding	164.382	145.345	168.294	159.015	9.14709	5.89928	7.5109	8.74136	4.2977	4.092
Human	ENSG00000006740.17	ARHGAP44	NA	chr17	12789497	12991643	+	9.322	protein_coding	4.8134	3.17182	5.47571	6.70208	0.291266	0.189464	0.493461	0.490194	0.460402	0.105992
Human	ENSG00000006744.19	ELAC2	NA	chr17	12991611	13018065	-	7.002	protein_coding	134.4	152.854	147.302	154.425	12.365	10.7386	16.0629	20.0166	11.8417	9.98594
Human	ENSG00000006747.15	SCIN	NA	chr7	12570576	12660182	+	11.626	protein_coding	0.161196	0.162234	NA	NA	0.523701	0.404352	1.30465	0.568729	0.245212	0.536892
Human	ENSG00000006756.16	ARSD	NA	chrX	2903971	2929349	-	7.026	protein_coding	45.3956	22.4551	49.6721	59.1472	0.395725	0.409103	0.782548	0.564266	0.243225	0.30809
Human	ENSG00000006757.12	PNPLA4	NA	chrX	7898246	7927739	-	3.411	protein_coding	20.4107	9.3446	11.6076	14.6482	0.105088	0.302234	1.26688	NA	0.348092	NA
Human	ENSG00000006788.14	MYH13	NA	chr17	10300864	10373130	-	6.12	protein_coding	NA	NA	NA	NA	NA	NA	0.0911174	NA	0.0821251	0.167917
Human	ENSG00000006831.10	ADIPOR2	NA	chr12	1688573	1788674	+	5.831	protein_coding	158.042	174.076	204.722	210.068	7.9943	7.94996	9.29483	15.0327	6.24972	6.76626
Human	ENSG00000006837.12	CDKL3	NA	chr5	134286349	134371047	-	3.149	protein_coding	4.10443	4.07714	1.83694	5.93585	1.84743	1.58876	3.25931	2.63571	6.02367	1.79814
Human	ENSG00000007001.13	UPP2	NA	chr2	157876701	158136154	+	2.957	protein_coding	NA	NA	NA	NA	NA	0.0821432	0.203945	NA	NA	NA
Human	ENSG00000007038.11	PRSS21	NA	chr16	2817179	2826304	+	1.967	protein_coding	NA	NA	NA	NA	0.627819	0.398037	0.320348	0.319901	1.41968	NA
Human	ENSG00000007047.15	MARK4	NA	chr19	45079287	45305284	+	6.656	protein_coding	60.7287	48.7438	192.32	192.129	7.16859	2.02674	20.1015	22.4971	11.3275	12.7367
Human	ENSG00000007062.12	PROM1	NA	chr4	15963075	16084378	-	7.457	protein_coding	NA	0.0561752	NA	NA	0.84748	0.794555	0.157758	0.433063	0.065687	NA
Human	ENSG00000007080.11	CCDC124	NA	chr19	17933014	17943991	+	1.661	protein_coding	217.563	203.27	479.827	440.317	8.4888	9.05632	28.7829	34.5858	27.8413	25.6671
Human	ENSG00000007129.18	CEACAM21	NA	chr19	41549517	41586844	+	1.977	protein_coding	NA	NA	NA	NA	0.402331	0.535193	0.318553	NA	NA	NA
Human	ENSG00000007168.14	PAFAH1B1	NA	chr17	2593209	2685615	+	13.771	protein_coding	237.803	244.902	291.023	266.169	3.07619	2.73067	4.82423	3.91129	2.48782	2.95535
Human	ENSG00000007171.18	NOS2	NA	chr17	27756765	27800529	-	4.399	protein_coding	NA	NA	0.129521	NA	0.0797649	NA	NA	0.132597	0.412919	0.240924
Human	ENSG00000007174.18	DNAH9	NA	chr17	11598469	11969748	+	16.941	protein_coding	NA	NA	NA	NA	0.0608483	0.0272726	NA	NA	NA	NA
Human	ENSG00000007202.15	KIAA0100	NA	chr17	28614445	28645454	-	9.232	protein_coding	459.76	542.336	588.954	513.149	11.3225	8.48002	12.5794	14.3767	8.55823	8.48026
Human	ENSG00000007216.15	SLC13A2	NA	chr17	28473292	28497781	+	3.226	protein_coding	NA	NA	NA	NA	0.367239	0.0749818	0.625345	0.397469	NA	0.158492
Human	ENSG00000007237.19	GAS7	NA	chr17	9910605	10198606	-	10.158	protein_coding	16.6694	5.50289	17.1333	21.3718	0.91814	0.629609	2.2491	2.6777	0.555067	0.684384
Human	ENSG00000007255.10	TRAPPC6A	NA	chr19	45162927	45178237	-	0.933	protein_coding	37.7321	15.0862	28.6385	26.5864	1.92465	2.11254	0.731846	4.20995	6.2093	1.31292
Human	ENSG00000007264.15	MATK	NA	chr19	3777969	3802129	-	4.138	protein_coding	0.227885	0.109005	NA	NA	0.0852322	0.119414	NA	0.141775	NA	0.120722
Human	ENSG00000007306.15	CEACAM7	NA	chr19	41673302	41706976	-	2.653	protein_coding	NA	NA	NA	NA	0.137992	NA	0.49561	NA	NA	NA
Human	ENSG00000007312.13	CD79B	NA	chr17	63928739	63932336	-	2.062	protein_coding	NA	NA	NA	NA	NA	NA	0.655198	0.303809	1.34598	1.50234
Human	ENSG00000007314.12	SCN4A	NA	chr17	63938553	63972918	-	8.243	protein_coding	0.345825	0.172828	0.0623932	0.222208	0.437016	0.280443	0.655638	0.649053	3.05283	2.42751
Human	ENSG00000007341.19	ST7L	NA	chr1	112523513	112620825	-	8.108	protein_coding	42.7503	32.9352	35.6865	41.2539	9.5928	5.6282	9.98863	15.1452	11.2605	7.83067
Human	ENSG00000007350.17	TKTL1	NA	chrX	154295794	154330350	+	3.526	protein_coding	NA	NA	NA	NA	NA	0.215955	NA	0.360618	NA	NA
Human	ENSG00000007372.24	PAX6	NA	chr11	31784778	31817961	-	20.639	protein_coding	NA	0.0389696	NA	NA	0.0491253	0.0339137	NA	0.0244316	0.0207842	0.0948417
Human	ENSG00000007376.8	RPUSD1	NA	chr16	784973	788397	-	2.769	protein_coding	116.425	138.526	181.223	161.108	1.08569	1.39708	2.50089	2.43584	0.964533	1.08838
Human	ENSG00000007384.15	RHBDF1	NA	chr16	58058	76355	-	4.914	protein_coding	177.971	221.416	462.528	450.89	3.64765	2.96784	8.4612	9.61194	5.66612	3.97301
Human	ENSG00000007392.17	LUC7L	NA	chr16	188968	229463	-	6.176	protein_coding	110.627	113.561	151.52	165.053	7.42391	6.62755	12.6928	19.9215	13.9791	13.8228
Human	ENSG00000007402.12	CACNA2D2	NA	chr3	50362612	50504244	-	6.508	protein_coding	NA	NA	0.660007	0.444422	NA	0.153604	NA	0.0863805	NA	0.157002
Human	ENSG00000007516.14	BAIAP3	NA	chr16	1333637	1349441	+	6.109	protein_coding	3.90231	0.83393	5.70879	7.80621	0.82594	0.839734	2.38176	2.18784	0.863268	1.4124
Human	ENSG00000007520.4	TSR3	NA	chr16	1349239	1351878	-	1.21	protein_coding	433.081	420.682	460.839	468.421	13.8303	18.2239	22.8669	24.9741	16.8874	15.636
Human	ENSG00000007541.17	PIGQ	NA	chr16	566994	584109	+	7.856	protein_coding	43.8783	43.7134	52.1234	56.5919	0.743218	0.645214	0.983987	1.56074	0.649649	0.502791
Human	ENSG00000007545.16	CRAMP1	NA	chr16	1612336	1677908	+	8.596	protein_coding	31.3315	27.4223	32.5034	38.7303	4.82226	4.04882	10.3822	12.55	3.41486	3.4005
Human	ENSG00000007866.22	TEAD3	NA	chr6	35473596	35497079	-	3.049	protein_coding	262.489	259.271	758.636	747.282	10.4022	9.28573	31.6509	39.0115	8.11883	8.99701
Human	ENSG00000007908.16	SELE	NA	chr1	169722639	169764705	-	4.586	protein_coding	NA	NA	NA	NA	1.74903	1.07155	1.25526	1.23288	0.393938	0.35863
Human	ENSG00000007923.16	DNAJC11	NA	chr1	6634167	6701924	-	5.083	protein_coding	196.724	202.241	251.435	259.699	21.5048	17.2484	41.1371	43.2528	20.9846	17.1034
Human	ENSG00000007933.13	FMO3	NA	chr1	171090900	171117819	+	3.439	protein_coding	1.12942	0.639133	0.864828	0.885077	0.726334	0.144959	0.582589	0.791244	0.15755	0.315345
Human	ENSG00000007944.15	MYLIP	NA	chr6	16129085	16148248	+	3.072	protein_coding	38.4366	18.7809	59.5849	51.3127	22.8286	15.0326	29.6196	31.306	24.6321	17.9471
Human	ENSG00000007952.18	NOX1	NA	chrX	100843323	100874359	-	2.543	protein_coding	0.374198	NA	NA	NA	0.144473	NA	NA	NA	0.485121	NA
Human	ENSG00000007968.7	E2F2	NA	chr1	23506437	23531233	-	5.462	protein_coding	25.407	30.8585	6.08442	9.28613	0.519905	0.331704	0.348988	0.104636	0.0933928	0.296237
Human	ENSG00000008018.9	PSMB1	NA	chr6	170535119	170553307	-	2.219	protein_coding	871.284	879.209	788.427	705.093	45.2017	29.0203	41.9615	32.9672	33.5223	28.3469
Human	ENSG00000008056.14	SYN1	NA	chrX	47571900	47619857	-	3.733	protein_coding	2.10478	1.0941	7.24479	10.4425	NA	NA	0.731629	1.75667	0.314349	0.288293
Human	ENSG00000008083.14	JARID2	NA	chr6	15246068	15522042	+	6.244	protein_coding	58.3363	51.0848	63.5067	64.2884	11.833	9.15937	35.747	35.8568	15.7941	14.8415
Human	ENSG00000008086.13	CDKL5	NA	chrX	18425582	18653629	+	19.056	protein_coding	20.3619	15.6583	19.7184	21.5875	2.73551	2.28358	2.14844	2.78485	1.30629	1.28312
Human	ENSG00000008118.10	CAMK1G	NA	chr1	209583713	209613939	+	3.328	protein_coding	7.86025	7.6203	7.5711	17.0838	0.752628	0.809956	0.60415	2.72881	0.566014	1.28598
Human	ENSG00000008128.23	CDK11A	NA	chr1	1702378	1724357	-	5.085	protein_coding	3.11253	2.80389	3.36054	2.59281	1.09898	0.465199	2.0809	0.515761	0.913396	0.55997
Human	ENSG00000008130.15	NADK	NA	chr1	1751231	1780457	-	5.57	protein_coding	126.963	127.761	150.192	145.987	15.3317	8.96183	19.5717	20.1762	13.4861	14.1445
Human	ENSG00000008196.13	TFAP2B	NA	chr6	50818722	50847619	+	6.155	protein_coding	NA	NA	NA	NA	0.0554242	0.0787767	NA	NA	NA	NA
Human	ENSG00000008197.5	TFAP2D	NA	chr6	50713525	50773033	+	2.203	protein_coding	NA	NA	NA	NA	NA	0.231144	NA	NA	NA	NA
Human	ENSG00000008226.20	DLEC1	NA	chr3	38039204	38124025	+	8.338	protein_coding	0.111628	0.170613	0.137869	0.463988	0.179215	0.309435	0.218434	0.219147	0.522273	0.119741
Human	ENSG00000008256.16	CYTH3	NA	chr7	6161775	6272644	-	5.808	protein_coding	156.257	152.313	228.278	217.201	11.8316	13.1173	21.3796	20.7968	7.41779	8.94461
Human	ENSG00000008277.14	ADAM22	NA	chr7	87934142	88202889	+	12.199	protein_coding	1.35774	0.382865	0.380224	0.476653	1.32264	0.794785	0.789407	0.422671	0.683881	0.611459
Human	ENSG00000008282.9	SYPL1	NA	chr7	106090504	106112576	-	2.783	protein_coding	315.625	397.507	616.768	497.753	11.2834	8.17778	11.905	11.7146	5.58118	6.01502
Human	ENSG00000008283.16	CYB561	NA	chr17	63432303	63446354	-	5.296	protein_coding	33.7541	18.0799	35.7181	46.7841	0.293106	0.190621	NA	0.10823	0.0967084	0.419662
Human	ENSG00000008294.21	SPAG9	NA	chr17	50962173	51120868	-	11.966	protein_coding	167.983	171.806	188.962	173.924	17.4905	13.6803	17.3916	23.8588	8.45728	7.09399
Human	ENSG00000008300.17	CELSR3	NA	chr3	48636462	48662886	-	13.85	protein_coding	13.5741	7.87647	14.4159	17.7473	0.688488	0.336602	0.740337	0.839235	0.802343	0.228532
Human	ENSG00000008311.15	AASS	NA	chr7	122073548	122144255	-	6.664	protein_coding	88.8576	89.6158	84.8988	90.2992	15.9484	13.3243	13.1618	21.8723	11.3122	13.699
Human	ENSG00000008323.15	PLEKHG6	NA	chr12	6310435	6328506	+	4.26	protein_coding	0.221239	0.230191	NA	0.214416	NA	0.115834	NA	0.293213	NA	NA
Human	ENSG00000008324.12	SS18L2	NA	chr3	42581839	42596934	+	3.118	protein_coding	30.431	24.0401	23.0484	25.9104	1.40515	1.23371	0.649381	1.12439	NA	0.748953
Human	ENSG00000008382.16	MPND	NA	chr19	4343526	4360086	+	2.049	protein_coding	37.9026	20.0963	54.4895	66.1207	5.20599	3.36883	12.2727	6.7917	4.25335	4.30025
Human	ENSG00000008394.13	MGST1	NA	chr12	16347141	16609259	+	7.441	protein_coding	233.94	221.705	459.012	406.511	7.14527	5.65934	8.76038	8.64909	5.35806	6.40867
Human	ENSG00000008405.12	CRY1	NA	chr12	106991363	107093549	-	4.782	protein_coding	65.3952	69.4124	60.3374	55.0332	15.2025	13.1834	23.8391	23.6325	9.24045	10.0587
Human	ENSG00000008438.5	PGLYRP1	NA	chr19	46019152	46023053	-	0.708	protein_coding	NA	NA	NA	NA	NA	NA	NA	NA	NA	NA
Human	ENSG00000008441.18	NFIX	NA	chr19	12995474	13098796	+	6.435	protein_coding	178.12	206.499	941.859	765.633	6.01982	4.15122	36.803	40.0132	15.5882	17.4507
Human	ENSG00000008513.16	ST3GAL1	NA	chr8	133454847	133571940	-	8.852	protein_coding	266.339	189.451	439.897	389.001	9.21745	7.86842	16.2668	21.1056	6.9097	6.15837
Human	ENSG00000008516.17	MMP25	NA	chr16	3046560	3060726	+	4.246	protein_coding	0.221982	0.231046	0.134965	0.96171	0.175695	NA	0.461273	0.458594	NA	NA
Human	ENSG00000008517.18	IL32	NA	chr16	3065296	3082192	+	3.209	protein_coding	7.8378	5.19197	11.6817	19.0518	NA	0.155862	0.401431	0.399774	NA	NA
Human	ENSG00000008710.20	PKD1	NA	chr16	2088707	2135898	-	18.534	protein_coding	144.105	203.197	210.237	202.92	2.49612	1.57396	3.66204	5.22494	0.852378	1.03633
Human	ENSG00000008735.14	MAPK8IP2	NA	chr22	50600792	50613981	+	5.793	protein_coding	2.03319	0.775382	1.52933	1.06539	NA	0.12837	0.0968316	0.209465	0.087384	NA
Human	ENSG00000008838.20	MED24	NA	chr17	40019096	40061215	-	6.962	protein_coding	115.52	121.65	125.801	126.511	9.56315	7.94707	12.8259	14.4281	6.44715	4.70946
Human	ENSG00000008853.17	RHOBTB2	NA	chr8	22987416	23020199	+	6.611	protein_coding	58.2538	52.1655	91.448	86.1844	0.555078	0.645682	1.07187	1.40554	0.464148	1.09461
Human	ENSG00000008869.12	HEATR5B	NA	chr2	36968382	37084372	-	8.238	protein_coding	71.3373	73.1314	72.3606	75.3238	8.03455	7.57068	6.90739	6.21235	3.37066	3.56239
Human	ENSG00000008952.17	SEC62	NA	chr3	169966634	169998373	+	7.928	protein_coding	195.017	194.581	444.39	412.415	9.68991	9.508	10.3635	15.4005	7.22349	7.43562
Human	ENSG00000008988.11	RPS20	NA	chr8	56067253	56074510	-	6.765	protein_coding	954.776	791.011	618.395	549.237	179.893	147.645	128.799	162.028	104.334	120.385
Human	ENSG00000009307.16	CSDE1	NA	chr1	114716912	114758676	-	5.778	protein_coding	1773.01	2040.91	2673.3	2155.18	190.971	147.063	240.57	282.388	182.3	174.631
Human	ENSG00000009335.18	UBE3C	NA	chr7	157138915	157269370	+	9.215	protein_coding	245.465	257.512	260.852	253.686	13.5412	12.5243	15.0071	18.7077	8.78711	7.98728
Human	ENSG00000009413.16	REV3L	NA	chr6	111299027	111483715	-	12.425	protein_coding	179.378	175.26	215.303	197.487	28.1971	21.4291	28.1277	33.8974	15.8847	13.7999
Human	ENSG00000009694.13	TENM1	NA	chrX	124375902	124963817	-	12.896	protein_coding	NA	0.066163	0.241001	NA	0.0248613	0.114742	NA	NA	NA	NA
Human	ENSG00000009709.12	PAX7	NA	chr1	18630845	18748866	+	6.473	protein_coding	NA	NA	NA	NA	NA	0.0361491	NA	NA	NA	NA
Human	ENSG00000009724.17	MASP2	NA	chr1	11026522	11047239	-	4.257	protein_coding	0.221398	0.105582	0.13456	0.214579	0.271898	0.0560758	0.632562	0.293439	0.123785	NA
Human	ENSG00000009765.15	IYD	NA	chr6	150368891	150405969	+	10.362	protein_coding	NA	NA	NA	NA	0.0315142	0.0698046	NA	NA	NA	NA
Human	ENSG00000009780.16	FAM76A	NA	chr1	27725960	27763116	+	4.046	protein_coding	30.8513	27.7172	32.0154	35.2556	2.00341	2.30572	4.42213	5.56906	1.18266	2.91706
Human	ENSG00000009790.15	TRAF3IP3	NA	chr1	209756031	209782320	+	7.75	protein_coding	NA	NA	NA	NA	NA	NA	0.0701472	NA	NA	0.0607896
Human	ENSG00000009830.12	POMT2	NA	chr14	77274955	77320883	-	10.007	protein_coding	43.3602	43.834	44.2474	57.6111	7.96151	4.48413	13.8983	13.5425	5.09254	6.14483
Human	ENSG00000009844.16	VTA1	NA	chr6	142147161	142224685	+	7.258	protein_coding	96.0688	94.8405	134.001	129.665	7.04378	6.14983	11.4283	13.6544	6.66818	5.63868
Human	ENSG00000009950.16	MLXIPL	NA	chr7	73593193	73624543	-	4.815	protein_coding	NA	NA	NA	NA	NA	0.210617	0.118842	NA	0.107697	NA
Human	ENSG00000009954.11	BAZ1B	NA	chr7	73440405	73522293	-	7.06	protein_coding	464.188	615.569	534.096	478.809	53.1028	45.9746	64.4148	75.4683	31.2079	28.9211
Human	ENSG00000010017.13	RANBP9	NA	chr6	13621497	13711835	-	3.618	protein_coding	251.554	224.015	340.574	348.91	17.1993	13.6396	23.2433	31.7845	19.2909	17.7628
Human	ENSG00000010030.14	ETV7	NA	chr6	36354090	36387800	-	2.374	protein_coding	1.64743	0.203737	0.594306	1.80198	0.512043	0.675668	3.70396	3.23486	NA	0.22163
Human	ENSG00000010072.16	SPRTN	NA	chr1	231337103	231355023	+	5.906	protein_coding	35.7287	30.0242	38.5975	47.0423	4.54976	3.6665	6.26785	5.29057	1.15418	1.35149
Human	ENSG00000010165.20	EEF1AKNMT	NA	chr1	171781659	171814023	+	3.831	protein_coding	128.809	140.324	118.814	130.352	8.5486	5.44823	6.62368	9.4535	1.0568	1.27587
Human	ENSG00000010219.13	DYRK4	NA	chr12	4562203	4615302	+	7.054	protein_coding	26.0976	16.7064	21.8865	25.4587	7.03577	4.80681	2.6308	4.84721	1.38118	0.744485
Human	ENSG00000010244.19	ZNF207	NA	chr17	32350131	32381885	+	15.818	protein_coding	165.51	179.115	179.802	182.803	20.6676	18.5498	25.4792	30.6377	10.8847	10.9529
Human	ENSG00000010256.11	UQCRC1	NA	chr3	48599001	48610976	-	3.204	protein_coding	991.861	1029.94	1097.83	960.481	40.8209	34.3197	52.2785	57.7531	32.514	28.8724
Human	ENSG00000010270.14	STARD3NL	NA	chr7	38178244	38230670	+	4.324	protein_coding	121.088	118.598	136.331	145.547	6.13248	4.65774	6.00675	7.65066	4.83488	4.22595
Human	ENSG00000010278.15	CD9	NA	chr12	6199714	6238271	+	5.829	protein_coding	195.508	168.401	425.192	399.438	1.02706	0.640533	1.93087	3.01159	1.43952	1.72045
Human	ENSG00000010282.15	HHATL	NA	chr3	42692662	42702824	-	2.888	protein_coding	NA	NA	NA	NA	NA	NA	0.209349	NA	NA	NA
Human	ENSG00000010292.13	NCAPD2	NA	chr12	6493355	6531955	+	6.47	protein_coding	315.784	490.149	143.542	142.601	19.0575	20.2079	12.2091	15.9306	7.15078	7.82826
Human	ENSG00000010295.20	IFFO1	NA	chr12	6538960	6556073	-	4.945	protein_coding	96.2788	96.6991	178.383	198.566	10.3401	7.47867	22.543	20.779	8.69998	8.41922
Human	ENSG00000010310.9	GIPR	NA	chr19	45668220	45683722	+	5.069	protein_coding	4.71934	1.4223	4.21217	5.99674	0.30736	0.252134	0.241925	0.806543	0.626663	0.561902
Human	ENSG00000010318.21	PHF7	NA	chr3	52410659	52423641	+	3.364	protein_coding	5.04327	5.85637	4.77444	5.52719	0.743902	1.13936	4.07759	4.45897	1.45707	1.47073
Human	ENSG00000010319.7	SEMA3G	NA	chr3	52433034	52445103	-	5.047	protein_coding	NA	0.0871709	NA	0.178542	0.0687267	NA	0.243094	0.114086	NA	NA
Human	ENSG00000010322.16	NISCH	NA	chr3	52455117	52493068	+	9.062	protein_coding	199.545	193.402	287.189	294.96	16.1807	10.7399	17.66	26.1768	14.1614	14.5226
Human	ENSG00000010327.10	STAB1	NA	chr3	52495337	52524495	+	10.588	protein_coding	NA	NA	NA	NA	0.621566	0.445977	1.14507	0.493524	0.733187	0.196762
Human	ENSG00000010361.14	FUZ	NA	chr19	49806865	49817376	-	2.953	protein_coding	28.9618	21.7965	22.6906	31.8094	1.01256	0.631787	3.79918	4.26083	0.896881	1.23824
Human	ENSG00000010379.16	SLC6A13	NA	chr12	220620	262873	-	4.243	protein_coding	0.222142	0.105974	NA	0.215344	5.38498	2.89473	3.15306	3.85905	1.67731	0.534767
Human	ENSG00000010404.18	IDS	NA	chrX	149476987	149521096	-	9.294	protein_coding	18.9214	14.3019	20.0076	25.4857	0.337725	0.3343	0.341066	0.887021	0.112109	0.289599
Human	ENSG00000010438.17	PRSS3	NA	chr9	33750678	33799231	+	1.425	protein_coding	5.61366	3.23475	1.72435	6.61117	0.270657	0.17649	NA	2.64859	NA	1.28725
Human	ENSG00000010539.12	ZNF200	NA	chr16	3222324	3236221	-	7.498	protein_coding	15.7649	16.7803	20.5662	19.5743	1.21321	1.05517	0.728171	1.3281	0.981526	0.286948
Human	ENSG00000010610.10	CD4	NA	chr12	6786857	6820799	+	4.557	protein_coding	123.53	101.225	263.794	266.437	1.6553	0.52182	2.34957	3.01508	1.20234	1.49492
Human	ENSG00000010626.15	LRRC23	NA	chr12	6873568	6914241	+	3.052	protein_coding	19.781	14.2579	11.973	26.0545	0.826673	0.610333	2.80424	3.27455	0.864067	0.559769
Human	ENSG00000010671.16	BTK	NA	chrX	101349446	101390796	-	4.575	protein_coding	NA	NA	0.123744	0.198516	6.3498	3.33017	6.04744	7.38956	2.43597	2.86172
Human	ENSG00000010704.18	HFE	NA	chr6	26087280	26098343	+	5.675	protein_coding	33.3126	33.4303	27.9388	32.2008	1.98216	2.49988	0.589036	0.843757	0.195793	1.17607
Human	ENSG00000010803.16	SCMH1	NA	chr1	41027199	41242154	-	4.447	protein_coding	138.049	120.139	154.24	155.248	5.23587	6.11375	10.5472	19.1172	5.71426	9.6337
Human	ENSG00000010810.17	FYN	NA	chr6	111660331	111873452	-	7.411	protein_coding	53.0004	33.8316	45.2581	48.6352	2.60444	1.61384	6.24116	6.37138	1.41216	3.11395
Human	ENSG00000010818.10	HIVEP2	NA	chr6	142751468	142956698	-	10.655	protein_coding	74.0828	72.2912	109.025	100.755	8.71367	7.2096	12.4967	15.2372	4.65885	6.38195
Human	ENSG00000010932.17	FMO1	NA	chr1	171248470	171285978	+	3.602	protein_coding	NA	NA	NA	NA	0.325877	0.138094	0.163906	0.165015	0.149515	0.140494
Human	ENSG00000011007.12	ELOA	NA	chr1	23743154	23762059	+	5.391	protein_coding	244.253	243.329	362.409	363.318	24.8707	24.4643	38.5419	42.6927	11.916	16.0379
Human	ENSG00000011009.11	LYPLA2	NA	chr1	23791144	23795539	+	2.021	protein_coding	233.062	191.082	413.271	397.002	16.5284	12.5399	25.2647	26.905	8.49104	12.8918
Human	ENSG00000011021.23	CLCN6	NA	chr1	11806095	11848079	+	8.173	protein_coding	56.7993	55.9244	66.9576	79.5201	7.11062	5.9213	17.2662	16.3088	8.032	7.19225
Human	ENSG00000011028.14	MRC2	NA	chr17	62627669	62693597	+	6.591	protein_coding	1175.61	1533.26	3780.39	3118.04	33.1991	19.0767	67.3705	75.492	41.7667	37.3529
Human	ENSG00000011052.21	NME1-NME2	NA	chr17	51153589	51171744	+	1.241	protein_coding	NA	NA	NA	NA	NA	NA	NA	NA	NA	NA
Human	ENSG00000011083.9	SLC6A7	NA	chr5	150190061	150222788	+	4.277	protein_coding	0.220343	NA	NA	NA	0.0822339	NA	0.135509	NA	NA	NA
Human	ENSG00000011105.14	TSPAN9	NA	chr12	3077354	3286564	+	6.905	protein_coding	81.8247	68.214	159.558	162.132	2.81193	2.12083	2.94349	4.20941	2.84849	1.23537
Human	ENSG00000011114.15	BTBD7	NA	chr14	93237549	93333092	-	11.333	protein_coding	85.6959	80.5168	113.629	109.93	9.01771	6.31994	10.0236	12.8169	5.14518	4.96467
Human	ENSG00000011132.12	APBA3	NA	chr19	3750771	3761692	-	5.596	protein_coding	30.0338	27.3245	46.9935	43.297	0.745439	0.971378	2.93249	1.68676	1.22671	0.504307
Human	ENSG00000011143.19	MKS1	NA	chr17	58205440	58219605	-	11.285	protein_coding	14.6997	12.636	7.38724	11.7615	0.348524	0.490278	0.928869	0.652145	0.311642	0.338376
Human	ENSG00000011198.10	ABHD5	NA	chr3	43690107	43734371	+	7.539	protein_coding	101.247	91.4418	79.1398	93.728	16.9091	13.3635	11.7431	19.2402	7.7734	7.54616
Human	ENSG00000011201.12	ANOS1	NA	chrX	8528873	8732137	-	7.082	protein_coding	2.50422	1.73473	2.85489	3.83278	NA	NA	0.0775123	NA	0.0696319	0.0670858
Human	ENSG00000011243.18	AKAP8L	NA	chr19	15380049	15419141	-	5.079	protein_coding	151.397	150.677	238.887	227.86	47.831	29.1747	72.036	70.3701	53.9411	57.084
Human	ENSG00000011258.16	MBTD1	NA	chr17	51177424	51260163	-	7.184	protein_coding	32.1909	29.3051	31.7288	36.6632	15.0978	10.94	29.3957	29.0562	18.1174	13.8677
Human	ENSG00000011260.14	UTP18	NA	chr17	51260545	51297936	+	2.703	protein_coding	171.309	172.368	126.756	137.473	26.0049	18.0307	26.4972	38.3128	31.787	26.6664
Human	ENSG00000011275.19	RNF216	NA	chr7	5620046	5781696	-	7.576	protein_coding	215.313	232.341	260.155	266.791	12.8337	10.0131	15.7934	20.824	8.87958	13.4081
Human	ENSG00000011295.16	TTC19	NA	chr17	15999783	16045015	+	6.054	protein_coding	56.865	61.6661	74.0276	71.4692	2.99249	3.77252	5.79207	5.14922	2.18105	2.22221
Human	ENSG00000011304.22	PTBP1	NA	chr19	797074	812327	+	7.521	protein_coding	364.061	402.765	776.37	725.191	26.2301	19.2499	69.5399	82.7447	48.5399	49.8849
Human	ENSG00000011332.19	DPF1	NA	chr19	38211005	38229714	-	4.8	protein_coding	18.958	17.9375	14.4883	16.827	0.238723	0.726435	0.867766	0.701292	0.108078	0.219006
Human	ENSG00000011347.10	SYT7	NA	chr11	61513713	61581148	-	7.552	protein_coding	1.28889	0.49501	1.12348	1.99783	NA	NA	NA	NA	0.0647538	0.0625344
Human	ENSG00000011376.12	LARS2	NA	chr3	45388560	45554726	+	12.407	protein_coding	53.6721	49.1881	40.4874	52.8112	5.66442	4.60885	4.09929	6.43605	2.32265	2.05132
Human	ENSG00000011405.13	PIK3C2A	NA	chr11	17077729	17207983	-	9.204	protein_coding	205.152	211.878	226.816	213.166	22.0936	17.9741	19.6078	24.9722	16.3926	16.7934
Human	ENSG00000011422.12	PLAUR	NA	chr19	43646094	43670547	-	4.457	protein_coding	297.962	310.005	440.057	449.317	4.75306	4.23857	7.7034	10.0701	6.32708	6.97319
Human	ENSG00000011426.11	ANLN	NA	chr7	36389820	36453791	+	5.997	protein_coding	602.482	1289.82	246.798	238.729	35.4542	49.5384	18.3789	20.4088	8.1125	10.4888
Human	ENSG00000011451.21	WIZ	NA	chr19	15419977	15449956	-	10.037	protein_coding	78.8384	79.3229	206.188	195.427	2.06899	1.72326	5.73384	8.93528	3.0372	2.23504
Human	ENSG00000011454.18	RABGAP1	NA	chr9	122940832	123104866	+	7.656	protein_coding	176.254	158.713	177.643	179.769	19.5771	12.4387	25.4353	33.6225	15.2243	16.1575
Human	ENSG00000011465.18	DCN	NA	chr12	91140483	91183217	-	12.941	protein_coding	1171.62	1218	2096.47	1818.8	7.76789	10.3131	15.3952	23.6658	11.2298	11.0723
Human	ENSG00000011478.13	QPCTL	NA	chr19	45692402	45703989	+	2.825	protein_coding	40.3668	40.8322	58.9951	77.004	1.73397	0.761183	1.85168	3.56352	4.20079	1.29971
Human	ENSG00000011485.15	PPP5C	NA	chr19	46347086	46392981	+	7.089	protein_coding	124.808	145.297	168.466	171.479	5.56916	3.7082	6.8205	7.57688	4.24614	3.26893
Human	ENSG00000011523.14	CEP68	NA	chr2	65056365	65087004	+	8.623	protein_coding	33.427	28.8574	25.4973	34.9146	1.09655	1.10989	0.977313	1.77615	1.28	0.893514
Human	ENSG00000011566.15	MAP4K3	NA	chr2	39249265	39437301	-	6.056	protein_coding	211.747	198.292	287.024	266.466	12.3244	10.2935	12.8066	19.3805	7.38978	7.51238
Human	ENSG00000011590.14	ZBTB32	NA	chr19	35704557	35717038	+	2.739	protein_coding	NA	NA	NA	NA	NA	0.581649	1.91619	1.87239	0.705412	1.10142
Human	ENSG00000011600.12	TYROBP	NA	chr19	35904400	35908295	-	0.907	protein_coding	NA	NA	NA	NA	NA	NA	NA	NA	NA	NA
Human	ENSG00000011638.11	TMEM159	NA	chr16	21158376	21180616	+	2.558	protein_coding	135.494	117.207	135.151	141.535	5.1105	3.84597	8.09195	4.64582	5.05534	5.69982
Human	ENSG00000011677.13	GABRA3	NA	chrX	152166233	152451315	-	4.15	protein_coding	NA	NA	NA	NA	NA	0.0575915	0.14011	NA	NA	NA
Human	ENSG00000012048.23	BRCA1	NA	chr17	43044294	43170245	-	9.306	protein_coding	75.8428	114.05	21.8658	24.5452	1.93003	2.24523	2.29594	2.94708	1.25763	1.17336
Human	ENSG00000012061.16	ERCC1	NA	chr19	45407333	45478828	-	5.575	protein_coding	189.181	185.187	239.071	248.141	13.1769	9.12301	32.0052	31.137	13.84	13.3965
Human	ENSG00000012124.17	CD22	NA	chr19	35319260	35347361	+	6.165	protein_coding	NA	0.425921	0.568597	0.81808	0.0553268	0.0380434	0.090381	NA	NA	NA
Human	ENSG00000012171.20	SEMA3B	NA	chr3	50267557	50277546	+	5.768	protein_coding	66.7529	45.7214	166.56	169.27	1.61218	0.891817	2.83579	2.75781	1.59468	1.62178
Human	ENSG00000012174.12	MBTPS2	NA	chrX	21839616	21885423	+	8.945	protein_coding	54.1829	54.8208	81.4303	81.1702	0.595831	1.03612	1.20155	1.44146	0.482394	0.715101
Human	ENSG00000012211.13	PRICKLE3	NA	chrX	49174801	49186528	-	3.656	protein_coding	17.8794	14.9577	57.5116	59.1039	0.679725	0.355069	2.06586	2.0168	0.70454	0.138227
Human	ENSG00000012223.13	LTF	NA	chr3	46435644	46485234	-	3.989	protein_coding	NA	NA	NA	NA	NA	NA	0.146387	0.14758	NA	NA
Human	ENSG00000012232.9	EXTL3	NA	chr8	28600468	28755599	+	13.046	protein_coding	89.4181	97.2642	117.17	119.102	2.03936	1.57599	2.2149	2.98109	1.75477	2.42411
Human	ENSG00000012504.15	NR1H4	NA	chr12	100473707	100564414	+	3.628	protein_coding	NA	NA	NA	NA	3.49917	2.83147	2.5498	4.10518	0.914575	2.49684
Human	ENSG00000012660.14	ELOVL5	NA	chr6	53267397	53349179	-	3.813	protein_coding	364.289	400.354	508.181	485.787	16.0975	14.7636	18.3717	24.7139	12.2007	12.8845
Human	ENSG00000012779.11	ALOX5	NA	chr10	45374175	45446119	+	3.73	protein_coding	NA	NA	NA	NA	0.313773	NA	0.157687	0.158829	0.143729	NA
Human	ENSG00000012817.16	KDM5D	NA	chrY	19703864	19744939	-	9.463	protein_coding	79.8688	77.1302	85.0714	89.5119	5.11699	3.40577	5.72857	6.08395	2.70148	2.90953
Human	ENSG00000012822.16	CALCOCO1	NA	chr12	53708516	53727745	-	8.898	protein_coding	107.949	93.8681	159.398	177.864	3.0876	2.72092	9.11969	12.1905	3.57869	3.84814
Human	ENSG00000012963.15	UBR7	NA	chr14	93207240	93229215	+	3.509	protein_coding	157.504	210.539	129.098	141.042	2.76288	3.27435	3.38761	6.50805	1.3892	1.59744
Human	ENSG00000012983.11	MAP4K5	NA	chr14	50418500	50561126	-	7.62	protein_coding	173.116	206.702	318.616	267.542	16.1113	13.7623	25.849	32.7181	13.9505	13.2164
Human	ENSG00000013016.16	EHD3	NA	chr2	31234151	31269451	+	4.825	protein_coding	270.75	196.388	530.629	492.812	2.98385	1.85647	3.4558	4.41391	2.29379	2.55274
Human	ENSG00000013275.8	PSMC4	NA	chr19	39971164	39981764	+	2.55	protein_coding	491.105	498.379	630.369	603.294	49.0869	34.3482	62.2766	89.3719	44.3809	53.7548
Human	ENSG00000013288.9	MAN2B2	NA	chr4	6575188	6623362	+	8.884	protein_coding	157.318	161.334	377.609	368.745	4.88808	3.46867	12.0041	13.7037	3.68406	4.18651
Human	ENSG00000013293.6	SLC7A14	NA	chr3	170459547	170586075	-	10.496	protein_coding	24.5671	21.2909	9.86582	11.9578	0.177855	0.294305	0.298079	NA	0.213893	0.482117
Human	ENSG00000013297.12	CLDN11	NA	chr3	170418867	170454733	+	4.321	protein_coding	246.509	269.071	222.567	197.342	3.59866	1.81188	2.49213	2.42741	0.922378	2.55023
Human	ENSG00000013306.16	SLC25A39	NA	chr17	44319624	44324870	-	3.526	protein_coding	243.686	236.366	326.011	308.593	7.6502	4.37489	12.5033	11.9423	6.35423	9.00935
Human	ENSG00000013364.19	MVP	NA	chr16	29820393	29848039	+	6.141	protein_coding	637.436	746.728	1028.25	896.72	22.2656	16.0398	34.7948	40.5803	19.1861	21.9458
Human	ENSG00000013374.16	NUB1	NA	chr7	151341698	151378449	+	5.411	protein_coding	134.554	119.013	155.668	167.285	3.37978	3.96252	7.78043	10.1824	3.91586	6.06249
Human	ENSG00000013375.16	PGM3	NA	chr6	83161149	83193936	-	7.478	protein_coding	333.58	311.536	379.1	362.749	14.5316	14.5096	13.3161	15.9012	10.195	5.25561
Human	ENSG00000013392.8	RWDD2A	NA	chr6	83193356	83198935	+	3.769	protein_coding	27.8663	22.0814	32.4683	38.0621	1.1441	1.31608	1.34548	1.52812	0.875997	0.776916
Human	ENSG00000013441.16	CLK1	NA	chr2	200853008	200864744	-	5.17	protein_coding	165.015	198.187	187.749	192.405	38.0708	30.8894	41.8859	41.8488	26.7057	31.721
Human	ENSG00000013503.10	POLR3B	NA	chr12	106357747	106510198	+	4.768	protein_coding	89.123	84.0291	91.7699	84.0927	13.9378	10.0816	11.4087	16.2904	7.84619	7.77548
Human	ENSG00000013523.11	ANGEL1	NA	chr14	76786008	76826246	-	6.525	protein_coding	30.9902	20.3181	37.0521	34.6912	0.23377	0.193529	0.286594	0.724256	0.0763871	NA
Human	ENSG00000013561.18	RNF14	NA	chr5	141958327	141990292	+	4.988	protein_coding	176.369	184.272	167.13	172.245	3.18142	3.10204	3.33093	3.74165	2.04351	1.901
Human	ENSG00000013563.14	DNASE1L1	NA	chrX	154401235	154412112	-	4.132	protein_coding	109.359	77.7151	130.95	126.244	1.3762	0.849923	2.00481	1.76401	1.72833	1.82989
Human	ENSG00000013573.17	DDX11	NA	chr12	31073859	31104799	+	8.367	protein_coding	61.6847	82.719	36.8419	49.5072	2.81835	2.93788	3.72844	3.61389	1.7043	2.81239
Human	ENSG00000013583.10	HEBP1	NA	chr12	12974869	13000265	-	3.428	protein_coding	72.4445	85.5484	248.455	297.912	1.68503	0.867675	2.46562	6.93785	3.37566	5.22714
Human	ENSG00000013588.9	GPRC5A	NA	chr12	12891558	12917937	+	7.663	protein_coding	49.8417	47.5579	152.948	161.852	1.74416	0.772192	2.2897	1.19583	1.05665	1.10239
Human	ENSG00000013619.14	MAMLD1	NA	chrX	150361421	150514178	+	5.958	protein_coding	20.9752	19.2903	44.1929	41.6849	1.39651	1.00516	3.02583	3.64647	1.67165	2.85621
Human	ENSG00000013725.14	CD6	NA	chr11	60971679	61020377	+	5.958	protein_coding	NA	NA	NA	NA	0.257977	0.0815078	0.316955	0.433667	NA	0.081039
Human	ENSG00000013810.20	TACC3	NA	chr4	1712890	1745171	+	8.186	protein_coding	99.6556	178.883	52.8707	60.8797	4.38362	7.77395	7.64924	8.7934	2.14675	3.76579
Human	ENSG00000014123.10	UFL1	NA	chr6	96521594	96555276	+	4.539	protein_coding	158.067	154.816	262.886	245.897	12.3333	6.87272	11.6112	12.5491	6.40448	4.82567
Human	ENSG00000014138.9	POLA2	NA	chr11	65261919	65305589	+	5.568	protein_coding	16.2979	20.4903	7.60755	7.70042	0.203249	0.373905	0.218029	0.218745	0.563563	NA
Human	ENSG00000014164.7	ZC3H3	NA	chr8	143437658	143541447	-	3.721	protein_coding	67.784	74.6029	156.556	171.613	4.09286	3.32154	12.3133	14.5658	2.61728	3.7836
Human	ENSG00000014216.16	CAPN1	NA	chr11	65180565	65212006	+	7.506	protein_coding	319.303	318.457	461.609	464.389	8.8872	6.14325	14.6028	17.9011	10.2841	10.3142
Human	ENSG00000014257.16	ACP3	NA	chr3	132317368	132368298	+	4.28	protein_coding	12.5663	7.61801	6.71508	15.2193	NA	0.0557601	0.135404	0.291714	0.123034	NA
Human	ENSG00000014641.21	MDH1	NA	chr2	63588608	63607197	+	4.99	protein_coding	303.3	280.801	213.174	221.983	7.17171	7.40803	7.55426	7.25964	5.01656	3.4672
Human	ENSG00000014824.14	SLC30A9	NA	chr4	41990501	42090461	+	7.199	protein_coding	201.094	195.454	252.223	208.959	13.5638	11.1812	13.0523	14.4394	5.05166	6.21842
Human	ENSG00000014914.21	MTMR11	NA	chr1	149928650	149936879	-	4.572	protein_coding	55.188	52.9257	44.6714	51.2634	3.60794	2.15758	5.64691	5.83149	4.5395	2.0909
Human	ENSG00000014919.13	COX15	NA	chr10	99710867	99732127	-	5.215	protein_coding	60.6846	55.6844	44.6077	47.2872	2.07832	1.37672	0.234434	2.44367	0.471579	0.311612
Human	ENSG00000015133.19	CCDC88C	NA	chr14	91271322	91417844	-	12.426	protein_coding	1.01387	0.470035	1.04451	0.301558	2.18941	0.939085	3.80554	2.47626	3.49007	1.9362
Human	ENSG00000015153.15	YAF2	NA	chr12	42157103	42238349	-	10.839	protein_coding	19.1528	13.9451	18.5572	19.4164	3.70344	2.13101	3.03846	3.57302	2.1637	1.73614
Human	ENSG00000015171.20	ZMYND11	NA	chr10	134464	254637	+	5.325	protein_coding	275.656	278.327	396.628	379.135	23.6477	19.5423	45.815	47.8295	21.5247	27.4362
Human	ENSG00000015285.11	WAS	NA	chrX	48676595	48691427	+	2.361	protein_coding	NA	NA	0.598113	1.32858	0.331915	0.561405	2.61887	1.86087	NA	1.58142
Human	ENSG00000015413.9	DPEP1	NA	chr16	89613307	89638456	+	2.737	protein_coding	0.347198	NA	NA	0.345755	NA	NA	0.47879	NA	NA	NA
Human	ENSG00000015475.19	BID	NA	chr22	17734137	17774770	-	4.42	protein_coding	134.755	97.6222	167.554	173.803	4.32546	3.7261	4.21197	8.70322	3.30852	3.79273
Human	ENSG00000015479.20	MATR3	NA	chr5	139293673	139331677	+	12.064	protein_coding	17.6046	23.8794	20.9029	21.6352	0.289211	0.388985	0.673752	1.55382	0.692537	0.829918
Human	ENSG00000015520.15	NPC1L1	NA	chr7	44512534	44541330	-	5.267	protein_coding	2.6211	0.508496	3.02926	1.39463	1.5053	1.63818	6.22551	4.50028	1.4631	1.92214
Human	ENSG00000015532.10	XYLT2	NA	chr17	50346125	50363138	+	5.472	protein_coding	189.235	191.25	357.648	372.218	1.18529	1.84088	2.84804	3.38107	0.840722	0.746634
Human	ENSG00000015568.13	RGPD5	NA	chr2	109792757	109857705	+	14.185	protein_coding	0.131627	0.0594351	0.319046	0.627536	0.0475295	0.0158903	NA	NA	0.0317555	NA
Human	ENSG00000015592.16	STMN4	NA	chr8	27235322	27258420	-	3.294	protein_coding	NA	NA	NA	NA	0.359029	0.396054	NA	NA	0.165411	NA
Human	ENSG00000015676.18	NUDCD3	NA	chr7	44379118	44490658	-	9.893	protein_coding	134.876	139.965	128.492	117.095	6.04924	5.12655	4.71509	5.35015	2.91332	2.41287
Human	ENSG00000016082.15	ISL1	NA	chr5	51383447	51394730	+	2.817	protein_coding	NA	NA	NA	NA	0.129306	NA	NA	NA	NA	NA
Human	ENSG00000016391.11	CHDH	NA	chr3	53812334	53846419	-	7.787	protein_coding	0.491248	0.254722	0.239223	0.236294	1.59057	1.01418	0.79561	1.57588	0.385733	0.20102
Human	ENSG00000016402.13	IL20RA	NA	chr6	136999970	137045180	-	4.73	protein_coding	0.402906	0.093774	0.119041	NA	0.156295	0.103805	NA	NA	0.109888	0.222552
Human	ENSG00000016490.16	CLCA1	NA	chr1	86468367	86500259	+	3.31	protein_coding	NA	NA	NA	NA	0.230136	NA	NA	0.181008	NA	0.1541
Human	ENSG00000016602.9	CLCA4	NA	chr1	86547077	86580754	+	3.447	protein_coding	NA	0.133895	NA	NA	NA	0.0699532	NA	NA	0.343985	NA
Human	ENSG00000016864.18	GLT8D1	NA	chr3	52694487	52706032	-	3.783	protein_coding	249.614	221.194	331.24	317.696	1.89655	2.16071	3.58043	4.60383	0.48969	0.606254
Human	ENSG00000017260.20	ATP2C1	NA	chr3	130850594	131016712	+	8.51	protein_coding	189.352	209.244	275.407	260.528	10.5947	9.6063	14.8347	14.2519	8.35262	6.06985
Human	ENSG00000017427.17	IGF1	NA	chr12	102395873	102481744	-	8.115	protein_coding	1.44233	NA	0.318621	0.740298	NA	NA	NA	NA	0.0596992	NA
Human	ENSG00000017483.15	SLC38A5	NA	chrX	48458536	48470260	-	4.018	protein_coding	81.5423	84.7027	79.5284	88.0582	3.63859	2.24887	3.56812	4.74054	1.78386	1.54573
Human	ENSG00000017797.13	RALBP1	NA	chr18	9475008	9538114	+	8.041	protein_coding	156.75	146.654	214.769	211.887	10.0916	9.91841	13.7805	17.9298	6.28741	9.46766
Human	ENSG00000018189.13	RUFY3	NA	chr4	70704203	70808619	+	9.405	protein_coding	109.795	106.744	109.755	112.453	18.1734	11.7502	16.6209	19.5428	9.20877	11.0963
Human	ENSG00000018236.15	CNTN1	NA	chr12	40692438	41072415	+	7.492	protein_coding	0.124481	NA	0.0697252	NA	NA	0.0641149	NA	0.0740465	NA	0.20969
Human	ENSG00000018280.17	SLC11A1	NA	chr2	218382028	218396894	+	8.676	protein_coding	NA	0.163149	0.131642	0.210255	0.0809813	0.0549793	0.1334	NA	NA	0.11465
Human	ENSG00000018408.15	WWTR1	NA	chr3	149517234	149736714	-	8.353	protein_coding	145.221	142.803	450.139	420.575	16.5707	13.6509	31.9802	41.8311	13.9192	17.2693
Human	ENSG00000018510.17	AGPS	NA	chr2	177392767	177559299	+	8.839	protein_coding	115.986	105.395	145.476	141.069	18.9777	16.2173	25.0475	25.4207	9.21078	11.328
Human	ENSG00000018607.7	ZNF806	NA	chr2	132304805	132326855	+	5.159	transcribed_unprocessed_pseudogene	0.182035	NA	NA	NA	NA	0.0458496	NA	NA	0.0996162	NA
Human	ENSG00000018610.15	CXorf56	NA	chrX	119538148	119565409	-	2.581	protein_coding	111.299	104.959	106.329	95.0601	5.06116	7.02886	11.0189	8.0456	5.71709	5.05926
Human	ENSG00000018625.15	ATP1A2	NA	chr1	160115758	160143591	+	6.298	protein_coding	5.0712	1.43203	1.09881	1.69007	0.177843	0.0769038	0.190217	0.297903	NA	0.0762678
Human	ENSG00000018699.13	TTC27	NA	chr2	32628031	32821051	+	3.443	protein_coding	112.911	116.076	86.0165	92.3129	12.1829	9.82286	15.1787	13.6327	8.18963	9.01754
Human	ENSG00000018869.17	ZNF582	NA	chr19	56375845	56393545	-	3.35	protein_coding	8.41989	6.12099	11.482	12.9305	0.227159	0.0720767	0.382759	0.178644	0.162289	0.505558
Human	ENSG00000019102.12	VSIG2	NA	chr11	124747473	124752255	-	1.447	protein_coding	0.664575	0.355707	1.05702	NA	2.88075	0.359029	1.51986	1.48931	0.917576	NA
Human	ENSG00000019144.19	PHLDB1	NA	chr11	118606439	118658031	+	21.715	protein_coding	148.038	136.266	340.262	324.65	8.2614	5.54125	21.9711	29.0981	10.7608	12.1417
Human	ENSG00000019169.10	MARCO	NA	chr2	118942165	118994660	+	2.079	protein_coding	NA	NA	NA	NA	NA	0.118812	NA	NA	NA	NA
Human	ENSG00000019186.10	CYP24A1	NA	chr20	54153445	54173986	-	3.988	protein_coding	NA	NA	NA	NA	NA	NA	NA	NA	NA	NA
Human	ENSG00000019485.13	PRDM11	NA	chr11	45095805	45235110	+	13.94	protein_coding	8.16133	5.17757	9.04309	10.4901	0.555792	0.334325	0.217682	0.779823	0.199726	0.396676
Human	ENSG00000019505.8	SYT13	NA	chr11	45240301	45286341	-	5.445	protein_coding	NA	NA	NA	NA	NA	NA	NA	NA	NA	NA
Human	ENSG00000019549.13	SNAI2	NA	chr8	48917597	48921740	-	3.281	protein_coding	323.976	301.643	791.082	690.924	4.21625	4.62453	6.99791	14.6624	1.99119	3.66829
Human	ENSG00000019582.15	CD74	NA	chr5	150400040	150412929	-	4.78	protein_coding	1.22058	1.3777	2.11611	2.77194	0.327552	0.268128	0.712368	0.704503	0.237711	0.342746
Human	ENSG00000019991.18	HGF	NA	chr7	81699009	81770438	-	9.753	protein_coding	617.562	546.879	1033.04	838.401	8.07494	3.57806	10.8252	16.7857	4.40437	6.47723
Human	ENSG00000019995.6	ZRANB1	NA	chr10	124942122	124988189	+	5.993	protein_coding	141.422	127.863	157.812	168.074	17.8926	12.8002	18.5652	21.5767	9.91068	8.906
Human	ENSG00000020129.16	NCDN	NA	chr1	35557472	35567274	+	4.917	protein_coding	130.981	122.334	205.834	219.168	2.11533	1.17069	2.50408	1.78027	1.91001	0.971174
Human	ENSG00000020181.18	ADGRA2	NA	chr8	37784190	37844896	+	7.084	protein_coding	580.056	557.156	1467.5	1326.95	4.90544	4.22517	13.0044	14.6961	7.93137	7.63712
Human	ENSG00000020219.9	CCT8L1P	NA	chr7	152445476	152447150	+	1.674	processed_pseudogene	NA	NA	NA	NA	NA	0.804888	1.77866	NA	NA	NA
Human	ENSG00000020256.20	ZFP64	NA	chr20	52051662	52204308	-	6.79	protein_coding	47.9392	39.6365	45.8581	52.3638	0.870485	1.25544	1.04062	1.59643	0.766062	0.498235
Human	ENSG00000020426.11	MNAT1	NA	chr14	60734741	60969965	+	3.877	protein_coding	99.219	85.4181	107.029	101.927	9.99708	6.01733	10.2425	11.4877	6.18809	7.31769
Human	ENSG00000020577.14	SAMD4A	NA	chr14	54566116	54793315	+	12.333	protein_coding	146.131	186.814	201.58	197.089	19.6036	18.5493	29.4999	33.5904	11.7759	11.4743
Human	ENSG00000020633.19	RUNX3	NA	chr1	24899510	24965121	-	4.922	protein_coding	0.584757	0.0896667	0.254515	0.819875	0.0706205	0.152264	0.68964	0.832937	1.90781	1.78874
Human	ENSG00000020922.13	MRE11	NA	chr11	94415569	94493885	-	7.674	protein_coding	64.8642	82.5288	46.2032	39.9788	2.83299	3.53055	2.73038	2.76437	1.35758	1.53697
Human	ENSG00000021300.14	PLEKHB1	NA	chr11	73646177	73662819	+	4.933	protein_coding	0.583429	0.0894417	0.253855	0.599464	NA	0.0480526	NA	0.116974	NA	0.212558
Human	ENSG00000021355.13	SERPINB1	NA	chr6	2832331	2841959	-	3.047	protein_coding	81.6823	60.5356	97.4982	95.6329	2.07469	1.83645	1.70285	6.41629	0.625361	0.980282
Human	ENSG00000021461.17	CYP3A43	NA	chr7	99828012	99866102	+	2.637	protein_coding	NA	NA	NA	NA	1.68498	1.58066	1.68477	4.16699	0.73633	0.421577
Human	ENSG00000021488.13	SLC7A9	NA	chr19	32830508	32869767	-	2.598	protein_coding	NA	NA	1.19835	0.365776	1.71241	1.382	2.03172	2.29598	0.748837	0.428501
Human	ENSG00000021574.13	SPAST	NA	chr2	32063555	32157637	+	9.481	protein_coding	32.5657	27.6176	45.9988	43.4095	1.53547	1.12553	2.0718	2.71254	1.39639	1.01078
Human	ENSG00000021645.20	NRXN3	NA	chr14	78170372	79868291	+	15.534	protein_coding	5.66557	2.79417	7.51893	10.5137	0.273321	0.527534	0.509198	0.981472	0.343422	0.391095
Human	ENSG00000021762.20	OSBPL5	NA	chr11	3087106	3166739	-	7.473	protein_coding	98.997	106.597	159.161	163.709	5.89595	3.83265	15.6253	16.4294	7.21108	8.56101
Human	ENSG00000021776.11	AQR	NA	chr15	34851781	34969742	-	13.431	protein_coding	92.7916	97.434	87.085	95.6545	15.8159	14.3175	13.6474	16.8746	6.99708	9.15039
Human	ENSG00000021826.17	CPS1	NA	chr2	210477681	210679107	+	11.018	protein_coding	20.2546	18.9255	11.5494	15.1133	3.5919	2.95832	3.06262	3.05143	2.42647	2.20829
Human	ENSG00000021852.13	C8B	NA	chr1	56929206	56966140	-	2.732	protein_coding	NA	NA	NA	NA	0.133672	NA	NA	NA	NA	0.190078
Human	ENSG00000022267.19	FHL1	NA	chrX	136146701	136211359	+	5.862	protein_coding	223.162	161.258	377.08	370.919	4.1446	3.33482	9.90299	16.5886	7.50349	7.91772
Human	ENSG00000022277.13	RTF2	NA	chr20	56468584	56519449	+	4.063	protein_coding	292.888	285.67	296.624	300.342	21.871	16.0353	29.8862	30.2447	16.9203	19.5549
Human	ENSG00000022355.18	GABRA1	NA	chr5	161847062	161899981	+	8.42	protein_coding	NA	NA	NA	NA	NA	0.027444	NA	NA	NA	NA
Human	ENSG00000022556.16	NLRP2	NA	chr19	54953129	55001142	+	6.313	protein_coding	NA	NA	NA	NA	NA	NA	NA	NA	NA	NA
Human	ENSG00000022567.10	SLC45A4	NA	chr8	141207165	141308305	-	8.608	protein_coding	18.5217	13.3523	22.5072	28.8379	0.268681	0.175245	0.800138	1.32154	0.585873	1.20036
Human	ENSG00000022840.16	RNF10	NA	chr12	120533479	120577588	+	5.9	protein_coding	221.144	213.404	416.458	346.031	10.4987	7.79952	18.5383	21.1108	11.4388	9.59636
Human	ENSG00000022976.15	ZNF839	NA	chr14	102317376	102342702	+	5.59	protein_coding	29.8787	37.4702	34.3191	38.6589	0.429	1.22859	1.72605	1.83138	0.954397	2.67822
Human	ENSG00000023041.11	ZDHHC6	NA	chr10	112424427	112446917	-	3.748	protein_coding	115.61	129.114	147.155	147.517	5.03206	4.02272	2.68755	4.65089	3.05174	2.78834
Human	ENSG00000023171.18	GRAMD1B	NA	chr11	123358427	123627774	+	14.944	protein_coding	11.6639	11.6411	9.22132	10.3455	1.37568	1.11648	1.5208	2.02354	0.591194	1.08906
Human	ENSG00000023191.17	RNH1	NA	chr11	494511	507300	-	7.374	protein_coding	355.503	376.938	387.257	388.764	8.02306	4.62995	11.7655	14.8427	5.7892	6.5765
Human	ENSG00000023228.14	NDUFS1	NA	chr2	206114816	206159509	-	12.174	protein_coding	187.249	180	196.11	179.907	7.45283	5.88869	7.5273	9.48048	4.52239	3.74112
Human	ENSG00000023287.13	RB1CC1	NA	chr8	52622457	52745843	-	7.613	protein_coding	187.678	160.927	238.089	222.396	12.249	9.79588	12.9234	19.4217	5.34204	6.15009
Human	ENSG00000023318.8	ERP44	NA	chr9	99979184	100099000	-	4.808	protein_coding	140.295	134.539	310.49	289.754	5.1379	4.67533	7.08298	7.56086	3.18793	3.91572
Human	ENSG00000023330.15	ALAS1	NA	chr3	52198085	52214327	+	2.536	protein_coding	355.632	305.389	599.298	575.408	13.5918	8.02262	19.2377	33.3142	7.69376	13.2392
Human	ENSG00000023445.16	BIRC3	NA	chr11	102317449	102339403	+	7.518	protein_coding	4.63897	4.34509	1.87382	2.63362	2.10447	1.35819	2.67884	2.0637	0.978575	0.610487
Human	ENSG00000023516.9	AKAP11	NA	chr13	42272151	42323261	+	9.915	protein_coding	183.605	205.279	269.943	255.857	10.4236	8.43853	11.4238	13.68	7.89491	7.4511
Human	ENSG00000023572.10	GLRX2	NA	chr1	193090865	193106114	-	6.21	protein_coding	49.7714	47.5162	58.5974	58.8683	2.74964	1.94225	3.73616	3.07845	0.279648	0.85579
Human	ENSG00000023608.5	SNAPC1	NA	chr14	61762419	61796428	+	2.593	protein_coding	69.4526	72.591	75.6826	87.4369	16.123	15.579	15.9923	21.6256	8.24439	7.99238
Human	ENSG00000023697.13	DERA	NA	chr12	15911301	16037381	+	2.813	protein_coding	178.365	154.621	135.883	145.839	11.1531	8.75649	9.67071	15.6331	10.6445	6.48864
Human	ENSG00000023734.11	STRAP	NA	chr12	15882386	15903478	+	2.215	protein_coding	1011.27	1112.46	1833.07	1244.63	40.5415	31.4805	56.4334	77.4766	31.5457	42.4144
Human	ENSG00000023839.12	ABCC2	NA	chr10	99782639	99852594	+	7.837	protein_coding	1.62142	1.46095	1.42451	2.97418	2.01178	1.44797	1.08645	1.86944	0.651429	0.425931
Human	ENSG00000023892.11	DEF6	NA	chr6	35297817	35321771	+	2.579	protein_coding	13.394	8.53606	5.18889	6.37546	0.639349	0.195967	1.41102	2.63286	0.218116	1.17634
Human	ENSG00000023902.14	PLEKHO1	NA	chr1	150149182	150164720	+	6.629	protein_coding	232.202	190.169	294.981	304.1	7.28157	7.46794	8.64201	10.374	4.30911	3.95957
Human	ENSG00000023909.10	GCLM	NA	chr1	93885198	93909456	-	5.426	protein_coding	97.2743	104.046	153.19	152.836	4.60262	3.06101	4.17318	6.95396	2.00876	1.98815
Human	ENSG00000024048.11	UBR2	NA	chr6	42564028	42693505	+	8.874	protein_coding	155.059	171.784	176.424	154.359	24.9851	23.6212	29.2965	39.7386	17.9148	19.5585
Human	ENSG00000024422.12	EHD2	NA	chr19	47713421	47743134	+	3.844	protein_coding	823.05	1147.27	4464	3518.86	24.4551	18.7697	102.522	137.694	45.5085	53.3448
Human	ENSG00000024526.17	DEPDC1	NA	chr1	68474151	68497221	-	5.904	protein_coding	92.526	163.269	32.2055	37.9121	3.07498	3.25899	1.35021	1.06376	0.296086	0.475612
Human	ENSG00000024862.18	CCDC28A	NA	chr6	138773768	138793319	+	1.247	protein_coding	128.217	84.346	85.0967	78.2551	0.663001	4.19316	1.1437	2.40095	NA	1.48944
Human	ENSG00000025039.15	RRAGD	NA	chr6	89364615	89412273	-	5.095	protein_coding	0.373525	0.086247	NA	0.78985	0.144196	NA	0.240558	0.24106	0.101032	NA
Human	ENSG00000025156.13	HSF2	NA	chr6	122399550	122433119	+	2.697	protein_coding	88.9161	94.2678	65.7817	82.0947	2.00367	2.19632	5.54892	4.70529	2.79932	1.3673
Human	ENSG00000025293.17	PHF20	NA	chr20	35771973	35950370	+	8.372	protein_coding	97.9135	89.0459	112.679	110.385	8.41519	7.89215	11.8688	15.0812	8.62437	6.63724
Human	ENSG00000025423.11	HSD17B6	NA	chr12	56752160	56787790	+	2.272	protein_coding	9.32865	6.2374	9.63602	4.53647	0.346031	0.223795	NA	0.909044	NA	0.232531
Human	ENSG00000025434.19	NR1H3	NA	chr11	47248299	47269033	+	4.534	protein_coding	33.9611	19.1263	38.2128	45.5487	4.0938	2.04641	3.89809	3.9645	0.873551	1.80445
Human	ENSG00000025708.14	TYMP	NA	chr22	50525751	50530032	-	3.6	protein_coding	5.83711	2.09065	6.58957	5.83374	0.210112	0.0668416	0.353429	0.960745	0.517918	0.14058
Human	ENSG00000025770.19	NCAPH2	NA	chr22	50508223	50524780	+	4.459	protein_coding	164.844	228.21	84.6601	86.2559	10.5675	10.2454	7.69958	9.85751	8.02996	4.92041
Human	ENSG00000025772.8	TOMM34	NA	chr20	44942129	44960397	-	1.973	protein_coding	325.353	320.519	334.502	298.414	9.52831	9.47339	10.2919	12.2198	5.36157	8.36301
Human	ENSG00000025796.14	SEC63	NA	chr6	107867755	107958208	-	8.606	protein_coding	140.622	155.222	324.717	302.251	6.72367	5.10892	12.5501	15.1899	5.50023	8.15148
Human	ENSG00000025800.14	KPNA6	NA	chr1	32108055	32176563	+	7.457	protein_coding	319.382	330.292	429.217	384.784	38.9808	25.457	55.3527	64.3481	26.5021	21.1391
Human	ENSG00000026025.16	VIM	NA	chr10	17228240	17237593	+	5.176	protein_coding	14741.7	25915.3	31869.8	22666.7	933.965	641.361	1283.7	1878.59	757.916	776.78
Human	ENSG00000026036.22	RTEL1-TNFRSF6B	NA	chr20	63659299	63698684	+	9.093	protein_coding	7.40526	11.6091	3.94522	4.66994	0.207784	0.223666	0.198437	0.663154	0.181724	NA
Human	ENSG00000026103.22	FAS	NA	chr10	88990530	89017059	+	5.578	protein_coding	93.4213	84.4382	106.237	120.697	11.1571	5.75909	7.86369	9.51817	5.07339	3.85195
Human	ENSG00000026297.16	RNASET2	NA	chr6	166922112	166957191	-	14.943	protein_coding	6.8504	4.83993	8.90026	11.4059	0.201849	0.185558	0.157418	0.292504	0.103649	NA
Human	ENSG00000026508.20	CD44	NA	chr11	35138881	35232402	+	9.992	protein_coding	2741.67	3658.37	11342.5	8294.91	75.9548	55.2142	196.548	245.463	101.766	111.912
Human	ENSG00000026559.14	KCNG1	NA	chr20	51003655	51023107	-	5.415	protein_coding	47.0363	47.7938	56.4955	72.453	0.689117	1.111	0.900664	1.60192	0.45194	1.11544
Human	ENSG00000026652.15	AGPAT4	NA	chr6	161129966	161274061	-	14.253	protein_coding	23.1109	15.7065	14.1223	15.6786	2.57735	2.09318	2.96366	4.00637	1.42056	2.44722
Human	ENSG00000026751.17	SLAMF7	NA	chr1	160739056	160754821	+	4.833	protein_coding	NA	NA	NA	NA	NA	NA	NA	NA	NA	0.101874
Human	ENSG00000026950.17	BTN3A1	NA	chr6	26402236	26415208	+	5.539	protein_coding	75.732	41.5764	77.3817	79.4999	0.83579	0.474971	1.44911	0.219998	0.44052	0.622488
Human	ENSG00000027001.10	MIPEP	NA	chr13	23730188	23889400	-	3.388	protein_coding	117.321	109.41	93.0304	91.6497	4.83834	7.29829	7.30981	9.17432	3.42074	6.4174
Human	ENSG00000027075.15	PRKCH	NA	chr14	61187558	61550976	+	8.83	protein_coding	0.213329	0.482462	0.374399	0.798186	0.756756	0.60237	0.281924	1.02402	0.11879	0.306278
Human	ENSG00000027644.5	INSRR	NA	chr1	156840062	156859117	-	5.2	protein_coding	NA	NA	NA	NA	NA	NA	NA	NA	NA	NA
Human	ENSG00000027697.15	IFNGR1	NA	chr6	137197484	137219449	-	3.276	protein_coding	117.133	103.583	133.396	138.241	10.6367	6.70338	10.5341	10.6495	2.50247	5.26231
Human	ENSG00000027847.14	B4GALT7	NA	chr5	177600131	177610330	+	4.878	protein_coding	96.0862	79.0716	116.73	122.267	3.25925	1.47653	3.05596	3.14065	0.957328	3.10843
Human	ENSG00000027869.12	SH2D2A	NA	chr1	156806242	156816848	-	2.498	protein_coding	NA	0.19239	0.250136	0.381616	NA	NA	NA	0.246291	NA	NA
Human	ENSG00000028116.18	VRK2	NA	chr2	57907628	58159920	+	3.531	protein_coding	117.36	119.084	136.592	132.431	12.0129	12.992	16.201	21.7859	7.41625	9.66808
Human	ENSG00000028137.19	TNFRSF1B	NA	chr1	12166990	12209228	+	3.778	protein_coding	50.7011	32.9746	65.7371	57.0452	0.0940694	0.415273	0.15547	0.521104	0.141667	0.133354
Human	ENSG00000028203.18	VEZT	NA	chr12	95217745	95302799	+	8.766	protein_coding	114.146	101.278	152.372	154.58	4.66151	3.00278	5.07765	7.6412	1.8008	3.91154
Human	ENSG00000028277.21	POU2F2	NA	chr19	42086109	42196585	-	9.072	protein_coding	7.76141	6.60261	11.1416	16.9833	0.538032	0.433178	1.62686	2.03335	0.474768	0.362954
Human	ENSG00000028310.18	BRD9	NA	chr5	850290	892801	-	9.549	protein_coding	75.1075	75.3553	66.4008	74.5231	7.52322	5.51367	9.95281	11.2841	6.14633	7.19438
Human	ENSG00000028528.15	SNX1	NA	chr15	64094122	64146090	+	9.789	protein_coding	106.288	97.7121	153.736	152.56	15.8748	9.4214	23.8825	25.6943	16.461	15.1083
Human	ENSG00000028839.10	TBPL1	NA	chr6	133952169	133990432	+	5.039	protein_coding	38.6472	27.9253	36.9724	47.0269	10.7916	8.20216	4.70916	6.2943	4.06692	4.45192
Human	ENSG00000029153.14	ARNTL2	NA	chr12	27332853	27425289	+	6.983	protein_coding	132.609	141.294	112.764	116.159	9.45314	8.91172	13.0695	12.747	5.62433	5.12329
Human	ENSG00000029363.17	BCLAF1	NA	chr6	136256626	136289851	-	9.533	protein_coding	300.431	313.872	382.175	358	19.7359	17.5632	20.7179	31.8821	13.6952	14.8597
Human	ENSG00000029364.12	SLC39A9	NA	chr14	69398014	69462390	+	7.138	protein_coding	231.986	211.52	303.465	283.808	14.4847	11.0585	13.8793	18.6394	6.53078	8.44982
Human	ENSG00000029534.21	ANK1	NA	chr8	41653219	41896762	-	10.797	protein_coding	2.37022	2.42099	5.33218	7.12921	0.248396	0.0437208	0.164057	0.684465	0.207165	0.140622
Human	ENSG00000029559.7	IBSP	NA	chr4	87799553	87812435	+	1.573	protein_coding	NA	NA	NA	NA	0.515454	0.159133	0.410345	1.35928	0.834942	0.347593
Human	ENSG00000029639.11	TFB1M	NA	chr6	155256133	155314493	-	4.111	protein_coding	75.5042	64.6669	43.9157	54.9611	2.81127	1.41222	2.63352	1.20068	1.54314	0.862393
Human	ENSG00000029725.17	RABEP1	NA	chr17	5282264	5386340	+	7.059	protein_coding	186.064	160.203	215.278	208.781	21.8767	18.7679	27.5236	30.0521	14.0398	17.5389
Human	ENSG00000029993.15	HMGB3	NA	chrX	150980508	150990771	+	3.914	protein_coding	155.563	171.66	88.7211	105.268	3.35248	3.84416	2.56159	2.49423	1.22785	1.07701
Human	ENSG00000030066.13	NUP160	NA	chr11	47778086	47848555	-	8.576	protein_coding	133.693	140.735	104.218	109.559	17.4459	15.2678	15.5369	17.1616	11.5008	9.00773
Human	ENSG00000030110.13	BAK1	NA	chr6	33572546	33580293	-	2.212	protein_coding	141.955	139.057	155.173	183.175	5.26539	3.79102	4.81979	3.1144	0.567942	2.01001
Human	ENSG00000030304.14	MUSK	NA	chr9	110668778	110806558	+	9.176	protein_coding	2.68785	1.81681	2.21945	2.76727	0.436132	0.135399	0.0581783	0.421323	0.320415	0.230094
Human	ENSG00000030419.16	IKZF2	NA	chr2	212999690	213152427	-	12.24	protein_coding	27.5878	28.0731	34.8876	30.8426	2.67095	1.73262	1.23236	1.9195	0.284301	0.358288
Human	ENSG00000030582.18	GRN	NA	chr17	44345245	44353106	+	3.524	protein_coding	1052.35	1387.43	2650.25	2274.91	14.7661	9.22806	17.9859	29.2377	10.7593	10.5942
Human	ENSG00000031003.10	FAM13B	NA	chr5	137937959	138051961	-	6.808	protein_coding	140.524	149.057	177.919	174.37	20.8549	17.8667	31.1993	33.9773	20.5095	15.4342
Human	ENSG00000031081.11	ARHGAP31	NA	chr3	119294382	119420714	+	9.374	protein_coding	91.8357	74.0187	148.314	146.51	5.11365	2.5446	8.09705	7.29265	1.92885	3.01636
Human	ENSG00000031691.7	CENPQ	NA	chr6	49463369	49493107	+	1.741	protein_coding	54.4849	72.2131	29.4086	33.5697	2.35741	4.87191	1.2383	2.12734	0.744463	NA
Human	ENSG00000031698.13	SARS1	NA	chr1	109213917	109238182	+	3.849	protein_coding	985.464	899.65	732.76	648.523	71.2642	47.0972	80.6998	94.1477	48.8188	54.9422
Human	ENSG00000031823.14	RANBP3	NA	chr19	5916138	5978142	-	7.445	protein_coding	115.116	103.817	164.455	178.071	4.85844	4.66582	9.27384	9.75542	5.97642	4.5762
Human	ENSG00000032219.19	ARID4A	NA	chr14	58298503	58373887	+	7.449	protein_coding	50.3042	55.2049	63.4321	74.5351	12.3152	10.9164	19.9729	16.0984	9.57726	9.43897
Human	ENSG00000032389.13	EIPR1	NA	chr2	3188924	3377830	-	5.723	protein_coding	51.1223	49.6253	27.1758	38.4486	3.00413	2.6339	2.4115	3.95979	2.32417	2.24035
Human	ENSG00000032444.17	PNPLA6	NA	chr19	7534003	7561764	+	7.161	protein_coding	136.788	156.041	290.015	291.278	6.47289	4.60347	11.7381	14.3898	7.03484	8.96965
Human	ENSG00000032742.18	IFT88	NA	chr13	20567137	20691444	+	6.049	protein_coding	39.7495	31.7447	32.0199	34.7867	0.834823	1.51294	1.05244	2.48184	1.51121	1.87923
Human	ENSG00000033011.13	ALG1	NA	chr16	5033922	5087379	+	5.386	protein_coding	122.773	120.665	127.304	125.644	3.20839	4.37727	4.0414	3.9134	2.80402	2.52523
Human	ENSG00000033030.15	ZCCHC8	NA	chr12	122471598	122501073	-	9.125	protein_coding	46.5886	43.0625	42.4806	50.5679	20.8865	15.3312	28.1688	34.347	15.4099	14.413
Human	ENSG00000033050.9	ABCF2	NA	chr7	151211483	151227205	-	5.158	protein_coding	60.1302	55.7849	44.3069	51.8614	2.97024	3.93075	2.53976	4.43677	2.2881	2.92441
Human	ENSG00000033100.16	CHPF2	NA	chr7	151232488	151238827	+	4.205	protein_coding	593.294	700.332	1435.58	1301.49	4.93797	3.35068	3.60218	6.39062	1.88719	1.63227
Human	ENSG00000033122.21	LRRC7	NA	chr1	69567921	70151945	+	30.043	protein_coding	0.155852	0.174002	0.0310464	0.14789	NA	0.0309344	0.0337019	0.0162008	NA	0.0138179
Human	ENSG00000033170.17	FUT8	NA	chr14	65410591	65744121	+	6.976	protein_coding	102.489	100.569	106.053	100.138	4.61349	4.38112	3.78992	6.04069	1.74189	2.81085
Human	ENSG00000033178.13	UBA6	NA	chr4	67612651	67701155	-	11.408	protein_coding	148.914	163.775	134.954	126.4	8.76146	6.5484	5.78042	6.81925	2.62797	3.95209
Human	ENSG00000033327.13	GAB2	NA	chr11	78215292	78418348	-	6.775	protein_coding	52.7425	30.8814	62.8469	82.8009	10.8312	8.82647	16.2069	25.4518	7.91417	6.41843
Human	ENSG00000033627.17	ATP6V0A1	NA	chr17	42458843	42522582	+	10.926	protein_coding	49.4272	46.2246	81.4724	84.9066	2.15537	1.79043	4.88531	6.65654	4.28157	3.53858
Human	ENSG00000033800.14	PIAS1	NA	chr15	68054308	68198603	+	10.647	protein_coding	59.6248	54.0272	70.2444	76.5166	8.56676	7.44984	14.2975	17.2448	8.73158	8.06025
Human	ENSG00000033867.16	SLC4A7	NA	chr3	27372720	27484420	-	9.616	protein_coding	370.386	427.821	615.777	537.072	27.5332	21.8517	43.9854	49.382	35.9333	41.8609
Human	ENSG00000034053.14	APBA2	NA	chr15	28884482	29118315	+	6.869	protein_coding	129.98	125.127	207.761	216.463	10.8325	8.3339	19.1096	20.8716	6.8206	7.10692
Human	ENSG00000034152.19	MAP2K3	NA	chr17	21284671	21315232	+	3.775	protein_coding	181.506	222.666	404.845	384.445	17.3403	14.0663	36.5004	37.1498	22.0774	14.7623
Human	ENSG00000034239.11	EFCAB1	NA	chr8	48710788	48735311	-	5.822	protein_coding	0.32607	0.255621	NA	0.153016	0.193656	0.0835036	NA	NA	NA	NA
Human	ENSG00000034510.6	TMSB10	NA	chr2	84905655	84906671	+	0.461	protein_coding	66303.5	96153.9	127361	81055	1995.16	1299.92	2800.57	3190.87	1720.24	1692.32
Human	ENSG00000034533.12	ASTE1	NA	chr3	131013874	131027649	-	3.427	protein_coding	26.1091	36.7999	18.6944	24.6216	1.68556	0.145491	0.373244	0.579778	0.346255	NA
Human	ENSG00000034677.13	RNF19A	NA	chr8	100257059	100336218	-	5.852	protein_coding	114.845	108.779	121.483	118.1	8.24201	5.31909	8.59864	9.66092	5.74685	5.30638
Human	ENSG00000034693.15	PEX3	NA	chr6	143450804	143490616	+	2.83	protein_coding	56.7668	66.1517	56.6709	73.091	5.69321	4.42466	4.29878	5.38737	3.25779	3.53269
Human	ENSG00000034713.8	GABARAPL2	NA	chr16	75566374	75577881	+	3.01	protein_coding	160.003	153.468	248.558	240.5	6.38216	5.98306	9.29328	14.5171	7.28128	7.82025
Human	ENSG00000034971.17	MYOC	NA	chr1	171635416	171652688	-	2.104	protein_coding	NA	0.233396	NA	NA	0.583633	NA	NA	NA	0.950424	NA
Human	ENSG00000035115.22	SH3YL1	NA	chr2	217729	266398	-	11.132	protein_coding	32.7484	31.6666	42.8263	45.2595	0.790514	0.672277	1.15406	1.06586	0.563792	0.290191
Human	ENSG00000035141.8	FAM136A	NA	chr2	70295974	70302090	-	3.086	protein_coding	146.174	137.486	149.9	201.009	1.73142	2.96512	2.21796	5.46745	2.95401	2.06277
Human	ENSG00000035403.18	VCL	NA	chr10	73995192	74121363	+	9.992	protein_coding	1646.92	2187.35	3223.7	2554.54	51.7015	46.5478	77.1628	92.756	34.0667	33.6375
Human	ENSG00000035499.13	DEPDC1B	NA	chr5	60596911	60700190	-	3.806	protein_coding	33.6635	37.5297	6.17661	9.53785	6.05826	5.08169	3.32549	2.57178	3.2262	2.00193
Human	ENSG00000035664.11	DAPK2	NA	chr15	63907035	64072033	-	13.612	protein_coding	1.94532	1.26316	1.20116	2.14924	0.284434	0.402848	1.03791	1.0778	0.398718	0.588186
Human	ENSG00000035681.9	NSMAF	NA	chr8	58583507	58659853	-	6.17	protein_coding	159.2	136.077	154.007	145.432	11.8053	8.1018	10.4622	13.2063	9.11309	5.49678
Human	ENSG00000035687.10	ADSS2	NA	chr1	244408493	244451909	-	3.441	protein_coding	230.161	239.115	316.346	259.638	21.8892	18.0434	27.3697	23.8566	11.636	15.8537
Human	ENSG00000035720.8	STAP1	NA	chr4	67558726	67607337	+	1.951	protein_coding	NA	NA	NA	NA	NA	0.126991	NA	NA	NA	NA
Human	ENSG00000035862.12	TIMP2	NA	chr17	78852976	78925387	-	5.633	protein_coding	1321.61	1678.07	6481.29	5136.63	28.4704	22.8972	64.2313	83.7079	32.7465	27.1831
Human	ENSG00000035928.16	RFC1	NA	chr4	39287455	39366375	-	6.719	protein_coding	177.072	209.131	139.734	137.613	19.7632	17.6792	11.7089	18.6025	9.14459	7.51162
Human	ENSG00000036054.13	TBC1D23	NA	chr3	100260991	100325251	+	5.176	protein_coding	238.564	229.01	303.505	298.405	18.9453	17.2999	21.0259	25.9119	13.4606	18.0583
Human	ENSG00000036257.13	CUL3	NA	chr2	224470149	224585397	-	11.505	protein_coding	123.705	124.853	153.95	149.608	10.9842	7.19382	11.3923	13.1009	8.08297	7.74337
Human	ENSG00000036448.10	MYOM2	NA	chr8	2045045	2165552	+	7.056	protein_coding	1.24067	0.798334	0.167414	0.26284	NA	0.0330263	NA	0.168806	NA	NA
Human	ENSG00000036473.8	OTC	NA	chrX	38352585	38421446	+	1.683	protein_coding	NA	NA	NA	NA	NA	NA	NA	NA	NA	NA
Human	ENSG00000036530.9	CYP46A1	NA	chr14	99684297	99727301	+	9.358	protein_coding	0.511348	0.713319	0.517554	2.32961	0.0746044	0.10499	0.0569263	0.0580524	0.111242	0.0494655
Human	ENSG00000036549.13	ZZZ3	NA	chr1	77562415	77683419	-	9.008	protein_coding	134.472	144.803	142.307	137.683	11.6279	10.2085	12.0414	14.0258	9.12418	9.50047
Human	ENSG00000036565.15	SLC18A1	NA	chr8	20144854	20183206	-	3.91	protein_coding	NA	NA	NA	NA	0.298147	NA	NA	NA	NA	NA
Human	ENSG00000036672.16	USP2	NA	chr11	119355214	119381711	-	4.523	protein_coding	1.73095	1.31698	2.25659	4.28628	0.0773974	NA	0.127369	0.74842	NA	NA
Human	ENSG00000036828.17	CASR	NA	chr3	122183667	122291629	+	12.02	protein_coding	NA	NA	NA	NA	0.0568751	0.039072	NA	NA	0.0838261	0.0376209
Human	ENSG00000037042.9	TUBG2	NA	chr17	42659283	42667006	+	2.793	protein_coding	42.3512	55.7143	83.3417	96.1449	1.75551	0.470785	2.78373	4.21984	2.99688	0.844741
Human	ENSG00000037241.7	RPL26L1	NA	chr5	172958728	172969771	+	1.164	protein_coding	249.542	226.302	229.03	209.085	19.3679	13.144	15.8165	30.4054	5.62342	15.6007
Human	ENSG00000037280.16	FLT4	NA	chr5	180601505	180649624	-	8.852	protein_coding	0.541138	0.348027	0.835978	0.553495	0.0373806	0.140595	0.281148	0.061693	0.567652	0.11216
Human	ENSG00000037474.15	NSUN2	NA	chr5	6599238	6633291	-	5.506	protein_coding	184.495	208.255	226.71	201.982	29.9471	23.5106	42.7197	47.4564	26.0706	26.4515
Human	ENSG00000037637.11	FBXO42	NA	chr1	16246839	16352480	-	9.009	protein_coding	65.7148	56.869	54.6046	65.3696	4.93069	4.22554	5.12865	5.53525	2.29312	2.67289
Human	ENSG00000037749.12	MFAP3	NA	chr5	154038905	154220478	+	7.795	protein_coding	58.5149	57.5419	65.0223	65.7305	2.21219	1.71761	1.39939	1.17369	0.56358	0.748953
Human	ENSG00000037757.14	MRI1	NA	chr19	13764521	13774282	+	3.466	protein_coding	103.152	109.807	160.651	172.638	1.66501	1.52061	3.18152	1.90527	0.748348	1.42347
Human	ENSG00000037897.17	METTL1	NA	chr12	57768470	57772119	-	1.947	protein_coding	69.9187	67.4	79.9624	75.3306	3.37114	1.71923	4.15148	4.90597	2.27117	1.59963
Human	ENSG00000037965.6	HOXC8	NA	chr12	54008984	54012769	+	2.417	protein_coding	9.18395	8.15579	13.0522	17.2635	0.502176	0.433591	0.861008	0.545135	1.77869	0.217322
Human	ENSG00000038002.9	AGA	NA	chr4	177430773	177442437	-	2.605	protein_coding	147.935	120.779	169.961	183.929	3.81586	3.1941	4.36525	4.55419	1.94536	3.30744
Human	ENSG00000038210.14	PI4K2B	NA	chr4	25160662	25279204	+	3.685	protein_coding	164.24	182.767	163.218	145.897	3.9963	4.34263	3.92696	6.65243	1.52858	2.45464
Human	ENSG00000038219.13	BOD1L1	NA	chr4	13568737	13627725	-	15.862	protein_coding	113.156	124.326	127.982	124.088	15.1036	12.5312	18.9597	22.1084	5.50595	6.7014
Human	ENSG00000038274.17	MAT2B	NA	chr5	163503113	163519354	+	5.135	protein_coding	185.174	168.216	165.794	159.388	10.2492	8.65312	10.1281	8.62463	3.29606	4.21672
Human	ENSG00000038295.8	TLL1	NA	chr4	165873236	166104457	+	8.105	protein_coding	0.114898	NA	NA	NA	0.0411289	0.186655	0.0667521	NA	NA	NA
Human	ENSG00000038358.15	EDC4	NA	chr16	67873051	67884499	+	6.14	protein_coding	146.774	182.886	207.899	200.807	13.5185	8.85989	20.784	24.2481	7.74279	8.80136
Human	ENSG00000038382.20	TRIO	NA	chr5	14143341	14532128	+	17.86	protein_coding	874.549	1016.87	891.93	748.091	81.5243	58.1306	88.5369	107.752	50.4436	43.5151
Human	ENSG00000038427.16	VCAN	NA	chr5	83471617	83582303	+	14.678	protein_coding	1177.3	973.076	1964.88	1552.39	13.0527	7.81827	17.4079	24.4756	13.7149	16.2987
Human	ENSG00000038532.16	CLEC16A	NA	chr16	10944563	11182186	+	12.523	protein_coding	49.2698	46.1199	69.3911	78.0194	6.4138	5.5937	15.4772	17.8289	12.2182	12.6402
Human	ENSG00000038945.15	MSR1	NA	chr8	16107877	16567490	-	7.812	protein_coding	2.78001	1.37965	0.638505	1.77796	0.632699	0.436106	0.149836	0.322411	NA	0.200317
Human	ENSG00000039068.19	CDH1	NA	chr16	68737291	68835541	+	6.103	protein_coding	NA	NA	NA	NA	0.0559363	0.0794801	0.196961	NA	0.0823837	0.0789362
Human	ENSG00000039123.16	MTREX	NA	chr5	55307988	55425579	+	6.347	protein_coding	219.011	242.739	230.147	214.671	25.203	22.478	25.0214	28.9306	10.5325	16.1404
Human	ENSG00000039139.9	DNAH5	NA	chr5	13690330	13944543	-	16.475	protein_coding	57.3783	39.057	39.2136	38.3507	4.70104	3.18667	4.17228	6.91746	3.15999	3.69563
Human	ENSG00000039319.17	ZFYVE16	NA	chr5	80408012	80483379	+	15.49	protein_coding	75.2759	68.6284	80.9008	84.574	6.22029	4.45695	5.88391	6.81967	4.18649	2.09899
Human	ENSG00000039523.20	RIPOR1	NA	chr16	67518417	67546788	+	6.729	protein_coding	86.2326	97.2945	310.901	303.236	1.79132	1.22457	10.0825	8.56321	5.31552	4.88804
Human	ENSG00000039537.14	C6	NA	chr5	41142115	41261438	-	4.857	protein_coding	0.193571	0.198598	0.578822	0.609601	0.0716455	NA	NA	NA	NA	NA
Human	ENSG00000039560.14	RAI14	NA	chr5	34656327	34832612	+	7.581	protein_coding	696.263	823.848	1652.92	1398.39	43.3306	44.9033	84.768	114.886	46.8578	48.0101
Human	ENSG00000039600.11	SOX30	NA	chr5	157625678	157671480	-	3.489	protein_coding	NA	NA	0.169592	0.266014	0.102544	0.0690712	0.169796	NA	NA	NA
Human	ENSG00000039650.12	PNKP	NA	chr19	49859881	49878351	-	4.545	protein_coding	103.735	120.641	117.215	131.97	9.86402	6.11188	12.468	16.315	10.2218	9.40681
Human	ENSG00000039987.7	BEST2	NA	chr19	12751701	12758458	+	2.646	protein_coding	NA	NA	NA	NA	6.12355	5.79345	16.7967	21.8998	6.97386	7.81751
Human	ENSG00000040199.18	PHLPP2	NA	chr16	71637834	71724701	-	12.493	protein_coding	36.5282	37.6386	31.0741	37.7527	7.8529	7.19698	10.6341	13.409	6.07984	4.82113
Human	ENSG00000040275.17	SPDL1	NA	chr5	169583635	169604778	+	4.775	protein_coding	88.9899	132.294	77.499	91.0553	5.1764	7.16899	6.54675	7.99775	2.14684	2.28633
Human	ENSG00000040341.18	STAU2	NA	chr8	73420368	73747708	-	8.964	protein_coding	50.7515	40.8488	52.6856	53.5348	8.17817	6.44406	6.9174	7.15505	3.84381	3.6538
Human	ENSG00000040487.13	SLC66A1	NA	chr1	19312325	19329300	+	2.686	protein_coding	82.9087	78.7718	88.4462	119.53	1.47343	1.76771	2.90682	5.70419	0.721165	1.1252
Human	ENSG00000040531.16	CTNS	NA	chr17	3636458	3663103	+	4.949	protein_coding	40.4299	31.5703	46.1852	57.542	0.578565	0.423041	0.389275	1.13428	0.941818	0.0992662
Human	ENSG00000040608.14	RTN4R	NA	chr22	20241414	20283246	-	3.126	protein_coding	2.52181	1.77282	1.85267	3.60135	0.115511	NA	NA	0.192698	NA	NA
Human	ENSG00000040633.13	PHF23	NA	chr17	7235028	7239722	-	2.733	protein_coding	287.828	247.922	493.464	504.387	14.8123	16.6359	25.3928	41.2858	6.03678	8.11661
Human	ENSG00000040731.10	CDH10	NA	chr5	24487099	24644978	-	3.66	protein_coding	1.33051	0.431033	0.359214	NA	0.320283	NA	NA	NA	NA	NA
Human	ENSG00000040933.16	INPP4A	NA	chr2	98444853	98594392	+	13.189	protein_coding	43.8481	42.0076	40.5061	47.2026	3.18522	2.31532	4.44162	4.953	1.9801	2.77193
Human	ENSG00000041353.10	RAB27B	NA	chr18	54717859	54895516	+	7.154	protein_coding	11.3264	8.74205	17.417	22.1442	0.63337	0.439752	0.767054	0.453172	0.424529	0.556975
Human	ENSG00000041357.16	PSMA4	NA	chr15	78540404	78552417	+	6.994	protein_coding	193.573	173.406	255.893	222.181	3.93472	3.93437	4.93631	6.91636	1.50769	2.39697
Human	ENSG00000041515.16	MYO16	NA	chr13	108596151	109208005	+	8.816	protein_coding	0.213675	NA	NA	0.206651	0.168707	0.170915	0.205355	0.282458	NA	0.175511
Human	ENSG00000041802.11	LSG1	NA	chr3	194640790	194672463	-	4.801	protein_coding	189.251	200.672	225.321	196.817	13.834	13.2624	13.1863	20.229	8.38786	9.51855
Human	ENSG00000041880.14	PARP3	NA	chr3	51942344	51948867	+	2.928	protein_coding	73.3809	50.7614	92.9565	95.0655	1.99904	1.21927	2.06336	3.13924	1.70459	3.15631
Human	ENSG00000041982.16	TNC	NA	chr9	115019574	115118257	-	9.639	protein_coding	4964.37	8023.52	9015.53	6753.61	25.6683	18.4402	43.9859	56.7946	22.5111	20.576
Human	ENSG00000041988.15	THAP3	NA	chr1	6624865	6635586	+	4.072	protein_coding	51.139	53.2785	45.144	56.2615	6.9399	2.07265	6.41985	7.94698	1.55986	1.19354
Human	ENSG00000042062.13	RIPOR3	NA	chr20	50586107	50691542	-	6.023	protein_coding	156.326	97.3566	371.422	357.383	6.11324	3.34144	27.0511	32.8455	16.7987	19.1789
Human	ENSG00000042088.14	TDP1	NA	chr14	89954938	90044764	+	6.223	protein_coding	69.1464	80.2555	41.0553	41.8761	6.15682	4.49555	3.16244	4.71672	1.72048	2.49527
Human	ENSG00000042286.15	AIFM2	NA	chr10	70098222	70132934	-	5.135	protein_coding	43.4646	33.4536	53.7339	64.9195	6.84787	3.18443	6.95079	10.7827	2.62716	3.78644
Human	ENSG00000042304.12	C2orf83	NA	chr2	227610089	227648606	-	3.486	protein_coding	NA	NA	NA	NA	NA	0.0691335	NA	NA	NA	NA
Human	ENSG00000042317.17	SPATA7	NA	chr14	88384923	88470350	+	6.872	protein_coding	19.8043	17.9871	20.783	20.4988	1.19636	0.94817	0.69173	2.75547	0.649862	0.954016
Human	ENSG00000042429.12	MED17	NA	chr11	93784226	93814963	+	16.61	protein_coding	8.24509	9.82871	8.87204	11.4453	1.8892	1.65993	2.09448	1.80254	0.44073	0.737104
Human	ENSG00000042445.14	RETSAT	NA	chr2	85341954	85354531	-	4.049	protein_coding	147.61	142.696	203.796	199.541	5.92694	2.81836	4.4185	8.44616	1.37419	2.04206
Human	ENSG00000042493.16	CAPG	NA	chr2	85394752	85418432	-	2.419	protein_coding	271.592	244.365	179.199	183.059	5.42955	6.10805	5.87549	11.3155	2.11527	7.0113
Human	ENSG00000042753.12	AP2S1	NA	chr19	46838135	46850846	-	1.558	protein_coding	1015.01	1082.74	1071.2	990.401	14.1203	15.0173	21.9594	29.8416	14.6631	17.6702
Human	ENSG00000042781.14	USH2A	NA	chr1	215622890	216423448	-	20.633	protein_coding	0.135816	0.0615289	0.0214627	0.127814	0.161655	0.0824185	0.051098	0.111396	0.0996326	0.069268
Human	ENSG00000042813.8	ZPBP	NA	chr7	49850420	50121329	-	2.625	protein_coding	NA	NA	NA	NA	0.139588	NA	NA	NA	NA	NA
Human	ENSG00000042832.12	TG	NA	chr8	132866957	133134903	+	11.132	protein_coding	1.49042	1.70758	0.791636	0.913562	4.99277	2.17831	2.33438	3.39437	1.09562	1.74779
Human	ENSG00000042980.13	ADAM28	NA	chr8	24294068	24359014	+	9.318	protein_coding	0.0996809	NA	0.351693	0.194654	0.0749516	0.0246796	0.0571971	0.194056	NA	0.106041
Human	ENSG00000043039.7	BARX2	NA	chr11	129375847	129452279	+	3.752	protein_coding	NA	NA	NA	NA	NA	NA	NA	NA	NA	NA
Human	ENSG00000043093.15	DCUN1D1	NA	chr3	182938073	182985953	-	8.307	protein_coding	72.0183	65.4183	107.539	94.9917	6.08499	4.45333	5.94474	7.66749	2.81978	2.49209
Human	ENSG00000043143.20	JADE2	NA	chr5	134524311	134583230	+	9.877	protein_coding	59.837	58.7909	96.8601	101.763	4.99091	2.7405	6.0245	6.88727	4.98329	4.62652
Human	ENSG00000043355.12	ZIC2	NA	chr13	99981783	99986765	+	3.29	protein_coding	NA	0.141109	0.181581	NA	NA	0.151844	0.390498	1.06023	NA	0.155124
Human	ENSG00000043462.13	LCP2	NA	chr5	170246232	170297815	-	6.823	protein_coding	NA	NA	NA	NA	0.0495676	NA	NA	NA	NA	0.069875
Human	ENSG00000043514.17	TRIT1	NA	chr1	39838109	39883511	-	6.533	protein_coding	40.1434	39.7409	30.8016	34.2053	3.68525	3.06868	1.95484	5.00404	2.901	3.46278
Human	ENSG00000043591.6	ADRB1	NA	chr10	114043865	114046904	+	3.039	protein_coding	NA	NA	NA	NA	0.535154	NA	0.426378	0.424307	0.181183	0.360996
Human	ENSG00000044012.4	GUCA2B	NA	chr1	42153409	42155820	+	0.604	protein_coding	NA	NA	NA	NA	NA	NA	NA	NA	NA	NA
Human	ENSG00000044090.10	CUL7	NA	chr6	43037616	43053945	-	6.101	protein_coding	181.65	151.549	210.364	193.344	6.29037	4.09017	10.2724	15.5633	5.03122	3.9724
Human	ENSG00000044115.21	CTNNA1	NA	chr5	138610966	138935034	+	8.83	protein_coding	797.278	958.657	1123.2	954.657	39.2274	31.1015	50.277	72.2759	38.3908	38.7085
Human	ENSG00000044446.12	PHKA2	NA	chrX	18892297	18984114	-	8.547	protein_coding	36.9343	36.2172	29.5433	31.2249	3.28457	2.5589	4.3722	3.92879	1.38458	1.76374
Human	ENSG00000044459.15	CNTLN	NA	chr9	17134981	17503923	+	11.064	protein_coding	42.7723	42.4384	31.7396	33.4895	3.71434	4.03637	3.5231	5.52391	2.64377	3.62216
Human	ENSG00000044524.11	EPHA3	NA	chr3	89107620	89482134	+	6.577	protein_coding	0.287984	NA	0.406833	0.928904	NA	0.0734895	0.0841313	NA	NA	NA
Human	ENSG00000044574.8	HSPA5	NA	chr9	125234852	125241343	-	3.921	protein_coding	2052.95	2436.13	6847.09	5577.45	20.0395	13.5181	40.6583	54.1726	25.5972	26.4444
Human	ENSG00000046604.13	DSG2	NA	chr18	31498176	31549008	+	6.056	protein_coding	152.421	175.199	208.173	196.786	2.66034	2.62977	5.03154	4.85923	2.18024	2.80571
Human	ENSG00000046647.13	GEMIN8	NA	chrX	14008278	14029893	-	2.424	protein_coding	44.9956	32.7072	60.676	61.9285	1.44944	0.661074	0.858254	0.846859	0.512126	0.986297
Human	ENSG00000046651.15	OFD1	NA	chrX	13734744	13769357	+	5.176	protein_coding	49.2496	34.458	46.164	43.985	9.94754	7.12937	6.70836	15.6329	6.0588	8.4633
Human	ENSG00000046653.15	GPM6B	NA	chrX	13770938	13938638	-	5.767	protein_coding	0.329238	0.357166	0.0945299	0.326822	NA	0.0843381	NA	NA	NA	NA
Human	ENSG00000046774.10	MAGEC2	NA	chrX	142202341	142205290	-	1.994	protein_coding	NA	NA	NA	NA	NA	NA	NA	NA	NA	NA
Human	ENSG00000046889.19	PREX2	NA	chr8	67952045	68237032	+	12.132	protein_coding	NA	NA	0.0398035	NA	0.0873816	NA	0.0426997	NA	0.0378935	NA
Human	ENSG00000047056.16	WDR37	NA	chr10	1049537	1132384	+	6.301	protein_coding	84.3823	91.3388	95.6387	104.324	32.5453	21.3479	46.7481	57.9716	33.86	29.5475
Human	ENSG00000047188.16	YTHDC2	NA	chr5	113513693	113595285	+	10.805	protein_coding	69.3814	75.3408	62.7334	69.2659	3.38554	2.93625	3.37231	4.53682	2.09486	1.8057
Human	ENSG00000047230.15	CTPS2	NA	chrX	16587998	16712936	-	5.531	protein_coding	65.235	66.0116	54.5603	68.8964	2.30454	1.7145	1.89586	1.70846	0.697776	1.45199
Human	ENSG00000047249.18	ATP6V1H	NA	chr8	53715542	53843558	-	5.104	protein_coding	133.281	141.185	136.554	124.464	19.1212	16.0314	24.6694	27.1019	20.0459	16.3743
Human	ENSG00000047315.17	POLR2B	NA	chr4	56977721	57031158	+	5.891	protein_coding	430.011	502.527	469.653	401.627	48.2053	46.834	37.562	48.1976	29.0349	29.1268
Human	ENSG00000047346.12	FAM214A	NA	chr15	52581316	52709817	-	9.832	protein_coding	38.1297	28.6168	34.4866	32.6248	3.85449	2.6323	4.10614	4.14964	2.84664	2.42924
Human	ENSG00000047365.12	ARAP2	NA	chr4	35948220	36244514	-	12.427	protein_coding	0.150619	0.108877	NA	NA	NA	0.0377324	0.0415784	0.0425629	0.0368783	NA
Human	ENSG00000047410.14	TPR	NA	chr1	186311651	186375693	-	12.35	protein_coding	295.915	343.643	293.399	275.694	22.8953	19.5786	22.9532	28.7443	14.4817	13.2958
Human	ENSG00000047457.14	CP	NA	chr3	149162409	149221829	-	7.072	protein_coding	NA	NA	NA	NA	1.02802	0.601656	1.67422	0.8731	0.83581	0.390425
Human	ENSG00000047578.13	KATNIP	NA	chr16	27550132	27780369	+	9.784	protein_coding	47.8293	43.8439	70.9019	75.0789	6.06795	3.84457	10.2863	12.138	6.07501	6.53325
Human	ENSG00000047579.20	DTNBP1	NA	chr6	15522806	15663058	-	3.046	protein_coding	27.0285	25.2921	40.1325	51.2997	0.979091	1.07573	3.0947	2.19452	2.16568	3.02286
Human	ENSG00000047597.7	XK	NA	chrX	37685790	37732130	+	5.174	protein_coding	NA	0.0847662	NA	0.173814	0.0669001	NA	NA	NA	NA	NA
Human	ENSG00000047617.15	ANO2	NA	chr12	5531868	5946232	-	6.255	protein_coding	0.303093	NA	0.0860081	0.299372	0.115451	0.0374701	NA	0.0902108	NA	NA
Human	ENSG00000047621.12	C12orf4	NA	chr12	4487734	4538508	-	4.932	protein_coding	108.298	112.716	107.622	111.573	14.3559	12.1153	14.0195	18.0555	10.9251	12.3296
Human	ENSG00000047634.15	SCML1	NA	chrX	17737448	17754988	+	5.497	protein_coding	37.479	40.1437	37.1185	49.7579	3.50758	4.67342	8.68933	9.33628	3.5262	6.23665
Human	ENSG00000047644.19	WWC3	NA	chrX	10015253	10144474	+	7.418	protein_coding	69.7325	79.7158	118.478	123.023	3.69155	4.68362	10.8902	9.04909	5.7504	4.69497
Human	ENSG00000047648.23	ARHGAP6	NA	chrX	11117650	11665920	-	8.893	protein_coding	11.0426	4.79736	16.2759	24.3578	0.402503	0.110749	0.944501	1.45069	0.407936	0.238112
Human	ENSG00000047662.5	FAM184B	NA	chr4	17629305	17781621	-	6.731	protein_coding	1.00772	1.03363	0.759266	1.2361	1.43427	1.18147	1.76842	2.32913	1.45633	1.07329
Human	ENSG00000047849.21	MAP4	NA	chr3	47850689	48089272	-	14.943	protein_coding	524.308	653.72	1125.76	985.172	37.9955	34.5356	104.669	121.101	66.4603	65.2244
Human	ENSG00000047932.14	GOPC	NA	chr6	117560268	117602542	-	4.628	protein_coding	198.104	176.536	261.172	250.853	7.08133	6.46578	6.57487	10.4645	2.76987	4.56312
Human	ENSG00000047936.11	ROS1	NA	chr6	117287352	117425942	-	8.89	protein_coding	0.211863	0.0460911	0.0571439	NA	1.32457	1.04284	0.772073	0.516317	0.258058	0.111636
Human	ENSG00000048028.11	USP28	NA	chr11	113797873	113875570	-	5.719	protein_coding	80.7786	86.9486	69.4969	72.5425	6.46623	5.50262	8.14917	6.09805	2.76874	5.8393
Human	ENSG00000048052.22	HDAC9	NA	chr7	18086948	19002416	+	16.97	protein_coding	7.40284	5.3341	1.4073	3.65249	3.43037	2.52589	2.89767	3.06281	1.03087	1.14119
Human	ENSG00000048140.18	TSPAN17	NA	chr5	176647386	176659054	+	5.215	protein_coding	165.851	152.583	166.647	178.752	2.07832	1.37672	3.33838	3.07935	0.887702	1.03582
Human	ENSG00000048162.21	NOP16	NA	chr5	176383937	176388927	-	2.814	protein_coding	108.794	94.0774	93.7844	99.7842	8.79248	7.74944	4.64643	8.28593	5.84074	4.07597
Human	ENSG00000048342.17	CC2D2A	NA	chr4	15469864	15601552	+	13.407	protein_coding	52.2074	37.5131	47.6768	49.3402	3.01622	2.87529	3.23662	3.83642	1.70145	1.5778
Human	ENSG00000048392.12	RRM2B	NA	chr8	102204501	102238961	-	5.391	protein_coding	141.675	116.02	203.788	164.66	13.8753	8.86454	11.7812	10.2237	5.44336	5.38269
Human	ENSG00000048405.10	ZNF800	NA	chr7	127346789	127431924	-	5.793	protein_coding	78.8048	83.6732	135.574	128.949	10.1347	10.2905	18.918	28.9801	17.5545	17.691
Human	ENSG00000048462.11	TNFRSF17	NA	chr16	11965209	11968068	+	1.015	protein_coding	NA	NA	NA	NA	NA	NA	NA	0.659818	0.625825	0.561176
Human	ENSG00000048471.14	SNX29	NA	chr16	11976733	12574287	+	11.299	protein_coding	67.236	51.334	83.4139	81.4766	12.5898	8.82976	19.7273	22.7522	12.7309	13.4202
Human	ENSG00000048540.15	LMO3	NA	chr12	16548371	16610594	-	10.002	protein_coding	0.575349	0.0880739	0.111572	0.180317	0.0327455	NA	NA	NA	NA	NA
Human	ENSG00000048544.6	MRPS10	NA	chr6	42206806	42217861	-	2.1	protein_coding	321.507	282.458	285.866	296.593	15.3107	15.8724	13.3683	15.4835	11.4145	9.30848
Human	ENSG00000048545.16	GUCA1A	NA	chr6	42155405	42181338	+	3.232	protein_coding	NA	NA	NA	NA	NA	0.074836	NA	0.185793	NA	NA
Human	ENSG00000048649.13	RSF1	NA	chr11	77659995	77821017	-	15.74	protein_coding	69.5155	61.6155	96.3119	95.6679	11.6383	9.84258	15.5287	19.7247	7.40488	7.64379
Human	ENSG00000048707.15	VPS13D	NA	chr1	12230029	12512047	+	20.768	protein_coding	108.469	111.562	96.7658	85.2535	7.70085	5.55367	6.64033	6.90795	4.23213	3.67054
Human	ENSG00000048740.18	CELF2	NA	chr10	10798396	11336675	+	10.978	protein_coding	22.0409	16.2299	15.4179	18.275	2.01055	1.35744	2.37068	3.60073	0.905729	1.09901
Human	ENSG00000048828.17	FAM120A	NA	chr9	93451684	93566112	+	7.246	protein_coding	400.623	440.314	760.194	645.616	19.4117	18.935	37.1287	45.3669	24.1815	20.2904
Human	ENSG00000048991.16	R3HDM1	NA	chr2	135531454	135725270	+	7.898	protein_coding	58.6799	62.2828	120.582	115.764	3.77241	2.32756	7.71764	13.1671	6.8938	6.78078
Human	ENSG00000049089.15	COL9A2	NA	chr1	40300488	40317813	-	4.215	protein_coding	9.09477	4.54343	9.0748	9.77872	0.375399	0.435181	0.465032	0.462286	0.27403	0.538652
Human	ENSG00000049130.16	KITLG	NA	chr12	88492792	88580851	-	6.205	protein_coding	264.395	288.71	330.069	305.311	9.49606	5.64707	10.3969	13.5838	7.65118	7.56568
Human	ENSG00000049167.15	ERCC8	NA	chr5	60866453	60945073	-	13.515	protein_coding	22.5403	19.0643	18.3163	22.8278	5.98371	4.50705	5.67169	6.25473	2.41662	3.17656
Human	ENSG00000049192.15	ADAMTS6	NA	chr5	65148737	65481920	-	8.565	protein_coding	70.0582	74.0338	32.6403	39.729	12.5437	11.6914	10.7673	10.1946	7.28312	9.66753
Human	ENSG00000049239.13	H6PD	NA	chr1	9234773	9271337	+	9.322	protein_coding	145.384	136.545	208.395	211.84	0.908808	0.688887	2.65686	2.40954	0.53541	1.53113
Human	ENSG00000049245.13	VAMP3	NA	chr1	7771295	7781432	+	2.733	protein_coding	682.291	713.713	931.107	851.018	27.2222	22.9685	25.0024	41.2858	16.2393	24.4532
Human	ENSG00000049246.14	PER3	NA	chr1	7784319	7845177	+	8.099	protein_coding	21.1246	25.4905	16.3593	15.1527	3.23106	2.89185	3.97527	3.95558	1.96931	1.53259
Human	ENSG00000049247.14	UTS2	NA	chr1	7843082	7853512	-	1.793	protein_coding	NA	NA	NA	NA	0.694118	0.59287	NA	NA	NA	NA
Human	ENSG00000049249.9	TNFRSF9	NA	chr1	7915870	7943165	-	6.354	protein_coding	0.450819	NA	NA	NA	0.791477	0.673069	0.874727	0.981611	0.485423	0.438908
Human	ENSG00000049283.18	EPN3	NA	chr17	50532681	50543750	+	4.503	protein_coding	NA	NA	NA	NA	NA	0.0528706	NA	NA	0.254304	0.365863
Human	ENSG00000049323.16	LTBP1	NA	chr2	32946952	33399509	+	7.348	protein_coding	1962.86	2248.01	3440.94	2760.67	95.638	66.2489	101.121	131.41	74.8933	77.972
Human	ENSG00000049449.10	RCN1	NA	chr11	32091073	32105722	+	4.472	protein_coding	385.09	368.992	1199.89	1074.84	18.1531	17.9034	32.6922	52.1415	16.3464	19.674
Human	ENSG00000049540.18	ELN	NA	chr7	74027788	74069907	+	6.455	protein_coding	208.027	300.985	137.092	129.153	14.4715	14.3246	12.2405	8.11262	2.67616	4.42047
Human	ENSG00000049541.11	RFC2	NA	chr7	74231498	74254458	-	2.211	protein_coding	211.693	273.688	97.134	111.641	7.43958	7.41612	8.63623	8.28593	5.12582	8.08865
Human	ENSG00000049618.24	ARID1B	NA	chr6	156776019	157210779	+	45.931	protein_coding	35.2124	35.5999	48.0507	51.3958	2.29895	2.19221	4.62363	5.70606	1.48163	1.64486
Human	ENSG00000049656.14	CLPTM1L	NA	chr5	1317751	1345099	-	6.549	protein_coding	188.387	193.143	287.222	261.151	9.37582	7.94585	14.9585	13.8195	8.51926	8.4416
Human	ENSG00000049759.19	NEDD4L	NA	chr18	58044225	58401540	+	34.043	protein_coding	17.6979	9.95571	11.7073	13.5333	1.24986	1.11681	2.03847	3.00358	1.34508	1.51133
Human	ENSG00000049768.16	FOXP3	NA	chrX	49250437	49270477	-	3.086	protein_coding	0.307245	0.522279	0.195615	NA	NA	NA	NA	NA	NA	NA
Human	ENSG00000049769.14	PPP1R3F	NA	chrX	49269792	49301461	+	4.378	protein_coding	12.752	15.1942	28.8862	29.1216	1.07851	0.607704	1.13979	3.92376	0.574692	0.3773
Human	ENSG00000049860.14	HEXB	NA	chr5	74640022	74722647	+	5.015	protein_coding	432.201	441.62	836.002	757.776	3.77209	4.04825	4.55365	8.66814	4.44619	4.47522
Human	ENSG00000049883.15	PTCD2	NA	chr5	72320366	72368395	+	12.115	protein_coding	17.8726	15.324	15.5524	20.5074	1.48942	1.51072	1.24645	1.35249	0.629622	0.412131
Human	ENSG00000050030.16	NEXMIF	NA	chrX	74732855	74925472	-	12.338	protein_coding	NA	NA	NA	NA	2.12674	2.21862	2.91141	3.51022	0.853783	0.967259
Human	ENSG00000050130.18	JKAMP	NA	chr14	59484442	59505410	+	4.35	protein_coding	154.61	149.802	207.924	204.203	3.45546	3.30294	3.06727	4.14835	2.57886	1.72986
Human	ENSG00000050165.18	DKK3	NA	chr11	11956206	12009769	-	11.958	protein_coding	1495.9	2072.92	3570.02	3023.61	18.18	16.5495	29.7093	35.3486	16.325	19.1924
Human	ENSG00000050327.15	ARHGEF5	NA	chr7	144355287	144380632	+	5.818	protein_coding	1.5101	0.0742806	1.36202	0.15313	0.124879	0.0835638	0.207676	NA	0.0869596	NA
Human	ENSG00000050344.9	NFE2L3	NA	chr7	26152197	26187137	+	4.303	protein_coding	96.6983	101.627	200.614	211.194	0.778129	1.27919	0.979452	0.290008	0.586027	0.97102
Human	ENSG00000050393.11	MCUR1	NA	chr6	13786556	13814568	-	6.057	protein_coding	56.6609	51.3616	54.4103	59.9812	1.92724	1.89664	2.12571	3.16364	1.24931	1.99079
Human	ENSG00000050405.13	LIMA1	NA	chr12	50175787	50283546	-	6.317	protein_coding	335.911	348.876	633.652	554.153	8.27407	7.85481	14.2842	18.5061	6.59651	7.05121
Human	ENSG00000050426.16	LETMD1	NA	chr12	51047961	51060424	+	6.032	protein_coding	60.6019	66.2061	56.4715	58.2653	2.50674	1.61389	1.72224	2.90087	1.38488	1.10018
Human	ENSG00000050438.17	SLC4A8	NA	chr12	51391316	51515763	+	17.92	protein_coding	12.9756	13.5372	4.13335	7.20905	0.871801	0.671126	0.394725	0.432449	0.25578	0.17243
Human	ENSG00000050555.19	LAMC3	NA	chr9	131009173	131094473	+	8.939	protein_coding	0.103988	NA	NA	0.315445	NA	NA	NA	NA	NA	NA
Human	ENSG00000050628.20	PTGER3	NA	chr1	70852352	71047808	-	9.653	protein_coding	NA	NA	NA	NA	7.77178	5.29202	4.93935	5.22312	3.44449	3.14471
Human	ENSG00000050730.16	TNIP3	NA	chr4	121131407	121227466	-	3.749	protein_coding	2.09563	0.745561	0.559787	0.806302	0.201076	0.0640611	NA	0.157948	0.684817	NA
Human	ENSG00000050748.18	MAPK9	NA	chr5	180233142	180292099	-	8.955	protein_coding	54.8327	54.5249	68.5109	71.8777	2.50723	2.13935	4.65484	4.01927	3.06723	2.84993
Human	ENSG00000050767.17	COL23A1	NA	chr5	178237617	178590393	-	3.604	protein_coding	NA	NA	NA	0.256859	0.0990019	0.589768	0.163805	0.352087	NA	0.140409
Human	ENSG00000050820.17	BCAR1	NA	chr16	75228180	75268053	-	9.199	protein_coding	221.717	257.097	480.763	467.195	4.42416	2.66012	5.81031	7.6411	1.88152	2.68989
Human	ENSG00000051009.11	FAM160A2	NA	chr11	6211344	6234711	-	4.726	protein_coding	60.7773	55.7059	68.8812	60.1629	2.62727	1.71132	3.16502	3.07389	1.48488	1.01417
Human	ENSG00000051108.15	HERPUD1	NA	chr16	56932141	56944864	+	5.062	protein_coding	227.017	204.116	260.618	240.142	3.73414	2.93613	4.50684	6.26302	2.67003	1.5997
Human	ENSG00000051128.19	HOMER3	NA	chr19	18929200	18941261	-	3.422	protein_coding	97.2855	74.2541	233.38	233.973	1.13327	1.96845	10.6091	12.0647	4.41835	4.1465
Human	ENSG00000051180.17	RAD51	NA	chr15	40694773	40732340	+	3.084	protein_coding	61.3107	79.6855	22.0143	22.1335	1.5767	2.38705	1.41649	1.38921	0.616887	0.166488
Human	ENSG00000051341.14	POLQ	NA	chr3	121431426	121546641	-	9.382	protein_coding	65.8926	103.31	17.6619	19.4428	4.16528	4.83022	2.00692	2.48009	1.92699	1.02245
Human	ENSG00000051382.9	PIK3CB	NA	chr3	138652697	138834928	-	7.841	protein_coding	48.5543	46.4716	60.1587	60.7134	3.41127	3.4903	4.00646	3.98897	1.83408	1.58781
Human	ENSG00000051523.11	CYBA	NA	chr16	88643288	88651054	-	3.253	protein_coding	158.148	116.572	209.204	235.899	2.99931	1.7148	6.77542	6.51978	2.01057	3.70283
Human	ENSG00000051596.10	THOC3	NA	chr5	175917872	176034680	-	3.449	protein_coding	40.2758	57.6674	47.653	51.6936	1.12366	1.61284	1.72106	3.84168	2.11992	1.04491
Human	ENSG00000051620.11	HEBP2	NA	chr6	138403530	138422197	+	10.352	protein_coding	67.9412	51.0637	72.2671	84.0538	2.23761	1.38759	2.36567	4.33658	2.11876	2.50045
Human	ENSG00000051825.15	MPHOSPH9	NA	chr12	123152319	123244014	-	10.304	protein_coding	57.7247	72.8249	45.2427	42.7871	4.06219	4.82331	3.89832	5.03231	2.94839	2.78922
Human	ENSG00000052126.14	PLEKHA5	NA	chr12	19129751	19376400	+	12.558	protein_coding	62.4947	43.2856	79.8401	79.001	4.58814	3.75149	6.00439	7.99937	3.86911	4.02514
Human	ENSG00000052344.16	PRSS8	NA	chr16	31131432	31135727	-	2.975	protein_coding	0.318926	NA	0.20413	NA	0.121879	0.0816226	NA	0.203425	NA	0.173169
Human	ENSG00000052723.12	SIKE1	NA	chr1	114769478	114780685	-	5.894	protein_coding	106.529	94.6107	120.477	131.674	1.90245	0.871854	1.35275	2.13737	0.649399	1.241
Human	ENSG00000052749.14	RRP12	NA	chr10	97356357	97426076	-	8.529	protein_coding	86.4009	94.5164	96.9823	96.8646	11.6801	9.02886	14.9169	17.3789	11.5725	8.87698
Human	ENSG00000052795.13	FNIP2	NA	chr4	158769025	158908050	+	10.981	protein_coding	54.7785	58.2023	55.3107	57.8032	4.44941	2.77806	3.07406	4.22186	2.05694	1.52537
Human	ENSG00000052802.13	MSMO1	NA	chr4	165327666	165343164	+	2.852	protein_coding	530.408	493.241	450.593	443.817	4.35999	4.06865	2.72001	2.35838	1.20049	0.602826
Human	ENSG00000052841.15	TTC17	NA	chr11	43358919	43494933	+	11.296	protein_coding	149.365	140.88	181.005	182.93	20.5248	14.988	22.8921	27.3723	10.6858	15.9007
Human	ENSG00000052850.8	ALX4	NA	chr11	44260439	44310139	-	5.727	protein_coding	NA	NA	NA	NA	0.127031	NA	NA	NA	NA	NA
Human	ENSG00000053108.17	FSTL4	NA	chr5	133196454	133612541	-	6.711	protein_coding	0.71747	0.217835	0.0792495	0.586579	NA	0.187913	0.382064	0.0835256	0.161989	NA
Human	ENSG00000053254.16	FOXN3	NA	chr14	89124870	89619149	-	11.154	protein_coding	131.153	98.834	220.151	205.818	14.6971	10.1965	23.5	26.939	8.98121	8.99606
Human	ENSG00000053328.8	METTL24	NA	chr6	110245927	110358272	-	1.774	protein_coding	NA	NA	NA	NA	0.213452	0.290019	NA	NA	1.15257	NA
Human	ENSG00000053371.12	AKR7A2	NA	chr1	19303964	19312146	-	1.781	protein_coding	356.797	370.247	445.931	444.342	19.936	17.2195	37.6779	39.5872	20.8378	22.3415
Human	ENSG00000053372.5	MRTO4	NA	chr1	19251804	19260128	+	2.556	protein_coding	320.585	376.287	261.796	242.476	19.0888	15.8153	16.6493	22.3564	11.4684	7.81336
Human	ENSG00000053438.11	NNAT	NA	chr20	37521205	37523690	+	1.329	protein_coding	55.7114	29.1279	43.6235	60.5597	2.40573	1.67724	2.94076	6.77394	NA	1.38926
Human	ENSG00000053501.13	USE1	NA	chr19	17215345	17219829	+	2.431	protein_coding	76.367	39.7857	68.9403	98.8508	4.53896	2.08355	4.34124	9.3451	3.50601	3.56713
Human	ENSG00000053524.12	MCF2L2	NA	chr3	183178042	183428778	-	20.568	protein_coding	0.0901517	0.039121	0.0773035	0.0391518	0.0857803	0.0826914	0.0237948	0.111782	0.045676	0.0209102
Human	ENSG00000053702.15	NRIP2	NA	chr12	2825347	2835544	-	2.814	protein_coding	1.03352	0.801017	0.487669	0.335548	NA	NA	NA	0.461567	NA	NA
Human	ENSG00000053747.17	LAMA3	NA	chr18	23689452	23956222	+	14.488	protein_coding	2.23962	1.83455	2.15869	3.32131	0.125412	0.0839082	0.208581	0.447015	0.325259	0.178233
Human	ENSG00000053770.12	AP5M1	NA	chr14	57268923	57298742	+	13.019	protein_coding	38.9126	35.2616	41.122	42.35	6.47717	4.94587	3.95478	3.9617	0.803478	1.01225
Human	ENSG00000053900.11	ANAPC4	NA	chr4	25377262	25418498	+	7.444	protein_coding	57.4692	67.4125	45.8345	49.1949	8.6733	5.53267	3.29093	4.33796	1.94502	2.80964
Human	ENSG00000053918.18	KCNQ1	NA	chr11	2444683	2849105	+	4.42	protein_coding	NA	NA	NA	NA	NA	NA	NA	NA	0.259708	0.373382
Human	ENSG00000054116.12	TRAPPC3	NA	chr1	36136569	36156053	-	3.527	protein_coding	209.316	163.421	250.104	250.918	4.1907	4.80681	8.06717	8.00358	4.01682	4.43127
Human	ENSG00000054118.15	THRAP3	NA	chr1	36224431	36305357	+	4.72	protein_coding	583.052	742.669	837.217	756.852	30.1254	24.0558	39.4297	61.8831	19.8476	17.482
Human	ENSG00000054148.18	PHPT1	NA	chr9	136848723	136851027	+	1.612	protein_coding	409.284	374.921	565.447	548.294	29.2187	15.8919	43.4707	35.7377	23.3235	18.0608
Human	ENSG00000054179.12	ENTPD2	NA	chr9	137048106	137054061	-	2.64	protein_coding	NA	NA	NA	NA	NA	0.0925053	NA	NA	NA	NA
Human	ENSG00000054219.11	LY75	NA	chr2	159803354	159904756	-	8.805	protein_coding	NA	NA	NA	NA	NA	0.0261881	0.131237	NA	NA	NA
Human	ENSG00000054267.22	ARID4B	NA	chr1	235131633	235328219	-	11.073	protein_coding	81.6558	81.016	95.8917	101.004	26.362	20.53	31.3649	32.8535	10.2107	14.7578
Human	ENSG00000054277.14	OPN3	NA	chr1	241590101	241677376	-	3.724	protein_coding	76.0391	60.2923	128.394	155.437	0.910077	1.41042	1.14948	1.54834	0.690016	1.49688
Human	ENSG00000054282.16	SDCCAG8	NA	chr1	243256033	243500091	+	5.321	protein_coding	79.0947	71.5044	83.2354	90.5442	16.1108	13.6527	13.0768	22.8882	14.589	17.521
Human	ENSG00000054356.14	PTPRN	NA	chr2	219289622	219309648	-	8.228	protein_coding	84.8055	78.9982	144.242	154.953	2.14586	0.750901	2.01453	5.36166	1.54187	1.92257
Human	ENSG00000054392.13	HHAT	NA	chr1	210328251	210676296	+	6.645	protein_coding	14.3908	7.6345	14.64	18.9699	1.09981	0.392495	0.605258	0.599761	0.461465	0.417936
Human	ENSG00000054523.18	KIF1B	NA	chr1	10210569	10381603	+	17.955	protein_coding	109.79	115.247	125.966	119.476	11.2663	8.52185	12.6412	17.5649	6.12025	5.4297
Human	ENSG00000054598.9	FOXC1	NA	chr6	1609914	1613897	+	3.983	protein_coding	27.1314	27.9743	104.574	110.364	1.1949	0.670989	3.82523	4.13552	1.01133	0.731392
Human	ENSG00000054611.14	TBC1D22A	NA	chr22	46762616	47175699	+	5.315	protein_coding	63.5263	64.3474	112.697	111.741	4.80509	4.72601	11.038	13.3895	4.16359	6.32628
Human	ENSG00000054654.19	SYNE2	NA	chr14	63761898	64226433	+	32.377	protein_coding	25.367	29.4895	8.40212	9.44888	0.94483	1.01791	0.44175	0.799096	0.540085	0.543916
Human	ENSG00000054690.14	PLEKHH1	NA	chr14	67533289	67589612	+	10.828	protein_coding	0.620901	0.492982	0.436776	0.165507	0.0988433	0.18627	0.287972	0.105651	0.149172	0.245051
Human	ENSG00000054793.14	ATP9A	NA	chr20	51596513	51768390	-	8.073	protein_coding	260.158	216.01	415.708	395.239	11.4252	7.8492	22.8034	26.5705	11.0676	11.3066
Human	ENSG00000054796.13	SPO11	NA	chr20	57329802	57343994	+	1.823	protein_coding	NA	NA	NA	NA	NA	NA	NA	NA	NA	NA
Human	ENSG00000054803.4	CBLN4	NA	chr20	55997356	56005519	-	3.154	protein_coding	NA	NA	NA	NA	NA	0.0767761	0.189883	NA	NA	NA
Human	ENSG00000054938.16	CHRDL2	NA	chr11	74696428	74731426	-	3.176	protein_coding	NA	0.146823	NA	NA	NA	0.076219	0.406054	NA	0.596727	0.344005
Human	ENSG00000054965.11	FAM168A	NA	chr11	73400486	73598189	-	7.887	protein_coding	146.971	149.304	228.496	213.229	9.88449	5.71524	12.6798	15.2445	5.36541	5.14888
Human	ENSG00000054967.13	RELT	NA	chr11	73376398	73397474	+	6.187	protein_coding	17.1555	20.5381	12.3933	14.3097	1.805	1.05843	1.67452	0.76766	0.388736	0.354048
Human	ENSG00000054983.17	GALC	NA	chr14	87837819	87993665	-	6.736	protein_coding	56.2064	43.5076	73.6954	78.7718	1.43312	1.61022	2.26241	2.9399	1.93315	1.77244
Human	ENSG00000055044.11	NOP58	NA	chr2	202265735	202303661	+	3.274	protein_coding	307.935	350.482	306.134	257.116	48.207	46.9425	56.6546	60.6846	37.3	35.4474
Human	ENSG00000055070.17	SZRD1	NA	chr1	16352574	16398145	+	4.742	protein_coding	444.992	490.551	775.175	694.946	15.2211	11.211	20.285	32.1704	13.9916	12.3568
Human	ENSG00000055118.16	KCNH2	NA	chr7	150944960	150978321	-	5.805	protein_coding	4.63457	1.68791	10.5494	9.14298	0.0590552	NA	0.208191	0.325694	NA	NA
Human	ENSG00000055130.17	CUL1	NA	chr7	148697913	148801110	+	4.152	protein_coding	297.043	326.776	378.002	360.873	32.1324	25.3624	46.2638	55.778	29.8622	30.6996
Human	ENSG00000055147.19	FAM114A2	NA	chr5	153990147	154038936	-	6.523	protein_coding	67.3789	50.4811	80.9934	74.2969	3.22308	2.93575	3.26885	6.22809	3.30318	3.69228
Human	ENSG00000055163.20	CYFIP2	NA	chr5	157266078	157395595	+	10.498	protein_coding	11.4842	6.13023	15.1279	18.5245	2.2039	1.36738	3.64978	3.78126	4.22281	2.93728
Human	ENSG00000055208.19	TAB2	NA	chr6	149218640	149411613	+	5.922	protein_coding	134.759	126.194	290.297	266.2	12.9124	11.2354	35.6634	46.3132	21.078	16.1459
Human	ENSG00000055211.14	GINM1	NA	chr6	149566293	149591748	+	2.25	protein_coding	243.798	239.408	433.791	373.323	12.4492	10.218	13.719	22.5957	8.80801	6.21748
Human	ENSG00000055332.18	EIF2AK2	NA	chr2	37099209	37157065	-	10.753	protein_coding	160.878	151.981	242.087	229.465	9.18806	7.51818	11.2646	12.1671	4.02694	6.31838
Human	ENSG00000055483.19	USP36	NA	chr17	78787380	78841441	-	9.235	protein_coding	70.7718	71.2946	118.617	113.67	10.1149	6.34679	21.4597	30.2414	11.4432	10.3647
Human	ENSG00000055609.19	KMT2C	NA	chr7	152134921	152436003	-	20.112	protein_coding	127.178	129.544	163.252	152.415	9.08651	7.5824	13.4735	14.5605	5.8434	5.65793
Human	ENSG00000055732.13	MCOLN3	NA	chr1	85018081	85048500	-	6.624	protein_coding	0.432108	0.140054	0.0804614	0.921787	0.963583	0.942422	1.30889	1.64026	0.259974	0.605879
Human	ENSG00000055813.6	CCDC85A	NA	chr2	56183989	56386172	+	4.114	protein_coding	2.6369	1.96865	4.03768	2.67698	0.928194	0.24836	0.477694	0.650348	0.281647	0.259231
Human	ENSG00000055917.16	PUM2	NA	chr2	20248690	20352234	-	6.969	protein_coding	218.011	263.743	230.418	241.573	17.6659	13.4959	23.9269	26.1174	13.5086	16.8286
Human	ENSG00000055950.16	MRPL43	NA	chr10	100969457	100987515	-	3.573	protein_coding	147.666	121.545	172.231	168.871	3.70062	3.71956	3.81424	5.88362	2.03695	1.7574
Human	ENSG00000055955.17	ITIH4	NA	chr3	52812961	52830688	-	4.659	protein_coding	0.201954	0.208124	0.434767	0.869972	NA	0.105463	NA	NA	NA	NA
Human	ENSG00000055957.11	ITIH1	NA	chr3	52777594	52792068	+	4.541	protein_coding	NA	NA	NA	NA	7.34728	3.82212	7.12896	6.07014	2.82993	2.57122
Human	ENSG00000056050.7	HPF1	NA	chr4	169729469	169757944	-	1.422	protein_coding	141.738	158.749	132.313	153.699	1.21894	1.5625	1.54949	2.07958	2.04861	3.25837
Human	ENSG00000056097.16	ZFR	NA	chr5	32354349	32444740	-	6.771	protein_coding	353.022	368.749	604.621	526.853	15.7599	13.4353	20.6489	25.7649	12.7487	12.1411
Human	ENSG00000056277.16	ZNF280C	NA	chrX	130202706	130268899	-	4.638	protein_coding	41.1423	36.0477	48.8204	71.8094	7.18088	5.25209	11.9772	14.0963	6.0487	5.03616
Human	ENSG00000056291.17	NPFFR2	NA	chr4	72031803	72148067	+	2.359	protein_coding	NA	NA	NA	NA	NA	NA	NA	NA	0.528104	NA
Human	ENSG00000056487.16	PHF21B	NA	chr22	44881161	45010005	-	6.007	protein_coding	0.315844	0.246777	0.0901517	NA	NA	0.0390924	NA	0.0942939	0.0838734	NA
Human	ENSG00000056558.11	TRAF1	NA	chr9	120902392	120929173	-	4.476	protein_coding	11.0837	7.97227	16.0057	13.0009	1.36749	1.09916	1.11218	0.924167	NA	0.110791
Human	ENSG00000056586.16	RC3H2	NA	chr9	122844555	122905359	-	11.563	protein_coding	126.429	110.939	159.251	157.267	15.4156	13.1526	14.0037	18.102	8.28764	8.10597
Human	ENSG00000056736.10	IL17RB	NA	chr3	53846567	53865794	+	3.044	protein_coding	0.631232	0.336039	NA	NA	NA	NA	NA	NA	NA	NA
Human	ENSG00000056972.20	TRAF3IP2	NA	chr6	111555380	111606906	-	7.871	protein_coding	22.1461	22.5473	31.0577	34.8615	1.09173	0.715111	1.69426	1.96264	0.929115	0.42392
Human	ENSG00000056998.20	GYG2	NA	chrX	2828821	2882820	+	3.621	protein_coding	72.9329	47.0781	77.9675	86.1464	2.39586	1.93633	2.79216	4.11386	1.34073	2.30737
Human	ENSG00000057019.16	DCBLD2	NA	chr3	98795940	98901695	-	11.28	protein_coding	781.848	1299.8	1679.27	1373.27	14.6202	12.6177	18.4751	20.8625	8.00877	9.09616
Human	ENSG00000057149.16	SERPINB3	NA	chr18	63655196	63661893	-	1.707	protein_coding	NA	NA	NA	NA	NA	NA	NA	NA	NA	NA
Human	ENSG00000057252.13	SOAT1	NA	chr1	179293713	179358680	+	7.005	protein_coding	179.776	217.06	233.365	227.935	7.5513	4.71093	10.1998	9.23984	3.92171	5.1057
Human	ENSG00000057294.15	PKP2	NA	chr12	32790754	32896777	-	6.97	protein_coding	0.831207	0.132253	0.272139	0.412693	0.217637	0.451922	0.170012	NA	0.0708979	0.0682653
Human	ENSG00000057468.7	MSH4	NA	chr1	75796881	75913242	+	3.27	protein_coding	2.1024	1.47594	1.75813	3.06142	9.6424	9.49684	12.6733	5.3997	3.56059	2.36333
Human	ENSG00000057593.14	F7	NA	chr13	113105787	113120685	+	3.799	protein_coding	0.248616	0.261865	0.153607	0.242649	0.0935059	0.0631781	NA	NA	NA	NA
Human	ENSG00000057608.17	GDI2	NA	chr10	5765222	5842132	-	3.918	protein_coding	1172.12	1275.18	1757.29	1465.69	130.88	119.691	149.984	195.605	98.8106	105.743
Human	ENSG00000057657.17	PRDM1	NA	chr6	105993462	106109939	+	6.75	protein_coding	17.3921	11.5858	44.6118	49.6292	3.63267	2.8324	6.64336	11.1363	2.54434	4.20967
Human	ENSG00000057663.16	ATG5	NA	chr6	106045422	106325791	-	5.655	protein_coding	92.5049	73.9768	65.3382	75.3132	9.52352	7.71068	8.08231	7.12215	4.19659	5.77706
Human	ENSG00000057704.13	TMCC3	NA	chr12	94567121	94650557	-	6.512	protein_coding	1.65168	0.491687	0.0820731	0.444128	0.0521386	0.0742582	0.085062	0.287207	0.167595	0.156896
Human	ENSG00000057757.10	PITHD1	NA	chr1	23778417	23788232	+	2.173	protein_coding	227.497	253.414	264.934	277.345	12.4098	8.12845	12.8718	20.2823	6.51004	9.69583
Human	ENSG00000057935.14	MTA3	NA	chr2	42494568	42756947	+	10.58	protein_coding	45.7666	29.7374	48.7284	46.1469	2.55929	1.96283	3.95393	5.55092	1.91214	2.50841
Human	ENSG00000058056.9	USP13	NA	chr3	179653039	179789401	+	8.155	protein_coding	84.7912	111.072	63.0484	61.6816	8.52419	6.65728	7.33258	8.94239	6.18815	6.54749
Human	ENSG00000058063.16	ATP11B	NA	chr3	182793502	182921629	+	9.187	protein_coding	109.99	118.605	148.921	146.944	17.3819	14.4509	15.3895	17.0743	6.62559	7.75904
Human	ENSG00000058085.15	LAMC2	NA	chr1	183186237	183245127	+	6.77	protein_coding	1.88209	1.928	0.880895	1.39505	0.286074	0.547581	0.0814788	0.275253	0.0732699	0.234259
Human	ENSG00000058091.17	CDK14	NA	chr7	90466423	91210590	+	7.017	protein_coding	107.546	97.124	86.7328	93.7578	11.299	9.81107	11.1594	15.6709	5.99027	5.85077
Human	ENSG00000058262.10	SEC61A1	NA	chr3	128051640	128071683	+	4.64	protein_coding	2687.73	3510.25	5092.45	4193.36	53.4327	36.4751	60.5815	80.071	37.7795	37.2367
Human	ENSG00000058272.19	PPP1R12A	NA	chr12	79773562	79935460	-	11.864	protein_coding	268.591	315.767	298.971	283.377	30.6092	22.6857	27.8741	36.0037	16.2949	16.7465
Human	ENSG00000058335.16	RASGRF1	NA	chr15	78959905	79090780	-	9.977	protein_coding	0.576817	0.480108	0.812654	0.917697	0.0696007	0.0474927	0.0530275	0.115551	NA	0.0984072
Human	ENSG00000058404.20	CAMK2B	NA	chr7	44217149	44334577	-	8.159	protein_coding	NA	0.110766	0.0631409	0.106278	0.134329	NA	0.142794	0.0674491	0.12989	NA
Human	ENSG00000058453.17	CROCC	NA	chr1	16740272	16972964	+	8.875	protein_coding	26.4271	25.6107	33.0979	41.5066	3.38167	2.29283	6.46564	4.93546	1.77582	2.47711
Human	ENSG00000058600.16	POLR3E	NA	chr16	22297374	22335101	+	9.486	protein_coding	50.8133	44.873	51.1012	64.6797	3.68241	1.92106	4.08347	4.04386	2.96428	3.12919
Human	ENSG00000058668.15	ATP2B4	NA	chr1	203626786	203744081	+	9.495	protein_coding	1086.11	2009.64	1685.75	1384.16	29.6196	32.3669	27.7483	40.8501	15.7162	15.0984
Human	ENSG00000058673.17	ZC3H11A	NA	chr1	203795622	203854999	+	12.829	protein_coding	0.674813	0.40732	0.736697	0.699468	0.0250021	NA	0.0401377	0.0877592	0.0355748	0.0350348
Human	ENSG00000058729.11	RIOK2	NA	chr5	97160866	97183247	-	5.489	protein_coding	98.8744	88.7119	111.973	104.505	5.59629	4.29125	5.10874	6.7035	3.69211	2.99294
Human	ENSG00000058799.15	YIPF1	NA	chr1	53851718	53889798	-	2.036	protein_coding	168.297	121.695	193.36	194.71	8.67085	5.94339	6.19087	4.6718	2.57027	2.54668
Human	ENSG00000058804.12	NDC1	NA	chr1	53765477	53838463	-	4.72	protein_coding	175.537	255.339	91.0939	101.737	5.35331	6.66269	3.16947	4.33855	2.52951	2.01932
Human	ENSG00000058866.15	DGKG	NA	chr3	186105667	186362234	-	10.975	protein_coding	2.60534	1.00002	1.12464	2.28075	0.244032	0.354832	0.221574	0.283725	0.146916	0.0415545
Human	ENSG00000059122.17	FLYWCH1	NA	chr16	2911930	2951208	+	8.425	protein_coding	72.6377	67.9611	103.578	126.832	1.34772	0.533679	2.66492	5.12077	2.27482	1.71022
Human	ENSG00000059145.19	UNKL	NA	chr16	1363204	1414751	-	7.494	protein_coding	34.7656	38.717	41.4821	52.9865	1.08912	1.36274	3.034	5.11695	1.50003	1.48683
Human	ENSG00000059377.18	TBXAS1	NA	chr7	139777050	140020325	+	6.271	protein_coding	93.8492	44.1381	137.843	157.218	2.88041	1.04358	5.71758	7.50487	4.44439	3.04319
Human	ENSG00000059378.13	PARP12	NA	chr7	140023748	140062951	-	5.51	protein_coding	30.3207	31.5951	25.1008	27.5581	1.51999	0.730366	1.45756	2.30088	1.53407	0.857488
Human	ENSG00000059573.9	ALDH18A1	NA	chr10	95605940	95656711	-	3.759	protein_coding	607.164	610.552	957.621	810.686	18.6517	18.0016	19.2163	26.9752	14.3016	15.7097
Human	ENSG00000059588.10	TARBP1	NA	chr1	234391312	234479179	-	7.819	protein_coding	47.745	44.5811	36.4765	36.0333	1.04014	0.900668	0.695132	0.877839	0.561625	0.828423
Human	ENSG00000059691.12	GATB	NA	chr4	151670503	151761007	-	11.741	protein_coding	25.2114	19.4599	19.9631	20.5061	2.709	2.08519	1.63493	2.28528	1.22796	1.07711
Human	ENSG00000059728.11	MXD1	NA	chr2	69897687	69942945	+	6.351	protein_coding	30.0352	25.8937	51.2506	51.3712	26.4972	19.884	39.0918	44.3911	22.0148	21.6889
Human	ENSG00000059758.8	CDK17	NA	chr12	96278260	96400480	-	6.467	protein_coding	188.133	208.813	187.739	181.553	14.7945	11.1786	14.6984	17.8863	7.30174	5.45482
Human	ENSG00000059769.20	DNAJC25	NA	chr9	111631333	111654351	+	2.604	protein_coding	64.6515	48.9726	84.0765	88.2211	4.61154	5.2993	5.41493	3.89574	2.91258	3.30883
Human	ENSG00000059804.16	SLC2A3	NA	chr12	7919229	7936187	-	6.071	protein_coding	154.889	141.924	264.152	248.719	2.32619	2.32932	3.39457	7.18075	2.31117	3.99387
Human	ENSG00000059915.17	PSD	NA	chr10	102402616	102421539	-	5.979	protein_coding	7.39582	3.68807	9.17851	8.63876	0.769334	0.256722	0.935697	1.43733	0.404057	0.677691
Human	ENSG00000060069.17	CTDP1	NA	chr18	79679802	79754510	+	5.3	protein_coding	76.9938	74.7952	97.7135	114.452	10.6354	8.07505	15.8039	25.8175	7.50085	8.24704
Human	ENSG00000060138.13	YBX3	NA	chr12	10699088	10723323	-	8.621	protein_coding	157.058	156.243	451.705	412.681	27.7876	21.4116	71.5973	98.6323	42.0054	38.0757
Human	ENSG00000060140.9	STYK1	NA	chr12	10618922	10674318	-	3.44	protein_coding	3.16409	2.20042	3.40514	1.87054	7.70012	6.45916	6.64054	5.36302	1.19355	2.64641
Human	ENSG00000060237.18	WNK1	NA	chr12	752578	911452	+	17.28	protein_coding	193.491	225.648	308.581	292.283	16.8391	11.6035	32.9532	37.7221	9.11071	9.07184
Human	ENSG00000060303.5	RPS17P5	NA	chr6	50857254	50857662	-	0.408	processed_pseudogene	NA	NA	NA	NA	NA	NA	NA	NA	NA	NA
Human	ENSG00000060339.14	CCAR1	NA	chr10	68721011	68792377	+	6.059	protein_coding	240.239	255.167	370.525	327.537	17.3956	15.0406	21.7853	29.5986	20.0092	17.1186
Human	ENSG00000060491.16	OGFR	NA	chr20	62804834	62814000	+	4.702	protein_coding	153.638	142.039	206.481	233.179	19.9055	13.4185	31.3888	32.688	18.7993	11.783
Human	ENSG00000060558.4	GNA15	NA	chr19	3136032	3163749	+	2.753	protein_coding	0.345143	0.172451	NA	NA	NA	NA	NA	0.221441	0.202599	NA
Human	ENSG00000060566.14	CREB3L3	NA	chr19	4153630	4173054	+	2.648	protein_coding	NA	NA	NA	NA	NA	0.190621	0.230466	NA	0.211703	NA
Human	ENSG00000060642.11	PIGV	NA	chr1	26787053	26800659	+	5.872	protein_coding	28.5964	27.3204	23.5441	29.3389	1.58125	0.972037	1.08763	2.70441	1.29389	0.273697
Human	ENSG00000060656.20	PTPRU	NA	chr1	29236515	29326813	+	6.682	protein_coding	62.5584	43.3104	88.8306	93.9694	3.06447	1.79876	3.31364	5.14325	1.95081	1.78811
Human	ENSG00000060688.13	SNRNP40	NA	chr1	31259567	31296788	-	3.887	protein_coding	207.488	190.34	163.557	156.253	16.5035	15.9637	14.8262	20.6244	9.12594	6.30585
Human	ENSG00000060709.15	RIMBP2	NA	chr12	130396136	130716281	-	9.655	protein_coding	0.0961379	NA	NA	NA	NA	0.101609	NA	0.0561012	0.0490535	0.0478042
Human	ENSG00000060718.22	COL11A1	NA	chr1	102876466	103108872	-	9.091	protein_coding	100.651	84.7893	56.2464	67.2216	3.23891	2.36608	1.62309	1.41615	2.26975	1.72393
Human	ENSG00000060749.16	QSER1	NA	chr11	32892810	32993316	+	10.908	protein_coding	120.029	140.101	182.457	167.934	10.7682	8.87273	21.3767	28.4394	17.4344	17.0544
Human	ENSG00000060762.19	MPC1	NA	chr6	166364918	166383013	-	1.546	protein_coding	156.732	129.2	169.32	158.047	5.00257	4.92111	3.04375	7.47431	4.08019	1.61276
Human	ENSG00000060971.19	ACAA1	NA	chr3	38103128	38137242	-	7.106	protein_coding	64.749	53.9111	79.7057	84.2484	4.52208	2.7259	6.14469	4.68619	2.87777	4.92082
Human	ENSG00000060982.15	BCAT1	NA	chr12	24810023	24949101	-	11.415	protein_coding	674.513	881.689	509.053	428.022	17.1922	16.5797	14.3819	15.7261	7.14776	8.70243
Human	ENSG00000061273.18	HDAC7	NA	chr12	47782721	47833132	-	9.928	protein_coding	143.313	168.241	237.853	241.919	3.2491	2.9667	4.97125	6.30873	2.72969	2.19132
Human	ENSG00000061337.15	LZTS1	NA	chr8	20246164	20303963	-	5.706	protein_coding	73.2877	83.8019	124.498	123.027	1.05108	0.951769	1.26172	1.51274	0.425975	0.386805
Human	ENSG00000061455.11	PRDM6	NA	chr5	123089240	123194266	+	9.23	protein_coding	15.001	7.52579	7.40171	6.49859	2.37273	1.31356	0.906379	2.1706	1.01922	0.622611
Human	ENSG00000061492.12	WNT8A	NA	chr5	138083989	138092365	+	1.991	protein_coding	NA	NA	NA	NA	NA	NA	NA	NA	NA	NA
Human	ENSG00000061656.10	SPAG4	NA	chr20	35615828	35621094	+	2.348	protein_coding	8.14679	6.69131	4.83738	7.60129	0.333907	NA	0.5674	3.27408	NA	0.478625
Human	ENSG00000061676.15	NCKAP1	NA	chr2	182909114	183038858	-	22.52	protein_coding	213.18	254.064	223.338	213.208	19.1722	16.5311	19.2023	22.5296	9.36337	9.85315
Human	ENSG00000061794.13	MRPS35	NA	chr12	27710821	27756295	+	1.93	protein_coding	366.891	331.142	378.682	371.756	26.8093	26.3464	24.9256	46.5561	26.9143	22.6658
Human	ENSG00000061918.14	GUCY1B1	NA	chr4	155758991	155807811	+	3.944	protein_coding	23.1572	15.5131	16.8694	18.0096	0.403437	0.39698	0.319448	0.86944	0.295407	0.127229
Human	ENSG00000061936.10	SFSWAP	NA	chr12	131711080	131799738	+	10.158	protein_coding	74.0958	73.7972	93.0943	109.939	34.1791	25.2927	76.4689	96.9587	66.0197	60.4587
Human	ENSG00000061938.20	TNK2	NA	chr3	195863363	195911945	-	12.245	protein_coding	35.8185	37.7802	57.1507	63.4539	1.58941	1.32835	3.8679	4.94368	1.42607	1.74222
Human	ENSG00000061987.16	MON2	NA	chr12	62466816	62600476	+	16.014	protein_coding	104.005	100.732	116.095	112.984	14.0601	8.7012	11.4163	12.322	5.67763	5.01766
Human	ENSG00000062038.14	CDH3	NA	chr16	68636188	68722616	+	6.076	protein_coding	NA	0.0707398	NA	NA	0.119142	0.341221	0.546131	0.198814	0.0827976	0.0793198
Human	ENSG00000062096.15	ARSF	NA	chrX	3041470	3112727	+	2.205	protein_coding	NA	NA	NA	NA	NA	NA	NA	0.282318	NA	NA
Human	ENSG00000062194.16	GPBP1	NA	chr5	57173947	57264679	+	6.472	protein_coding	165.02	153.208	138.305	143.54	32.7363	22.9878	26.3012	33.2056	25.0853	20.8525
Human	ENSG00000062282.15	DGAT2	NA	chr11	75759511	75801535	+	7.904	protein_coding	1.85967	1.19252	0.843708	1.18018	0.0895886	0.0293239	NA	0.232347	0.0615037	NA
Human	ENSG00000062370.17	ZNF112	NA	chr19	44326554	44367217	-	3.848	protein_coding	33.2893	26.632	30.5801	33.104	5.02653	3.44156	2.16934	4.74403	0.855696	0.92704
Human	ENSG00000062485.19	CS	NA	chr12	56271698	56300391	-	6.401	protein_coding	255.297	272.503	336.354	326.679	28.7947	19.1605	39.2754	59.8444	26.0888	24.9801
Human	ENSG00000062524.16	LTK	NA	chr15	41503636	41513887	-	3.491	protein_coding	7.19336	2.99188	2.46705	2.51189	1.37847	0.451109	0.788012	0.778357	0.339089	0.483274
Human	ENSG00000062582.14	MRPS24	NA	chr7	43866557	43869893	-	2.607	protein_coding	4.19673	3.00642	8.21155	6.30154	0.63191	0.193762	NA	0.501815	NA	NA
Human	ENSG00000062598.18	ELMO2	NA	chr20	46366049	46432985	-	6.597	protein_coding	109.957	103.615	137.394	136.74	6.18202	6.04434	12.7033	18.831	8.00978	7.78173
Human	ENSG00000062650.19	WAPL	NA	chr10	86435255	86521792	-	7.205	protein_coding	183.882	184.574	207.622	191.272	20.6652	19.9539	19.5644	23.1029	12.1644	11.7915
Human	ENSG00000062716.13	VMP1	NA	chr17	59707191	59842255	+	6.854	protein_coding	499.852	626.498	933.418	886.487	20.9593	14.3431	29.8578	36.5884	12.1311	13.1654
Human	ENSG00000062725.10	APPBP2	NA	chr17	60443157	60526242	-	9.89	protein_coding	115.514	92.0034	129.772	120.319	21.5622	12.858	17.2732	17.6099	8.89691	8.57807
Human	ENSG00000062822.15	POLD1	NA	chr19	50384203	50418018	+	4.934	protein_coding	93.8885	139.107	50.6638	55.0118	2.10743	3.07677	3.54961	2.42971	1.73799	1.64513
Human	ENSG00000063015.20	SEZ6	NA	chr17	28954900	29006440	-	4.962	protein_coding	NA	NA	NA	NA	0.0700037	NA	NA	0.116226	0.104098	0.329024
Human	ENSG00000063046.18	EIF4B	NA	chr12	53006281	53042215	+	6.028	protein_coding	1242.77	1272.77	1381.9	1187.91	122.982	80.1355	120.345	178.896	80.2169	89.3069
Human	ENSG00000063127.16	SLC6A16	NA	chr19	49289637	49325215	-	3.589	protein_coding	21.4141	9.98775	22.2051	30.898	0.819602	0.362017	1.19747	2.05804	0.719424	1.00043
Human	ENSG00000063169.11	BICRA	NA	chr19	47608195	47703277	+	7.688	protein_coding	12.9426	13.0055	66.2827	74.4081	0.760838	0.732954	3.74745	5.08938	1.15245	0.514816
Human	ENSG00000063176.16	SPHK2	NA	chr19	48619290	48630717	+	6.009	protein_coding	34.2287	30.0776	67.994	79.6554	1.14852	0.854381	2.85339	3.33124	1.26059	0.365531
Human	ENSG00000063177.13	RPL18	NA	chr19	48615327	48619184	-	3.857	protein_coding	1371.84	1290.41	1500.83	1409.13	214.399	135.597	247.928	328.714	237.822	219.028
Human	ENSG00000063180.9	CA11	NA	chr19	48637945	48646187	-	1.946	protein_coding	9.8642	5.37137	16.7945	26.1308	0.409282	0.544129	1.09465	1.07693	0.656445	0.27544
Human	ENSG00000063241.8	ISOC2	NA	chr19	55452984	55462343	-	4.408	protein_coding	111.656	92.0368	104.375	107.405	2.04657	1.24728	2.4377	3.31734	0.901828	0.945759
Human	ENSG00000063244.13	U2AF2	NA	chr19	55654145	55674716	+	4.116	protein_coding	530.426	622.058	1036.6	1001.05	55.3039	34.6519	158.042	152.335	109.765	93.3821
Human	ENSG00000063245.15	EPN1	NA	chr19	55675225	55709858	+	17.616	protein_coding	71.1173	62.7076	200.32	198.062	6.28381	4.27473	19.8752	19.9902	11.0454	10.4606
Human	ENSG00000063322.15	MED29	NA	chr19	39391302	39400641	+	3.839	protein_coding	122.638	129.457	231.548	223.372	4.63097	2.74636	7.34422	10.1543	5.53078	3.84743
Human	ENSG00000063438.19	AHRR	NA	chr5	321758	438291	+	9.435	protein_coding	11.1616	12.7726	8.58959	10.599	0.199633	0.131507	0.335425	0.191424	0.174296	NA
Human	ENSG00000063515.3	GSC2	NA	chr22	19146992	19150292	-	2.625	protein_coding	NA	NA	NA	NA	NA	0.0930592	NA	0.233283	0.213801	NA
Human	ENSG00000063587.15	ZNF275	NA	chrX	153334146	153360110	+	8.147	protein_coding	41.1151	44.6335	77.2724	89.411	1.57325	0.68975	2.34654	2.38757	0.985971	0.26205
Human	ENSG00000063601.17	MTMR1	NA	chrX	150692970	150765108	+	6.328	protein_coding	83.3391	83.7937	115.252	101.135	2.69411	2.04374	4.93622	3.41383	1.43611	1.14824
Human	ENSG00000063660.9	GPC1	NA	chr2	240435662	240468076	+	6.522	protein_coding	881.606	1192.22	2132.22	1930.98	20.949	13.8747	27.7241	29.482	13.3002	10.3015
Human	ENSG00000063761.16	ADCK1	NA	chr14	77800108	77935014	+	5.293	protein_coding	15.591	10.0212	21.8744	20.5707	1.40734	0.9221	1.52389	1.49321	1.30638	1.14358
Human	ENSG00000063854.13	HAGH	NA	chr16	1795619	1827157	-	5.839	protein_coding	46.0963	33.5266	55.1855	68.5993	1.26527	0.783614	2.50405	3.14924	0.534089	2.91991
Human	ENSG00000063978.16	RNF4	NA	chr4	2462219	2625320	+	7.141	protein_coding	156.863	151.421	152.441	160.184	23.5833	17.5403	27.1738	35.2715	25.1988	23.3604
Human	ENSG00000064012.22	CASP8	NA	chr2	201233442	201287711	+	7.243	protein_coding	33.6668	23.0963	27.9009	33.7577	2.53245	1.65307	2.55487	3.17578	0.612364	1.08122
Human	ENSG00000064042.18	LIMCH1	NA	chr4	41359606	41700044	+	10.862	protein_coding	3.56047	1.44013	3.69156	3.74178	0.853819	0.561329	1.04083	1.02461	0.712316	0.578314
Human	ENSG00000064102.15	INTS13	NA	chr12	26905180	26938326	-	3.059	protein_coding	163.765	134.437	155.531	149.909	14.7779	9.35709	12.9896	13.3291	6.83955	9.22312
Human	ENSG00000064115.11	TM7SF3	NA	chr12	26971578	27014434	-	5.504	protein_coding	137.339	120.981	155.538	159.548	4.15536	2.25775	3.62313	4.60249	1.82832	3.64231
Human	ENSG00000064195.7	DLX3	NA	chr17	49990004	49995224	-	2.715	protein_coding	NA	NA	NA	NA	0.134579	0.0898299	0.224175	0.480014	0.205807	0.408352
Human	ENSG00000064199.7	SPA17	NA	chr11	124673843	124697518	+	5.159	protein_coding	19.2293	19.8483	14.8094	12.9564	2.38913	1.11323	2.70518	3.93625	1.65256	1.96617
Human	ENSG00000064201.16	TSPAN32	NA	chr11	2301996	2318204	+	3.797	protein_coding	NA	0.120085	0.344185	0.242787	NA	NA	NA	NA	NA	NA
Human	ENSG00000064205.10	CCN5	NA	chr20	44714843	44728509	+	4.981	protein_coding	0.972049	0.193042	0.251012	0.593227	0.0697143	NA	NA	NA	NA	0.327652
Human	ENSG00000064218.5	DMRT3	NA	chr9	976654	991732	+	2.697	protein_coding	NA	NA	NA	0.351297	NA	NA	NA	0.226477	NA	NA
Human	ENSG00000064225.12	ST3GAL6	NA	chr3	98732235	98821201	+	6.288	protein_coding	7.02578	3.36607	5.69897	5.34632	0.446306	0.117803	0.763237	0.298421	0.174359	0.443948
Human	ENSG00000064270.13	ATP2C2	NA	chr16	84368526	84464187	+	7.352	protein_coding	NA	NA	NA	NA	0.0457138	NA	NA	NA	0.0667484	NA
Human	ENSG00000064300.9	NGFR	NA	chr17	49495292	49515008	+	4.141	protein_coding	0.227717	0.237651	NA	0.221078	3.64489	0.847988	4.09344	3.55208	2.11865	2.32997
Human	ENSG00000064309.14	CDON	NA	chr11	125955795	126063335	-	10.6	protein_coding	2.98396	2.00206	1.17104	2.36802	0.4545	0.265902	0.230273	0.0506522	0.0966259	0.419316
Human	ENSG00000064313.12	TAF2	NA	chr8	119730773	119832841	-	6.526	protein_coding	128.508	140.833	142.381	140.79	18.7024	14.1613	14.8615	24.5167	7.6663	11.6477
Human	ENSG00000064393.16	HIPK2	NA	chr7	139561569	139777998	-	15.622	protein_coding	375.49	354.166	890.3	755.776	21.6616	15.1402	58.3318	73.3162	35.4217	34.3509
Human	ENSG00000064419.13	TNPO3	NA	chr7	128954179	129055173	-	4.676	protein_coding	311.863	339.177	302.975	295.714	39.1538	34.8898	44.1565	42.8792	19.6013	21.2674
Human	ENSG00000064489.23	BORCS8-MEF2B	NA	chr19	19145568	19192158	-	1.929	protein_coding	NA	NA	0.337864	NA	NA	NA	NA	0.326803	NA	NA
Human	ENSG00000064490.14	RFXANK	NA	chr19	19192228	19201869	+	2.503	protein_coding	246.601	178.654	259.01	246.697	5.4427	3.8134	5.29004	9.41881	5.54856	3.45509
Human	ENSG00000064545.15	TMEM161A	NA	chr19	19119168	19138513	-	3.281	protein_coding	91.7348	88.5662	103.752	103.885	4.21625	1.0822	3.38082	5.3799	1.74298	1.7192
Human	ENSG00000064547.14	LPAR2	NA	chr19	19623654	19628930	-	2.975	protein_coding	11.9273	12.0475	22.9552	42.7264	0.400939	0.258033	0.43655	2.25189	NA	NA
Human	ENSG00000064601.20	CTSA	NA	chr20	45890143	45898824	+	8.508	protein_coding	399.506	412.875	857.571	821.745	7.56761	6.22244	15.5548	19.0305	9.50127	9.83181
Human	ENSG00000064607.17	SUGP2	NA	chr19	18990887	19034023	-	8.468	protein_coding	210.084	279.618	293.805	263.7	7.54248	6.21664	11.0202	16.2575	4.7365	5.74301
Human	ENSG00000064651.14	SLC12A2	NA	chr5	128083765	128189677	+	10.653	protein_coding	70.7905	86.2244	86.5323	73.1832	14.2174	11.4758	16.6762	16.8701	4.57498	6.09602
Human	ENSG00000064652.11	SNX24	NA	chr5	122843438	123029354	+	3.474	protein_coding	44.544	45.5832	36.9579	50.0147	3.6676	1.85309	3.93483	3.56681	1.18035	1.41989
Human	ENSG00000064655.19	EYA2	NA	chr20	46894623	47188844	+	3.618	protein_coding	2.44994	0.776015	1.30649	2.09222	0.208979	0.0664933	0.351482	0.546372	0.515007	0.139815
Human	ENSG00000064666.15	CNN2	NA	chr19	1026585	1039068	+	3.64	protein_coding	2143.03	2120.94	4668.19	3764.18	73.5807	53.3083	152.565	172.635	80.3294	94.5537
Human	ENSG00000064687.13	ABCA7	NA	chr19	1039996	1065572	+	9.591	protein_coding	7.33381	7.37694	12.1235	12.7627	0.929068	0.727149	2.57445	1.01447	0.592299	0.728741
Human	ENSG00000064692.20	SNCAIP	NA	chr5	122311353	122464219	+	7.266	protein_coding	51.741	25.3121	44.4439	54.7845	7.03537	3.90536	7.54526	11.0428	3.88461	5.6319
Human	ENSG00000064703.12	DDX20	NA	chr1	111755244	111768000	+	5.585	protein_coding	89.6553	91.2246	72.0154	84.0044	8.66993	7.14063	8.88236	10.1674	3.9368	3.71543
Human	ENSG00000064726.10	BTBD1	NA	chr15	83016422	83067252	-	4.066	protein_coding	352.829	368.402	503.125	483.677	18.4094	16.0229	29.8617	30.4709	11.8406	18.2981
Human	ENSG00000064763.11	FAR2	NA	chr12	29149102	29340980	+	5.411	protein_coding	9.70619	5.41363	8.96409	12.06	0.135092	0.385279	1.19073	0.351731	0.326755	0.40992
Human	ENSG00000064787.13	BCAS1	NA	chr20	53936776	54070594	-	8.186	protein_coding	NA	NA	NA	NA	0.0862483	0.0893586	NA	0.143482	0.283281	NA
Human	ENSG00000064835.11	POU1F1	NA	chr3	87259403	87276584	-	1.566	protein_coding	NA	NA	NA	NA	0.244346	NA	NA	NA	NA	NA
Human	ENSG00000064886.14	CHI3L2	NA	chr1	111200770	111243440	+	3.295	protein_coding	0.287405	NA	0.908941	0.926925	2.80554	2.67781	2.06267	2.75873	0.361975	2.13104
Human	ENSG00000064932.16	SBNO2	NA	chr19	1107636	1174268	-	6.61	protein_coding	128.966	134.562	311.739	300.191	5.60698	4.45075	12.0732	18.6426	7.55627	9.31019
Human	ENSG00000064933.18	PMS1	NA	chr2	189784084	189877629	+	5.454	protein_coding	77.3263	81.9093	79.9813	87.8793	9.29832	7.2632	8.06196	11.978	4.20747	6.01025
Human	ENSG00000064961.19	HMG20B	NA	chr19	3572776	3579088	+	3.857	protein_coding	161.836	167.934	299.295	302.354	5.42266	5.56952	11.5766	19.0167	6.95696	6.95782
Human	ENSG00000064989.13	CALCRL	NA	chr2	187341963	187448460	-	7.309	protein_coding	4.35763	1.39432	2.47573	2.71505	0.866096	0.355222	0.853443	0.740334	0.321992	0.295071
Human	ENSG00000064995.18	TAF11	NA	chr6	34877461	34888071	-	1.989	protein_coding	169.078	166.528	116.744	126.748	9.72226	7.18426	10.2002	12.5864	4.39867	4.81722
Human	ENSG00000064999.15	ANKS1A	NA	chr6	34889254	35091406	+	8.498	protein_coding	47.4738	44.4289	56.6089	57.766	6.43829	5.17696	10.3996	11.9319	5.68816	7.98859
Human	ENSG00000065000.19	AP3D1	NA	chr19	2100987	2164468	-	8.613	protein_coding	346.154	396.601	728.006	658.543	11.6865	8.68079	24.5381	35.7466	12.0294	14.8734
Human	ENSG00000065029.15	ZNF76	NA	chr6	35258908	35295985	+	6.782	protein_coding	37.7093	36.0935	46.8124	50.0296	0.737484	0.83585	1.63271	3.04112	0.554142	1.06447
Human	ENSG00000065054.14	SLC9A3R2	NA	chr16	2025355	2039026	+	3.516	protein_coding	164.885	154.877	579.825	562.36	10.0091	9.25006	27.0291	36.0172	21.4529	29.2953
Human	ENSG00000065057.9	NTHL1	NA	chr16	2039814	2047866	-	2.43	protein_coding	78.158	65.5935	60.5018	74.8295	0.499265	2.32771	0.546231	0.541945	0.510697	0.216051
Human	ENSG00000065060.17	UHRF1BP1	NA	chr6	34792014	34883138	+	9.908	protein_coding	34.1093	25.0561	20.4644	20.6947	0.577932	0.450306	0.317734	0.677473	0.164921	0.211573
Human	ENSG00000065135.12	GNAI3	NA	chr1	109548614	109600195	+	9.044	protein_coding	254.178	253.512	264.249	240.465	19.4753	14.3343	18.6131	18.6625	7.69125	9.28398
Human	ENSG00000065150.21	IPO5	NA	chr13	97953657	98024296	+	9.664	protein_coding	445.455	586.972	418.421	355.589	25.5348	25.5537	24.0051	32.4685	17.0277	16.5226
Human	ENSG00000065154.12	OAT	NA	chr10	124397302	124418976	-	3.388	protein_coding	527.595	547.972	754.839	646.275	49.7678	48.0957	47.8007	56.5473	62.4814	64.5431
Human	ENSG00000065183.16	WDR3	NA	chr1	117929719	117966543	+	10.276	protein_coding	96.9803	86.4556	86.8539	88.3195	5.13786	4.77748	5.31792	6.5083	2.95748	2.58966
Human	ENSG00000065243.20	PKN2	NA	chr1	88684221	88836255	+	6.897	protein_coding	178.08	213.672	246.184	231.072	12.9776	13.2713	15.4466	18.7855	10.7366	9.46058
Human	ENSG00000065268.11	WDR18	NA	chr19	984331	998438	+	2.283	protein_coding	194.892	190.967	266.147	244.691	5.08813	3.13943	7.49997	6.81468	3.37956	3.82072
Human	ENSG00000065308.5	TRAM2	NA	chr6	52497407	52577060	-	7.047	protein_coding	890.492	1056.93	1436.13	1246.97	13.64	14.3426	22.7327	26.801	5.56662	5.82354
Human	ENSG00000065320.9	NTN1	NA	chr17	9021509	9244000	+	6.415	protein_coding	NA	0.78929	0.542908	1.12713	0.0529936	0.238472	0.401639	1.20993	0.373156	0.24847
Human	ENSG00000065325.13	GLP2R	NA	chr17	9822205	9892099	+	5.696	protein_coding	0.675511	NA	0.214755	1.28154	0.0602811	NA	NA	0.0999416	NA	NA
Human	ENSG00000065328.17	MCM10	NA	chr10	13161557	13211110	+	5.456	protein_coding	116.826	146.473	47.0084	47.9984	7.79345	8.178	7.18832	8.57217	2.76339	4.76194
Human	ENSG00000065357.20	DGKA	NA	chr12	55927318	55954027	+	10.098	protein_coding	52.2975	50.2132	84.5531	86.1872	6.12678	4.56275	7.83288	10.2464	4.68047	4.73747
Human	ENSG00000065361.16	ERBB3	NA	chr12	56076798	56103505	+	8.837	protein_coding	0.986483	0.619669	0.46241	0.206121	4.79796	4.65719	8.86168	6.75945	4.92379	3.62852
Human	ENSG00000065371.17	ROPN1	NA	chr3	123968520	123992178	-	4.518	protein_coding	NA	NA	NA	NA	0.16426	NA	NA	NA	NA	NA
Human	ENSG00000065413.20	ANKRD44	NA	chr2	196967016	197311173	-	12.826	protein_coding	19.2166	21.2876	19.9882	21.9795	1.81155	1.4231	2.12582	3.1023	0.875117	1.08016
Human	ENSG00000065427.15	KARS1	NA	chr16	75627473	75648643	-	4.051	protein_coding	496.76	469.106	511.555	464.924	34.6511	25.6988	28.1151	36.4284	18.8031	20.2439
Human	ENSG00000065457.10	ADAT1	NA	chr16	75596980	75623300	-	4.486	protein_coding	93.6378	114.28	67.4714	75.1195	5.18655	4.68603	4.34339	6.15162	2.30381	2.60571
Human	ENSG00000065485.20	PDIA5	NA	chr3	123067024	123225227	+	4.067	protein_coding	105.587	72.1198	226.237	248.511	8.01226	6.40803	13.3593	17.2278	14.5971	13.4064
Human	ENSG00000065491.8	TBC1D22B	NA	chr6	37257771	37332970	+	3.462	protein_coding	64.9443	51.264	55.4163	76.6846	37.3573	25.4106	35.6841	41.7468	22.1442	21.5698
Human	ENSG00000065518.8	NDUFB4	NA	chr3	120596327	120602507	+	1.877	protein_coding	320.678	281.214	679.907	639.127	6.57583	7.96757	32.6228	19.0662	12.9589	13.1061
Human	ENSG00000065526.12	SPEN	NA	chr1	15836094	15940456	+	14.336	protein_coding	82.4976	97.6933	142.478	136.635	8.1214	4.68407	12.6964	16.7227	3.75942	3.53341
Human	ENSG00000065534.19	MYLK	NA	chr3	123610048	123884332	-	22.167	protein_coding	990.775	1090.67	1687.4	1335.61	14.4646	11.2102	22.1873	26.2173	11.7317	13.2634
Human	ENSG00000065548.18	ZC3H15	NA	chr2	186486252	186509361	+	3.026	protein_coding	372.515	372.976	499.125	414.034	19.3322	15.0589	18.5359	24.7996	14.1332	9.59512
Human	ENSG00000065559.15	MAP2K4	NA	chr17	12020828	12143830	+	5.709	protein_coding	115.136	97.4988	116.553	109.732	8.46601	7.47003	8.50061	11.2299	6.89634	4.53169
Human	ENSG00000065600.13	PACC1	NA	chr1	212363927	212414901	-	2.917	protein_coding	61.603	54.0984	74.7854	74.3844	2.68456	2.32687	1.78711	2.5821	1.1703	1.48535
Human	ENSG00000065609.14	SNAP91	NA	chr6	83552879	83709691	-	6.651	protein_coding	NA	NA	0.0800816	NA	0.108019	0.150146	0.0830951	0.490804	0.566495	0.417524
Human	ENSG00000065613.15	SLK	NA	chr10	103967139	104029233	+	8.107	protein_coding	186.21	205.376	228.511	200.716	6.31365	6.1245	8.91336	11.5183	4.86325	5.5544
Human	ENSG00000065615.14	CYB5R4	NA	chr6	83859655	83967423	+	9.621	protein_coding	42.275	34.2951	43.504	48.9838	9.79051	5.79105	9.66808	10.4166	3.00658	4.9169
Human	ENSG00000065618.21	COL17A1	NA	chr10	104031285	104085880	-	6.989	protein_coding	0.548442	0.716709	NA	0.265562	1.10781	0.890924	0.678915	2.11901	0.637579	0.395497
Human	ENSG00000065621.15	GSTO2	NA	chr10	104268872	104304950	+	9.926	protein_coding	3.59718	2.22722	4.09946	4.24813	1.12829	0.477187	0.991956	0.977067	0.104074	0.211154
Human	ENSG00000065665.21	SEC61A2	NA	chr10	12129636	12169961	+	3.916	protein_coding	42.1254	48.1917	50.7425	49.2008	3.48052	4.30778	8.15511	7.59851	4.94021	8.83478
Human	ENSG00000065675.15	PRKCQ	NA	chr10	6427142	6580301	-	3.295	protein_coding	1.48079	NA	0.18126	0.59822	0.231272	0.151603	0.180904	0.18191	0.165355	0.154867
Human	ENSG00000065717.15	TLE2	NA	chr19	2997638	3047635	-	4.15	protein_coding	0.932648	0.816459	2.49417	2.93943	0.180105	0.442325	0.833092	0.301727	0.278887	0.400021
Human	ENSG00000065802.12	ASB1	NA	chr2	238426741	238452250	+	7.407	protein_coding	116.008	145.314	160.326	156.584	8.64645	6.31299	10.2462	12.3322	4.52464	3.70425
Human	ENSG00000065809.13	FAM107B	NA	chr10	14518556	14774897	-	7.019	protein_coding	81.8426	75.9176	85.5299	82.0961	4.80569	3.35966	4.78733	4.13466	1.61526	2.28742
Human	ENSG00000065833.9	ME1	NA	chr6	83210401	83431051	-	3.338	protein_coding	306.847	247.796	470.882	426.093	21.2144	12.7232	24.1361	33.4798	26.6937	23.472
Human	ENSG00000065882.16	TBC1D1	NA	chr4	37891083	38139175	+	9.035	protein_coding	105.806	105	94.0107	90.5062	6.37834	5.39896	8.85991	11.2616	4.20342	6.53039
Human	ENSG00000065883.16	CDK13	NA	chr7	39950120	40099580	+	24.618	protein_coding	53.0725	50.6103	67.9382	68.4878	6.20948	5.7207	11.3304	14.403	4.39327	5.08291
Human	ENSG00000065911.13	MTHFD2	NA	chr2	74186171	74217565	+	11.443	protein_coding	316.853	291.259	141.399	122.391	5.62691	5.90466	3.85736	4.71396	1.33242	2.30232
Human	ENSG00000065923.10	SLC9A7	NA	chrX	46599250	46759118	-	9.98	protein_coding	99.5883	107.612	129.286	143.157	2.32815	1.26803	2.54895	3.56984	1.71596	1.28655
Human	ENSG00000065970.9	FOXJ2	NA	chr12	8032715	8055517	+	6.297	protein_coding	72.2152	84.0888	148.704	137.203	1.24035	1.03907	2.03616	2.89949	1.07351	0.842871
Human	ENSG00000065978.19	YBX1	NA	chr1	42682417	42703805	+	3.395	protein_coding	2004.61	2314.9	3469.39	2976.73	938.767	665.246	1461.65	1579.25	1003.35	1022.2
Human	ENSG00000065989.16	PDE4A	NA	chr19	10416772	10469630	+	6.762	protein_coding	25.5415	19.2505	76.7134	74.8362	0.739849	0.713401	2.62998	1.72101	0.253985	1.9691
Human	ENSG00000066027.12	PPP2R5A	NA	chr1	212285409	212361853	+	3.942	protein_coding	94.5588	87.3575	134.305	137.266	4.23692	5.60012	9.80842	13.4335	4.21645	7.38251
Human	ENSG00000066032.18	CTNNA2	NA	chr2	79185230	80648861	+	7.535	protein_coding	NA	NA	NA	NA	0.0445117	0.0308301	NA	NA	NA	0.0626886
Human	ENSG00000066044.15	ELAVL1	NA	chr19	7958572	8005659	-	6.962	protein_coding	154.596	192.345	242.417	235.639	9.32601	6.24587	14.2685	20.7083	11.1969	8.57069
Human	ENSG00000066056.14	TIE1	NA	chr1	43300981	43323108	+	6.705	protein_coding	1.45493	0.657725	0.079332	1.24127	NA	0.0348398	NA	0.0836074	0.162152	NA
Human	ENSG00000066084.13	DIP2B	NA	chr12	50504984	50748657	+	10.351	protein_coding	120.572	116.225	121.235	112.419	22.1088	18.2751	20.2195	27.1797	10.1544	8.16123
Human	ENSG00000066117.15	SMARCD1	NA	chr12	50085199	50100707	+	4.903	protein_coding	142.374	143.555	216.431	215.139	12.3721	7.86487	21.6823	28.1134	10.5915	10.438
Human	ENSG00000066135.13	KDM4A	NA	chr1	43650148	43705518	+	5.184	protein_coding	101.28	91.0729	94.1166	87.7705	3.93571	2.8061	1.7172	3.26136	1.64356	2.36009
Human	ENSG00000066136.20	NFYC	NA	chr1	40691647	40771603	+	5.99	protein_coding	58.3713	56.2451	75.4883	76.3587	4.13481	4.01736	6.01542	10.1893	3.34501	4.5478
Human	ENSG00000066185.13	ZMYND12	NA	chr1	42430328	42456253	-	2.181	protein_coding	0.886496	0.771931	NA	NA	0.361707	0.482868	NA	0.285719	0.263615	0.518836
Human	ENSG00000066230.12	SLC9A3	NA	chr5	470455	524449	-	5.754	protein_coding	NA	0.164107	0.0947783	NA	NA	NA	NA	0.211019	NA	NA
Human	ENSG00000066248.15	NGEF	NA	chr2	232878700	233013256	-	4.647	protein_coding	0.831146	0.329453	0.121517	NA	0.247254	NA	0.12361	0.124874	0.112109	NA
Human	ENSG00000066279.18	ASPM	NA	chr1	197084126	197146694	-	10.888	protein_coding	156.062	296.84	46.2952	53.2746	11.7633	13.7129	3.66739	6.51784	2.61423	2.88817
Human	ENSG00000066294.15	CD84	NA	chr1	160541094	160579516	-	9.255	protein_coding	NA	NA	NA	NA	NA	0.0513813	NA	0.12545	0.246584	NA
Human	ENSG00000066322.15	ELOVL1	NA	chr1	43363397	43368074	-	2.506	protein_coding	430.705	467.342	809.055	745.652	10.8547	12.0402	13.371	17.7404	8.95705	11.47
Human	ENSG00000066336.12	SPI1	NA	chr11	47354859	47378547	-	2.04	protein_coding	NA	NA	0.316579	NA	0.388881	0.250529	10.8778	2.18354	6.52871	5.42227
Human	ENSG00000066379.15	POLR1H	NA	chr6	30058898	30064909	+	3.672	protein_coding	40.0848	29.3609	24.2323	30.9203	3.73188	2.71462	5.42185	6.43501	2.65679	2.8515
Human	ENSG00000066382.16	MPPED2	NA	chr11	30384492	30586872	-	8.197	protein_coding	0.824459	0.309076	NA	NA	0.0861229	0.0583499	NA	NA	NA	0.0571745
Human	ENSG00000066405.13	CLDN18	NA	chr3	137998734	138033655	+	3.715	protein_coding	NA	NA	NA	NA	NA	NA	NA	NA	NA	NA
Human	ENSG00000066422.5	ZBTB11	NA	chr3	101648888	101677132	-	7.053	protein_coding	100.132	89.9902	123.915	119.824	20.8164	15.1065	20.4763	20.2765	7.02204	7.78429
Human	ENSG00000066427.24	ATXN3	NA	chr14	92044495	92106621	-	9.661	protein_coding	27.4913	21.7533	22.9057	25.604	3.45181	2.527	2.46555	3.69901	2.11898	1.40263
Human	ENSG00000066455.13	GOLGA5	NA	chr14	92794304	92839947	+	3.205	protein_coding	296.226	249.989	422.83	431.143	14.2268	9.40298	13.2707	18.3647	9.79808	13.5268
Human	ENSG00000066468.23	FGFR2	NA	chr10	121478331	121598458	-	7.58	protein_coding	NA	NA	NA	NA	NA	0.0306384	NA	NA	NA	NA
Human	ENSG00000066557.6	LRRC40	NA	chr1	70144804	70205579	-	2.843	protein_coding	173.014	183.985	125.618	146.428	33.2724	26.6768	29.5939	38.0768	17.7426	27.6692
Human	ENSG00000066583.12	ISOC1	NA	chr5	129094748	129114028	+	1.942	protein_coding	89.372	77.3143	114.718	108.965	2.34747	1.72386	7.49377	8.13432	1.85358	4.94483
Human	ENSG00000066629.18	EML1	NA	chr14	99737692	99942060	+	8.93	protein_coding	125.036	123.326	128.403	120.692	3.41603	3.38242	4.77079	7.69032	4.35976	4.57844
Human	ENSG00000066651.20	TRMT11	NA	chr6	125986478	126203817	+	5.722	protein_coding	39.4805	32.1155	26.2036	26.457	9.40271	7.61612	6.16546	8.29623	2.9165	4.00281
Human	ENSG00000066654.14	THUMPD1	NA	chr16	20702815	20742084	-	6.501	protein_coding	100.369	88.0172	98.9144	126.218	5.95361	5.14149	4.2356	6.6627	1.63756	1.11488
Human	ENSG00000066697.15	MSANTD3	NA	chr9	100427142	100451734	+	3.289	protein_coding	263.911	254.155	381.128	379.438	12.8024	11.1744	24.2114	31.2204	18.8795	13.1496
Human	ENSG00000066735.14	KIF26A	NA	chr14	104138722	104180894	+	6.756	protein_coding	0.138308	0.56113	NA	0.130301	0.0501007	NA	NA	0.082917	NA	NA
Human	ENSG00000066739.12	ATG2B	NA	chr14	96279194	96363341	-	14.256	protein_coding	85.597	84.7967	71.7006	72.1846	7.22093	4.73307	3.08477	5.46677	2.51026	2.05321
Human	ENSG00000066777.9	ARFGEF1	NA	chr8	67173510	67343781	-	11.059	protein_coding	159.478	156.215	197.863	183.487	10.2579	8.26272	12.8928	18.9181	6.12713	8.01475
Human	ENSG00000066813.14	ACSM2B	NA	chr16	20536225	20576427	-	8.158	protein_coding	NA	NA	NA	NA	1.05016	0.723177	0.482237	0.838003	0.28438	0.261664
Human	ENSG00000066827.16	ZFAT	NA	chr8	134477787	134713049	-	8.9	protein_coding	29.0618	24.2747	21.3457	24.4946	3.42851	3.29283	4.48357	4.23935	2.89543	4.26142
Human	ENSG00000066855.16	MTFR1	NA	chr8	65644733	65771261	+	4.629	protein_coding	87.683	81.576	104.067	93.1578	3.12103	4.99738	4.19501	4.24579	1.34943	1.91289
Human	ENSG00000066923.17	STAG3	NA	chr7	100177562	100221488	+	8.583	protein_coding	0.672384	1.01071	0.059528	0.329599	0.940169	0.783974	0.372498	1.23536	0.345549	0.674103
Human	ENSG00000066926.12	FECH	NA	chr18	57544376	57586702	-	8.784	protein_coding	61.3672	54.6788	49.5754	49.6583	5.42692	5.03544	4.1397	3.23478	1.61313	1.09879
Human	ENSG00000066933.16	MYO9A	NA	chr15	71822290	72118577	-	20.32	protein_coding	62.9564	67.5028	56.7761	56.3812	2.89593	3.04321	2.75182	3.87709	2.24579	2.03382
Human	ENSG00000067048.17	DDX3Y	NA	chrY	12904107	12920478	+	5.72	protein_coding	172.725	163.561	210.656	227.452	15.3954	14.9031	16.8389	23.7506	10.9694	12.3153
Human	ENSG00000067057.18	PFKP	NA	chr10	3066332	3137718	+	7.728	protein_coding	444.758	570.169	503.392	449.773	33.7134	33.9418	49.3609	59.2245	36.0744	29.0089
Human	ENSG00000067064.11	IDI1	NA	chr10	1039151	1049170	-	4.345	protein_coding	259.951	233.036	179.724	164.753	8.45803	8.92617	13.3359	9.71486	6.08046	6.81438
Human	ENSG00000067066.17	SP100	NA	chr2	230415941	230545606	+	14.134	protein_coding	64.5854	57.4893	67.8883	74.1486	10.1119	9.06821	15.755	18.7752	10.3047	10.2238
Human	ENSG00000067082.15	KLF6	NA	chr10	3775995	3785281	-	6.139	protein_coding	259.813	299.201	538.167	472.167	12.9687	11.2341	33.1971	35.8544	15.2521	12.3207
Human	ENSG00000067113.17	PLPP1	NA	chr5	55424853	55534969	-	1.935	protein_coding	138.642	102.044	140.404	187.96	4.72541	4.67708	4.64543	14.4465	0.660664	4.57801
Human	ENSG00000067141.17	NEO1	NA	chr15	73051709	73305205	+	8.137	protein_coding	295.445	337.547	740.665	700.245	9.75901	6.94036	16.3422	23.1431	8.78668	8.76328
Human	ENSG00000067167.8	TRAM1	NA	chr8	70573217	70608416	-	4.131	protein_coding	845.848	815.841	2360.92	1990.73	33.0428	27.0191	40.8038	56.6087	28.9498	33.8542
Human	ENSG00000067177.15	PHKA1	NA	chrX	72578813	72714319	-	6.35	protein_coding	38.3295	30.056	29.5901	30.5342	1.1553	0.850894	1.49875	2.74229	0.826327	0.937154
Human	ENSG00000067182.8	TNFRSF1A	NA	chr12	6328756	6342114	-	4.005	protein_coding	420.417	442.04	1218.54	1110.68	1.90396	2.33045	5.61111	11.0865	1.58939	1.72159
Human	ENSG00000067191.16	CACNB1	NA	chr17	39173452	39197703	-	7.097	protein_coding	17.2585	14.4774	32.7894	36.7417	1.08955	0.560244	1.78352	2.3128	0.832482	0.739554
Human	ENSG00000067208.14	EVI5	NA	chr1	92508695	92792404	-	8.276	protein_coding	113.617	114.566	164.222	155.73	6.43182	6.40531	9.17822	12.0549	8.73754	7.84536
Human	ENSG00000067221.14	STOML1	NA	chr15	73978925	73994622	-	10.458	protein_coding	22.858	18.9441	21.9257	26.3208	1.20019	0.584068	1.70084	1.58864	0.214771	0.199438
Human	ENSG00000067225.18	PKM	NA	chr15	72199028	72231822	-	8.571	protein_coding	3093.68	3710.56	6695.3	5369.27	116.653	88.3004	210.042	299.144	145.588	151.344
[truncated: 117,605 more rows]

## Sheet: Log2FC (Inf-Uninf)
										Log2FC (Infected/Uninfected), pseudozero=0.001
[truncated: 118,613 more rows]
