# Supplementary material for: Interferon induced circRNAs escape herpesvirus host shutoff and suppress lytic infection
Source: EMBO Rep. 2024 Jan 23;25(3):1541–69. doi: 10.1038/s44319-023-00051-z (PMC10933408; doi:10.1038/s44319-023-00051-z)
Supplement: Supplementary file 5 — Dataset EV4 [file 44319_2023_51_MOESM5_ESM.xlsx]

## Sheet: Tab 1
DATASET EV4. Transcriptomic data from HSV-1 mouse infection models
Transcriptomic data from bulk RNA-Seq data for i. mice trigeminal ganglia (TG) latently infected with HSV-1 strain 17 for 4 weeks, or ii. TG explants from mice infected with HSV-1 strain 17 for 5 weeks and grown in the presence or absence of 2 uM JQ1 (Selleckchem, Houston TX) for 12 hours. Data was mapped to a concatenated genome assembly containing mm39 (gencode.vM29), NC_001806.2, and ERCC spik…

## Sheet: GenePlotter
	Gene Symbol	Gapdh	<-- type your gene of interest here, and graph/table will autopopulate
												Gapdh	ERCC normalized counts
												TG	R1	R2	R3	R4
												Uninf.	5900.89	4814.13	5996.5	5072.2
												Inf.	5216.44	5134.37	6645.86	5018.33
												TG explant	R1	R2	R3	R4
												Uninf.	686.824	696	750.611
												Inf.	665.868	654.401	771.835
												Uninf. +JQ1	779.731	731.315
												Inf. + JQ1	805.825	762.698
												Gapdh	Log2FC (Infected/Uninfected), pseudozero=0.001
												TG	R1	R2	R3	R4
												Inf.	-0.177867	0.0929107	0.148334	-0.0154056
												TG explant	R1	R2	R3	R4
												Inf.	-0.0447041	-0.0889121	0.0402261
												Inf. + JQ1	0.04749	0.0606185

## Sheet: CircPlotter
	circbase ID	mmu_circ_0001396	<-- type your circRNA of interest here, and graph/table will autopopulate
	colinear gene	Med13l
												mmu_circ_0001396	ERCC normalized counts
												TG	R1	R2	R3	R4
												Uninf.	18.8678	8.42955	102.135	55.7519
												Inf.	79.7298	52.4575	24.8263	53.3909
												TG explant	R1	R2	R3	R4
												Uninf.	8.15159	11.6854	35.4168
												Inf.	20.5567	20.6919	21.3294
												Uninf. +JQ1	17.7095	7.80006
												Inf. + JQ1	20.9968	17.9725
												mmu_circ_0001396	Log2FC (Infected/Uninfected), pseudozero=0.001
												TG	R1	R2	R3	R4
												Inf.	2.07919	2.63762	-2.04053	-0.0624279
												TG explant	R1	R2	R3	R4
												Inf.	1.33446	0.824357	-0.731586
												Inf. + JQ1	0.245646	1.20424

## Sheet: Summary data
sample	STAR 2-pass mapping stats					STAR Mapped Reads
	Number of input reads	Uniquely mapped reads number	Number of reads mapped to multiple loci	Number of reads mapped to too many loci	Number of chimeric reads	mm39	ERCC	NC_001806.2
TG_Uninfected_R1	28293448	24011698	1103269	50071	1848634	25721286	48188	0
TG_Uninfected_R2	30325655	26064144	1186222	53359	1814955	27791022	53169	0
TG_Uninfected_R3	30284295	25778883	1103045	52553	2017014	27480604	44512	1
TG_Uninfected_R4	29534685	25211134	1113895	53334	1865254	26920656	45078	0
TG_Infected_4w_R1	32412221	27718786	1219929	55237	2045478	29548163	48952	9470
TG_Infected_4w_R2	33400599	28361955	1195874	57233	2329368	30203762	54564	7789
TG_Infected_4w_R3	29213260	24822579	1134774	49301	1881838	26567777	41996	6335
TG_Infected_4w_R4	41991736	35678116	1595270	70915	2793108	38091219	66173	21564
TGexplant_Uninfected_R1	32746015	28117467	2926847	53762	814573	31094566	340053	0
TGexplant_Uninfected_R2	24171469	20868241	2004373	40915	623202	22913849	252986	0
TGexplant_Uninfected_R3	29927073	25761236	2517214	52845	805386	28362596	290657	1
TGexplant_Infected_5w_R1	29649350	25399560	2632106	53895	752936	27986330	379143	24639
TGexplant_Infected_5w_R2	27681717	23763843	2364144	49857	730654	26144460	318841	15705
TGexplant_Infected_5w_R3	30348207	26286171	2477657	51911	754450	28835347	282264	11329
TGexplant_Uninfected_JQ1_R2	30151629	25931465	2668223	54299	720882	28602886	341759	0
TGexplant_Uninfected_JQ1_R3	33359299	28642852	3163080	65138	716440	31759136	392077	0
TGexplant_Infected_5w_JQ1_R2	31124455	26722879	2826582	57558	742432	29584496	320240	2927
TGexplant_Infected_5w_JQ1_R3	30959789	26149674	3002434	54738	861837	29179317	364172	23103

## Sheet: Raw counts
										Raw Gene or BSJ counts
Species	Gene_ID	Gene_name	circRNA annotation	Chromosome	Start	Stop	Strand	Size_(kb)	Gene_type	TG_Uninfected_R1	TG_Uninfected_R2	TG_Uninfected_R3	TG_Uninfected_R4	TG_Infected_4w_R1	TG_Infected_4w_R2	TG_Infected_4w_R3	TG_Infected_4w_R4	TGexplant_Uninfected_R1	TGexplant_Uninfected_R2	TGexplant_Uninfected_R3	TGexplant_Infected_5w_R1	TGexplant_Infected_5w_R2	TGexplant_Infected_5w_R3	TGexplant_Uninfected_JQ1_R2	TGexplant_Uninfected_JQ1_R3	TGexplant_Infected_5w_JQ1_R2	TGexplant_Infected_5w_JQ1_R3
ERCC	ERCC_00002	ERCC_00002	NA	ERCC	0	1061	+	1.061	spike-in	7805	8328	7051	7121	7820	8517	6614	10393	49035	34983	41285	54328	44753	38644	46770	56344	44540	48632
ERCC	ERCC_00003	ERCC_00003	NA	ERCC	0	1023	+	1.023	spike-in	1131	1226	945	1018	1037	1294	878	1435	7539	5752	6575	8539	7324	6536	7915	8453	7356	9106
ERCC	ERCC_00004	ERCC_00004	NA	ERCC	0	523	+	0.523	spike-in	1754	2019	1671	1634	1857	2069	1608	2547	14212	11156	12279	16054	13808	12178	14551	16309	13764	15927
ERCC	ERCC_00009	ERCC_00009	NA	ERCC	0	984	+	0.984	spike-in	283	326	276	293	281	375	261	409	1474	1019	1289	1536	1343	1209	1353	1714	1260	1436
ERCC	ERCC_00012	ERCC_00012	NA	ERCC	0	994	+	0.994	spike-in	NA	NA	NA	NA	NA	NA	NA	NA	NA	NA	1	NA	1	NA	NA	NA	NA	1
ERCC	ERCC_00013	ERCC_00013	NA	ERCC	0	808	+	0.808	spike-in	NA	1	NA	NA	NA	NA	NA	NA	2	2	3	2	2	2	4	10	4	NA
ERCC	ERCC_00014	ERCC_00014	NA	ERCC	0	1957	+	1.957	spike-in	6	5	4	3	1	3	2	7	22	21	21	30	26	31	33	37	27	27
ERCC	ERCC_00016	ERCC_00016	NA	ERCC	0	844	+	0.844	spike-in	1	NA	1	NA	NA	NA	NA	NA	1	NA	NA	1	NA	1	NA	2	1	NA
ERCC	ERCC_00017	ERCC_00017	NA	ERCC	0	1136	+	1.136	spike-in	NA	1	NA	NA	NA	NA	NA	2	NA	NA	NA	NA	NA	NA	NA	NA	NA	NA
ERCC	ERCC_00019	ERCC_00019	NA	ERCC	0	644	+	0.644	spike-in	5	15	4	8	3	8	5	11	53	33	27	61	57	53	64	70	59	49
ERCC	ERCC_00022	ERCC_00022	NA	ERCC	0	751	+	0.751	spike-in	121	132	102	110	114	101	93	160	656	505	543	686	623	577	625	721	543	698
ERCC	ERCC_00024	ERCC_00024	NA	ERCC	0	536	+	0.536	spike-in	NA	NA	NA	NA	NA	NA	NA	NA	NA	NA	NA	NA	NA	1	3	NA	NA	1
ERCC	ERCC_00025	ERCC_00025	NA	ERCC	0	1994	+	1.994	spike-in	84	92	64	54	73	75	47	102	522	366	454	484	436	418	473	551	466	532
ERCC	ERCC_00028	ERCC_00028	NA	ERCC	0	1130	+	1.13	spike-in	3	NA	3	NA	1	6	1	1	18	6	9	11	7	8	13	13	9	11
ERCC	ERCC_00031	ERCC_00031	NA	ERCC	0	1138	+	1.138	spike-in	1	NA	2	2	4	2	NA	1	7	1	9	8	9	6	13	8	6	9
ERCC	ERCC_00033	ERCC_00033	NA	ERCC	0	2022	+	2.022	spike-in	3	2	NA	3	1	1	1	1	15	11	17	13	17	19	33	26	21	15
ERCC	ERCC_00034	ERCC_00034	NA	ERCC	0	1019	+	1.019	spike-in	12	7	7	8	11	16	11	13	62	43	50	52	52	40	48	60	68	56
ERCC	ERCC_00035	ERCC_00035	NA	ERCC	0	1130	+	1.13	spike-in	56	61	63	71	78	74	56	81	423	284	333	454	401	325	392	418	378	431
ERCC	ERCC_00039	ERCC_00039	NA	ERCC	0	740	+	0.74	spike-in	1	1	1	2	1	2	3	1	10	6	5	10	10	10	11	12	5	12
ERCC	ERCC_00040	ERCC_00040	NA	ERCC	0	744	+	0.744	spike-in	3	1	NA	NA	NA	1	1	NA	3	2	5	3	3	1	NA	3	2	1
ERCC	ERCC_00041	ERCC_00041	NA	ERCC	0	1122	+	1.122	spike-in	NA	NA	NA	NA	1	NA	NA	3	NA	NA	2	NA	NA	NA	1	1	NA	1
ERCC	ERCC_00042	ERCC_00042	NA	ERCC	0	1023	+	1.023	spike-in	443	528	418	438	473	523	380	613	3297	2362	2709	3576	3032	2650	3349	3749	3029	3619
ERCC	ERCC_00043	ERCC_00043	NA	ERCC	0	1023	+	1.023	spike-in	332	422	364	351	402	398	362	520	3108	2282	2855	3437	2776	2672	3279	3629	3094	3242
ERCC	ERCC_00044	ERCC_00044	NA	ERCC	0	1156	+	1.156	spike-in	90	97	79	77	75	96	80	101	479	322	403	555	495	412	515	551	465	505
ERCC	ERCC_00046	ERCC_00046	NA	ERCC	0	522	+	0.522	spike-in	1092	1242	973	1049	1132	1216	953	1472	7351	5414	6617	8471	7062	6360	7303	8683	6900	8054
ERCC	ERCC_00048	ERCC_00048	NA	ERCC	0	992	+	0.992	spike-in	NA	NA	NA	NA	NA	NA	NA	NA	NA	NA	NA	1	NA	NA	NA	NA	NA	2
ERCC	ERCC_00051	ERCC_00051	NA	ERCC	0	274	+	0.274	spike-in	1	5	1	3	3	5	2	5	44	27	33	56	46	34	36	46	40	58
ERCC	ERCC_00053	ERCC_00053	NA	ERCC	0	1023	+	1.023	spike-in	19	30	18	16	17	27	19	29	156	122	123	168	140	133	143	180	153	178
ERCC	ERCC_00054	ERCC_00054	NA	ERCC	0	274	+	0.274	spike-in	1	NA	1	NA	NA	3	1	NA	6	5	10	9	9	15	10	14	10	8
ERCC	ERCC_00057	ERCC_00057	NA	ERCC	0	1021	+	1.021	spike-in	NA	NA	NA	NA	NA	NA	NA	NA	NA	NA	NA	NA	NA	NA	NA	NA	NA	NA
ERCC	ERCC_00058	ERCC_00058	NA	ERCC	0	1136	+	1.136	spike-in	1	1	2	4	NA	1	1	3	4	8	8	8	10	5	13	14	6	9
ERCC	ERCC_00059	ERCC_00059	NA	ERCC	0	525	+	0.525	spike-in	11	6	5	4	4	1	6	3	22	12	6	15	20	14	19	13	20	19
ERCC	ERCC_00060	ERCC_00060	NA	ERCC	0	523	+	0.523	spike-in	172	205	182	180	178	187	155	242	1722	1316	1548	1956	1727	1530	1773	1964	1686	1980
ERCC	ERCC_00061	ERCC_00061	NA	ERCC	0	1136	+	1.136	spike-in	NA	NA	NA	NA	NA	NA	NA	NA	NA	NA	1	NA	NA	NA	NA	NA	NA	NA
ERCC	ERCC_00062	ERCC_00062	NA	ERCC	0	1023	+	1.023	spike-in	39	40	24	30	38	33	53	42	291	229	265	335	237	256	316	341	295	338
ERCC	ERCC_00067	ERCC_00067	NA	ERCC	0	644	+	0.644	spike-in	1	NA	2	NA	1	2	NA	NA	5	7	4	6	2	2	4	6	3	7
ERCC	ERCC_00069	ERCC_00069	NA	ERCC	0	1137	+	1.137	spike-in	NA	2	1	NA	NA	NA	1	NA	6	8	8	3	6	6	6	13	7	10
ERCC	ERCC_00071	ERCC_00071	NA	ERCC	0	642	+	0.642	spike-in	31	28	31	25	32	33	28	43	161	133	174	211	163	154	205	233	166	181
ERCC	ERCC_00073	ERCC_00073	NA	ERCC	0	603	+	0.603	spike-in	NA	NA	1	1	NA	NA	NA	NA	1	2	1	NA	1	1	2	6	NA	1
ERCC	ERCC_00074	ERCC_00074	NA	ERCC	0	522	+	0.522	spike-in	5991	7040	5620	5565	6460	7235	5464	8397	53002	41783	46634	61743	52497	47374	56057	62536	52222	59939
ERCC	ERCC_00075	ERCC_00075	NA	ERCC	0	1023	+	1.023	spike-in	NA	NA	NA	NA	NA	NA	NA	NA	NA	NA	NA	1	NA	NA	1	NA	NA	NA
ERCC	ERCC_00076	ERCC_00076	NA	ERCC	0	642	+	0.642	spike-in	76	99	71	66	93	94	64	118	429	297	349	440	396	314	426	521	397	423
ERCC	ERCC_00077	ERCC_00077	NA	ERCC	0	273	+	0.273	spike-in	1	NA	1	NA	NA	NA	NA	NA	1	2	NA	3	7	1	4	NA	2	3
ERCC	ERCC_00078	ERCC_00078	NA	ERCC	0	993	+	0.993	spike-in	19	32	25	13	23	36	21	30	151	119	137	161	146	140	138	179	151	164
ERCC	ERCC_00079	ERCC_00079	NA	ERCC	0	644	+	0.644	spike-in	14	17	16	14	18	33	20	28	138	94	94	156	120	97	125	135	117	131
ERCC	ERCC_00081	ERCC_00081	NA	ERCC	0	534	+	0.534	spike-in	NA	NA	NA	NA	NA	NA	2	NA	NA	NA	NA	1	2	NA	NA	1	1	NA
ERCC	ERCC_00083	ERCC_00083	NA	ERCC	0	1022	+	1.022	spike-in	NA	NA	NA	NA	NA	NA	NA	NA	NA	NA	NA	NA	NA	1	NA	NA	NA	1
ERCC	ERCC_00084	ERCC_00084	NA	ERCC	0	994	+	0.994	spike-in	7	19	14	15	15	13	12	19	119	91	88	106	98	89	108	134	111	118
ERCC	ERCC_00085	ERCC_00085	NA	ERCC	0	844	+	0.844	spike-in	2	2	2	2	3	3	1	5	6	8	11	13	9	8	14	11	9	10
ERCC	ERCC_00086	ERCC_00086	NA	ERCC	0	1020	+	1.02	spike-in	NA	NA	NA	NA	NA	NA	NA	NA	NA	NA	1	3	2	1	2	1	NA	3
ERCC	ERCC_00092	ERCC_00092	NA	ERCC	0	1124	+	1.124	spike-in	107	126	130	112	141	132	115	164	838	619	687	864	840	671	857	966	746	785
ERCC	ERCC_00095	ERCC_00095	NA	ERCC	0	521	+	0.521	spike-in	60	61	59	56	53	94	50	103	388	294	323	423	362	330	405	459	387	435
ERCC	ERCC_00096	ERCC_00096	NA	ERCC	0	1107	+	1.107	spike-in	11668	12658	10671	10638	11581	12623	9790	15927	77809	56884	65214	85216	71170	63712	77222	89571	72433	80822
ERCC	ERCC_00097	ERCC_00097	NA	ERCC	0	523	+	0.523	spike-in	1	2	1	NA	NA	1	1	NA	NA	NA	2	3	1	2	3	NA	NA	1
ERCC	ERCC_00098	ERCC_00098	NA	ERCC	0	1143	+	1.143	spike-in	NA	NA	NA	NA	NA	NA	NA	NA	NA	NA	NA	1	NA	1	NA	2	NA	NA
ERCC	ERCC_00099	ERCC_00099	NA	ERCC	0	1350	+	1.35	spike-in	13	10	16	13	14	14	10	22	106	70	84	112	98	79	93	123	92	131
ERCC	ERCC_00104	ERCC_00104	NA	ERCC	0	2022	+	2.022	spike-in	2	NA	NA	NA	NA	NA	NA	1	3	2	2	6	1	2	3	5	3	1
ERCC	ERCC_00108	ERCC_00108	NA	ERCC	0	1022	+	1.022	spike-in	209	237	164	186	200	221	172	270	1236	913	1083	1296	1076	1002	1176	1411	1123	1218
ERCC	ERCC_00109	ERCC_00109	NA	ERCC	0	536	+	0.536	spike-in	NA	NA	NA	NA	NA	NA	NA	NA	1	NA	3	4	NA	1	NA	4	3	3
ERCC	ERCC_00111	ERCC_00111	NA	ERCC	0	994	+	0.994	spike-in	375	363	321	328	344	440	318	504	2316	1725	1992	2616	2225	1984	2368	2760	2185	2517
ERCC	ERCC_00112	ERCC_00112	NA	ERCC	0	1136	+	1.136	spike-in	103	80	74	91	96	95	60	108	530	415	454	594	451	437	507	595	501	535
ERCC	ERCC_00113	ERCC_00113	NA	ERCC	0	840	+	0.84	spike-in	2122	2417	2025	2175	2219	2457	1942	2995	13011	9641	11164	14413	12158	10615	13034	15517	12080	13560
ERCC	ERCC_00116	ERCC_00116	NA	ERCC	0	1991	+	1.991	spike-in	232	246	203	250	233	277	246	366	1550	1100	1262	1683	1361	1202	1425	1877	1359	1505
ERCC	ERCC_00117	ERCC_00117	NA	ERCC	0	1136	+	1.136	spike-in	NA	NA	NA	NA	NA	1	NA	NA	1	NA	NA	NA	2	1	NA	NA	NA	NA
ERCC	ERCC_00120	ERCC_00120	NA	ERCC	0	536	+	0.536	spike-in	2	NA	NA	NA	2	NA	NA	2	1	1	1	1	1	NA	2	3	1	3
ERCC	ERCC_00123	ERCC_00123	NA	ERCC	0	1022	+	1.022	spike-in	NA	1	NA	NA	1	NA	1	1	3	4	NA	1	2	1	NA	NA	NA	2
ERCC	ERCC_00126	ERCC_00126	NA	ERCC	0	1118	+	1.118	spike-in	8	3	4	1	8	3	5	8	24	16	17	25	19	25	24	18	30	31
ERCC	ERCC_00130	ERCC_00130	NA	ERCC	0	1059	+	1.059	spike-in	10673	11788	10048	10025	10837	12333	9417	14672	79463	59010	67629	87757	73733	64723	80161	90091	74388	86297
ERCC	ERCC_00131	ERCC_00131	NA	ERCC	0	771	+	0.771	spike-in	60	57	48	57	51	52	46	76	337	237	326	426	353	284	353	405	330	360
ERCC	ERCC_00134	ERCC_00134	NA	ERCC	0	274	+	0.274	spike-in	1	NA	NA	NA	NA	NA	NA	NA	1	NA	NA	NA	1	NA	NA	NA	1	1
ERCC	ERCC_00136	ERCC_00136	NA	ERCC	0	1033	+	1.033	spike-in	554	568	546	535	573	649	506	794	3746	2767	3211	4188	3506	3136	3770	4424	3593	4060
ERCC	ERCC_00137	ERCC_00137	NA	ERCC	0	537	+	0.537	spike-in	NA	NA	1	NA	NA	NA	NA	NA	NA	2	2	3	2	1	2	1	2	5
ERCC	ERCC_00138	ERCC_00138	NA	ERCC	0	1024	+	1.024	spike-in	1	1	NA	NA	NA	1	1	NA	1	1	NA	NA	2	NA	5	2	4	1
ERCC	ERCC_00142	ERCC_00142	NA	ERCC	0	493	+	0.493	spike-in	NA	NA	NA	NA	NA	NA	NA	NA	NA	NA	NA	NA	NA	NA	NA	NA	NA	NA
ERCC	ERCC_00143	ERCC_00143	NA	ERCC	0	784	+	0.784	spike-in	1	NA	1	1	NA	NA	2	2	8	3	11	13	7	3	6	3	10	6
ERCC	ERCC_00144	ERCC_00144	NA	ERCC	0	538	+	0.538	spike-in	5	7	5	9	3	13	1	5	42	23	39	44	45	41	32	36	35	46
ERCC	ERCC_00145	ERCC_00145	NA	ERCC	0	1042	+	1.042	spike-in	332	378	317	356	337	395	313	468	2364	1829	2052	2524	2338	2004	2509	2933	2340	2603
ERCC	ERCC_00147	ERCC_00147	NA	ERCC	0	1023	+	1.023	spike-in	NA	NA	NA	1	NA	NA	NA	NA	4	3	2	1	4	1	3	1	NA	3
ERCC	ERCC_00148	ERCC_00148	NA	ERCC	0	494	+	0.494	spike-in	NA	1	1	NA	5	NA	3	NA	22	10	7	16	18	13	9	23	9	22
ERCC	ERCC_00150	ERCC_00150	NA	ERCC	0	743	+	0.743	spike-in	NA	3	NA	2	2	1	2	2	17	6	6	6	9	13	9	14	13	6
ERCC	ERCC_00154	ERCC_00154	NA	ERCC	0	537	+	0.537	spike-in	NA	1	2	1	1	2	NA	2	8	6	12	6	7	7	11	13	7	13
ERCC	ERCC_00156	ERCC_00156	NA	ERCC	0	494	+	0.494	spike-in	1	NA	NA	NA	NA	1	NA	NA	NA	NA	NA	NA	NA	NA	2	NA	1	NA
ERCC	ERCC_00157	ERCC_00157	NA	ERCC	0	1019	+	1.019	spike-in	7	9	7	4	12	7	5	10	43	28	23	64	39	41	38	48	44	43
ERCC	ERCC_00158	ERCC_00158	NA	ERCC	0	1027	+	1.027	spike-in	NA	NA	NA	NA	1	NA	NA	1	7	1	6	8	3	3	5	5	5	3
ERCC	ERCC_00160	ERCC_00160	NA	ERCC	0	743	+	0.743	spike-in	7	7	6	7	4	5	5	9	40	30	38	34	35	44	32	47	40	43
ERCC	ERCC_00162	ERCC_00162	NA	ERCC	0	523	+	0.523	spike-in	36	39	42	34	36	31	27	52	228	174	250	251	237	195	255	276	253	270
ERCC	ERCC_00163	ERCC_00163	NA	ERCC	0	543	+	0.543	spike-in	4	5	2	1	2	2	5	10	23	21	15	13	20	11	20	17	15	18
ERCC	ERCC_00164	ERCC_00164	NA	ERCC	0	1022	+	1.022	spike-in	1	NA	NA	1	2	2	1	NA	2	NA	3	6	5	5	3	4	5	2
ERCC	ERCC_00165	ERCC_00165	NA	ERCC	0	872	+	0.872	spike-in	20	26	12	26	21	19	16	33	108	88	90	126	94	97	103	131	108	115
ERCC	ERCC_00168	ERCC_00168	NA	ERCC	0	1024	+	1.024	spike-in	1	1	1	1	NA	NA	NA	NA	8	1	2	7	2	3	1	4	4	4
ERCC	ERCC_00170	ERCC_00170	NA	ERCC	0	1023	+	1.023	spike-in	12	9	10	7	3	9	3	5	95	81	84	123	108	84	101	138	91	99
ERCC	ERCC_00171	ERCC_00171	NA	ERCC	0	505	+	0.505	spike-in	941	1141	921	1030	1036	1177	894	1413	7701	5651	6605	8511	7093	6389	7968	8985	7575	8452
HSV-1	LAT	LAT	NA	NC_001806.2	1	7569	-	7.568	lncRNA	NA	NA	NA	NA	431	291	242	805	NA	NA	NA	128	76	52	NA	NA	20	124
HSV-1	LATintron	LATintron	NA	NC_001806.2	4954	6909	-	1.955	lncRNA	NA	NA	NA	NA	8708	7250	5868	20020	NA	NA	NA	23923	15225	10931	NA	NA	2419	20873
HSV-1	RL1	RL1	NA	NC_001806.2	513	1540	+	1.027	protein_coding	NA	NA	NA	NA	NA	NA	NA	2	NA	NA	NA	1	NA	2	NA	NA	NA	6
HSV-1	RL2	RL2	NA	NC_001806.2	2087	5699	+	3.612	protein_coding	NA	NA	NA	NA	68	47	46	132	NA	NA	NA	91	72	37	NA	NA	24	110
HSV-1	RS1	RS1	NA	NC_001806.2	127173	131460	-	4.287	protein_coding	NA	NA	NA	NA	NA	NA	NA	NA	NA	NA	NA	NA	NA	1	NA	NA	1	14
HSV-1	UL1	UL1	NA	NC_001806.2	9338	10949	+	1.611	protein_coding	NA	NA	NA	NA	NA	2	1	1	NA	NA	NA	NA	NA	NA	NA	NA	2	5
HSV-1	UL10	UL10	NA	NC_001806.2	23205	24649	+	1.444	protein_coding	NA	NA	NA	NA	NA	NA	NA	NA	NA	NA	NA	NA	NA	1	NA	NA	1	14
HSV-1	UL11	UL11	NA	NC_001806.2	24801	25092	-	0.291	protein_coding	NA	NA	NA	NA	NA	NA	NA	NA	NA	NA	NA	NA	NA	NA	NA	NA	NA	3
HSV-1	UL12	UL12	NA	NC_001806.2	24801	26888	-	2.087	protein_coding	NA	NA	NA	NA	NA	NA	NA	NA	NA	NA	NA	NA	NA	4	NA	NA	7	30
HSV-1	UL13	UL13	NA	NC_001806.2	24801	28503	-	3.702	protein_coding	NA	NA	NA	NA	NA	NA	NA	NA	NA	NA	NA	NA	NA	NA	NA	NA	1	5
HSV-1	UL14	UL14	NA	NC_001806.2	24801	28916	-	4.115	protein_coding	NA	NA	NA	NA	NA	NA	NA	NA	NA	NA	NA	NA	NA	NA	NA	NA	NA	2
HSV-1	UL15	UL15	NA	NC_001806.2	29021	34826	+	5.805	protein_coding	NA	NA	NA	NA	NA	1	NA	NA	NA	NA	NA	NA	NA	NA	NA	NA	1	9
HSV-1	UL16	UL16	NA	NC_001806.2	30174	31296	-	1.122	protein_coding	NA	NA	NA	NA	NA	NA	NA	NA	NA	NA	NA	NA	NA	NA	NA	NA	2	4
HSV-1	UL17	UL17	NA	NC_001806.2	30174	33498	-	3.324	protein_coding	NA	NA	NA	NA	NA	NA	NA	NA	NA	NA	NA	NA	NA	NA	NA	NA	1	8
HSV-1	UL18	UL18	NA	NC_001806.2	35024	36052	-	1.028	protein_coding	NA	NA	NA	NA	NA	NA	NA	NA	NA	NA	NA	NA	NA	2	NA	NA	5	28
HSV-1	UL19	UL19	NA	NC_001806.2	35024	40529	-	5.505	protein_coding	NA	NA	NA	NA	NA	NA	NA	NA	NA	NA	NA	NA	NA	2	NA	NA	14	27
HSV-1	UL2	UL2	NA	NC_001806.2	9885	10949	+	1.064	protein_coding	NA	NA	NA	NA	NA	NA	NA	NA	NA	NA	NA	2	NA	NA	NA	NA	NA	6
HSV-1	UL20	UL20	NA	NC_001806.2	35024	41489	-	6.465	protein_coding	NA	NA	NA	NA	NA	NA	NA	NA	NA	NA	NA	NA	NA	1	NA	NA	2	2
HSV-1	UL21	UL21	NA	NC_001806.2	42075	43696	+	1.621	protein_coding	NA	NA	NA	NA	NA	NA	NA	NA	NA	NA	NA	NA	NA	NA	NA	NA	5	13
HSV-1	UL22	UL22	NA	NC_001806.2	43866	46383	-	2.517	protein_coding	NA	NA	NA	NA	NA	NA	NA	NA	NA	NA	NA	NA	NA	NA	NA	NA	12	16
HSV-1	UL23	UL23	NA	NC_001806.2	46609	47803	-	1.194	protein_coding	NA	NA	NA	NA	NA	NA	NA	NA	NA	NA	NA	NA	NA	NA	NA	NA	4	15
HSV-1	UL24	UL24	NA	NC_001806.2	47738	52772	+	5.034	protein_coding	NA	NA	NA	NA	NA	NA	NA	NA	NA	NA	NA	NA	NA	NA	NA	NA	1	1
HSV-1	UL25	UL25	NA	NC_001806.2	48814	52772	+	3.958	protein_coding	NA	NA	NA	NA	NA	NA	NA	NA	NA	NA	NA	NA	NA	NA	NA	NA	2	10
HSV-1	UL26	UL26	NA	NC_001806.2	50810	52772	+	1.962	protein_coding	NA	NA	NA	NA	NA	NA	NA	NA	NA	NA	NA	NA	NA	1	NA	NA	11	28
HSV-1	UL27	UL27	NA	NC_001806.2	53059	55795	-	2.736	protein_coding	NA	NA	NA	NA	NA	NA	NA	NA	NA	NA	NA	NA	NA	2	NA	NA	19	58
HSV-1	UL28	UL28	NA	NC_001806.2	53059	58160	-	5.101	protein_coding	NA	NA	NA	NA	NA	NA	NA	NA	NA	NA	NA	NA	NA	NA	NA	NA	2	9
HSV-1	UL29	UL29	NA	NC_001806.2	58410	62054	-	3.644	protein_coding	NA	NA	NA	NA	NA	NA	NA	NA	NA	NA	NA	NA	NA	6	NA	NA	11	61
HSV-1	UL3	UL3	NA	NC_001806.2	10991	11721	+	0.73	protein_coding	NA	NA	NA	NA	NA	NA	NA	NA	NA	NA	NA	NA	NA	NA	NA	NA	5	3
HSV-1	UL30	UL30	NA	NC_001806.2	62807	66553	+	3.746	protein_coding	NA	NA	NA	NA	NA	NA	1	1	NA	NA	NA	NA	NA	4	NA	NA	7	33
HSV-1	UL31	UL31	NA	NC_001806.2	66377	67379	-	1.002	protein_coding	NA	NA	NA	NA	NA	NA	NA	NA	NA	NA	NA	NA	NA	3	NA	NA	3	11
HSV-1	UL32	UL32	NA	NC_001806.2	66377	69162	-	2.785	protein_coding	NA	NA	NA	NA	NA	NA	NA	NA	NA	NA	NA	NA	NA	NA	NA	NA	3	6
HSV-1	UL33	UL33	NA	NC_001806.2	69161	70943	+	1.782	protein_coding	NA	NA	NA	NA	NA	NA	NA	NA	NA	NA	NA	NA	NA	NA	NA	NA	1	NA
HSV-1	UL34	UL34	NA	NC_001806.2	69633	70943	+	1.31	protein_coding	NA	NA	NA	NA	NA	NA	NA	NA	NA	NA	NA	NA	NA	1	NA	NA	5	11
HSV-1	UL35	UL35	NA	NC_001806.2	70566	70943	+	0.377	protein_coding	NA	NA	NA	NA	NA	NA	NA	NA	NA	NA	NA	NA	NA	NA	NA	NA	8	30
HSV-1	UL36	UL36	NA	NC_001806.2	70983	80468	-	9.485	protein_coding	NA	NA	NA	NA	NA	NA	NA	NA	NA	NA	NA	NA	NA	NA	NA	NA	1	14
HSV-1	UL37	UL37	NA	NC_001806.2	80712	84084	-	3.372	protein_coding	NA	NA	NA	NA	NA	NA	NA	1	NA	NA	NA	NA	NA	1	NA	NA	4	4
HSV-1	UL38	UL38	NA	NC_001806.2	84531	86021	+	1.49	protein_coding	NA	NA	NA	NA	NA	NA	NA	NA	NA	NA	NA	NA	NA	NA	NA	NA	NA	3
HSV-1	UL39	UL39	NA	NC_001806.2	86443	90987	+	4.544	protein_coding	NA	NA	NA	NA	NA	NA	1	NA	NA	NA	NA	NA	NA	1	NA	NA	3	13
HSV-1	UL4	UL4	NA	NC_001806.2	11754	12423	-	0.669	protein_coding	NA	NA	NA	NA	NA	NA	NA	NA	NA	NA	NA	NA	NA	NA	NA	NA	3	4
HSV-1	UL40	UL40	NA	NC_001806.2	89925	90987	+	1.062	protein_coding	NA	NA	NA	NA	NA	NA	NA	NA	NA	NA	NA	NA	NA	2	NA	NA	5	18
HSV-1	UL41	UL41	NA	NC_001806.2	91115	92636	-	1.521	protein_coding	NA	NA	NA	NA	NA	1	NA	NA	NA	NA	NA	NA	NA	NA	NA	NA	4	11
HSV-1	UL42	UL42	NA	NC_001806.2	93112	94637	+	1.525	protein_coding	NA	NA	NA	NA	NA	NA	NA	NA	NA	NA	NA	NA	NA	1	NA	NA	7	33
HSV-1	UL43	UL43	NA	NC_001806.2	94799	96068	+	1.269	protein_coding	NA	NA	NA	NA	NA	NA	NA	NA	NA	NA	NA	NA	NA	NA	NA	NA	2	1
HSV-1	UL44	UL44	NA	NC_001806.2	96312	98669	+	2.357	protein_coding	NA	NA	NA	NA	NA	NA	NA	NA	NA	NA	NA	NA	NA	1	NA	NA	12	41
HSV-1	UL45	UL45	NA	NC_001806.2	98033	98669	+	0.636	protein_coding	NA	NA	NA	NA	NA	NA	NA	NA	NA	NA	NA	NA	NA	NA	NA	NA	4	9
HSV-1	UL46	UL46	NA	NC_001806.2	98727	100953	-	2.226	protein_coding	NA	NA	NA	NA	NA	NA	NA	1	NA	NA	NA	NA	NA	2	NA	NA	7	37
HSV-1	UL47	UL47	NA	NC_001806.2	98727	103117	-	4.39	protein_coding	NA	NA	NA	NA	NA	NA	NA	NA	NA	NA	NA	NA	NA	NA	NA	NA	3	14
HSV-1	UL48	UL48	NA	NC_001806.2	103538	105080	-	1.542	protein_coding	NA	NA	NA	NA	NA	NA	NA	NA	NA	NA	NA	NA	NA	1	NA	NA	25	63
HSV-1	UL49	UL49	NA	NC_001806.2	105463	106392	-	0.929	protein_coding	NA	NA	NA	NA	NA	NA	NA	NA	NA	NA	NA	NA	NA	NA	NA	NA	15	14
HSV-1	UL49A	UL49A	NA	NC_001806.2	105463	106994	-	1.531	protein_coding	NA	NA	NA	NA	NA	NA	NA	NA	NA	NA	NA	NA	NA	NA	NA	NA	1	2
HSV-1	UL5	UL5	NA	NC_001806.2	11754	15132	-	3.378	protein_coding	NA	NA	NA	NA	NA	NA	NA	NA	NA	NA	NA	NA	NA	NA	NA	NA	6	21
HSV-1	UL50	UL50	NA	NC_001806.2	107011	108158	+	1.147	protein_coding	NA	NA	NA	NA	NA	NA	NA	NA	NA	NA	NA	NA	NA	3	NA	NA	5	19
HSV-1	UL51	UL51	NA	NC_001806.2	108277	109012	-	0.735	protein_coding	NA	NA	NA	NA	NA	NA	NA	NA	NA	NA	NA	NA	NA	NA	NA	NA	2	4
HSV-1	UL52	UL52	NA	NC_001806.2	109049	113449	+	4.4	protein_coding	NA	NA	NA	NA	NA	NA	NA	NA	NA	NA	NA	NA	NA	NA	NA	NA	NA	4
HSV-1	UL53	UL53	NA	NC_001806.2	112180	113449	+	1.269	protein_coding	NA	NA	NA	NA	NA	NA	NA	NA	NA	NA	NA	NA	NA	NA	NA	NA	NA	1
HSV-1	UL54	UL54	NA	NC_001806.2	113735	115283	+	1.548	protein_coding	NA	NA	NA	NA	NA	NA	NA	NA	NA	NA	NA	NA	NA	11	NA	NA	10	79
HSV-1	UL55	UL55	NA	NC_001806.2	115497	116104	+	0.607	protein_coding	NA	NA	NA	NA	NA	NA	NA	NA	NA	NA	NA	NA	NA	NA	NA	NA	1	4
HSV-1	UL56	UL56	NA	NC_001806.2	116197	116926	-	0.729	protein_coding	NA	NA	NA	NA	NA	1	NA	NA	NA	NA	NA	1	NA	1	NA	NA	2	5
HSV-1	UL6	UL6	NA	NC_001806.2	15131	18041	+	2.91	protein_coding	NA	NA	NA	NA	NA	NA	NA	NA	NA	NA	NA	NA	NA	2	NA	NA	2	11
HSV-1	UL7	UL7	NA	NC_001806.2	17136	18041	+	0.905	protein_coding	NA	NA	NA	NA	1	NA	1	NA	NA	NA	NA	NA	NA	NA	NA	NA	1	5
HSV-1	UL8	UL8	NA	NC_001806.2	18211	20477	-	2.266	protein_coding	NA	NA	NA	NA	NA	NA	NA	NA	NA	NA	NA	NA	NA	NA	NA	NA	5	12
HSV-1	UL9	UL9	NA	NC_001806.2	18211	23260	-	5.049	protein_coding	NA	NA	NA	NA	NA	NA	NA	NA	NA	NA	NA	NA	NA	NA	NA	NA	3	6
HSV-1	US1	US1	NA	NC_001806.2	132101	133963	+	1.862	protein_coding	NA	NA	NA	NA	1	NA	NA	5	NA	NA	NA	1	NA	7	NA	NA	22	69
HSV-1	US10	US10	NA	NC_001806.2	144124	145198	-	1.074	protein_coding	NA	NA	NA	NA	NA	1	NA	NA	NA	NA	NA	NA	NA	2	NA	NA	6	27
HSV-1	US11	US11	NA	NC_001806.2	144124	145495	-	1.371	protein_coding	NA	NA	NA	NA	NA	NA	NA	NA	NA	NA	NA	NA	NA	NA	NA	NA	NA	3
HSV-1	US12	US12	NA	NC_001806.2	144124	146096	-	1.972	protein_coding	NA	NA	NA	NA	NA	3	NA	2	NA	NA	NA	NA	NA	3	NA	NA	2	15
HSV-1	US2	US2	NA	NC_001806.2	134026	135336	-	1.31	protein_coding	NA	NA	NA	NA	NA	NA	NA	NA	NA	NA	NA	NA	NA	NA	NA	NA	2	9
HSV-1	US3	US3	NA	NC_001806.2	134937	137534	+	2.597	protein_coding	NA	NA	NA	NA	NA	NA	NA	NA	NA	NA	NA	NA	NA	NA	NA	NA	4	11
HSV-1	US4	US4	NA	NC_001806.2	136705	137534	+	0.829	protein_coding	NA	NA	NA	NA	NA	NA	NA	NA	NA	NA	NA	NA	NA	NA	NA	NA	NA	17
HSV-1	US5	US5	NA	NC_001806.2	137599	141052	+	3.453	protein_coding	NA	NA	NA	NA	NA	NA	NA	1	NA	NA	NA	NA	NA	NA	NA	NA	NA	1
HSV-1	US6	US6	NA	NC_001806.2	138313	141052	+	2.739	protein_coding	NA	NA	NA	NA	NA	NA	1	NA	NA	NA	NA	NA	NA	2	NA	NA	10	23
HSV-1	US7	US7	NA	NC_001806.2	139670	141052	+	1.382	protein_coding	NA	NA	NA	NA	NA	NA	NA	NA	NA	NA	NA	NA	NA	1	NA	NA	14	42
HSV-1	US8	US8	NA	NC_001806.2	141143	143697	+	2.554	protein_coding	NA	NA	NA	NA	NA	NA	1	NA	NA	NA	NA	NA	NA	1	NA	NA	8	26
HSV-1	US9	US9	NA	NC_001806.2	143223	143697	+	0.474	protein_coding	NA	NA	NA	NA	NA	NA	NA	NA	NA	NA	NA	NA	NA	2	NA	NA	6	28
Mouse	ENSMUSG00000000001.5	Gnai3	NA	chr3	108014596	108053462	-	3.262	protein_coding	614	733	681	718	850	867	781	1136	1757	1390	1593	1606	1522	1728	1624	1700	1688	1709
Mouse	ENSMUSG00000000003.16	Pbsn	NA	chrX	76881507	76897229	-	0.902	protein_coding	NA	NA	NA	NA	NA	NA	NA	NA	NA	NA	NA	NA	NA	NA	NA	NA	NA	NA
Mouse	ENSMUSG00000000028.16	Cdc45	NA	chr16	18599197	18630737	-	3.506	protein_coding	32	40	25	27	42	46	27	51	30	26	38	25	36	36	21	23	24	23
Mouse	ENSMUSG00000000031.17	H19	NA	chr7	142129266	142131880	-	2.46	lncRNA	193	255	385	256	259	348	508	405	170	96	159	99	88	140	74	66	61	79
Mouse	ENSMUSG00000000037.18	Scml2	NA	chrX	159865521	160041209	+	6.397	protein_coding	24	18	28	28	34	32	29	35	13	7	21	13	15	12	14	11	10	7
Mouse	ENSMUSG00000000049.12	Apoh	NA	chr11	108234180	108305222	+	1.594	protein_coding	4	3	4	8	6	11	4	8	6	3	10	4	8	3	5	6	8	4
Mouse	ENSMUSG00000000056.8	Narf	NA	chr11	121128079	121146682	+	4.806	protein_coding	520	572	533	540	653	644	641	856	663	546	662	651	602	648	874	1058	920	859
Mouse	ENSMUSG00000000058.7	Cav2	NA	chr6	17281184	17289114	+	3.335	protein_coding	528	670	516	568	641	679	469	672	550	371	446	399	398	477	334	372	308	333
Mouse	ENSMUSG00000000078.8	Klf6	NA	chr13	5911481	5920393	+	4.391	protein_coding	1058	1187	1035	1128	1277	1428	1240	1753	5055	3674	4757	4519	4475	5200	4238	4512	4583	4667
Mouse	ENSMUSG00000000085.17	Scmh1	NA	chr4	120262478	120387383	+	7.731	protein_coding	604	605	628	659	698	683	626	849	620	406	517	482	439	555	290	311	306	256
Mouse	ENSMUSG00000000088.8	Cox5a	NA	chr9	57428557	57439709	+	2.101	protein_coding	847	888	956	952	895	961	872	1318	885	632	845	767	730	776	1002	1096	981	849
Mouse	ENSMUSG00000000093.7	Tbx2	NA	chr11	85723377	85732774	+	3.626	protein_coding	783	837	809	824	824	831	706	1169	322	204	308	257	247	291	442	470	405	450
Mouse	ENSMUSG00000000094.13	Tbx4	NA	chr11	85777248	85806923	+	3.401	protein_coding	NA	2	2	NA	1	NA	NA	NA	2	4	1	NA	NA	4	5	NA	1	3
Mouse	ENSMUSG00000000103.13	Zfy2	NA	chrY	2106015	2170409	-	3.107	protein_coding	NA	NA	NA	NA	NA	NA	NA	NA	NA	NA	NA	NA	NA	NA	NA	NA	NA	NA
Mouse	ENSMUSG00000000120.7	Ngfr	NA	chr11	95459644	95478561	-	3.446	protein_coding	5286	5449	5575	5743	6111	5904	4916	8125	5742	4761	6252	5107	5201	5286	5504	5744	5321	4434
Mouse	ENSMUSG00000000125.6	Wnt3	NA	chr11	103664976	103708783	+	3.076	protein_coding	10	4	10	16	4	17	8	9	NA	1	1	2	3	3	2	1	3	3
Mouse	ENSMUSG00000000126.12	Wnt9a	NA	chr11	59197754	59224378	+	3.329	protein_coding	101	117	108	119	92	128	129	137	121	62	135	100	106	125	146	179	132	136
Mouse	ENSMUSG00000000127.16	Fer	NA	chr17	64170057	64446491	+	4.68	protein_coding	531	571	546	559	599	637	516	744	596	493	567	587	508	569	558	641	562	520
Mouse	ENSMUSG00000000131.16	Xpo6	NA	chr7	125700887	125799673	-	16.92	protein_coding	1769	1909	1894	1855	1947	1955	1776	2443	2497	1868	2382	2235	2067	2282	2271	2440	2306	2285
Mouse	ENSMUSG00000000134.18	Tfe3	NA	chrX	7628799	7641441	+	9.261	protein_coding	578	631	641	573	690	680	636	897	918	694	848	810	759	894	780	827	810	762
Mouse	ENSMUSG00000000142.16	Axin2	NA	chr11	108811175	108841609	+	5.506	protein_coding	203	234	260	239	285	263	251	309	130	106	166	123	143	171	207	265	258	268
Mouse	ENSMUSG00000000148.18	Brat1	NA	chr5	140690766	140705134	+	6.179	protein_coding	349	382	390	325	362	361	343	478	354	249	293	245	280	261	296	337	313	305
Mouse	ENSMUSG00000000149.11	Gna12	NA	chr5	140744163	140816186	-	3.416	protein_coding	1992	2101	2023	1960	2384	2423	1925	3092	1795	1309	1659	1501	1504	1607	2055	2363	2154	2245
Mouse	ENSMUSG00000000154.17	Slc22a18	NA	chr7	143027473	143053071	+	1.699	protein_coding	55	83	64	80	74	78	58	98	35	50	40	45	43	35	54	45	52	33
Mouse	ENSMUSG00000000157.17	Itgb2l	NA	chr16	96223488	96244819	-	4.324	protein_coding	NA	NA	NA	NA	NA	NA	NA	NA	NA	NA	NA	NA	NA	NA	NA	NA	NA	NA
Mouse	ENSMUSG00000000159.17	Igsf5	NA	chr16	96162868	96223321	+	2.523	protein_coding	NA	2	2	NA	2	NA	NA	NA	NA	NA	1	NA	NA	1	NA	1	NA	NA
Mouse	ENSMUSG00000000167.15	Pih1d2	NA	chr9	50528621	50536300	+	2.813	protein_coding	19	12	16	22	38	18	22	21	18	18	20	22	23	17	10	18	21	15
Mouse	ENSMUSG00000000168.11	Dlat	NA	chr9	50545933	50571080	-	4.886	protein_coding	1071	1217	1303	1238	1203	1238	1073	1625	995	744	887	875	799	857	970	1041	975	800
Mouse	ENSMUSG00000000171.6	Sdhd	NA	chr9	50507657	50515112	-	1.231	protein_coding	759	748	775	857	800	847	728	1065	591	477	579	625	545	566	605	686	558	491
Mouse	ENSMUSG00000000182.10	Fgf23	NA	chr6	127049865	127058371	+	1.814	protein_coding	3	4	3	2	3	3	2	4	11	16	21	20	3	4	3	1	1	2
Mouse	ENSMUSG00000000183.7	Fgf6	NA	chr6	126992549	127005150	+	4.657	protein_coding	2	3	1	NA	NA	1	1	NA	NA	NA	NA	NA	1	NA	2	1	2	3
Mouse	ENSMUSG00000000184.13	Ccnd2	NA	chr6	127102125	127129156	-	9.409	protein_coding	356	462	467	446	656	753	1083	961	745	476	626	662	668	1273	576	602	584	644
Mouse	ENSMUSG00000000194.14	Gpr107	NA	chr2	31042328	31108787	+	12.766	protein_coding	1104	1314	1264	1226	1376	1454	1204	1764	1337	1030	1204	1111	1100	1323	1100	1231	1060	974
Mouse	ENSMUSG00000000197.9	Nalcn	NA	chr14	123514046	123864556	-	14.715	protein_coding	866	871	876	869	874	916	724	1081	522	461	568	540	509	480	552	716	537	391
Mouse	ENSMUSG00000000202.10	Btbd17	NA	chr11	114682043	114686771	-	3.187	protein_coding	3	5	4	4	7	12	4	14	3	2	2	5	3	6	7	4	1	6
Mouse	ENSMUSG00000000204.17	Slfn4	NA	chr11	83066012	83081042	+	3.964	protein_coding	1	4	6	3	8	12	16	15	26	38	13	12	51	25	5	2	2	5
Mouse	ENSMUSG00000000214.12	Th	NA	chr7	142446489	142484865	-	2.364	protein_coding	98	97	98	102	73	80	86	129	77	69	69	74	88	47	63	89	75	46
Mouse	ENSMUSG00000000215.12	Ins2	NA	chr7	142232393	142297118	-	1.312	protein_coding	NA	NA	NA	NA	NA	NA	NA	NA	NA	NA	NA	NA	NA	NA	NA	NA	NA	1
Mouse	ENSMUSG00000000216.9	Scnn1g	NA	chr7	121333702	121367698	+	2.991	protein_coding	3	5	3	3	6	1	5	NA	NA	1	NA	3	1	5	NA	NA	1	1
Mouse	ENSMUSG00000000223.14	Drp2	NA	chrX	133305300	133357322	+	8.553	protein_coding	13228	15846	12694	12997	17051	17530	11476	18183	11292	8226	10831	9904	9628	10782	10370	11350	11916	14572
Mouse	ENSMUSG00000000244.18	Tspan32	NA	chr7	142558783	142573381	+	6.234	protein_coding	7	6	10	7	21	17	37	28	4	3	1	4	4	7	3	4	2	3
Mouse	ENSMUSG00000000247.12	Lhx2	NA	chr2	38229293	38259745	+	4.393	protein_coding	28	58	54	14	17	42	19	4	2	1	NA	NA	3	NA	1	5	NA	1
Mouse	ENSMUSG00000000248.17	Clec2g	NA	chr6	128911344	128961670	+	2.847	protein_coding	NA	2	NA	NA	NA	NA	NA	NA	NA	NA	NA	NA	NA	NA	NA	NA	NA	NA
Mouse	ENSMUSG00000000253.14	Gmpr	NA	chr13	45660920	45707276	+	2.323	protein_coding	339	314	366	383	328	327	322	430	189	169	187	168	158	146	187	204	197	158
Mouse	ENSMUSG00000000263.16	Glra1	NA	chr11	55405064	55499024	-	2.414	protein_coding	1	1	2	NA	1	22	3	NA	NA	NA	NA	NA	NA	4	NA	1	NA	1
Mouse	ENSMUSG00000000266.12	Mid2	NA	chrX	139565348	139668464	+	8.114	protein_coding	656	751	768	736	843	836	703	1224	1042	790	898	961	884	963	569	594	503	541
Mouse	ENSMUSG00000000275.17	Trim25	NA	chr11	88890202	88911119	+	5.754	protein_coding	269	309	340	270	421	413	472	616	942	611	862	761	729	698	443	540	471	572
Mouse	ENSMUSG00000000276.12	Dgke	NA	chr11	88926005	88957676	-	8.387	protein_coding	624	554	582	512	592	546	425	691	553	420	585	522	493	502	659	810	659	630
Mouse	ENSMUSG00000000278.11	Scpep1	NA	chr11	88814846	88846291	-	2.097	protein_coding	159	208	179	201	229	261	295	371	493	363	482	511	469	586	337	406	456	525
Mouse	ENSMUSG00000000282.13	Mnt	NA	chr11	74721746	74736551	+	4.627	protein_coding	850	891	879	821	952	1009	798	1174	926	720	824	747	765	838	713	709	710	737
Mouse	ENSMUSG00000000290.14	Itgb2	NA	chr10	77366086	77401542	+	3.052	protein_coding	37	56	49	52	223	227	412	337	86	49	56	73	124	157	21	18	47	118
Mouse	ENSMUSG00000000295.14	Hddc2	NA	chr10	31189379	31204200	+	3.508	protein_coding	65	78	83	53	78	73	62	114	89	65	88	85	74	79	96	117	110	90
Mouse	ENSMUSG00000000296.9	Tpd52l1	NA	chr10	31208372	31321954	-	1.323	protein_coding	38	62	49	40	55	48	50	71	40	42	41	37	34	43	53	49	65	46
Mouse	ENSMUSG00000000301.17	Pemt	NA	chr11	59861440	59937315	-	2.104	protein_coding	27	33	41	39	35	36	49	54	62	33	43	47	54	55	36	34	36	33
Mouse	ENSMUSG00000000303.13	Cdh1	NA	chr8	107329983	107396878	+	4.574	protein_coding	3092	3528	3389	3438	3306	3481	2586	4231	3727	2851	3487	3573	2946	2633	1938	2141	1742	1685
Mouse	ENSMUSG00000000305.13	Cdh4	NA	chr2	179084224	179541166	+	7.257	protein_coding	346	383	369	422	358	365	278	436	297	267	315	254	234	235	466	507	459	343
Mouse	ENSMUSG00000000308.15	Ckmt1	NA	chr2	121188195	121194218	+	2.496	protein_coding	2336	2506	2505	2575	2374	2402	1861	3245	1017	868	1059	995	911	908	1140	1324	1093	806
Mouse	ENSMUSG00000000317.12	Bcl6b	NA	chr11	70114954	70120624	-	3.719	protein_coding	14	28	23	17	35	37	53	41	687	353	499	320	391	515	436	489	488	483
Mouse	ENSMUSG00000000318.17	Clec10a	NA	chr11	70047023	70061660	+	2.899	protein_coding	5	5	8	9	33	39	44	29	2	NA	1	3	2	2	NA	1	1	1
Mouse	ENSMUSG00000000320.11	Alox12	NA	chr11	70132283	70146179	-	4.085	protein_coding	40	25	36	25	21	30	42	47	11	5	8	7	5	7	9	10	17	8
Mouse	ENSMUSG00000000326.14	Comt	NA	chr16	18225636	18245602	-	2.532	protein_coding	701	719	705	768	783	842	682	1045	1348	833	1060	909	969	1094	474	497	455	453
Mouse	ENSMUSG00000000339.15	Rtca	NA	chr3	116282612	116301857	-	1.88	protein_coding	446	453	442	451	491	465	392	646	483	391	471	463	394	440	445	534	491	340
Mouse	ENSMUSG00000000340.11	Dbt	NA	chr3	116306719	116343630	+	3.348	protein_coding	282	313	313	299	324	342	308	439	346	226	280	249	272	308	292	323	307	330
Mouse	ENSMUSG00000000346.10	Dazap2	NA	chr15	100513230	100518642	+	2.9	protein_coding	1055	1176	1153	1112	1251	1337	1135	1659	1576	1015	1443	1303	1293	1446	1215	1415	1288	1332
Mouse	ENSMUSG00000000355.14	Mcts1	NA	chrX	37689455	37702303	+	1.571	protein_coding	284	309	282	330	342	317	297	413	288	227	259	286	246	278	246	283	233	180
Mouse	ENSMUSG00000000359.4	Rem1	NA	chr2	152468871	152477118	+	2.156	protein_coding	28	55	41	35	54	56	52	58	25	20	18	25	22	20	8	13	10	7
Mouse	ENSMUSG00000000365.10	Rnf17	NA	chr14	56640038	56762489	+	6.241	protein_coding	7	8	2	5	12	5	3	10	2	4	NA	1	3	2	1	4	3	3
Mouse	ENSMUSG00000000374.9	Trappc10	NA	chr10	78022559	78080475	-	8.128	protein_coding	2305	2406	2450	2440	2470	2325	2067	3157	1894	1425	1826	1841	1728	1662	1760	1933	1794	1594
Mouse	ENSMUSG00000000378.16	Ccm2	NA	chr11	6496887	6546744	+	3.666	protein_coding	346	396	416	408	399	438	402	657	510	377	467	469	376	453	513	563	504	460
Mouse	ENSMUSG00000000381.11	Wap	NA	chr11	6585482	6588637	-	1.008	protein_coding	NA	NA	NA	NA	NA	NA	NA	NA	NA	NA	NA	NA	NA	NA	NA	NA	NA	NA
Mouse	ENSMUSG00000000384.16	Tbrg4	NA	chr11	6565598	6576067	-	3.696	protein_coding	357	422	431	444	444	418	445	625	758	532	676	596	638	639	548	505	576	487
Mouse	ENSMUSG00000000385.9	Tmprss2	NA	chr16	97365882	97412395	-	7.302	protein_coding	8	6	13	11	8	7	18	2	NA	2	3	1	1	7	5	NA	2	NA
Mouse	ENSMUSG00000000386.17	Mx1	NA	chr16	97248235	97264107	-	3.785	polymorphic_pseudogene	13	13	13	15	70	73	141	111	127	102	153	106	152	142	13	33	40	55
Mouse	ENSMUSG00000000392.18	Fap	NA	chr2	62331287	62404419	-	5.662	protein_coding	173	238	245	215	300	342	280	369	96	47	72	63	61	67	25	35	30	37
Mouse	ENSMUSG00000000394.16	Gcg	NA	chr2	62304874	62313994	-	1.494	protein_coding	2	NA	1	NA	2	8	5	2	2	NA	1	NA	1	1	NA	1	NA	5
Mouse	ENSMUSG00000000399.11	Ndufa9	NA	chr6	126798684	126826099	-	2.101	protein_coding	597	666	661	698	702	685	635	854	558	418	536	486	476	501	480	565	529	377
Mouse	ENSMUSG00000000402.3	Egfl6	NA	chrX	165306003	165368716	-	2.704	protein_coding	7	11	15	14	14	24	8	13	5	2	NA	2	NA	NA	3	1	5	3
Mouse	ENSMUSG00000000409.15	Lck	NA	chr4	129442137	129467434	-	2.929	protein_coding	9	10	29	23	87	91	163	180	35	13	36	50	40	50	7	12	13	23
Mouse	ENSMUSG00000000411.8	Tssk3	NA	chr4	129382807	129384815	-	1.28	protein_coding	NA	NA	NA	NA	1	NA	NA	NA	1	2	1	1	1	2	NA	NA	NA	1
Mouse	ENSMUSG00000000416.17	Cttnbp2	NA	chr6	18366477	18514842	-	8.829	protein_coding	923	1120	853	959	1170	1091	846	1343	501	397	477	429	386	508	417	403	342	399
Mouse	ENSMUSG00000000420.16	Galnt1	NA	chr18	24338401	24419875	+	5.519	protein_coding	740	873	799	770	914	926	851	1261	1008	738	847	861	804	923	927	1028	985	929
Mouse	ENSMUSG00000000435.2	Myf5	NA	chr10	107318769	107321995	-	2.083	protein_coding	NA	NA	NA	NA	NA	NA	NA	NA	NA	NA	1	NA	NA	NA	NA	1	NA	NA
Mouse	ENSMUSG00000000439.10	Mkrn2	NA	chr6	115578863	115599585	+	7.005	protein_coding	510	488	562	530	560	571	475	662	469	378	430	418	390	420	537	600	573	519
Mouse	ENSMUSG00000000440.13	Pparg	NA	chr6	115337912	115467360	+	2.953	protein_coding	25	49	40	28	44	26	35	35	50	42	43	43	35	33	30	39	35	15
Mouse	ENSMUSG00000000441.18	Raf1	NA	chr6	115595028	115653596	-	6.845	protein_coding	1347	1476	1521	1437	1627	1574	1409	2100	1534	1149	1423	1389	1222	1388	1280	1398	1327	1175
Mouse	ENSMUSG00000000486.14	Septin1	NA	chr7	126813619	126832302	-	2.763	protein_coding	33	26	32	29	62	78	127	121	35	18	29	34	21	33	26	32	35	44
Mouse	ENSMUSG00000000489.8	Pdgfb	NA	chr15	79880075	79899178	-	4.161	protein_coding	119	128	139	114	168	153	152	185	133	85	130	98	95	143	70	56	63	77
Mouse	ENSMUSG00000000530.17	Acvrl1	NA	chr15	101026403	101043217	+	4.265	protein_coding	156	202	175	205	230	268	292	303	303	176	249	170	211	263	144	136	152	151
Mouse	ENSMUSG00000000531.6	Tamalin	NA	chr15	101122069	101130637	+	2.033	protein_coding	92	153	135	138	130	136	139	207	324	208	268	198	232	226	354	408	389	441
Mouse	ENSMUSG00000000532.12	Acvr1b	NA	chr15	101071948	101111565	+	4.418	protein_coding	688	764	793	845	808	752	627	976	670	543	677	614	569	615	519	652	490	464
Mouse	ENSMUSG00000000538.19	Tom1l2	NA	chr11	60117540	60243731	-	8.764	protein_coding	5380	5616	5548	5610	5620	5657	4582	7276	3691	2822	3584	3430	3393	3360	4019	4481	4017	3696
Mouse	ENSMUSG00000000544.15	Gpa33	NA	chr1	165957807	165994079	+	2.742	protein_coding	NA	NA	NA	NA	NA	NA	NA	NA	NA	NA	NA	NA	NA	NA	NA	NA	1	NA
Mouse	ENSMUSG00000000552.11	Zfp385a	NA	chr15	103222322	103248520	-	2.515	protein_coding	515	490	490	519	619	571	581	729	229	235	229	206	198	216	228	185	215	211
Mouse	ENSMUSG00000000555.9	Itga5	NA	chr15	103252713	103275190	-	4.933	protein_coding	83	104	110	93	140	136	166	219	1146	673	866	721	711	786	430	444	453	585
Mouse	ENSMUSG00000000560.10	Gabra2	NA	chr5	71114940	71253192	-	7.64	protein_coding	1508	1572	1494	1576	1450	1562	1275	2006	644	656	684	762	589	600	771	809	652	503
Mouse	ENSMUSG00000000561.15	Wdr77	NA	chr3	105866685	105877353	+	4.841	protein_coding	252	276	271	278	289	273	233	369	455	293	416	355	366	455	347	383	353	322
Mouse	ENSMUSG00000000562.6	Adora3	NA	chr3	105778174	105816242	+	3.729	protein_coding	3	2	1	2	2	1	3	4	NA	NA	NA	NA	2	5	NA	1	1	NA
Mouse	ENSMUSG00000000563.18	Atp5pb	NA	chr3	105850014	105867415	-	4.105	protein_coding	1823	1949	1856	1885	1963	1978	1824	2748	1892	1414	1705	1650	1595	1678	1815	1961	1935	1733
Mouse	ENSMUSG00000000567.6	Sox9	NA	chr11	112673050	112678586	+	4.135	protein_coding	173	189	165	146	247	275	205	259	200	123	216	151	164	224	223	175	384	240
Mouse	ENSMUSG00000000568.16	Hnrnpd	NA	chr5	100103794	100126797	-	7.354	protein_coding	829	950	940	849	944	941	835	1154	2044	1395	1832	1772	1718	1948	1618	1751	1627	1708
Mouse	ENSMUSG00000000579.15	Dynlt1c	NA	chr17	6869070	6877173	+	3.777	protein_coding	43	52	38	39	55	44	57	61	35	28	30	36	31	38	30	24	20	14
Mouse	ENSMUSG00000000581.9	C1d	NA	chr11	17207579	17219176	+	3.995	protein_coding	293	368	418	343	328	359	321	515	349	225	303	321	307	336	252	308	250	211
Mouse	ENSMUSG00000000594.8	Gm2a	NA	chr11	54988941	55003855	+	4.127	protein_coding	703	760	731	677	937	1018	925	1301	450	270	390	426	412	427	521	532	568	679
Mouse	ENSMUSG00000000600.16	Krit1	NA	chr5	3853184	3895564	+	21.853	protein_coding	1327	1392	1475	1444	1652	1780	1523	2032	1492	1129	1311	1333	1292	1455	1214	1408	1242	1345
Mouse	ENSMUSG00000000605.10	Clcn4	NA	chr7	7285308	7303850	-	8.575	protein_coding	1571	1676	1694	1702	1709	1762	1479	2327	1504	1154	1446	1420	1235	1418	1862	2058	1823	1745
Mouse	ENSMUSG00000000606.19	Vmn2r88	NA	chr14	51648277	51658178	+	4.597	protein_coding	NA	NA	NA	NA	NA	NA	NA	NA	NA	NA	NA	NA	NA	NA	NA	NA	NA	NA
Mouse	ENSMUSG00000000617.15	Grm6	NA	chr11	50741512	50757035	+	5.421	protein_coding	NA	NA	1	NA	NA	1	NA	NA	NA	1	NA	NA	NA	NA	NA	NA	NA	NA
Mouse	ENSMUSG00000000627.16	Sema4f	NA	chr6	82888866	82916750	-	5.29	protein_coding	850	795	874	871	860	798	680	1214	638	577	676	595	600	562	655	744	587	467
Mouse	ENSMUSG00000000628.11	Hk2	NA	chr6	82702006	82751435	-	5.969	protein_coding	88	142	156	91	161	180	350	207	1991	1517	1727	2066	2000	1933	1391	1740	1875	2073
Mouse	ENSMUSG00000000631.21	Myo18a	NA	chr11	77654072	77756806	+	16.037	protein_coding	4154	4346	4560	4517	4774	4924	4233	6414	3924	2911	3607	3570	3216	3438	3342	3460	3344	3004
Mouse	ENSMUSG00000000632.14	Sez6	NA	chr11	77821626	77869874	+	5.779	protein_coding	586	595	632	633	595	600	467	768	338	294	370	294	309	301	379	366	345	302
Mouse	ENSMUSG00000000673.10	Haao	NA	chr17	84138585	84155392	-	4.681	protein_coding	2	NA	4	5	2	6	23	9	3	1	2	4	5	2	3	2	NA	NA
Mouse	ENSMUSG00000000682.8	Cd52	NA	chr4	133809759	133822393	-	1.187	protein_coding	15	15	12	12	86	86	170	131	4	1	3	14	23	21	1	2	2	20
Mouse	ENSMUSG00000000686.12	Abhd15	NA	chr11	77405947	77429433	+	3.035	protein_coding	41	40	37	32	56	45	35	84	37	25	39	33	40	33	71	109	109	117
Mouse	ENSMUSG00000000690.6	Hoxb6	NA	chr11	96183302	96192395	+	1.964	protein_coding	NA	NA	NA	NA	NA	NA	NA	NA	NA	NA	NA	NA	NA	NA	NA	NA	NA	NA
Mouse	ENSMUSG00000000693.11	Loxl3	NA	chr6	83011154	83029543	+	4.603	protein_coding	152	176	177	151	226	193	206	248	54	27	44	44	42	59	18	35	31	32
Mouse	ENSMUSG00000000701.9	Tcl1b5	NA	chr12	105142603	105147404	+	1.055	protein_coding	NA	NA	NA	NA	NA	NA	NA	NA	NA	NA	NA	NA	NA	NA	1	1	3	NA
Mouse	ENSMUSG00000000706.17	Btn1a1	NA	chr13	23641162	23650071	-	4.119	protein_coding	NA	NA	NA	NA	NA	NA	NA	NA	NA	NA	1	NA	NA	1	1	NA	NA	NA
Mouse	ENSMUSG00000000708.15	Kat2b	NA	chr17	53873889	53979748	+	4.867	protein_coding	783	937	874	823	1019	1176	1062	1446	680	435	610	535	515	640	480	539	481	576
Mouse	ENSMUSG00000000711.4	Rab5b	NA	chr10	128513044	128532133	-	4.201	protein_coding	2610	2773	2747	2764	2843	2878	2365	3697	2205	1793	2291	2095	1958	2019	2342	2639	2304	2080
Mouse	ENSMUSG00000000724.11	Cryba1	NA	chr11	77609441	77616109	-	1.594	protein_coding	NA	NA	NA	NA	1	NA	NA	NA	NA	NA	NA	NA	NA	NA	NA	NA	NA	1
Mouse	ENSMUSG00000000730.14	Dnmt3l	NA	chr10	77877781	77899456	+	2.988	protein_coding	NA	NA	1	NA	NA	NA	NA	1	1	3	1	2	3	3	NA	1	1	NA
Mouse	ENSMUSG00000000731.16	Aire	NA	chr10	77865856	77879444	-	3.825	protein_coding	2	3	1	2	2	2	1	4	1	NA	1	1	2	3	NA	1	2	1
Mouse	ENSMUSG00000000732.10	Icosl	NA	chr10	77905136	77919747	+	4.62	protein_coding	49	50	65	45	106	97	128	149	27	19	36	20	25	32	40	69	36	47
Mouse	ENSMUSG00000000738.19	Spg7	NA	chr8	123789681	123824499	+	4.518	protein_coding	578	603	648	602	725	635	554	899	567	395	517	490	474	485	577	658	520	502
Mouse	ENSMUSG00000000739.15	Sult5a1	NA	chr8	123866931	123885054	-	4.419	protein_coding	30	40	29	31	53	42	54	65	18	8	7	14	14	11	11	18	14	21
Mouse	ENSMUSG00000000740.13	Rpl13	NA	chr8	123829089	123831983	+	2.595	protein_coding	743	844	837	805	978	1018	1051	1280	2446	1659	2091	1917	1894	2152	1948	2065	1938	1985
Mouse	ENSMUSG00000000743.10	Chmp1a	NA	chr8	123931003	123939502	-	3.272	protein_coding	492	489	532	528	550	466	464	681	473	367	461	419	403	410	489	517	534	433
Mouse	ENSMUSG00000000751.14	Rpa1	NA	chr11	75188992	75239150	-	5.578	protein_coding	736	870	803	808	846	838	747	1077	644	457	571	536	502	473	648	718	667	538
Mouse	ENSMUSG00000000753.16	Serpinf1	NA	chr11	75300595	75313527	-	2.359	protein_coding	726	789	860	830	834	859	833	1077	453	365	439	444	377	359	432	463	427	320
Mouse	ENSMUSG00000000759.15	Tubgcp3	NA	chr8	12664277	12722248	-	8.568	protein_coding	665	734	834	796	823	899	764	1037	882	604	754	690	659	763	698	812	789	757
Mouse	ENSMUSG00000000766.19	Oprm1	NA	chr10	6708506	6988198	+	8.037	protein_coding	340	356	370	338	316	331	265	447	338	269	358	357	299	226	316	383	295	299
Mouse	ENSMUSG00000000776.14	Polr3d	NA	chr14	70676197	70680887	-	2.854	protein_coding	247	242	227	252	270	265	204	277	620	443	534	478	499	585	432	406	461	407
Mouse	ENSMUSG00000000782.17	Tcf7	NA	chr11	52143198	52174158	-	3.019	protein_coding	30	56	63	41	68	97	186	125	106	74	73	90	88	108	62	69	58	136
Mouse	ENSMUSG00000000787.13	Ddx3x	NA	chrX	13147209	13160291	+	5.277	protein_coding	4456	4857	4674	4672	5014	5160	4331	6309	11321	8524	10343	10078	9634	10774	10504	11452	11144	11134
Mouse	ENSMUSG00000000791.10	Il12rb1	NA	chr8	71261093	71274068	+	4.105	protein_coding	5	7	7	7	35	79	105	58	17	19	24	38	32	30	15	20	21	28
Mouse	ENSMUSG00000000792.3	Slc5a5	NA	chr8	71335533	71345401	-	2.928	protein_coding	101	119	100	86	100	115	106	122	84	63	65	73	57	51	58	86	47	60
Mouse	ENSMUSG00000000794.10	Kcnn3	NA	chr3	89427471	89582439	+	10.451	protein_coding	38	49	58	44	54	52	63	57	28	19	22	27	27	31	43	44	49	35
Mouse	ENSMUSG00000000804.15	Usp32	NA	chr11	84875268	85030987	-	7.68	protein_coding	3425	3504	3550	3587	3637	3510	3004	4569	2879	2399	2918	2796	2592	2552	3127	3514	3126	2962
Mouse	ENSMUSG00000000805.19	Car4	NA	chr11	84848612	84856870	+	1.966	protein_coding	37	51	54	46	57	50	42	84	17	9	13	17	7	11	23	25	18	18
Mouse	ENSMUSG00000000811.15	Txnrd3	NA	chr6	89620970	89652511	+	2.836	protein_coding	153	154	152	134	126	142	125	183	356	227	304	246	257	310	428	410	421	374
Mouse	ENSMUSG00000000817.11	Fasl	NA	chr1	161608258	161616064	-	1.937	protein_coding	3	2	2	1	13	7	10	18	15	6	13	10	11	13	34	31	37	28
Mouse	ENSMUSG00000000823.17	Zfp512b	NA	chr2	181223896	181234596	-	6.81	protein_coding	711	757	759	702	755	782	675	954	605	444	559	479	510	601	421	465	429	336
Mouse	ENSMUSG00000000826.17	Dnajc5	NA	chr2	181162278	181196926	+	6.953	protein_coding	2877	3039	3127	2577	3106	3036	2589	3948	3125	2505	2944	2955	2701	2911	3139	3671	3249	2773
Mouse	ENSMUSG00000000827.19	Tpd52l2	NA	chr2	181138935	181159759	+	4.982	protein_coding	866	1016	926	1012	1041	1047	879	1388	1191	891	1123	1080	968	1095	1024	1115	923	915
Mouse	ENSMUSG00000000838.18	Fmr1	NA	chrX	67722147	67761569	+	8.966	protein_coding	1096	1232	1163	1208	1339	1271	1104	1754	1564	1198	1424	1452	1251	1476	1755	1895	1879	1869
Mouse	ENSMUSG00000000861.16	Bcl11a	NA	chr11	24028056	24124123	+	13.175	protein_coding	88	113	152	88	86	108	139	82	40	34	54	55	57	56	36	54	33	36
Mouse	ENSMUSG00000000869.13	Il4	NA	chr11	53493809	53509496	-	1.227	protein_coding	NA	NA	NA	NA	NA	NA	NA	NA	NA	1	NA	NA	NA	1	NA	NA	NA	NA
Mouse	ENSMUSG00000000876.12	Pxmp4	NA	chr2	154427678	154445628	-	3.114	protein_coding	231	240	212	213	301	279	236	337	119	88	115	117	83	114	134	153	129	130
Mouse	ENSMUSG00000000881.13	Dlg3	NA	chrX	99811328	99862016	+	5.844	protein_coding	347	345	353	338	456	443	369	531	321	244	335	299	308	386	162	209	155	162
Mouse	ENSMUSG00000000884.18	Gnb1l	NA	chr16	18317463	18385429	+	4.219	protein_coding	52	63	41	40	55	50	37	68	39	32	39	27	32	31	29	41	37	28
Mouse	ENSMUSG00000000889.9	Dbh	NA	chr2	27055245	27073212	+	2.692	protein_coding	NA	NA	NA	5	NA	2	1	NA	NA	NA	NA	1	NA	NA	NA	NA	NA	NA
Mouse	ENSMUSG00000000901.18	Mmp11	NA	chr10	75759056	75772330	-	2.778	protein_coding	64	66	55	61	82	64	62	100	48	22	21	33	32	38	28	23	23	23
Mouse	ENSMUSG00000000902.14	Smarcb1	NA	chr10	75732603	75757451	-	7.93	protein_coding	699	807	771	715	809	869	683	1055	852	573	711	617	673	722	580	583	598	552
Mouse	ENSMUSG00000000903.4	Vpreb3	NA	chr10	75778891	75785491	+	0.859	protein_coding	1	NA	NA	2	3	1	NA	NA	1	2	1	3	1	3	2	1	1	4
Mouse	ENSMUSG00000000915.16	Hip1r	NA	chr5	124111691	124143621	+	7.369	protein_coding	1158	1188	1233	1214	1200	1226	1087	1598	938	772	943	799	802	1007	952	969	904	689
Mouse	ENSMUSG00000000916.16	Nsun5	NA	chr5	135398807	135405659	+	4.317	protein_coding	148	179	207	164	186	184	176	238	308	196	214	209	218	236	187	215	208	202
Mouse	ENSMUSG00000000934.10	Top1mt	NA	chr15	75528884	75550649	-	2.043	protein_coding	175	140	140	150	158	186	125	192	150	120	175	137	145	147	146	137	119	108
Mouse	ENSMUSG00000000938.12	Hoxa10	NA	chr6	52208177	52217834	-	3.27	protein_coding	NA	NA	NA	NA	NA	NA	NA	NA	NA	NA	NA	NA	NA	NA	NA	NA	NA	NA
Mouse	ENSMUSG00000000942.11	Hoxa4	NA	chr6	52166651	52168733	-	1.594	protein_coding	2	1	NA	NA	NA	NA	NA	NA	NA	NA	NA	NA	NA	NA	NA	NA	NA	1
Mouse	ENSMUSG00000000948.17	Gm38393	NA	chr7	59623897	59654812	-	5.216	protein_coding	882	886	858	903	804	836	685	1120	491	392	461	468	411	414	487	562	465	356
Mouse	ENSMUSG00000000957.12	Mmp14	NA	chr14	54669069	54682821	+	5.96	protein_coding	711	853	794	756	1006	1057	929	1380	600	417	503	495	530	584	247	244	285	313
Mouse	ENSMUSG00000000958.11	Slc7a7	NA	chr14	54606899	54655237	-	3.315	protein_coding	519	518	557	508	526	506	419	656	392	338	405	375	360	296	280	300	266	226
Mouse	ENSMUSG00000000959.8	Oxa1l	NA	chr14	54598291	54607130	+	4.457	protein_coding	383	398	430	427	488	449	439	621	399	253	306	312	303	338	302	292	299	309
Mouse	ENSMUSG00000000976.14	Heatr6	NA	chr11	83644522	83674580	+	6.419	protein_coding	647	614	606	689	713	708	649	871	570	431	555	466	482	533	512	544	484	431
Mouse	ENSMUSG00000000982.6	Ccl3	NA	chr11	83538670	83540181	-	0.766	protein_coding	2	4	4	NA	15	15	9	15	44	35	59	27	33	48	20	23	37	32
Mouse	ENSMUSG00000000983.14	Wfdc18	NA	chr11	83599841	83602174	+	1.22	protein_coding	112	151	19	17	149	42	8	1	1	NA	NA	1	NA	NA	NA	2	NA	1
Mouse	ENSMUSG00000001014.7	Icam4	NA	chr9	20940669	20941891	+	1.11	protein_coding	NA	NA	1	NA	NA	NA	1	NA	2	NA	2	NA	1	1	1	2	1	3
Mouse	ENSMUSG00000001016.13	Ilf2	NA	chr3	90383433	90395686	+	8.58	protein_coding	534	566	567	477	588	552	497	742	1092	818	978	959	918	983	1174	1218	1185	1237
Mouse	ENSMUSG00000001017.16	Chtop	NA	chr3	90406263	90416805	-	3.637	protein_coding	1165	1401	1414	1311	1450	1471	1258	1883	2310	1568	2037	2000	1900	1925	1591	1833	1725	1711
Mouse	ENSMUSG00000001018.16	Snapin	NA	chr3	90395333	90398340	-	2.29	protein_coding	680	663	726	685	792	775	643	939	573	431	521	514	478	477	559	643	577	493
Mouse	ENSMUSG00000001020.9	S100a4	NA	chr3	90511078	90513352	+	0.584	protein_coding	5	10	10	8	6	18	5	14	16	5	9	12	13	9	3	5	3	12
Mouse	ENSMUSG00000001021.14	S100a3	NA	chr3	90491966	90510009	+	2.67	protein_coding	6	3	6	3	9	3	2	6	1	NA	4	1	4	1	NA	1	NA	2
Mouse	ENSMUSG00000001023.11	S100a5	NA	chr3	90515830	90519087	+	0.432	protein_coding	55	132	132	52	49	75	37	9	1	NA	2	2	1	3	NA	NA	NA	1
Mouse	ENSMUSG00000001025.9	S100a6	NA	chr3	90520189	90531488	+	1.367	protein_coding	1077	1253	1157	1100	1232	1160	1015	1433	2241	1566	2052	1755	1661	1720	1910	2177	1953	1668
Mouse	ENSMUSG00000001027.8	Scn4a	NA	chr11	106209418	106244114	-	7.041	protein_coding	93	87	173	90	76	120	278	123	87	68	92	68	78	83	165	229	158	145
Mouse	ENSMUSG00000001029.16	Icam2	NA	chr11	106268482	106278901	-	1.904	protein_coding	12	21	24	18	16	23	36	34	69	40	65	45	47	64	39	70	66	59
Mouse	ENSMUSG00000001034.18	Mapk7	NA	chr11	61379638	61385232	-	4.394	protein_coding	286	272	293	262	353	351	301	388	534	368	507	377	400	437	365	405	351	311
Mouse	ENSMUSG00000001036.18	Epn2	NA	chr11	61408075	61470513	-	5.228	protein_coding	1129	1296	1248	1183	1275	1328	1110	1623	1250	997	1263	1085	1074	1153	1238	1401	1257	1064
Mouse	ENSMUSG00000001039.13	B9d1	NA	chr11	61395970	61403757	+	1.593	protein_coding	85	101	78	71	97	91	70	115	51	41	51	47	49	53	36	33	26	32
Mouse	ENSMUSG00000001052.16	Sec24b	NA	chr3	129776408	129855202	-	6.02	protein_coding	1276	1400	1375	1414	1556	1474	1375	1890	1779	1273	1493	1562	1513	1555	1328	1310	1313	1259
Mouse	ENSMUSG00000001053.16	N4bp3	NA	chr11	51533890	51541669	-	2.728	protein_coding	56	46	49	40	92	71	77	96	352	219	260	211	235	285	178	260	188	191
Mouse	ENSMUSG00000001054.10	Rmnd5b	NA	chr11	51514498	51526723	-	2.161	protein_coding	291	298	280	275	297	274	317	426	394	263	395	318	334	345	434	416	404	371
Mouse	ENSMUSG00000001056.4	Nhp2	NA	chr11	51510562	51514541	+	1.146	protein_coding	151	134	147	137	116	148	134	188	554	338	410	431	437	486	330	428	358	362
Mouse	ENSMUSG00000001062.19	Vps9d1	NA	chr8	123969095	123981087	-	5.153	protein_coding	447	463	446	477	489	513	458	659	281	253	272	249	265	296	204	236	197	186
Mouse	ENSMUSG00000001065.16	Zfp276	NA	chr8	123980934	123996484	+	5.53	protein_coding	801	852	862	834	1259	1210	992	1547	604	388	556	451	427	538	611	689	584	630
Mouse	ENSMUSG00000001076.8	C1ql4	NA	chr15	98981967	98985698	-	1.474	protein_coding	28	31	40	41	25	26	23	31	26	15	27	22	26	7	33	40	26	12
Mouse	ENSMUSG00000001082.13	Mfsd10	NA	chr5	34790986	34794556	-	2.894	protein_coding	179	196	216	191	240	259	224	302	314	242	315	290	312	314	199	213	222	181
Mouse	ENSMUSG00000001089.15	Luzp1	NA	chr4	136197072	136282091	+	8.112	protein_coding	2474	2682	2697	2839	2646	2753	2246	3682	2490	1933	2249	2129	2008	2239	3723	4034	4104	3741
Mouse	ENSMUSG00000001095.6	Slc13a2	NA	chr11	78287913	78313043	-	2.412	protein_coding	NA	1	1	3	1	NA	NA	NA	NA	2	NA	1	3	1	NA	NA	NA	NA
Mouse	ENSMUSG00000001098.16	Kctd10	NA	chr5	114501628	114518569	-	4.039	protein_coding	1565	1660	1741	1683	1676	1746	1443	2158	2601	1965	2429	2382	2131	2105	2197	2518	2224	2156
Mouse	ENSMUSG00000001100.11	Poldip2	NA	chr11	78403019	78413562	+	3.783	protein_coding	614	644	650	632	662	678	580	831	558	395	509	486	448	496	522	482	455	478
Mouse	ENSMUSG00000001103.8	Sebox	NA	chr11	78394273	78395907	+	1.359	protein_coding	NA	1	3	1	NA	NA	1	5	NA	NA	NA	1	1	NA	1	NA	NA	1
Mouse	ENSMUSG00000001105.16	Ift20	NA	chr11	78427187	78432563	+	1.525	protein_coding	271	261	281	261	309	307	289	373	337	227	317	321	259	370	354	395	391	330
Mouse	ENSMUSG00000001119.8	Col6a1	NA	chr10	76544626	76562002	-	4.38	protein_coding	480	702	711	611	957	985	994	1158	284	143	233	168	169	257	173	109	205	188
Mouse	ENSMUSG00000001120.16	Pcbp3	NA	chr10	76597691	76797721	-	2.933	protein_coding	2985	2957	3118	3005	2845	2739	2495	3797	2302	2018	2482	2502	2178	1795	2552	2818	2378	2023
Mouse	ENSMUSG00000001123.16	Lgals9	NA	chr11	78853800	78875772	-	2.137	protein_coding	326	351	370	340	418	440	523	710	510	450	541	533	542	454	361	402	363	339
Mouse	ENSMUSG00000001127.13	Araf	NA	chrX	20664053	20726758	+	6.541	protein_coding	1390	1504	1477	1458	1589	1820	1660	2065	1146	859	1078	1010	993	1178	1005	1113	1007	866
Mouse	ENSMUSG00000001128.8	Cfp	NA	chrX	20791693	20797794	-	1.736	protein_coding	92	114	107	107	128	140	175	175	79	50	67	79	82	89	63	71	58	72
Mouse	ENSMUSG00000001131.12	Timp1	NA	chrX	20736405	20740974	+	0.888	protein_coding	1	3	14	7	15	16	23	32	1069	739	739	915	889	1051	557	514	685	726
Mouse	ENSMUSG00000001134.10	Uxt	NA	chrX	20807961	20828256	-	1.639	protein_coding	59	73	62	57	72	84	44	91	90	69	79	67	74	80	82	64	80	77
Mouse	ENSMUSG00000001138.14	Cnnm3	NA	chr1	36550948	36567318	+	6.42	protein_coding	512	571	551	553	616	657	522	745	307	241	323	258	237	264	317	402	337	325
Mouse	ENSMUSG00000001143.14	Lman2l	NA	chr1	36458952	36484352	-	7.359	protein_coding	713	763	820	792	830	855	746	1069	532	425	512	478	478	475	557	654	530	554
Mouse	ENSMUSG00000001150.8	Mcm3ap	NA	chr10	76304761	76351691	+	7.197	protein_coding	766	832	799	826	825	877	792	1066	717	475	672	586	572	624	441	484	383	417
Mouse	ENSMUSG00000001151.11	Pcnt	NA	chr10	76187097	76278620	-	12.154	protein_coding	558	635	604	668	703	749	779	932	599	426	533	515	561	676	710	729	694	715
Mouse	ENSMUSG00000001155.14	Ftcd	NA	chr10	76411482	76426172	+	3.192	protein_coding	NA	NA	NA	NA	NA	2	NA	NA	NA	2	NA	1	NA	NA	4	4	4	1
Mouse	ENSMUSG00000001156.10	Mxd1	NA	chr6	86624024	86646143	-	7.072	protein_coding	263	260	275	271	360	378	366	480	402	312	453	385	390	408	472	552	545	585
Mouse	ENSMUSG00000001157.14	Gmcl1	NA	chr6	86668750	86710365	-	6.493	protein_coding	460	506	499	502	497	467	416	714	412	310	371	377	379	382	440	554	454	487
Mouse	ENSMUSG00000001158.14	Snrnp27	NA	chr6	86652133	86661504	-	1.837	protein_coding	267	288	260	251	260	264	259	369	376	275	336	343	326	356	295	305	270	272
Mouse	ENSMUSG00000001166.18	Oas1c	NA	chr5	120938259	120950579	-	2.405	protein_coding	58	86	69	79	105	86	66	107	44	40	47	41	45	37	32	48	38	39
Mouse	ENSMUSG00000001168.17	Oas1h	NA	chr5	120999484	121011569	+	1.703	protein_coding	NA	NA	NA	NA	NA	NA	NA	NA	NA	NA	NA	NA	NA	NA	NA	NA	NA	NA
Mouse	ENSMUSG00000001173.16	Ocrl	NA	chrX	47001264	47054745	+	9.486	protein_coding	980	981	1033	962	992	997	878	1316	772	664	793	769	684	746	703	864	733	591
Mouse	ENSMUSG00000001175.17	Calm1	NA	chr12	100165694	100176073	+	4.706	protein_coding	21276	22451	22747	22895	21311	21719	16791	27510	17149	14782	17684	16397	15147	14554	21153	24567	21023	16676
Mouse	ENSMUSG00000001211.16	Agpat3	NA	chr10	78105012	78188323	-	7.79	protein_coding	3553	3759	3751	3943	3876	3773	3098	4836	2222	1766	2152	1999	1892	1968	1894	2087	1885	1697
Mouse	ENSMUSG00000001225.13	Slc26a3	NA	chr12	31440870	31523916	+	6.369	protein_coding	NA	NA	1	NA	NA	NA	NA	NA	NA	NA	NA	NA	1	NA	1	NA	NA	1
Mouse	ENSMUSG00000001227.13	Sema6b	NA	chr17	56430085	56447343	-	3.968	protein_coding	142	161	120	123	168	176	151	179	254	151	194	172	169	242	60	66	30	61
Mouse	ENSMUSG00000001228.15	Uhrf1	NA	chr17	56610321	56630486	+	4.259	protein_coding	18	11	26	21	22	36	65	46	48	31	45	51	34	49	39	39	28	30
Mouse	ENSMUSG00000001229.10	Dpp9	NA	chr17	56493807	56525905	-	7.883	protein_coding	1133	1249	1243	1238	1279	1296	1019	1750	910	695	887	802	762	831	651	764	685	595
Mouse	ENSMUSG00000001240.14	Ramp2	NA	chr11	101136854	101150372	+	3.301	protein_coding	133	179	174	157	197	236	211	296	107	60	82	75	48	70	54	46	39	61
Mouse	ENSMUSG00000001247.17	Lsr	NA	chr7	30657195	30672889	-	2.172	protein_coding	74	81	72	68	89	90	109	102	146	70	127	110	87	160	52	67	59	68
Mouse	ENSMUSG00000001248.16	Gramd1a	NA	chr7	30829552	30855321	-	5.239	protein_coding	995	1094	1068	1061	1257	1350	1256	1781	1633	1272	1666	1598	1595	1579	1352	1488	1431	1394
Mouse	ENSMUSG00000001249.15	Hpn	NA	chr7	30798150	30814715	-	4.101	protein_coding	38	34	28	46	52	47	53	49	38	22	27	23	38	28	42	41	32	40
Mouse	ENSMUSG00000001260.11	Gabrg1	NA	chr5	70908390	70999960	-	7.869	protein_coding	637	647	636	677	627	597	513	943	166	120	135	182	99	157	176	211	159	97
Mouse	ENSMUSG00000001270.10	Ckb	NA	chr12	111635795	111638772	-	2.895	protein_coding	4830	4837	5202	5162	5021	4881	3854	6457	2955	2227	2797	2606	2359	2226	3843	4319	3761	3166
Mouse	ENSMUSG00000001280.14	Sp1	NA	chr15	102314578	102344839	+	8.262	protein_coding	1155	1332	1340	1254	1625	1593	1355	1922	2172	1523	1939	2026	1900	2181	1119	1164	1192	1260
Mouse	ENSMUSG00000001281.11	Itgb7	NA	chr15	102124430	102140379	-	2.77	protein_coding	28	48	23	29	117	118	222	177	28	20	21	36	43	29	12	23	23	37
Mouse	ENSMUSG00000001285.13	Myg1	NA	chr15	102240144	102246574	+	2.823	protein_coding	250	297	304	269	272	289	255	397	200	178	193	184	175	174	218	223	204	212
Mouse	ENSMUSG00000001288.16	Rarg	NA	chr15	102143373	102165952	-	4.261	protein_coding	855	1058	966	830	1131	1155	967	1340	525	370	481	437	456	440	294	328	255	326
Mouse	ENSMUSG00000001289.13	Pfdn5	NA	chr15	102234551	102240308	+	1.394	protein_coding	382	413	451	420	513	506	438	635	898	610	818	848	723	840	753	857	746	853
Mouse	ENSMUSG00000001300.17	Efnb2	NA	chr8	8667434	8711242	-	6.855	protein_coding	911	950	895	1020	1050	1128	962	1465	651	468	685	475	458	608	1235	1295	1213	1100
Mouse	ENSMUSG00000001305.6	Rrp15	NA	chr1	186453175	186481555	-	3.239	protein_coding	72	73	81	76	83	81	60	111	366	215	312	238	275	335	270	256	267	275
Mouse	ENSMUSG00000001313.13	Rnd2	NA	chr11	101355825	101362679	+	1.99	protein_coding	293	340	316	317	325	351	221	391	246	168	205	199	173	222	177	199	212	185
Mouse	ENSMUSG00000001323.18	Srr	NA	chr11	74797185	74816774	-	4.56	protein_coding	696	689	707	739	742	793	625	932	498	406	520	441	437	428	576	645	541	513
Mouse	ENSMUSG00000001333.10	Sync	NA	chr4	129181410	129202352	+	2.862	protein_coding	257	276	284	256	266	277	230	378	210	202	272	218	208	163	191	187	172	125
Mouse	ENSMUSG00000001334.10	Fndc5	NA	chr4	129030792	129038386	+	2.763	protein_coding	496	518	531	499	532	542	460	707	198	160	202	234	164	143	218	266	214	187
Mouse	ENSMUSG00000001348.16	Acp5	NA	chr9	22038023	22047007	-	2.03	protein_coding	9	30	37	19	68	38	86	54	7	5	8	19	20	20	4	4	1	7
Mouse	ENSMUSG00000001349.6	Cnn1	NA	chr9	22010512	22020926	+	2.736	protein_coding	6	35	26	17	20	30	33	11	13	6	16	4	6	7	8	14	6	7
Mouse	ENSMUSG00000001366.15	Fbxo9	NA	chr9	77988781	78016347	-	3.103	protein_coding	1005	1019	1050	1114	930	996	813	1257	740	574	682	696	666	563	986	1143	930	827
Mouse	ENSMUSG00000001376.18	Vps50	NA	chr6	3498382	3603531	+	10.856	protein_coding	620	626	626	657	714	757	642	932	744	549	714	677	646	688	570	653	577	558
Mouse	ENSMUSG00000001380.8	Hars	NA	chr18	36899581	36916258	-	2.447	protein_coding	749	730	727	754	688	735	578	980	1436	1093	1363	1250	1256	1346	1414	1562	1572	1301
Mouse	ENSMUSG00000001383.10	Zmat2	NA	chr18	36926929	36932719	+	2.592	protein_coding	774	792	772	759	812	844	787	1105	954	877	983	980	910	899	1009	1171	1100	1005
Mouse	ENSMUSG00000001403.14	Ube2c	NA	chr2	164611818	164620742	+	2.6	protein_coding	1	2	4	5	5	3	12	11	9	7	7	10	12	9	11	9	8	11
Mouse	ENSMUSG00000001415.11	Smg5	NA	chr3	88243567	88269645	+	6.956	protein_coding	1400	1531	1471	1515	1419	1527	1227	2013	2060	1565	2006	1761	1673	1910	2055	2269	2085	1862
Mouse	ENSMUSG00000001416.14	Cct3	NA	chr3	88204423	88229074	+	6.37	protein_coding	1282	1345	1383	1344	1381	1446	1320	1815	2604	1842	2299	2158	2071	2195	2175	2241	2197	1957
Mouse	ENSMUSG00000001418.14	Glmp	NA	chr3	88232330	88238620	+	6.291	protein_coding	463	483	498	487	579	635	530	822	376	266	361	312	337	394	336	364	359	353
Mouse	ENSMUSG00000001419.18	Mef2d	NA	chr3	88049679	88079393	+	5.985	protein_coding	1463	1446	1544	1539	1777	1773	1638	2196	1789	1225	1538	1624	1563	1534	1482	1400	1434	1603
Mouse	ENSMUSG00000001420.14	Tmem79	NA	chr3	88235962	88243455	-	2.912	protein_coding	472	493	448	460	404	389	333	518	540	421	549	492	456	335	653	738	505	307
Mouse	ENSMUSG00000001424.15	Snd1	NA	chr6	28475138	28935161	+	9.757	protein_coding	1069	1128	1184	1118	1298	1379	1357	1728	1845	1368	1684	1713	1563	1899	1949	2132	2213	2180
Mouse	ENSMUSG00000001435.16	Col18a1	NA	chr10	76888012	77002382	-	7.021	protein_coding	411	537	529	420	1075	1049	1117	1589	4018	2711	3085	3597	2962	3026	1449	1450	1555	1426
Mouse	ENSMUSG00000001436.16	Slc19a1	NA	chr10	76868075	76896836	+	4.644	protein_coding	229	279	271	264	289	301	255	345	379	236	344	302	268	284	205	221	194	160
Mouse	ENSMUSG00000001440.6	Kpnb1	NA	chr11	97050540	97078707	-	6.59	protein_coding	2895	3219	3192	3147	3312	3297	2869	4309	5981	4146	5219	4648	4572	5444	5028	5262	5185	4777
Mouse	ENSMUSG00000001441.14	Npepps	NA	chr11	97096668	97171464	-	7.206	protein_coding	2194	2378	2233	2316	2439	2400	2080	3171	2927	2368	2841	2875	2648	2806	2334	2832	2309	2197
Mouse	ENSMUSG00000001444.3	Tbx21	NA	chr11	96988897	97006157	-	2.488	protein_coding	4	1	1	3	21	13	40	39	3	3	4	15	4	8	10	12	2	6
Mouse	ENSMUSG00000001445.11	Mrpl10	NA	chr11	96932386	96940039	+	1.708	protein_coding	425	423	453	458	444	465	394	606	365	280	287	270	296	333	370	407	388	317
Mouse	ENSMUSG00000001467.6	Cyp51	NA	chr5	4131145	4154746	-	4.415	protein_coding	1176	1305	1247	1257	1337	1285	1001	1605	1418	981	1297	1152	1202	1196	1161	1312	1179	931
Mouse	ENSMUSG00000001472.18	Tcf25	NA	chr8	124100492	124130574	+	5.39	protein_coding	6973	7254	7160	7303	7187	7274	6189	9537	6127	4777	5862	5683	5377	5773	6512	7046	6228	5514
Mouse	ENSMUSG00000001473.8	Tubb6	NA	chr18	67523787	67535819	+	2.437	protein_coding	134	193	176	155	205	198	187	264	1800	1227	1474	1472	1388	1505	1292	1425	1389	1474
Mouse	ENSMUSG00000001482.16	Def8	NA	chr8	124150266	124190009	+	4.408	protein_coding	708	726	753	819	857	701	678	957	514	363	501	513	402	431	409	484	438	331
Mouse	ENSMUSG00000001493.10	Meox1	NA	chr11	101768336	101785200	-	2.228	protein_coding	42	39	58	52	69	71	70	108	24	26	21	32	21	34	13	24	14	21
Mouse	ENSMUSG00000001494.7	Sost	NA	chr11	101853284	101857841	-	2.066	protein_coding	1	1	3	NA	3	2	1	1	1	NA	1	NA	1	1	NA	1	1	NA
Mouse	ENSMUSG00000001496.16	Nkx2-1	NA	chr12	56578743	56583693	-	2.842	protein_coding	NA	NA	NA	NA	NA	1	NA	NA	NA	NA	NA	NA	NA	NA	NA	NA	NA	NA
Mouse	ENSMUSG00000001497.19	Pax9	NA	chr12	56738552	56759607	+	5.056	protein_coding	50	63	65	65	96	101	88	118	24	11	20	11	16	17	24	15	24	23
Mouse	ENSMUSG00000001504.11	Irx2	NA	chr13	72776939	72782317	+	3.282	protein_coding	5	3	3	4	3	7	6	8	5	2	4	2	1	1	6	3	5	3
Mouse	ENSMUSG00000001506.11	Col1a1	NA	chr11	94827050	94843868	+	6.563	protein_coding	3964	6727	7961	5715	9066	9547	7641	8874	1936	1008	1480	1264	1324	1560	1141	1093	1357	1486
Mouse	ENSMUSG00000001507.17	Itga3	NA	chr11	94935300	94967627	-	5.71	protein_coding	1047	1093	1150	1072	948	1089	884	1417	1569	1275	1549	1302	1407	1441	1380	1787	1489	962
Mouse	ENSMUSG00000001508.16	Sgca	NA	chr11	94853617	94867153	-	1.735	protein_coding	1	6	5	2	2	6	37	5	2	5	4	NA	2	2	5	1	6	3
Mouse	ENSMUSG00000001510.9	Dlx3	NA	chr11	95010945	95016122	+	2.607	protein_coding	42	53	55	68	44	54	36	79	52	61	62	60	59	45	53	64	49	49
Mouse	ENSMUSG00000001517.15	Foxm1	NA	chr6	128339930	128353109	+	5.754	protein_coding	38	43	40	32	74	61	88	83	71	58	66	75	74	93	52	51	51	65
Mouse	ENSMUSG00000001518.13	Itfg2	NA	chr6	128386407	128401894	-	7.096	protein_coding	304	330	368	323	297	346	332	451	314	225	338	220	278	306	235	309	245	218
Mouse	ENSMUSG00000001520.13	Nrip2	NA	chr6	128376259	128393390	+	3.757	protein_coding	236	258	246	267	268	260	181	288	126	111	101	100	96	99	99	95	82	66
Mouse	ENSMUSG00000001521.13	Tulp3	NA	chr6	128298124	128332814	-	9.342	protein_coding	744	781	767	792	817	872	746	1145	918	667	819	754	716	772	837	986	919	974
Mouse	ENSMUSG00000001524.15	Gtf2h4	NA	chr17	35978622	35984631	-	3.313	protein_coding	87	99	86	75	109	127	96	136	85	53	68	67	65	44	56	47	47	47
Mouse	ENSMUSG00000001525.11	Tubb5	NA	chr17	36144813	36149198	-	3.327	protein_coding	8072	8512	8438	8295	8182	8469	7108	10571	8924	6864	8751	8071	7649	7406	9739	10499	9198	8315
Mouse	ENSMUSG00000001542.8	Ell2	NA	chr13	75854876	75920483	+	9.828	protein_coding	524	578	533	593	648	670	547	850	1140	953	1034	1122	999	1167	1501	1598	1576	1536
Mouse	ENSMUSG00000001552.15	Jup	NA	chr11	100259784	100288589	-	6.436	protein_coding	3138	3214	3207	3178	3162	3203	2614	3843	2223	1996	2362	1970	2090	1818	2390	2540	2315	1882
Mouse	ENSMUSG00000001555.11	Fkbp10	NA	chr11	100306523	100315650	+	2.935	protein_coding	143	132	131	143	171	181	171	225	169	94	125	102	108	172	28	39	44	54
Mouse	ENSMUSG00000001558.6	Klhl10	NA	chr11	100332743	100347848	+	2.161	protein_coding	NA	7	4	5	6	3	7	6	NA	3	2	NA	3	1	4	3	NA	NA
Mouse	ENSMUSG00000001566.10	Mnx1	NA	chr5	29678032	29683468	-	2.25	protein_coding	NA	NA	NA	NA	NA	1	1	NA	1	NA	NA	NA	NA	1	NA	NA	NA	NA
Mouse	ENSMUSG00000001569.11	Nom1	NA	chr5	29639662	29662841	+	9.232	protein_coding	365	398	392	425	426	452	401	580	715	519	653	589	635	647	509	514	541	548
Mouse	ENSMUSG00000001576.16	Ergic1	NA	chr17	26780463	26875908	+	8.888	protein_coding	786	790	889	849	917	938	833	1112	840	631	751	645	702	1066	611	687	608	570
Mouse	ENSMUSG00000001583.14	Tnk1	NA	chr11	69741831	69749556	-	3.329	protein_coding	6	17	11	6	4	6	21	1	2	NA	8	1	2	36	1	1	2	1
Mouse	ENSMUSG00000001588.13	Acap1	NA	chr11	69772393	69786365	-	4.878	protein_coding	7	9	17	16	54	78	143	122	6	4	5	23	17	8	6	1	8	12
Mouse	ENSMUSG00000001604.15	Tcea3	NA	chr4	135975040	136002209	+	1.4	protein_coding	17	15	23	14	23	24	43	38	6	6	9	4	10	4	5	15	10	11
Mouse	ENSMUSG00000001622.16	Csn3	NA	chr5	88073438	88080524	+	4.152	protein_coding	NA	1	NA	NA	1	NA	NA	NA	NA	NA	NA	2	1	1	NA	NA	NA	NA
Mouse	ENSMUSG00000001627.13	Ifrd1	NA	chr12	40251566	40298503	-	5.858	protein_coding	270	335	339	342	363	379	362	494	4736	3403	4536	4587	3794	4527	8396	8251	8953	8715
Mouse	ENSMUSG00000001630.14	Stk38l	NA	chr6	146626493	146680310	+	4.88	protein_coding	506	562	618	615	589	621	505	693	457	397	443	445	436	429	731	720	705	641
Mouse	ENSMUSG00000001632.17	Brpf1	NA	chr6	113284098	113301821	+	6.779	protein_coding	462	553	569	489	599	563	573	755	813	542	762	724	756	853	668	757	802	757
Mouse	ENSMUSG00000001642.19	Akr1b3	NA	chr6	34279369	34294413	-	8.384	protein_coding	412	465	412	404	505	595	462	703	433	280	360	330	379	448	375	341	421	460
Mouse	ENSMUSG00000001655.7	Hoxc13	NA	chr15	102829538	102837249	+	2.461	protein_coding	NA	NA	NA	NA	NA	NA	NA	NA	NA	NA	NA	NA	NA	NA	NA	NA	NA	NA
Mouse	ENSMUSG00000001656.4	Hoxc11	NA	chr15	102862862	102866143	+	2.021	protein_coding	NA	NA	NA	NA	NA	NA	NA	NA	NA	NA	NA	NA	NA	NA	NA	NA	NA	NA
Mouse	ENSMUSG00000001657.8	Hoxc8	NA	chr15	102899039	102902543	+	2.832	protein_coding	NA	NA	NA	NA	NA	NA	NA	NA	NA	NA	NA	NA	NA	NA	NA	NA	NA	NA
Mouse	ENSMUSG00000001661.6	Hoxc6	NA	chr15	102906689	102920313	+	2.408	protein_coding	NA	NA	NA	NA	NA	NA	NA	NA	NA	NA	NA	NA	NA	1	NA	NA	NA	NA
Mouse	ENSMUSG00000001663.11	Gstt1	NA	chr10	75619647	75634418	-	1.528	protein_coding	121	132	168	127	180	188	172	214	69	48	60	73	61	46	51	75	56	62
Mouse	ENSMUSG00000001665.12	Gstt3	NA	chr10	75609949	75617248	-	3.842	protein_coding	23	19	39	25	29	36	36	38	12	5	7	9	3	12	6	10	7	20
Mouse	ENSMUSG00000001666.9	Ddt	NA	chr10	75607064	75609248	-	0.773	protein_coding	63	74	71	79	86	92	67	65	67	63	61	70	46	60	78	89	84	80
Mouse	ENSMUSG00000001670.14	Tat	NA	chr8	110717069	110726435	+	2.405	protein_coding	1	NA	NA	NA	NA	1	NA	NA	NA	NA	1	NA	NA	NA	NA	1	NA	NA
Mouse	ENSMUSG00000001672.15	Marveld3	NA	chr8	110674546	110688835	-	3.284	protein_coding	42	36	36	36	27	39	35	32	20	23	24	21	18	18	14	21	23	18
Mouse	ENSMUSG00000001674.12	Ddx18	NA	chr1	121481564	121495718	-	2.483	protein_coding	195	179	192	187	215	213	195	276	518	394	386	404	382	410	303	302	340	344
Mouse	ENSMUSG00000001687.16	Ubl3	NA	chr5	148441445	148489599	-	8.098	protein_coding	1664	1732	1762	1700	1813	1838	1547	2335	1556	1133	1417	1376	1270	1463	1575	1802	1668	1545
Mouse	ENSMUSG00000001700.11	Gramd3	NA	chr18	56533409	56636864	+	5.679	protein_coding	69	64	79	76	126	146	176	174	109	57	96	131	99	152	104	111	158	154
Mouse	ENSMUSG00000001707.9	Eef1e1	NA	chr13	38828183	38843034	-	3.257	protein_coding	209	176	211	188	183	217	195	289	504	295	369	357	347	379	343	346	310	270
Mouse	ENSMUSG00000001729.15	Akt1	NA	chr12	112620255	112641318	-	4.098	protein_coding	2111	2166	2126	2252	2214	2258	2033	2890	2449	1752	2179	2010	1956	1996	1720	1884	1728	1483
Mouse	ENSMUSG00000001739.15	Cldn15	NA	chr5	136995470	137004712	+	2.124	protein_coding	8	9	12	9	19	21	9	24	41	27	40	28	24	35	15	24	16	10
Mouse	ENSMUSG00000001741.13	Il16	NA	chr7	83292033	83394934	-	7.865	protein_coding	2053	2293	1986	2122	2920	2887	2121	3393	662	527	671	532	489	555	571	681	456	637
Mouse	ENSMUSG00000001750.17	Tcirg1	NA	chr19	3946050	3957133	-	4.603	protein_coding	318	313	350	300	540	640	733	852	426	305	415	474	488	494	241	244	304	402
Mouse	ENSMUSG00000001751.10	Naglu	NA	chr11	100960838	100968498	+	2.658	protein_coding	125	163	169	170	177	244	218	270	130	93	111	94	113	134	105	133	138	153
Mouse	ENSMUSG00000001755.13	Coasy	NA	chr11	100973391	100977445	+	2.867	protein_coding	427	427	427	409	424	452	360	559	276	231	272	285	251	280	349	313	298	261
Mouse	ENSMUSG00000001761.8	Smo	NA	chr6	29735502	29761364	+	5.621	protein_coding	589	706	672	722	826	839	712	1021	576	375	489	407	356	483	410	492	460	434
Mouse	ENSMUSG00000001763.15	Tspan33	NA	chr6	29694221	29718558	+	5.195	protein_coding	23	30	42	23	38	32	73	62	25	14	20	24	22	23	44	40	43	29
Mouse	ENSMUSG00000001767.6	Crnkl1	NA	chr2	145759399	145776934	-	3.844	protein_coding	296	317	301	274	344	292	310	401	370	274	349	339	312	413	377	430	363	377
Mouse	ENSMUSG00000001768.17	Rin2	NA	chr2	145517135	145729536	+	11.271	protein_coding	580	671	576	567	646	750	625	894	347	265	331	262	245	296	187	218	227	228
Mouse	ENSMUSG00000001773.15	Folh1	NA	chr7	86368185	86425151	-	3.21	protein_coding	636	652	581	650	651	654	547	923	187	149	147	194	159	160	184	241	159	156
Mouse	ENSMUSG00000001774.9	Chordc1	NA	chr9	18203421	18228738	+	7.498	protein_coding	785	795	865	894	1053	1120	1020	1325	927	687	779	756	758	826	738	778	733	682
Mouse	ENSMUSG00000001783.4	Rtcb	NA	chr10	85774501	85793687	-	2.615	protein_coding	896	881	949	899	999	992	943	1288	1493	1033	1400	1325	1219	1371	1331	1395	1333	1264
Mouse	ENSMUSG00000001785.14	Pwp1	NA	chr10	85665358	85724960	+	2.942	protein_coding	203	214	197	242	237	222	197	337	462	325	421	421	376	476	361	381	319	351
Mouse	ENSMUSG00000001786.15	Fbxo7	NA	chr10	85857836	85887737	+	6.18	protein_coding	664	628	688	637	843	803	647	1080	882	603	796	878	820	788	464	465	480	457
Mouse	ENSMUSG00000001794.14	Capns1	NA	chr7	29886361	29898236	-	2.477	protein_coding	3233	3213	3350	3373	3395	3301	2797	4314	3140	2641	3132	2945	2742	2839	3488	3639	3252	2885
Mouse	ENSMUSG00000001802.17	Lrp3	NA	chr7	34899452	34914923	-	4.7	protein_coding	1532	1590	1547	1590	1486	1546	1237	1963	728	575	679	741	573	546	750	789	642	521
Mouse	ENSMUSG00000001804.10	Dsg4	NA	chr18	20569232	20604878	+	3.478	protein_coding	NA	NA	NA	NA	NA	NA	NA	NA	NA	NA	NA	NA	NA	NA	NA	NA	NA	NA
Mouse	ENSMUSG00000001815.16	Evx2	NA	chr2	74483335	74489901	-	4.191	protein_coding	NA	NA	NA	NA	NA	NA	NA	NA	NA	NA	NA	NA	1	NA	1	NA	NA	NA
Mouse	ENSMUSG00000001819.5	Hoxd13	NA	chr2	74498654	74501943	+	2.483	protein_coding	NA	NA	NA	NA	NA	NA	NA	NA	1	NA	NA	NA	NA	NA	NA	NA	NA	NA
Mouse	ENSMUSG00000001823.6	Hoxd12	NA	chr2	74505357	74508049	+	2.534	protein_coding	NA	NA	NA	NA	1	NA	NA	NA	NA	NA	NA	NA	NA	NA	NA	NA	NA	NA
Mouse	ENSMUSG00000001827.13	Folr1	NA	chr7	101507538	101519995	-	2.297	protein_coding	NA	2	5	NA	NA	3	8	1	NA	NA	2	NA	NA	4	1	NA	NA	NA
Mouse	ENSMUSG00000001829.18	Clpb	NA	chr7	101312840	101444713	+	9.96	protein_coding	755	799	779	835	815	815	656	996	799	649	746	740	728	735	753	843	713	639
Mouse	ENSMUSG00000001833.18	Septin7	NA	chr9	25163735	25219867	+	11.631	protein_coding	2520	2730	2640	2793	2876	3054	2530	3791	3985	2914	3562	3606	3203	3556	3623	3914	3795	3545
Mouse	ENSMUSG00000001844.11	Zdhhc4	NA	chr5	143302244	143315011	-	2.864	protein_coding	279	300	335	306	291	328	301	419	245	187	260	223	176	223	226	259	204	208
Mouse	ENSMUSG00000001847.15	Rac1	NA	chr5	143489389	143513791	-	4.496	protein_coding	2804	2908	3022	3039	3194	3402	2624	4075	4017	2961	3599	3288	3159	3413	3620	3995	3528	3583
Mouse	ENSMUSG00000001855.16	Nup214	NA	chr2	31864448	31943987	+	9.659	protein_coding	1122	1220	1170	1184	1216	1263	1079	1664	1198	873	1172	1074	1071	1103	970	1001	944	1001
Mouse	ENSMUSG00000001864.14	Aif1l	NA	chr2	31840151	31863454	+	4.032	protein_coding	1149	1308	1206	1142	1313	1293	940	1470	1475	1003	1371	1294	1201	1224	1271	1294	1317	1471
Mouse	ENSMUSG00000001865.3	Cpa3	NA	chr3	20269784	20296345	-	1.517	protein_coding	27	36	32	35	51	70	41	55	12	5	9	10	6	11	7	5	9	5
Mouse	ENSMUSG00000001870.17	Ltbp1	NA	chr17	75312563	75699507	+	10.691	protein_coding	250	329	334	281	522	509	546	741	341	189	274	272	289	335	180	198	199	245
Mouse	ENSMUSG00000001891.17	Ugp2	NA	chr11	21271138	21321201	-	3.069	protein_coding	862	957	937	869	910	919	1075	1217	726	608	729	704	613	720	569	739	640	586
Mouse	ENSMUSG00000001901.16	Kcnh6	NA	chr11	105898950	105925375	+	3.549	protein_coding	465	440	461	443	380	376	339	425	350	247	289	308	274	174	303	370	245	193
Mouse	ENSMUSG00000001909.17	Trmt1	NA	chr8	85412936	85426437	+	6.306	protein_coding	438	512	481	494	457	583	498	695	808	500	669	621	606	654	500	611	601	487
Mouse	ENSMUSG00000001910.6	Nacc1	NA	chr8	85397108	85414531	-	4.673	protein_coding	1586	1754	1899	1701	1717	1800	1575	2253	1822	1389	1680	1541	1498	1548	1553	1518	1545	1419
Mouse	ENSMUSG00000001911.17	Nfix	NA	chr8	85426505	85526973	-	7.351	protein_coding	1084	1232	1302	1109	1220	1457	1630	1575	741	495	658	513	600	797	775	724	906	1004
Mouse	ENSMUSG00000001918.18	Slc1a5	NA	chr7	16515265	16532199	+	4.173	protein_coding	377	388	397	378	517	579	515	721	914	555	763	653	718	808	1002	1095	1099	1115
Mouse	ENSMUSG00000001924.16	Uba1	NA	chrX	20524565	20549418	+	4.819	protein_coding	5514	5842	6100	6112	5850	5736	5252	7296	5909	4725	5667	5393	5178	5281	5852	6492	5686	4747
Mouse	ENSMUSG00000001930.18	Vwf	NA	chr6	125523737	125663642	+	16.064	protein_coding	578	836	880	673	765	918	1186	1174	519	215	365	222	253	297	206	224	193	246
Mouse	ENSMUSG00000001942.9	Siae	NA	chr9	37466994	37560951	+	10.497	protein_coding	329	279	335	347	326	310	308	478	136	134	144	124	119	134	124	195	155	134
Mouse	ENSMUSG00000001943.9	Vsig2	NA	chr9	37450551	37455501	+	1.979	protein_coding	54	59	69	52	78	60	63	117	96	70	91	78	80	73	66	91	62	65
Mouse	ENSMUSG00000001946.15	Esam	NA	chr9	37439374	37449615	+	2.867	protein_coding	215	241	248	227	221	250	249	327	477	251	382	317	344	330	331	352	329	371
Mouse	ENSMUSG00000001948.11	Spa17	NA	chr9	37514586	37525018	-	1.061	protein_coding	12	14	9	20	12	12	13	21	17	10	21	15	18	13	14	13	18	15
Mouse	ENSMUSG00000001962.9	Fam50a	NA	chrX	73356639	73363755	+	2.288	protein_coding	139	197	159	212	178	188	169	236	369	263	305	267	298	380	334	362	394	354
Mouse	ENSMUSG00000001964.15	Emd	NA	chrX	73298293	73305154	+	2.517	protein_coding	266	324	295	296	332	341	297	436	554	396	465	520	491	508	424	478	451	463
Mouse	ENSMUSG00000001983.8	Taco1	NA	chr11	105956887	105964438	+	1.383	protein_coding	117	159	158	145	145	154	180	209	111	104	109	93	102	101	114	125	112	99
Mouse	ENSMUSG00000001985.10	Grik3	NA	chr4	125384493	125607966	+	8.973	protein_coding	750	816	852	837	861	737	793	1196	355	263	356	325	293	368	429	407	351	345
Mouse	ENSMUSG00000001986.17	Gria3	NA	chrX	40489731	40767478	+	9.859	protein_coding	957	1029	935	1019	1077	1090	861	1412	384	347	377	423	369	342	372	372	336	383
Mouse	ENSMUSG00000001988.10	Npas1	NA	chr7	16189646	16211653	-	3.009	protein_coding	5	2	1	NA	3	6	3	5	6	6	7	6	11	5	4	3	1	3
Mouse	ENSMUSG00000001995.10	Sipa1l2	NA	chr8	126144802	126296547	-	9.617	protein_coding	1069	1195	1199	1137	1479	1513	1163	1842	2006	1361	1686	1655	1588	1783	2908	3140	2963	2983
Mouse	ENSMUSG00000001998.16	Ap4e1	NA	chr2	126850637	126909829	+	9.81	protein_coding	359	414	318	362	477	491	403	552	501	386	465	478	395	471	413	423	459	413
Mouse	ENSMUSG00000001999.16	Blvra	NA	chr2	126912585	126939004	+	2.446	protein_coding	103	131	124	123	158	147	131	213	123	113	108	120	113	107	91	122	98	102
Mouse	ENSMUSG00000002006.13	Pdzd4	NA	chrX	72836965	72868575	-	3.97	protein_coding	611	591	610	619	596	552	484	713	537	513	642	548	533	463	611	676	630	433
Mouse	ENSMUSG00000002007.6	Srpk3	NA	chrX	72818011	72822531	+	2.784	protein_coding	131	138	103	133	159	163	143	239	49	32	36	34	35	33	18	31	8	25
Mouse	ENSMUSG00000002010.18	Idh3g	NA	chrX	72822569	72830503	-	2.701	protein_coding	937	923	928	926	1013	1046	840	1289	744	549	731	721	679	757	802	809	745	750
Mouse	ENSMUSG00000002012.14	Pnck	NA	chrX	72699600	72703723	-	1.971	protein_coding	54	70	86	73	71	64	51	90	50	34	50	45	55	33	41	60	49	39
Mouse	ENSMUSG00000002014.13	Ssr4	NA	chrX	72830634	72834436	+	3.096	protein_coding	360	388	391	378	433	466	476	613	694	504	616	535	578	777	565	564	585	566
Mouse	ENSMUSG00000002015.6	Bcap31	NA	chrX	72729784	72759781	-	1.219	protein_coding	862	837	838	898	897	960	822	1146	749	546	617	613	598	676	753	779	742	642
Mouse	ENSMUSG00000002017.11	Fam98a	NA	chr17	75844081	75858941	-	3.564	protein_coding	610	644	665	703	778	736	608	927	791	641	712	683	594	751	713	795	770	683
Mouse	ENSMUSG00000002020.16	Ltbp2	NA	chr12	84829986	84923306	-	8.184	protein_coding	294	385	380	338	388	385	312	524	113	73	91	101	90	139	91	124	85	145
Mouse	ENSMUSG00000002028.14	Kmt2a	NA	chr9	44714652	44792594	-	16.67	protein_coding	4268	4680	4499	4420	5060	5441	4829	6636	4557	3468	4499	4331	4060	4733	4639	4859	4608	4879
Mouse	ENSMUSG00000002031.14	Ift46	NA	chr9	44679205	44704744	+	6.416	protein_coding	475	510	520	513	505	509	474	675	356	304	355	339	337	384	341	419	357	288
Mouse	ENSMUSG00000002032.18	Tmem25	NA	chr9	44705066	44710604	-	3.212	protein_coding	1091	1058	1130	1165	1013	1034	784	1411	447	363	450	482	395	349	482	515	423	366
Mouse	ENSMUSG00000002033.15	Cd3g	NA	chr9	44880870	44891729	-	3.269	protein_coding	5	2	1	2	24	42	72	88	2	1	1	17	15	10	NA	2	3	24
Mouse	ENSMUSG00000002043.18	Trappc6a	NA	chr7	19242320	19250070	+	1.589	protein_coding	106	96	102	97	106	116	77	133	80	62	78	60	61	78	59	90	63	53
Mouse	ENSMUSG00000002052.7	Supt6	NA	chr11	78097572	78136813	-	7.095	protein_coding	2205	2349	2388	2366	2517	2435	2158	3219	3595	2769	3364	3354	3033	3515	3330	3761	3523	3311
Mouse	ENSMUSG00000002055.10	Spag5	NA	chr11	78192355	78213283	+	5.624	protein_coding	17	28	22	19	27	18	41	21	23	11	16	11	24	18	21	26	27	28
Mouse	ENSMUSG00000002057.5	Foxn1	NA	chr11	78248403	78277384	-	3.214	protein_coding	1	NA	NA	3	NA	1	NA	NA	1	NA	1	NA	NA	NA	NA	NA	NA	NA
Mouse	ENSMUSG00000002058.14	Unc119	NA	chr11	78234308	78239990	+	2.448	protein_coding	258	233	255	221	210	193	186	254	166	150	141	177	142	91	168	185	176	111
Mouse	ENSMUSG00000002059.19	Rab34	NA	chr11	78079256	78083019	+	2.385	protein_coding	208	208	243	201	301	255	236	386	269	184	272	239	238	342	165	195	194	223
Mouse	ENSMUSG00000002064.11	Sdf2	NA	chr11	78136572	78146322	+	1.515	protein_coding	275	289	309	268	287	267	270	400	327	246	324	256	282	313	293	378	343	255
Mouse	ENSMUSG00000002068.17	Ccne1	NA	chr7	37797409	37806959	-	2.662	protein_coding	88	81	87	98	100	86	72	93	102	79	69	76	72	68	86	126	94	87
Mouse	ENSMUSG00000002076.13	Hsf2bp	NA	chr17	32163743	32255323	-	3.589	protein_coding	9	4	8	3	1	5	3	4	4	8	10	10	10	8	2	4	1	3
Mouse	ENSMUSG00000002083.14	Bbc3	NA	chr7	16042318	16052130	+	2.124	protein_coding	56	73	39	68	64	58	75	93	105	75	93	81	79	105	58	65	64	68
Mouse	ENSMUSG00000002100.16	Mybpc3	NA	chr2	90948489	90966861	+	4.163	protein_coding	1	NA	1	1	2	3	8	NA	2	1	3	7	3	6	NA	2	2	1
Mouse	ENSMUSG00000002102.16	Psmc3	NA	chr2	90884354	90896714	+	2.607	protein_coding	1356	1404	1406	1476	1480	1505	1267	1980	1837	1377	1666	1535	1525	1674	1511	1685	1615	1333
Mouse	ENSMUSG00000002103.17	Acp2	NA	chr2	91033230	91044443	+	5.186	protein_coding	1017	1186	1112	1076	1217	1165	1056	1522	775	624	735	676	721	720	618	658	614	528
Mouse	ENSMUSG00000002104.12	Rapsn	NA	chr2	90865965	90876074	+	1.802	protein_coding	126	136	135	151	175	144	141	202	68	48	68	49	61	60	44	56	40	64
Mouse	ENSMUSG00000002105.16	Slc39a13	NA	chr2	90892136	90900762	-	4.869	protein_coding	566	674	629	597	665	736	635	831	493	295	369	358	374	412	290	329	319	306
Mouse	ENSMUSG00000002107.19	Celf2	NA	chr2	6544505	7514374	-	25.884	protein_coding	2518	2802	2602	2456	3006	3263	2569	4066	1921	1372	1818	1683	1609	1743	1288	1385	1300	1374
Mouse	ENSMUSG00000002108.11	Nr1h3	NA	chr2	91014406	91033179	-	2.515	protein_coding	111	157	130	151	160	169	153	208	115	72	113	86	89	93	48	61	65	60
Mouse	ENSMUSG00000002109.15	Ddb2	NA	chr2	91041917	91067327	-	2.736	protein_coding	133	150	169	166	150	168	149	241	82	48	70	47	40	72	86	80	59	82
Mouse	ENSMUSG00000002111.9	Spi1	NA	chr2	90912735	90946101	+	2.695	protein_coding	19	32	44	31	71	103	120	127	37	27	38	44	59	70	12	15	19	37
Mouse	ENSMUSG00000002129.12	Sf3a1	NA	chr11	4110350	4132541	+	6.147	protein_coding	950	992	1061	965	1082	1053	901	1386	1221	837	1118	1016	941	1161	1052	1075	1067	1054
Mouse	ENSMUSG00000002147.19	Stat6	NA	chr10	127478855	127496826	+	4.402	protein_coding	1226	1386	1378	1283	1524	1663	1436	2014	1216	858	1111	1089	1060	1096	679	827	728	679
Mouse	ENSMUSG00000002190.14	Clgn	NA	chr8	84116496	84155181	+	4.025	protein_coding	1518	1650	1617	1631	1350	1540	1154	1797	1283	1139	1368	1349	1191	1045	1341	1550	1289	942
Mouse	ENSMUSG00000002204.10	Napsa	NA	chr7	44221804	44236286	+	2.66	protein_coding	4	2	8	7	13	4	32	25	NA	1	1	3	2	1	NA	NA	NA	NA
Mouse	ENSMUSG00000002205.17	Vrk3	NA	chr7	44397837	44426939	+	6.744	protein_coding	316	306	304	365	360	405	338	472	318	206	285	233	247	301	235	259	242	261
Mouse	ENSMUSG00000002210.12	Smg9	NA	chr7	24099044	24122203	+	3.702	protein_coding	368	373	375	401	385	407	343	483	508	386	458	387	401	472	446	466	482	455
Mouse	ENSMUSG00000002221.12	Paxip1	NA	chr5	27945078	27996689	-	10.271	protein_coding	485	479	471	510	551	556	485	696	624	467	571	545	540	514	717	832	737	661
Mouse	ENSMUSG00000002222.15	Rmnd5a	NA	chr6	71365618	71417621	-	6.783	protein_coding	2057	2188	2151	2196	2281	2336	2049	2979	1710	1269	1607	1510	1436	1794	1937	2137	1889	1974
Mouse	ENSMUSG00000002227.16	Mov10	NA	chr3	104702152	104725879	-	5.607	protein_coding	120	141	144	182	226	234	311	328	151	111	132	153	133	146	124	96	112	134
Mouse	ENSMUSG00000002228.8	Ppm1j	NA	chr3	104688372	104693334	+	1.814	protein_coding	931	933	982	962	874	940	800	1231	696	582	653	617	583	471	673	724	551	436
Mouse	ENSMUSG00000002233.14	Rhoc	NA	chr3	104695691	104701775	+	1.618	protein_coding	338	416	381	366	500	471	456	638	1641	1101	1352	1393	1369	1423	823	921	841	866
Mouse	ENSMUSG00000002240.13	Prr27	NA	chr5	87973545	87994246	+	1.337	protein_coding	NA	NA	NA	NA	NA	NA	NA	NA	NA	NA	NA	NA	NA	NA	NA	NA	NA	NA
Mouse	ENSMUSG00000002249.22	Tead3	NA	chr17	28550645	28569791	-	6.714	protein_coding	260	283	248	244	371	376	273	428	381	243	329	280	298	269	362	361	403	365
Mouse	ENSMUSG00000002250.17	Ppard	NA	chr17	28451674	28520448	+	7.514	protein_coding	415	383	427	421	477	493	492	597	784	578	658	670	630	698	767	698	796	766
Mouse	ENSMUSG00000002257.9	Def6	NA	chr17	28426752	28447582	+	2.672	protein_coding	214	241	239	218	236	251	230	347	201	155	193	178	155	152	139	119	110	94
Mouse	ENSMUSG00000002265.18	Peg3	NA	chr7	6706891	6733430	-	13.616	protein_coding	6464	6789	6815	6886	6299	6618	6043	8265	4160	3708	4207	4118	3664	4838	5516	6170	5215	4265
Mouse	ENSMUSG00000002266.18	Zim1	NA	chr7	6674268	6699449	-	8.086	protein_coding	126	150	161	170	147	200	149	187	78	63	65	70	68	105	75	92	80	65
Mouse	ENSMUSG00000002274.14	Metrn	NA	chr17	26012195	26016110	-	3.771	protein_coding	318	391	382	345	447	427	353	582	256	144	199	182	195	235	211	215	226	277
Mouse	ENSMUSG00000002279.20	Lmf1	NA	chr17	25798059	25881800	+	13.589	protein_coding	397	462	429	416	435	448	407	605	274	178	275	243	249	246	203	238	171	184
Mouse	ENSMUSG00000002280.12	Ciao3	NA	chr17	25992750	26002306	+	6.223	protein_coding	216	222	255	236	254	248	229	390	184	147	182	157	144	166	124	129	129	135
Mouse	ENSMUSG00000002289.17	Angptl4	NA	chr17	33992724	34000804	-	3.541	protein_coding	304	345	272	341	475	477	425	746	2430	1547	1945	1833	1801	1837	1143	890	910	823
Mouse	ENSMUSG00000002297.17	Dbf4	NA	chr5	8446973	8472716	-	8.728	protein_coding	27	23	19	26	44	42	55	49	63	46	68	51	94	72	66	109	100	83
Mouse	ENSMUSG00000002307.17	Daxx	NA	chr17	34128388	34134564	+	3.151	protein_coding	235	227	234	237	261	287	251	340	458	310	353	325	393	371	195	216	194	223
Mouse	ENSMUSG00000002308.17	Cd320	NA	chr17	34062065	34068748	+	2.883	protein_coding	120	135	105	127	128	145	116	193	121	92	99	108	95	106	222	246	234	244
Mouse	ENSMUSG00000002319.17	Ipo4	NA	chr14	55862857	55873414	-	4.669	protein_coding	389	389	406	407	393	419	366	531	711	482	591	533	506	665	564	512	567	556
Mouse	ENSMUSG00000002320.16	Tm9sf1	NA	chr14	55873422	55881263	-	3.88	protein_coding	309	302	312	287	344	351	283	445	386	243	305	315	278	335	263	260	254	240
Mouse	ENSMUSG00000002324.9	Rec8	NA	chr14	55855494	55862852	+	2.935	protein_coding	NA	2	1	2	NA	5	9	1	1	8	3	2	4	6	11	6	6	2
Mouse	ENSMUSG00000002325.16	Irf9	NA	chr14	55841028	55847487	+	5.386	protein_coding	229	236	273	230	388	464	620	663	1063	761	895	711	786	987	247	282	288	363
Mouse	ENSMUSG00000002326.7	Gmpr2	NA	chr14	55909398	55916657	+	3.925	protein_coding	257	268	219	263	271	271	248	377	299	205	265	287	232	254	212	240	203	198
Mouse	ENSMUSG00000002329.8	Mdp1	NA	chr14	55895336	55897965	-	2.032	protein_coding	214	251	232	258	245	253	226	317	257	160	192	234	198	180	169	212	183	152
Mouse	ENSMUSG00000002332.17	Dhrs1	NA	chr14	55976477	55983147	-	2.76	protein_coding	923	1039	974	1001	1039	1114	989	1343	1195	889	1072	1109	978	1027	826	931	851	692
Mouse	ENSMUSG00000002341.9	Ncan	NA	chr8	70545735	70573523	-	7.195	protein_coding	559	618	585	656	533	653	543	762	226	196	228	210	231	191	244	251	218	173
Mouse	ENSMUSG00000002342.18	Tmem161a	NA	chr8	70625006	70636331	+	3.673	protein_coding	416	433	460	454	457	481	467	604	473	364	409	371	385	396	322	386	352	299
Mouse	ENSMUSG00000002343.12	Armc6	NA	chr8	70672822	70687116	-	3.262	protein_coding	244	273	299	234	256	274	251	359	298	207	278	230	236	232	176	208	173	125
Mouse	ENSMUSG00000002345.19	Borcs8	NA	chr8	70592149	70599969	+	1.468	protein_coding	138	154	146	150	204	173	168	208	101	68	94	91	97	82	99	110	91	87
Mouse	ENSMUSG00000002346.17	Slc25a42	NA	chr8	70636990	70664955	-	5.996	protein_coding	346	409	397	350	447	481	421	599	227	167	204	175	175	245	351	422	410	376
Mouse	ENSMUSG00000002365.11	Snx9	NA	chr17	5891604	5982229	+	3.617	protein_coding	509	584	596	523	649	602	550	775	929	674	797	780	756	811	548	551	562	524
Mouse	ENSMUSG00000002372.10	Ranbp3	NA	chr17	56980294	57018764	+	6.96	protein_coding	604	616	671	659	706	739	645	963	837	580	790	719	668	812	840	965	876	861
Mouse	ENSMUSG00000002379.8	Ndufa11	NA	chr17	57024767	57029141	+	1.092	protein_coding	489	510	564	519	535	552	478	690	421	322	380	382	418	351	376	487	414	358
Mouse	ENSMUSG00000002384.3	Bmp8b	NA	chr4	122998958	123025892	+	3.88	protein_coding	NA	NA	2	NA	NA	1	NA	NA	NA	2	NA	NA	NA	NA	NA	NA	1	NA
Mouse	ENSMUSG00000002393.15	Nr2f6	NA	chr8	71826767	71834604	-	2.983	protein_coding	314	314	335	264	419	368	304	490	269	175	218	203	182	234	193	199	184	174
Mouse	ENSMUSG00000002395.15	Use1	NA	chr8	71819492	71822376	+	2.203	protein_coding	410	351	403	363	390	420	346	511	431	334	427	376	370	460	393	470	382	360
Mouse	ENSMUSG00000002396.9	Ocel1	NA	chr8	71823942	71832005	+	7.133	protein_coding	169	177	172	167	211	209	179	270	206	145	175	171	138	174	313	332	275	250
Mouse	ENSMUSG00000002409.19	Dyrk1b	NA	chr7	27878894	27886719	+	2.695	protein_coding	703	750	705	685	780	852	768	1025	386	321	399	342	335	373	359	356	371	382
Mouse	ENSMUSG00000002413.16	Braf	NA	chr6	39580171	39702397	-	13.862	protein_coding	1816	1984	1820	1970	1988	2097	1801	2520	2223	1764	2128	2012	1872	2226	1606	1794	1685	1543
Mouse	ENSMUSG00000002416.14	Ndufb2	NA	chr6	39569508	39580316	+	5.628	protein_coding	218	245	234	254	243	281	196	344	200	160	189	196	174	161	196	191	213	176
Mouse	ENSMUSG00000002428.13	Hltf	NA	chr3	20111975	20172654	+	5.931	protein_coding	470	498	502	500	527	621	550	733	346	255	358	358	329	408	310	337	308	292
Mouse	ENSMUSG00000002455.15	Prpf6	NA	chr2	181233661	181297453	+	3.859	protein_coding	626	744	713	803	793	798	696	1036	986	732	897	870	826	995	828	871	911	768
Mouse	ENSMUSG00000002458.14	Rgs19	NA	chr2	181330212	181335770	-	2.23	protein_coding	87	80	92	86	117	117	118	168	196	161	169	145	164	193	107	125	111	116
Mouse	ENSMUSG00000002459.18	Rgs20	NA	chr1	4979799	5140508	-	4.239	protein_coding	31	25	27	28	28	42	31	45	67	82	84	63	96	94	28	29	36	17
Mouse	ENSMUSG00000002475.17	Abhd3	NA	chr18	10642092	10706771	-	2.334	protein_coding	179	215	231	227	195	239	163	333	147	86	102	113	104	110	175	173	185	148
Mouse	ENSMUSG00000002477.6	Snrpd1	NA	chr18	10617775	10642079	+	2.052	protein_coding	138	125	129	128	161	142	152	176	473	362	472	397	366	457	343	334	354	338
Mouse	ENSMUSG00000002486.16	Tchp	NA	chr5	114845821	114860388	+	7.397	protein_coding	178	179	185	201	209	187	195	279	202	176	202	169	171	211	179	195	163	205
Mouse	ENSMUSG00000002489.17	Tiam1	NA	chr16	89583999	89940657	-	10.048	protein_coding	721	847	805	782	750	808	688	1025	344	250	360	278	279	442	384	443	396	463
Mouse	ENSMUSG00000002496.11	Tsc2	NA	chr17	24814790	24851604	-	9.62	protein_coding	1458	1597	1642	1580	1717	1789	1549	2107	1227	921	1049	945	967	1138	1271	1321	1265	1079
Mouse	ENSMUSG00000002500.16	Rpl3l	NA	chr17	24946794	24955117	+	1.643	protein_coding	2	10	17	5	1	8	97	17	1	1	1	4	NA	2	1	1	NA	4
Mouse	ENSMUSG00000002504.16	Slc9a3r2	NA	chr17	24858260	24869301	-	2.646	protein_coding	1075	1114	1165	1026	1096	1107	948	1347	809	664	820	683	632	571	689	756	644	580
Mouse	ENSMUSG00000002524.18	Puf60	NA	chr15	75942031	75952773	-	4.748	protein_coding	1521	1569	1597	1610	1632	1695	1384	2008	1816	1229	1692	1504	1421	1487	1642	1749	1703	1654
Mouse	ENSMUSG00000002546.18	Golga2	NA	chr2	32177396	32197933	+	5.5	protein_coding	1236	1360	1306	1306	1318	1396	1179	1816	1583	1209	1514	1375	1328	1501	1308	1469	1320	1195
Mouse	ENSMUSG00000002550.17	Uck1	NA	chr2	32145014	32150171	-	2.751	protein_coding	309	298	333	288	385	354	258	371	352	292	337	335	318	338	344	386	373	329
Mouse	ENSMUSG00000002565.17	Scin	NA	chr12	40109768	40184227	-	2.999	protein_coding	91	90	95	68	86	79	57	94	66	44	41	51	43	40	126	124	85	84
Mouse	ENSMUSG00000002578.19	Ikzf4	NA	chr10	128466712	128505227	-	6.461	protein_coding	48	54	64	61	60	63	64	81	101	81	106	85	102	143	41	37	36	34
Mouse	ENSMUSG00000002580.8	Mien1	NA	chr11	98328534	98329817	-	0.747	protein_coding	337	399	378	364	369	336	311	511	382	292	337	303	306	308	348	456	427	333
Mouse	ENSMUSG00000002588.14	Pon1	NA	chr6	5168090	5193946	-	2.898	protein_coding	14	36	43	18	7	21	19	5	NA	1	1	NA	NA	NA	NA	NA	1	NA
Mouse	ENSMUSG00000002602.17	Axl	NA	chr7	25456698	25488130	-	5.033	protein_coding	702	954	836	765	1472	1533	1492	2093	2349	1420	1838	2220	1921	2321	516	506	452	797
Mouse	ENSMUSG00000002603.16	Tgfb1	NA	chr7	25386427	25404502	+	5.042	protein_coding	91	99	131	85	192	216	242	302	495	308	410	312	349	433	341	335	334	492
Mouse	ENSMUSG00000002608.9	Ccdc97	NA	chr7	25410531	25418513	-	3.939	protein_coding	675	735	783	764	848	832	709	1017	674	522	622	557	579	666	522	525	520	506
Mouse	ENSMUSG00000002617.15	Zfp40	NA	chr17	23392843	23412226	-	4.482	protein_coding	230	300	308	277	291	300	225	381	147	120	131	174	136	163	164	161	145	110
Mouse	ENSMUSG00000002625.11	Akap8l	NA	chr17	32540398	32569581	-	5.073	protein_coding	1364	1420	1385	1471	1578	1631	1383	2006	1026	790	1084	982	954	1111	1291	1372	1363	1356
Mouse	ENSMUSG00000002633.5	Shh	NA	chr5	28661813	28672254	-	2.847	protein_coding	145	138	148	152	151	179	143	198	763	640	664	677	726	787	56	61	99	105
Mouse	ENSMUSG00000002635.12	Pdcd2l	NA	chr7	33883924	33896086	-	1.549	protein_coding	63	106	85	83	76	92	97	129	141	98	124	113	110	108	103	132	109	120
Mouse	ENSMUSG00000002658.10	Gtf2f1	NA	chr17	57310405	57318288	-	1.717	protein_coding	357	356	404	432	378	436	330	489	995	700	860	764	851	880	924	1050	1064	1026
Mouse	ENSMUSG00000002660.9	Clpp	NA	chr17	57297305	57303188	+	1.223	protein_coding	252	239	224	250	252	264	220	354	315	219	282	273	255	334	227	239	197	211
Mouse	ENSMUSG00000002661.15	Alkbh7	NA	chr17	57304339	57306322	+	1.029	protein_coding	79	63	85	84	76	60	63	95	80	66	91	71	71	72	90	99	112	90
Mouse	ENSMUSG00000002664.3	Pspn	NA	chr17	57306457	57307018	-	0.474	protein_coding	NA	NA	NA	NA	NA	NA	1	NA	NA	NA	2	NA	1	NA	3	NA	1	1
Mouse	ENSMUSG00000002668.9	Dennd1c	NA	chr17	57372905	57385514	-	5.109	protein_coding	25	31	45	28	101	146	197	205	12	11	8	21	29	33	6	11	10	17
Mouse	ENSMUSG00000002679.15	Med6	NA	chr12	81620331	81641782	-	1.447	protein_coding	174	164	154	183	164	177	135	207	236	175	182	204	167	236	149	130	131	117
Mouse	ENSMUSG00000002688.9	Prkd1	NA	chr12	50388014	50695881	-	3.653	protein_coding	308	301	314	322	259	316	262	348	256	230	257	283	231	175	305	333	299	261
Mouse	ENSMUSG00000002699.14	Lcp2	NA	chr11	33996920	34042295	+	4.459	protein_coding	48	83	51	67	170	165	279	266	29	26	43	62	56	66	15	7	15	47
Mouse	ENSMUSG00000002718.15	Cse1l	NA	chr2	166747960	166788309	+	5.273	protein_coding	689	712	694	719	739	712	675	938	1211	815	1002	976	889	1047	1179	1257	1271	1176
Mouse	ENSMUSG00000002728.15	Naa20	NA	chr2	145744019	145758345	+	3.705	protein_coding	310	354	354	334	399	355	328	462	440	312	402	370	354	443	299	317	319	292
Mouse	ENSMUSG00000002731.7	Prkra	NA	chr2	76460242	76478359	-	2.028	protein_coding	255	240	248	264	290	266	255	405	199	166	209	188	143	169	225	279	247	198
Mouse	ENSMUSG00000002732.15	Fkbp7	NA	chr2	76493388	76503460	-	1.485	protein_coding	47	49	63	40	69	72	60	111	30	36	28	31	25	62	27	32	38	44
Mouse	ENSMUSG00000002733.9	Plekha3	NA	chr2	76505625	76527172	+	3.126	protein_coding	425	469	413	429	468	445	417	616	657	473	581	542	552	641	569	705	564	656
Mouse	ENSMUSG00000002741.10	Ykt6	NA	chr11	5905693	5917780	+	2.984	protein_coding	772	781	818	749	797	845	730	1090	1231	915	1097	1072	1037	1156	1066	1176	1180	1033
Mouse	ENSMUSG00000002748.8	Baz1b	NA	chr5	135216118	135274983	+	13.667	protein_coding	1713	1789	1775	1755	2297	2369	2061	3026	2355	1622	2104	2019	1951	2446	2076	2163	2154	2170
Mouse	ENSMUSG00000002763.17	Pex6	NA	chr17	47022389	47036467	+	3.796	protein_coding	430	434	506	472	516	505	443	684	336	235	299	305	263	280	354	404	354	295
Mouse	ENSMUSG00000002767.14	Mrpl2	NA	chr17	46957155	46961065	+	1.17	protein_coding	143	166	152	168	133	154	166	197	222	137	188	158	188	193	203	218	219	164
Mouse	ENSMUSG00000002768.9	Mea1	NA	chr17	46989719	46994037	+	1.844	protein_coding	356	392	388	385	382	407	335	512	523	514	560	524	527	508	549	559	540	503
Mouse	ENSMUSG00000002769.10	Gnmt	NA	chr17	47036590	47040094	-	1.206	protein_coding	14	13	9	13	12	22	14	17	17	12	9	11	12	29	22	21	26	23
Mouse	ENSMUSG00000002771.13	Grin2d	NA	chr7	45481307	45527802	-	6.658	protein_coding	94	70	98	101	105	101	96	139	84	66	64	82	55	56	58	74	44	43
Mouse	ENSMUSG00000002778.15	Kdelr1	NA	chr7	45522196	45533156	+	1.874	protein_coding	498	512	565	536	549	682	612	756	572	405	459	420	444	580	377	396	395	381
Mouse	ENSMUSG00000002781.20	Tmem143	NA	chr7	45546365	45566837	+	7.518	protein_coding	297	368	330	342	356	342	326	447	184	142	152	143	136	152	166	156	138	131
Mouse	ENSMUSG00000002791.18	Pdxk-ps	NA	chr17	32295057	32326324	-	3.119	transcribed_unprocessed_pseudogene	4	1	8	4	4	4	4	8	NA	4	5	2	9	4	2	NA	1	3
Mouse	ENSMUSG00000002797.10	Ggct	NA	chr6	54959565	54969935	-	7.745	protein_coding	114	126	126	122	118	171	130	175	233	175	190	206	218	273	340	386	381	376
Mouse	ENSMUSG00000002799.7	Jag2	NA	chr12	112871439	112893396	-	6.965	protein_coding	1026	996	1032	1107	970	941	850	1231	531	449	506	511	480	416	522	590	450	384
Mouse	ENSMUSG00000002803.15	Btbd6	NA	chr12	112940102	112942565	+	2.324	protein_coding	260	270	300	248	303	257	229	343	154	115	161	120	139	139	150	166	136	131
Mouse	ENSMUSG00000002804.5	Nudt14	NA	chr12	112897911	112905744	-	1.587	protein_coding	61	67	66	58	69	56	78	78	46	36	40	43	25	34	35	38	38	29
Mouse	ENSMUSG00000002808.8	Epdr1	NA	chr13	19775876	19804097	-	2.745	protein_coding	2362	2662	2515	2551	2573	2440	2043	3114	1472	1102	1415	1305	1184	1223	1455	1693	1474	1223
Mouse	ENSMUSG00000002812.5	Flii	NA	chr11	60604949	60618089	-	5.039	protein_coding	1990	2100	1986	2129	2104	2085	1877	2711	2103	1605	1958	1853	1735	1867	1601	1669	1483	1295
Mouse	ENSMUSG00000002814.16	Top3a	NA	chr11	60630884	60668191	-	4.599	protein_coding	146	138	152	125	162	119	156	194	181	125	153	150	148	190	136	144	150	156
Mouse	ENSMUSG00000002820.7	Atg4d	NA	chr9	21176589	21189068	+	7.264	protein_coding	321	335	415	384	407	404	346	560	369	297	358	367	329	321	420	482	409	461
Mouse	ENSMUSG00000002825.9	Qtrt1	NA	chr9	21323133	21331570	+	1.973	protein_coding	78	92	89	76	108	81	100	121	205	127	205	167	137	195	134	177	146	183
Mouse	ENSMUSG00000002831.15	Plin4	NA	chr17	56407591	56416803	-	6.35	protein_coding	52	107	102	66	168	198	380	206	55	47	43	39	48	57	22	49	46	56
Mouse	ENSMUSG00000002833.12	Hdgfl2	NA	chr17	56386634	56407607	+	4.876	protein_coding	580	627	509	536	638	679	560	842	904	653	837	780	757	911	1129	1301	1321	1298
Mouse	ENSMUSG00000002835.10	Chaf1a	NA	chr17	56347439	56379289	+	8.854	protein_coding	82	76	93	68	93	117	70	104	73	57	64	77	66	75	70	63	67	65
Mouse	ENSMUSG00000002844.10	Adprh	NA	chr16	38264392	38273065	-	2.966	protein_coding	775	739	819	760	835	774	646	995	606	400	538	510	483	514	491	509	506	395
Mouse	ENSMUSG00000002845.15	Tmem39a	NA	chr16	38379060	38412524	+	4.094	protein_coding	233	231	254	242	307	349	332	416	393	299	332	414	366	488	199	215	229	207
Mouse	ENSMUSG00000002846.10	Timmdc1	NA	chr16	38318709	38343025	-	1.784	protein_coding	284	301	337	359	296	301	275	418	308	225	288	241	235	276	320	284	303	246
Mouse	ENSMUSG00000002847.8	Pla1a	NA	chr16	38216479	38253507	-	2.009	protein_coding	7	6	6	3	20	21	14	33	7	5	3	7	9	4	2	5	2	NA
Mouse	ENSMUSG00000002870.9	Mcm2	NA	chr6	88860456	88875762	-	6.956	protein_coding	82	102	79	84	86	112	131	147	98	81	85	100	65	107	53	67	60	68
Mouse	ENSMUSG00000002871.15	Tpra1	NA	chr6	88879233	88889220	+	4.171	protein_coding	359	415	397	441	431	454	389	557	220	191	204	239	180	266	229	236	187	235
Mouse	ENSMUSG00000002881.15	Nab1	NA	chr1	52496453	52539838	-	4.1	protein_coding	677	747	742	621	828	783	689	991	726	613	775	676	616	790	512	593	501	602
Mouse	ENSMUSG00000002885.15	Adgre5	NA	chr8	84449880	84467955	-	3.757	protein_coding	109	153	150	140	236	204	423	397	185	134	169	169	162	222	101	115	112	153
Mouse	ENSMUSG00000002897.6	Il17ra	NA	chr6	120440208	120464520	+	8.662	protein_coding	83	100	99	82	161	177	234	216	454	326	455	404	448	510	513	529	533	562
Mouse	ENSMUSG00000002900.18	Lamb1	NA	chr12	31315233	31379643	+	9.917	protein_coding	3337	3698	3642	3636	4565	4206	3306	5683	2723	1760	2479	2202	2010	2210	1639	1781	1560	1795
Mouse	ENSMUSG00000002908.18	Kcnn1	NA	chr8	71294693	71315902	-	4.587	protein_coding	430	444	448	440	334	356	351	457	271	257	296	301	263	192	306	327	262	199
Mouse	ENSMUSG00000002910.12	Arrdc2	NA	chr8	71287773	71292364	-	3.232	protein_coding	116	101	105	100	168	152	143	151	130	89	110	96	106	102	219	248	266	249
Mouse	ENSMUSG00000002930.7	Ppp1r17	NA	chr6	55994482	56009674	+	1.757	protein_coding	NA	NA	NA	1	NA	NA	NA	NA	NA	NA	NA	NA	NA	NA	NA	NA	1	NA
Mouse	ENSMUSG00000002944.16	Cd36	NA	chr5	17986688	18093799	-	3.59	protein_coding	48	79	121	70	61	80	211	83	206	104	136	64	91	176	17	10	22	8
Mouse	ENSMUSG00000002948.20	Map2k7	NA	chr8	4288740	4297897	+	3.829	protein_coding	1004	1083	1076	993	1170	1247	1048	1521	1154	868	1069	973	1001	1166	981	977	983	1141
Mouse	ENSMUSG00000002949.16	Timm44	NA	chr8	4309731	4325913	-	3.664	protein_coding	325	391	398	398	438	445	366	511	551	348	450	464	426	477	488	529	530	510
Mouse	ENSMUSG00000002957.12	Ap2a2	NA	chr7	141142086	141212924	+	5.663	protein_coding	3353	3348	3485	3427	3276	3387	2858	4442	4033	3118	3832	3378	3338	3335	4343	5039	4416	3596
Mouse	ENSMUSG00000002963.18	Pnkp	NA	chr7	44506563	44512416	+	3.25	protein_coding	255	311	300	284	285	312	277	362	295	226	261	225	234	224	251	281	239	225
Mouse	ENSMUSG00000002968.10	Med25	NA	chr7	44526189	44542136	-	7.629	protein_coding	762	857	759	759	864	818	789	1031	926	658	811	807	772	862	830	874	888	779
Mouse	ENSMUSG00000002980.15	Bcam	NA	chr7	19490056	19504941	-	3.199	protein_coding	5754	5827	5831	5900	5656	5453	4720	7340	5340	4596	5350	5366	4976	4158	5355	6391	5037	4005
Mouse	ENSMUSG00000002981.11	Clptm1	NA	chr7	19365496	19398958	-	6.21	protein_coding	1689	1906	1899	1881	1900	1816	1588	2298	1809	1393	1707	1497	1398	1606	1813	2072	2059	1850
Mouse	ENSMUSG00000002983.18	Relb	NA	chr7	19340142	19363363	-	3.885	protein_coding	156	151	136	130	171	192	181	261	408	309	391	328	350	393	263	282	321	330
Mouse	ENSMUSG00000002984.18	Tomm40	NA	chr7	19435238	19449363	-	4.513	protein_coding	591	625	656	635	651	628	538	829	986	638	823	712	713	781	681	733	704	567
Mouse	ENSMUSG00000002985.17	Apoe	NA	chr7	19430034	19433113	-	2.138	protein_coding	11674	12080	12543	12287	17125	17475	15064	25515	10301	6588	8427	11451	10978	12487	11316	11993	10426	18010
Mouse	ENSMUSG00000002992.18	Apoc2	NA	chr7	19405504	19411866	-	0.813	protein_coding	NA	NA	NA	NA	NA	NA	NA	NA	NA	NA	NA	NA	NA	NA	NA	NA	NA	NA
Mouse	ENSMUSG00000002996.18	Hbp1	NA	chr12	31976253	32000534	-	6.167	protein_coding	746	798	768	844	1059	1068	849	1291	803	548	740	851	719	862	564	607	626	704
Mouse	ENSMUSG00000002997.16	Prkar2b	NA	chr12	32008475	32111295	-	3.652	protein_coding	1657	1737	1755	1674	1556	1545	1322	1849	2010	1706	2081	1902	1669	1316	2347	2598	2037	1543
Mouse	ENSMUSG00000003031.15	Cdkn1b	NA	chr6	134897364	134902476	+	4.552	protein_coding	2369	2584	2405	2312	2954	2897	2291	3386	1554	1188	1484	1422	1319	1576	1503	1784	1549	1849
Mouse	ENSMUSG00000003032.9	Klf4	NA	chr4	55527143	55532466	-	3.049	protein_coding	90	100	97	81	95	148	171	126	622	382	610	424	428	447	674	839	767	970
Mouse	ENSMUSG00000003033.16	Ap1m1	NA	chr8	72993862	73011229	+	3.184	protein_coding	1147	1239	1258	1212	1293	1356	1030	1575	1044	853	1020	929	898	890	980	1009	919	777
Mouse	ENSMUSG00000003037.17	Rab8a	NA	chr8	72915044	72937748	+	4.678	protein_coding	316	359	361	361	443	460	470	613	514	337	446	424	403	554	403	445	394	408
Mouse	ENSMUSG00000003038.16	Hmgn2	NA	chr4	133692049	133695961	-	3.06	protein_coding	85	97	86	96	101	103	133	127	127	88	123	98	113	156	137	147	136	166
Mouse	ENSMUSG00000003039.10	Fam32a	NA	chr8	72973574	72978262	+	4.409	protein_coding	634	643	632	679	733	756	629	889	678	515	688	564	607	667	500	630	561	530
Mouse	ENSMUSG00000003051.14	Elf3	NA	chr1	135181313	135186306	-	2.217	protein_coding	10	18	6	11	11	9	7	2	15	1	39	4	1	23	2	NA	2	1
Mouse	ENSMUSG00000003053.18	Cyp2c29	NA	chr19	39257849	39319157	+	3.061	protein_coding	NA	NA	NA	NA	NA	NA	NA	NA	NA	NA	NA	NA	NA	NA	NA	NA	NA	NA
Mouse	ENSMUSG00000003062.14	Stard3nl	NA	chr13	19541846	19579965	-	5.6	protein_coding	575	716	644	613	673	673	523	830	415	362	410	414	326	443	478	502	432	388
Mouse	ENSMUSG00000003068.18	Stk11	NA	chr10	79951637	79966516	+	4.58	protein_coding	903	937	1002	950	989	1094	933	1326	1289	913	1168	1191	1122	1220	1123	1274	1258	1191
Mouse	ENSMUSG00000003070.7	Efna2	NA	chr10	80015316	80025844	+	2.131	protein_coding	29	31	32	35	33	38	49	43	33	21	31	24	18	26	34	41	29	24
Mouse	ENSMUSG00000003072.16	Atp5d	NA	chr10	79974466	79981652	+	1.928	protein_coding	1930	1907	2099	2068	1970	2051	1777	2726	1731	1374	1676	1674	1556	1475	1804	2050	1857	1564
Mouse	ENSMUSG00000003099.12	Ppp5c	NA	chr7	16738565	16761849	-	3.136	protein_coding	948	925	983	935	1035	939	890	1312	961	720	894	867	733	833	801	858	818	733
Mouse	ENSMUSG00000003119.15	Cdk12	NA	chr11	98093885	98169330	+	11.73	protein_coding	1220	1482	1426	1390	1476	1552	1373	2018	2516	1776	2389	2040	1992	2427	2454	2604	2546	2716
Mouse	ENSMUSG00000003123.16	Lipe	NA	chr7	25078952	25098135	-	5.886	protein_coding	164	215	171	188	198	233	231	284	349	256	321	355	271	296	304	344	314	260
Mouse	ENSMUSG00000003131.8	Pafah1b2	NA	chr9	45874157	45923988	-	8.266	protein_coding	3455	3629	3644	3776	3677	3697	3064	4744	3727	3023	3481	3401	3248	3320	3244	3543	3186	2824
Mouse	ENSMUSG00000003134.11	Tbc1d8	NA	chr1	39410573	39517836	-	5.239	protein_coding	505	584	586	556	641	607	644	824	313	264	294	367	294	291	495	553	470	425
Mouse	ENSMUSG00000003135.16	Cnot11	NA	chr1	39574073	39585970	+	3.508	protein_coding	313	305	346	329	397	382	312	460	494	347	410	399	444	444	477	472	434	457
Mouse	ENSMUSG00000003153.11	Slc2a3	NA	chr6	122704768	122778599	-	7.245	protein_coding	670	707	687	765	748	748	747	1021	1424	1182	1525	1386	1417	1235	1039	1378	1006	906
Mouse	ENSMUSG00000003154.16	Foxj2	NA	chr6	122796873	122822325	+	5.346	protein_coding	683	771	771	708	836	851	735	1044	909	572	755	697	716	721	635	678	614	693
Mouse	ENSMUSG00000003161.16	Sri	NA	chr5	8096078	8119379	+	4.852	protein_coding	1014	1043	1020	1048	1110	1116	941	1419	1056	821	1051	799	869	860	889	1050	908	872
Mouse	ENSMUSG00000003166.21	Dgcr2	NA	chr16	17657346	17716426	-	6.853	protein_coding	646	686	764	739	701	731	655	923	554	446	538	494	497	533	540	643	574	509
Mouse	ENSMUSG00000003184.16	Irf3	NA	chr7	44647072	44652272	+	3.442	protein_coding	325	353	348	332	445	429	386	587	410	253	350	337	306	328	361	365	347	329
Mouse	ENSMUSG00000003190.13	Bcl2l12	NA	chr7	44640646	44648136	-	1.976	protein_coding	67	73	64	63	106	91	69	97	69	59	63	57	71	87	43	64	41	62
Mouse	ENSMUSG00000003198.11	Zfp959	NA	chr17	56199093	56205928	+	2.448	protein_coding	50	71	68	63	74	70	69	94	71	46	59	42	57	67	60	86	87	88
Mouse	ENSMUSG00000003199.17	Mpnd	NA	chr17	56312711	56323790	+	2.305	protein_coding	808	803	802	820	862	850	696	1109	637	531	592	588	579	536	719	840	754	628
Mouse	ENSMUSG00000003200.11	Sh3gl1	NA	chr17	56323750	56343635	-	5.012	protein_coding	446	491	498	492	590	604	530	823	918	670	854	785	781	886	830	885	929	841
Mouse	ENSMUSG00000003206.8	Ebi3	NA	chr17	56259640	56264022	+	1.154	protein_coding	6	5	3	5	18	15	14	16	4	NA	3	NA	5	1	NA	2	1	2
Mouse	ENSMUSG00000003208.10	Yju2	NA	chr17	56266099	56275285	+	4.956	protein_coding	89	106	93	102	81	105	82	167	198	132	171	151	134	161	159	185	181	139
Mouse	ENSMUSG00000003226.8	Ranbp2	NA	chr10	58282742	58330178	+	11.728	protein_coding	3110	3508	3306	3501	3680	3759	3566	4815	6612	4947	6156	6125	5594	6349	5365	6072	5854	5776
Mouse	ENSMUSG00000003227.5	Edar	NA	chr10	58436611	58511476	-	3.637	protein_coding	6	3	6	1	1	10	5	8	NA	NA	1	2	2	NA	2	1	2	1
Mouse	ENSMUSG00000003228.10	Grk5	NA	chr19	60878187	61084406	+	7.055	protein_coding	568	630	632	575	664	709	593	846	662	496	593	540	511	527	810	966	892	822
Mouse	ENSMUSG00000003233.13	Dvl3	NA	chr16	20335732	20352760	+	6.41	protein_coding	1134	1187	1234	1141	1254	1263	1094	1528	1136	851	1025	970	971	1133	1192	1245	1268	1175
Mouse	ENSMUSG00000003234.17	Abcf3	NA	chr16	20367327	20380129	+	3.558	protein_coding	651	680	745	746	756	706	623	975	898	703	819	871	719	870	916	986	936	832
Mouse	ENSMUSG00000003235.14	Eif2b5	NA	chr16	20317567	20328073	+	2.595	protein_coding	540	506	624	577	571	559	507	733	729	525	684	637	637	697	714	806	696	618
Mouse	ENSMUSG00000003269.18	Cyth2	NA	chr7	45456061	45464005	-	3.445	protein_coding	604	678	696	701	758	768	631	937	1113	827	1064	979	898	1023	1067	1262	1164	1120
Mouse	ENSMUSG00000003271.18	Sult2b1	NA	chr7	45379407	45434093	-	3.95	protein_coding	3	6	4	4	2	6	5	5	NA	1	1	1	4	1	4	3	1	2
Mouse	ENSMUSG00000003273.15	Car11	NA	chr7	45349267	45354106	+	1.926	protein_coding	530	571	532	562	608	591	497	747	351	329	408	345	321	313	365	415	346	309
Mouse	ENSMUSG00000003279.18	Dlgap1	NA	chr17	70276068	71128408	+	17.89	protein_coding	976	1064	1121	1121	1015	1030	967	1447	553	467	538	557	468	479	468	469	369	313
Mouse	ENSMUSG00000003282.10	Plag1	NA	chr4	3900996	3938423	-	8.487	protein_coding	155	167	159	171	219	181	132	214	92	81	86	105	74	128	148	166	132	114
Mouse	ENSMUSG00000003283.16	Hck	NA	chr2	152950388	152993361	+	2.092	protein_coding	5	10	20	18	65	63	83	90	29	15	28	27	38	47	6	15	23	16
Mouse	ENSMUSG00000003299.11	Mrpl4	NA	chr9	20914034	20920135	+	2.617	protein_coding	327	319	357	403	387	369	377	498	343	248	334	326	313	346	372	353	356	329
Mouse	ENSMUSG00000003308.16	Keap1	NA	chr9	21141026	21150657	-	4.693	protein_coding	705	786	732	789	708	750	637	989	686	492	614	548	587	647	498	532	485	397
Mouse	ENSMUSG00000003309.15	Ap1m2	NA	chr9	21205571	21223633	-	3.14	protein_coding	3	5	11	8	2	3	3	NA	2	NA	1	1	NA	8	NA	NA	NA	1
Mouse	ENSMUSG00000003316.15	Glg1	NA	chr8	111881053	111985848	-	7.09	protein_coding	5149	5624	5596	5482	5749	5700	4847	7442	4429	3497	4205	4164	3965	4032	5139	5750	5083	4638
Mouse	ENSMUSG00000003341.10	Atp8b3	NA	chr10	80355418	80374958	-	4.713	protein_coding	56	79	74	63	55	59	38	53	22	24	26	19	20	21	37	26	30	24
Mouse	ENSMUSG00000003344.15	Btbd2	NA	chr10	80478451	80492905	-	3.586	protein_coding	1257	1360	1331	1325	1318	1268	1101	1770	662	542	707	629	587	564	734	864	799	643
Mouse	ENSMUSG00000003345.17	Csnk1g2	NA	chr10	80458672	80476583	+	4.835	protein_coding	1252	1350	1357	1336	1310	1461	1205	1791	1262	973	1199	1057	1009	1093	1234	1374	1255	1070
Mouse	ENSMUSG00000003346.15	Abhd17a	NA	chr10	80419488	80426175	-	1.547	protein_coding	777	830	846	755	778	880	703	1022	676	536	618	588	478	573	769	817	751	590
Mouse	ENSMUSG00000003348.11	Mob3a	NA	chr10	80521087	80537811	-	3.254	protein_coding	325	320	378	314	438	433	422	558	535	389	491	400	446	537	455	442	475	492
Mouse	ENSMUSG00000003352.15	Cacnb3	NA	chr15	98528721	98542410	+	4.01	protein_coding	2703	2883	2975	2794	2672	2556	2244	3402	2057	1806	2178	1990	1754	1492	2131	2287	1881	1440
Mouse	ENSMUSG00000003354.7	Ccdc65	NA	chr15	98606088	98621217	+	1.992	protein_coding	23	26	17	20	32	29	21	26	7	9	9	5	2	8	10	6	9	7
Mouse	ENSMUSG00000003355.8	Fkbp11	NA	chr15	98622247	98626079	-	2.706	protein_coding	8	8	8	12	20	15	16	23	39	22	31	26	27	63	28	38	27	38
Mouse	ENSMUSG00000003360.16	Ddx23	NA	chr15	98543015	98560775	-	6.229	protein_coding	664	706	686	654	762	732	662	960	1196	883	1195	1069	1005	1156	834	911	902	850
Mouse	ENSMUSG00000003363.16	Pld3	NA	chr7	27231425	27252643	-	2.924	protein_coding	1513	1475	1604	1550	1694	1685	1600	2156	1278	986	1334	1136	1191	1503	1292	1464	1180	1215
Mouse	ENSMUSG00000003378.10	Grik5	NA	chr7	24709274	24771771	-	5.168	protein_coding	752	771	771	795	866	861	737	1011	585	434	514	516	442	499	345	341	311	281
Mouse	ENSMUSG00000003379.8	Cd79a	NA	chr7	24596806	24601622	+	1.457	protein_coding	13	16	15	15	21	22	24	42	19	14	20	21	26	17	22	18	25	29
Mouse	ENSMUSG00000003380.12	Rabac1	NA	chr7	24669177	24672179	-	1.523	protein_coding	1102	1009	1074	1078	1136	1041	977	1460	823	650	773	726	667	740	761	935	690	665
Mouse	ENSMUSG00000003382.19	Etv3	NA	chr3	87432714	87447463	+	10.274	protein_coding	536	619	621	541	662	612	579	861	733	618	769	752	635	793	874	935	899	855
Mouse	ENSMUSG00000003402.15	Prkcsh	NA	chr9	21914102	21925518	+	4.275	protein_coding	783	794	761	784	783	827	752	1049	907	680	779	763	734	898	783	817	778	781
Mouse	ENSMUSG00000003410.9	Elavl3	NA	chr9	21926301	21963319	-	6.89	protein_coding	1893	1964	2054	1991	1753	1894	1484	2418	1416	1178	1450	1310	1243	1099	1546	1767	1482	1093
Mouse	ENSMUSG00000003411.11	Rab3b	NA	chr4	108736260	108800521	+	3.524	protein_coding	54	56	61	69	62	45	45	68	29	33	36	37	37	35	47	42	57	36
Mouse	ENSMUSG00000003418.12	St8sia6	NA	chr2	13655832	13798875	-	7.664	protein_coding	64	82	87	79	73	86	75	84	44	39	53	36	28	29	41	42	34	26
Mouse	ENSMUSG00000003420.9	Fcgrt	NA	chr7	44742414	44753275	-	2.102	protein_coding	408	516	476	506	620	600	529	733	173	126	169	169	143	187	184	218	215	250
Mouse	ENSMUSG00000003421.14	Nosip	NA	chr7	44711853	44727634	+	2.8	protein_coding	543	584	591	606	582	638	535	806	562	383	501	470	446	438	523	592	539	449
Mouse	ENSMUSG00000003423.16	Pih1d1	NA	chr7	44803727	44809489	+	2.02	protein_coding	332	335	318	355	410	387	297	482	421	326	404	337	362	383	309	389	332	292
Mouse	ENSMUSG00000003429.12	Rps11	NA	chr7	44771803	44773863	-	0.865	protein_coding	776	939	854	901	962	1039	1049	1349	1904	1266	1592	1589	1466	1714	1516	1556	1499	1538
Mouse	ENSMUSG00000003435.10	Supt5	NA	chr7	28014316	28038171	-	5.764	protein_coding	1705	1920	1781	1901	1902	1873	1713	2441	2806	2070	2583	2460	2387	2750	2885	3183	2938	2696
Mouse	ENSMUSG00000003436.12	Dll3	NA	chr7	27992978	28001663	-	2.85	protein_coding	6	3	2	1	3	2	NA	2	6	8	12	4	2	1	2	8	2	2
Mouse	ENSMUSG00000003437.15	Paf1	NA	chr7	28092376	28098813	+	3.438	protein_coding	348	380	369	366	454	425	426	552	813	644	734	659	686	748	1241	1377	1314	1309
Mouse	ENSMUSG00000003438.18	Timm50	NA	chr7	28004941	28011497	-	2.684	protein_coding	202	235	191	198	207	210	193	277	281	204	253	225	220	264	255	303	268	237
Mouse	ENSMUSG00000003444.9	Med29	NA	chr7	28085571	28092133	-	1.281	protein_coding	99	85	85	90	99	93	109	128	146	96	134	109	122	145	141	129	115	136
Mouse	ENSMUSG00000003452.16	Bicd1	NA	chr6	149310384	149464827	+	27.373	protein_coding	3123	3556	3262	3423	3855	3954	2979	4606	2149	1675	2024	1838	1788	1943	1847	2034	1740	1741
Mouse	ENSMUSG00000003458.13	Ncstn	NA	chr1	171893580	171910362	-	3.975	protein_coding	757	888	893	888	937	984	910	1252	746	490	657	585	561	731	510	516	495	421
Mouse	ENSMUSG00000003464.14	Pex19	NA	chr1	171954322	171964060	+	3.815	protein_coding	874	1029	966	985	1081	1025	904	1368	705	549	675	664	672	653	619	663	637	599
Mouse	ENSMUSG00000003469.10	Phyhip	NA	chr14	70694916	70706272	+	2.91	protein_coding	133	97	144	125	129	149	141	186	61	50	73	67	40	94	65	61	69	48
Mouse	ENSMUSG00000003476.17	Crhr2	NA	chr6	55067034	55110001	-	5.115	protein_coding	53	58	62	42	62	57	68	65	7	4	6	9	8	3	11	6	9	6
Mouse	ENSMUSG00000003477.6	Inmt	NA	chr6	55147611	55152028	-	1.6	protein_coding	25	75	63	44	78	100	109	77	10	5	8	5	3	11	7	7	7	15
Mouse	ENSMUSG00000003484.5	Cyp4f18	NA	chr8	72742326	72763470	-	1.855	protein_coding	NA	1	2	NA	2	6	6	6	NA	3	1	NA	4	1	NA	1	1	2
Mouse	ENSMUSG00000003500.14	Impdh1	NA	chr6	29200433	29216363	-	3.294	protein_coding	1369	1537	1549	1548	1376	1377	1181	1857	1067	877	1002	1013	886	892	1121	1272	1089	907
Mouse	ENSMUSG00000003505.16	Psg18	NA	chr7	18079347	18088934	-	3.232	protein_coding	NA	NA	NA	NA	NA	NA	NA	NA	NA	NA	NA	NA	NA	NA	NA	NA	NA	NA
Mouse	ENSMUSG00000003518.14	Dusp3	NA	chr11	101861969	101877839	-	4.682	protein_coding	1790	1812	1851	1852	1857	1842	1467	2255	2417	1753	2227	1814	1861	2015	1872	2093	1908	1609
Mouse	ENSMUSG00000003526.13	Prodh	NA	chr16	17878221	17908067	-	7.797	protein_coding	165	162	136	144	236	287	206	313	216	157	196	165	158	204	233	264	258	299
Mouse	ENSMUSG00000003527.10	Ess2	NA	chr16	17718573	17729212	-	4.231	protein_coding	296	356	346	304	334	328	287	428	346	225	311	304	232	315	241	279	271	263
Mouse	ENSMUSG00000003528.16	Slc25a1	NA	chr16	17743087	17746083	-	2.164	protein_coding	1082	1135	1136	1161	1120	1202	864	1300	913	741	954	800	795	745	962	998	884	792
Mouse	ENSMUSG00000003531.16	Dgcr6	NA	chr16	17870724	17889496	+	2.985	protein_coding	268	269	284	300	313	308	242	409	275	232	233	230	204	235	289	326	284	207
Mouse	ENSMUSG00000003534.18	Ddr1	NA	chr17	35992459	36015513	-	4.774	protein_coding	1017	974	1019	943	1064	1084	909	1213	1574	955	1244	952	1006	1180	599	703	725	572
Mouse	ENSMUSG00000003541.7	Ier3	NA	chr17	36132576	36133815	+	1.131	protein_coding	97	86	116	117	98	102	108	185	1906	1225	1781	1686	1572	1503	2393	2782	2644	2565
Mouse	ENSMUSG00000003545.4	Fosb	NA	chr7	19036621	19043976	-	6.243	protein_coding	47	61	27	24	51	65	117	78	2683	1846	2779	2463	2101	2089	2896	3601	3543	4288
Mouse	ENSMUSG00000003546.11	Klc4	NA	chr17	46941550	46956948	-	2.377	protein_coding	318	338	348	297	376	368	284	421	248	183	224	220	201	208	220	247	187	184
Mouse	ENSMUSG00000003549.10	Ercc1	NA	chr7	19078703	19090449	+	3.111	protein_coding	160	158	170	161	188	197	171	238	470	314	385	296	311	434	187	231	251	240
Mouse	ENSMUSG00000003555.9	Cyp17a1	NA	chr19	46655604	46661611	-	2.769	protein_coding	1	NA	NA	4	NA	NA	NA	NA	NA	NA	NA	NA	1	NA	NA	NA	NA	1
Mouse	ENSMUSG00000003559.9	As3mt	NA	chr19	46695897	46729538	+	3.212	protein_coding	135	165	173	155	177	198	187	207	127	100	115	95	99	129	67	92	68	85
Mouse	ENSMUSG00000003573.16	Homer3	NA	chr8	70735477	70747011	+	3.44	protein_coding	156	146	179	136	158	181	202	259	255	183	236	225	197	203	130	139	180	158
Mouse	ENSMUSG00000003575.14	Crtc1	NA	chr8	70835005	70892229	-	11.182	protein_coding	1188	1199	1265	1202	1190	1314	1102	1600	944	721	880	762	755	916	737	758	712	670
Mouse	ENSMUSG00000003581.15	Rnf215	NA	chr11	4085202	4091172	+	2.232	protein_coding	281	322	315	308	357	342	337	492	284	224	253	251	251	275	231	256	256	240
Mouse	ENSMUSG00000003585.14	Sec14l2	NA	chr11	4047039	4073415	-	3.505	protein_coding	295	373	386	329	323	320	246	401	194	140	153	154	140	186	161	147	145	112
Mouse	ENSMUSG00000003604.15	Aven	NA	chr2	112323309	112464918	+	5.001	protein_coding	157	149	158	142	159	172	135	185	236	171	197	159	147	195	199	200	200	168
Mouse	ENSMUSG00000003617.17	Cp	NA	chr3	20011218	20063309	+	9.566	protein_coding	1355	1664	1510	1451	2133	2109	2002	2638	894	598	858	681	690	889	853	800	1281	1207
Mouse	ENSMUSG00000003623.5	Crot	NA	chr5	9016033	9047324	-	5.456	protein_coding	702	784	813	843	855	908	693	1146	516	396	427	490	449	436	482	654	499	482
Mouse	ENSMUSG00000003644.18	Rps6ka1	NA	chr4	133574601	133615108	-	4.258	protein_coding	225	252	255	256	329	378	376	482	218	158	165	180	176	237	186	189	161	184
Mouse	ENSMUSG00000003657.10	Calb2	NA	chr8	110864134	110894842	-	1.743	protein_coding	362	383	423	444	366	408	260	486	78	40	52	89	41	26	63	95	40	14
Mouse	ENSMUSG00000003660.11	Snrnp200	NA	chr2	127050306	127082371	+	7.819	protein_coding	2139	2326	2243	2286	2250	2412	2068	2966	2418	1654	2188	2029	1891	2229	1544	1761	1562	1492
Mouse	ENSMUSG00000003662.11	Ciao1	NA	chr2	127082858	127089736	-	3.197	protein_coding	373	421	397	394	394	411	332	519	321	207	275	262	234	319	283	343	278	258
Mouse	ENSMUSG00000003665.8	Has1	NA	chr17	18063585	18075467	-	4.518	protein_coding	3	1	4	5	6	11	2	10	62	38	54	49	54	70	24	37	38	38
Mouse	ENSMUSG00000003680.17	Taf6l	NA	chr19	8751851	8763781	-	5.017	protein_coding	121	117	132	112	110	128	128	190	102	76	88	79	70	101	117	112	112	104
Mouse	ENSMUSG00000003721.15	Insig2	NA	chr1	121232082	121260318	-	3.473	protein_coding	326	330	348	339	331	368	305	463	368	288	290	331	318	399	228	277	223	200
Mouse	ENSMUSG00000003731.14	Kpna6	NA	chr4	129537773	129566560	-	6.729	protein_coding	1579	1703	1677	1674	1760	1748	1538	2319	1635	1171	1445	1414	1424	1484	1366	1457	1366	1250
Mouse	ENSMUSG00000003746.17	Man1a	NA	chr10	53780881	53952705	-	9.647	protein_coding	317	340	311	294	492	513	528	651	872	540	537	578	592	756	740	740	825	842
Mouse	ENSMUSG00000003752.10	Itpkc	NA	chr7	26906597	26928086	-	5.285	protein_coding	150	162	157	127	154	163	156	214	564	406	533	528	508	549	345	314	340	354
Mouse	ENSMUSG00000003762.14	Coq8b	NA	chr7	26932448	26957375	+	5.586	protein_coding	179	240	231	216	229	267	261	349	321	268	298	301	281	328	213	251	221	233
Mouse	ENSMUSG00000003778.15	Brd8	NA	chr18	34731668	34757654	-	10.633	protein_coding	836	1011	895	960	1056	991	983	1320	1109	794	993	1038	962	1163	1005	1023	1064	1041
Mouse	ENSMUSG00000003779.17	Kif20a	NA	chr18	34757666	34766330	+	4.338	protein_coding	20	27	21	26	37	31	31	37	27	16	21	30	25	23	26	20	29	28
Mouse	ENSMUSG00000003808.19	Farsa	NA	chr8	85583618	85595886	+	4.538	protein_coding	322	348	350	320	353	373	337	427	615	438	493	520	515	546	425	490	476	479
Mouse	ENSMUSG00000003809.15	Gcdh	NA	chr8	85613022	85620550	-	2.754	protein_coding	237	272	247	241	253	283	237	359	150	123	153	141	115	156	150	174	137	149
Mouse	ENSMUSG00000003810.14	Mast2	NA	chr4	116163959	116321380	-	8.049	protein_coding	3461	3738	3550	3655	4129	4219	3133	4780	5600	4024	5297	5078	4918	5320	4354	4690	4790	4806
Mouse	ENSMUSG00000003812.14	Dnase2a	NA	chr8	85635189	85649544	+	5.389	protein_coding	62	64	81	56	126	113	115	132	58	54	57	47	62	130	54	61	56	84
Mouse	ENSMUSG00000003813.16	Rad23a	NA	chr8	85560648	85567294	-	2.577	protein_coding	744	722	787	778	777	881	633	997	809	615	761	668	614	688	754	856	794	711
Mouse	ENSMUSG00000003814.9	Calr	NA	chr8	85568479	85573563	-	2.88	protein_coding	3412	3614	3654	3537	4232	4763	4603	5856	6280	4719	5693	6577	6213	7247	8671	9514	10673	11454
Mouse	ENSMUSG00000003824.13	Syce2	NA	chr8	85598740	85614850	+	1.968	protein_coding	7	9	11	10	13	12	9	5	33	15	27	12	24	26	14	25	32	38
Mouse	ENSMUSG00000003847.17	Nfat5	NA	chr8	108020102	108106149	+	18.378	protein_coding	4490	5030	4860	4775	5042	5267	4470	6279	6750	5189	6483	6170	5961	6361	6726	7301	6835	6871
Mouse	ENSMUSG00000003848.15	Nob1	NA	chr8	108139118	108151683	-	3.486	protein_coding	164	194	160	190	206	197	202	272	525	359	436	421	400	427	393	476	414	396
Mouse	ENSMUSG00000003849.9	Nqo1	NA	chr8	108114857	108129838	-	1.553	protein_coding	118	95	117	95	82	121	92	123	143	108	117	103	90	82	156	125	119	98
Mouse	ENSMUSG00000003863.19	Ppfia3	NA	chr7	44988546	45016443	-	7.899	protein_coding	1289	1275	1349	1428	1267	1269	968	1613	863	772	857	830	726	659	765	880	677	581
Mouse	ENSMUSG00000003865.17	Gys1	NA	chr7	45084268	45106043	+	4.789	protein_coding	482	466	583	483	488	523	630	595	767	618	714	822	801	788	392	469	423	398
Mouse	ENSMUSG00000003868.15	Ruvbl2	NA	chr7	45071184	45087520	-	2.902	protein_coding	295	282	265	287	307	343	311	401	655	527	608	561	501	634	494	539	502	501
Mouse	ENSMUSG00000003872.10	Lin7b	NA	chr7	45017315	45020007	-	1.463	protein_coding	83	104	77	102	98	85	101	125	58	45	59	52	57	54	66	82	48	51
Mouse	ENSMUSG00000003873.12	Bax	NA	chr7	45111121	45116322	-	1.576	protein_coding	107	136	122	135	135	156	141	206	330	216	286	285	304	300	232	269	256	244
Mouse	ENSMUSG00000003882.6	Il7r	NA	chr15	9505874	9530262	-	4.663	protein_coding	2	2	6	7	56	63	198	136	15	14	9	44	45	46	NA	NA	5	11
Mouse	ENSMUSG00000003923.15	Tfam	NA	chr10	71061294	71074110	-	4.438	protein_coding	231	224	240	235	249	277	216	311	330	259	302	244	276	359	260	251	245	241
Mouse	ENSMUSG00000003929.12	Zfp81	NA	chr17	33548316	33577852	-	6.79	protein_coding	301	325	311	333	376	385	316	427	371	299	346	374	330	385	325	376	342	337
Mouse	ENSMUSG00000003934.6	Efnb3	NA	chr11	69444918	69451031	-	3.183	protein_coding	209	232	202	190	241	308	139	208	59	45	72	31	63	85	49	53	87	59
Mouse	ENSMUSG00000003948.18	Mmd	NA	chr11	90140282	90169415	+	3.581	protein_coding	94	86	100	99	100	103	118	179	111	63	103	77	96	126	128	156	146	152
Mouse	ENSMUSG00000003949.17	Hlf	NA	chr11	90227362	90281721	-	6.681	protein_coding	246	312	231	232	342	432	304	397	167	88	123	78	73	136	269	286	312	279
Mouse	ENSMUSG00000003955.9	Fam162a	NA	chr16	35864131	35891964	-	0.85	protein_coding	189	179	172	163	187	204	155	228	492	321	456	487	408	440	411	539	436	472
Mouse	ENSMUSG00000003970.10	Rpl8	NA	chr15	76788278	76790514	+	1.359	protein_coding	1291	1411	1342	1294	1628	1544	1676	2036	3946	2614	3409	3160	3164	3615	3441	3923	3906	3766
Mouse	ENSMUSG00000003974.7	Grm3	NA	chr5	9535541	9775170	-	3.049	protein_coding	32	34	29	33	28	49	40	42	9	11	11	13	13	14	7	15	12	8
Mouse	ENSMUSG00000003992.16	Ssbp2	NA	chr13	91608402	91851548	+	7.985	protein_coding	892	959	1009	927	992	1046	895	1271	572	455	582	517	466	557	578	698	567	554
Mouse	ENSMUSG00000004018.10	Fancl	NA	chr11	26336135	26421876	+	3.372	protein_coding	32	55	44	54	56	65	75	77	55	34	56	51	42	55	60	43	54	44
Mouse	ENSMUSG00000004031.14	Brinp2	NA	chr1	158072839	158183896	-	8.767	protein_coding	454	529	534	507	445	461	349	607	315	260	283	326	264	203	315	299	255	208
Mouse	ENSMUSG00000004032.11	Gstm5	NA	chr3	107803137	107806002	+	1.278	protein_coding	617	602	626	600	640	668	605	807	409	343	396	345	341	358	413	453	451	317
Mouse	ENSMUSG00000004035.13	Gstm7	NA	chr3	107833650	107839133	-	1.601	protein_coding	65	97	108	97	69	81	94	111	44	38	54	39	38	46	43	58	69	46
Mouse	ENSMUSG00000004038.10	Gstm3	NA	chr3	107871012	107876599	-	1.311	protein_coding	1	NA	NA	NA	1	NA	NA	NA	1	1	NA	NA	NA	NA	NA	2	NA	NA
Mouse	ENSMUSG00000004040.17	Stat3	NA	chr11	100775924	100830366	-	9.527	protein_coding	3480	3593	3753	3680	3919	4033	3696	5113	7213	5920	7318	7282	6866	6540	7168	8141	7508	6883
Mouse	ENSMUSG00000004043.15	Stat5a	NA	chr11	100750177	100775995	+	7.133	protein_coding	190	184	197	183	263	264	342	316	343	243	311	308	287	433	308	301	366	403
Mouse	ENSMUSG00000004044.10	Cavin1	NA	chr11	100847559	100861713	-	3.587	protein_coding	1806	2317	1952	1830	2674	2738	2248	3003	3284	2024	2878	2469	2377	2709	3411	3425	3812	3608
Mouse	ENSMUSG00000004054.10	Map3k11	NA	chr19	5738770	5752893	+	4.393	protein_coding	894	1040	954	906	1143	1212	979	1397	835	580	740	649	643	814	620	719	684	728
Mouse	ENSMUSG00000004056.16	Akt2	NA	chr7	27290977	27340251	+	7.131	protein_coding	891	1071	985	1027	1115	1177	1068	1544	1293	968	1209	1229	1115	1242	746	760	752	784
Mouse	ENSMUSG00000004069.18	Dnaja3	NA	chr16	4457853	4525559	+	3.912	protein_coding	619	605	631	657	641	636	615	854	744	521	662	622	611	689	650	730	663	632
Mouse	ENSMUSG00000004070.16	Hmox2	NA	chr16	4544225	4584606	+	2.217	protein_coding	718	791	770	813	779	802	729	1078	652	562	627	654	586	609	659	748	670	583
Mouse	ENSMUSG00000004071.14	Cdip1	NA	chr16	4568212	4608156	-	10.094	protein_coding	1432	1690	1597	1695	1624	1750	1478	2152	1303	1009	1281	1172	1107	1332	1185	1313	1189	1101
Mouse	ENSMUSG00000004085.15	Map3k20	NA	chr2	72115981	72272954	+	10.175	protein_coding	1155	1199	1334	1220	1275	1297	1269	1684	920	645	856	758	712	814	640	708	626	597
Mouse	ENSMUSG00000004096.10	Cwc15	NA	chr9	14411913	14421873	+	1.571	protein_coding	318	388	328	364	388	393	358	556	678	498	586	560	629	632	571	617	614	626
Mouse	ENSMUSG00000004098.8	Col5a3	NA	chr9	20681346	20726363	-	6.809	protein_coding	2821	3373	2959	2899	4000	3812	2842	4813	3044	2058	2645	2841	2520	2639	2711	2825	2982	3278
Mouse	ENSMUSG00000004099.17	Dnmt1	NA	chr9	20818505	20871184	-	7.377	protein_coding	617	666	648	696	736	743	780	962	1145	824	1146	1019	995	1234	824	950	828	818
Mouse	ENSMUSG00000004100.13	Ppan	NA	chr9	20799471	20803474	+	4.004	protein_coding	135	174	156	173	203	201	179	251	839	555	703	695	675	751	569	579	615	539
Mouse	ENSMUSG00000004105.9	Angptl2	NA	chr2	33106081	33137729	+	6.286	protein_coding	307	389	359	338	553	521	454	695	910	625	762	993	1088	1078	383	458	459	767
Mouse	ENSMUSG00000004110.18	Cacna1e	NA	chr1	154266477	154760247	-	25.228	protein_coding	438	434	480	430	416	509	426	596	241	210	267	285	260	181	223	293	231	201
Mouse	ENSMUSG00000004113.19	Cacna1b	NA	chr2	24493899	24653164	-	9.942	protein_coding	3294	3323	3528	3451	2950	2992	2557	3896	3529	3156	3926	3456	3427	2914	3745	4542	3605	2420
Mouse	ENSMUSG00000004127.13	Trmt10a	NA	chr3	137849209	137865582	+	7.976	protein_coding	200	195	197	210	183	223	154	255	230	178	217	204	212	234	169	173	162	154
Mouse	ENSMUSG00000004151.18	Etv1	NA	chr12	38829379	38920483	+	13.296	protein_coding	674	689	702	805	736	777	656	1013	356	293	375	297	332	325	355	368	389	278
Mouse	ENSMUSG00000004187.12	Kifc2	NA	chr15	76544058	76552396	+	3.932	protein_coding	761	669	715	745	728	712	594	945	379	324	439	407	356	329	535	520	430	370
Mouse	ENSMUSG00000004207.15	Psap	NA	chr10	60113449	60138376	+	2.744	protein_coding	13910	14591	14722	14698	16550	16447	15565	21057	10176	7929	10109	9457	9520	9657	10543	11775	10603	10177
Mouse	ENSMUSG00000004221.17	Ikbkg	NA	chrX	73436896	73497460	+	8.11	protein_coding	527	552	600	578	640	644	580	783	763	561	695	605	561	702	465	480	436	435
Mouse	ENSMUSG00000004231.16	Pax2	NA	chr19	44744484	44826310	+	5.409	protein_coding	3	6	4	5	4	6	7	11	3	5	2	7	6	6	9	6	7	2
Mouse	ENSMUSG00000004233.15	Wars2	NA	chr3	99048384	99146502	+	5.946	protein_coding	169	168	193	167	200	240	198	281	238	174	192	231	190	257	239	244	285	257
Mouse	ENSMUSG00000004263.16	Atn1	NA	chr6	124719507	124733487	-	4.6	protein_coding	156	175	156	169	185	159	159	230	208	129	197	137	171	149	156	161	147	132
Mouse	ENSMUSG00000004264.18	Phb2	NA	chr6	124689299	124693913	+	3.718	protein_coding	598	596	627	631	693	694	609	896	952	720	859	742	783	929	734	773	802	754
Mouse	ENSMUSG00000004266.16	Ptpn6	NA	chr6	124697670	124715677	-	2.802	protein_coding	51	60	68	37	147	181	315	251	43	14	38	41	79	82	15	19	23	54
Mouse	ENSMUSG00000004267.17	Eno2	NA	chr6	124737016	124746636	-	4.705	protein_coding	8145	8474	8663	8958	8161	8042	6574	10956	6605	5561	6560	6749	6087	5665	6367	7352	6057	4862
Mouse	ENSMUSG00000004268.12	Emg1	NA	chr6	124681048	124689141	-	4.632	protein_coding	171	188	189	176	253	242	225	303	439	270	360	350	355	371	323	320	388	320
Mouse	ENSMUSG00000004270.14	Lpcat3	NA	chr6	124639990	124681381	+	3.268	protein_coding	309	335	331	342	362	380	293	413	455	349	460	351	347	459	358	335	308	324
Mouse	ENSMUSG00000004285.13	Atp6v1f	NA	chr6	29467717	29470511	+	1.063	protein_coding	661	729	733	680	697	729	634	954	652	540	705	593	507	565	623	688	552	508
Mouse	ENSMUSG00000004296.15	Il12b	NA	chr11	44290890	44304860	+	1.967	protein_coding	NA	NA	NA	NA	4	4	12	11	1	NA	NA	1	4	5	NA	NA	1	2
Mouse	ENSMUSG00000004317.15	Clcn5	NA	chrX	7020049	7185597	-	11.452	protein_coding	937	1016	981	1068	997	948	843	1307	1121	863	1110	1134	1083	1139	1202	1332	1255	1149
Mouse	ENSMUSG00000004319.16	Clcn3	NA	chr8	61363423	61436334	-	17.071	protein_coding	2143	2390	2363	2235	2471	2406	1976	3070	2580	1963	2406	2347	2250	2662	2305	2786	2504	2316
Mouse	ENSMUSG00000004328.16	Hif3a	NA	chr7	16765432	16796352	-	6.71	protein_coding	25	42	48	37	97	130	153	165	10	10	15	12	4	20	14	17	13	17
Mouse	ENSMUSG00000004341.9	Gpx6	NA	chr13	21496295	21503794	+	1.368	protein_coding	22	34	29	110	14	18	24	6	NA	NA	NA	NA	NA	NA	NA	NA	NA	NA
Mouse	ENSMUSG00000004344.13	Gpx5	NA	chr13	21470599	21476901	-	1.674	protein_coding	NA	NA	NA	NA	NA	NA	NA	NA	NA	NA	NA	NA	NA	NA	NA	NA	NA	NA
Mouse	ENSMUSG00000004347.18	Pde1c	NA	chr6	56046789	56629472	-	20.52	protein_coding	1479	1724	1671	1539	1372	1517	1125	1766	1317	1169	1404	1295	1378	1353	986	1073	947	728
Mouse	ENSMUSG00000004356.9	Utp20	NA	chr10	88582469	88662666	-	10.199	protein_coding	583	592	551	597	680	682	571	875	1878	1229	1498	1360	1446	1683	985	1072	1093	978
Mouse	ENSMUSG00000004359.17	Spic	NA	chr10	88510634	88520877	-	3.841	protein_coding	1	3	NA	3	7	7	2	9	7	2	10	8	5	7	1	2	2	4
Mouse	ENSMUSG00000004360.10	9330159F19Rik	NA	chr10	29087602	29106775	+	5.767	protein_coding	915	1001	897	1015	1072	1067	975	1427	661	559	744	664	633	582	633	815	577	458
Mouse	ENSMUSG00000004364.15	Cul3	NA	chr1	80242640	80318197	-	4.873	protein_coding	1988	2148	2049	2036	2262	2211	1985	2837	2794	2111	2742	2539	2321	2682	2561	2738	2726	2394
Mouse	ENSMUSG00000004366.5	Sst	NA	chr16	23708323	23709708	-	0.721	protein_coding	19	10	15	23	17	5	8	8	23	18	32	16	31	13	39	32	23	20
Mouse	ENSMUSG00000004371.16	Il11	NA	chr7	4775372	4785858	-	2.081	protein_coding	4	2	7	6	14	7	6	6	454	221	277	196	238	300	187	205	239	190
Mouse	ENSMUSG00000004383.19	Large1	NA	chr8	73541227	74080168	-	7.976	protein_coding	2028	2048	2138	2157	2129	2190	1786	2812	1899	1400	1752	1554	1561	1568	2476	2690	2652	2115
Mouse	ENSMUSG00000004393.11	Ddx56	NA	chr11	6208919	6217772	-	2.533	protein_coding	350	357	389	343	378	385	347	465	657	399	486	452	471	492	475	502	491	408
Mouse	ENSMUSG00000004394.13	Tmed4	NA	chr11	6220369	6224870	-	2.178	protein_coding	474	561	509	502	585	562	508	665	500	386	431	466	458	528	490	536	494	476
Mouse	ENSMUSG00000004415.16	Col26a1	NA	chr5	136770613	136912063	-	8.176	protein_coding	204	236	201	198	310	336	208	339	40	24	39	25	34	32	31	33	29	35
Mouse	ENSMUSG00000004446.13	Bid	NA	chr6	120868891	120893814	-	3.55	protein_coding	113	124	105	105	131	130	139	180	172	113	177	137	134	142	126	147	151	118
Mouse	ENSMUSG00000004451.15	Ralb	NA	chr1	119398035	119432524	-	4.93	protein_coding	281	306	319	322	363	363	311	400	520	400	433	427	412	527	330	372	357	335
Mouse	ENSMUSG00000004455.17	Ppp1cc	NA	chr5	122296341	122313336	+	3.424	protein_coding	596	588	583	602	605	649	577	821	958	668	784	788	759	872	741	819	842	817
Mouse	ENSMUSG00000004460.18	Dnajb11	NA	chr16	22676595	22698384	+	3.236	protein_coding	338	364	378	377	422	483	474	542	873	629	819	990	893	922	539	618	634	591
Mouse	ENSMUSG00000004462.8	Tbccd1	NA	chr16	22631964	22676419	-	6.939	protein_coding	277	270	287	305	291	320	281	406	214	187	197	204	209	207	219	243	203	185
Mouse	ENSMUSG00000004473.11	Clec11a	NA	chr7	43952111	43956326	-	2.978	protein_coding	34	52	72	50	46	59	83	84	34	14	21	22	21	25	21	18	12	20
Mouse	ENSMUSG00000004500.10	Zfp324	NA	chr7	12699765	12708163	+	4.776	protein_coding	186	219	204	188	251	273	253	339	159	126	128	141	120	164	103	118	88	94
Mouse	ENSMUSG00000004508.7	Gab2	NA	chr7	96730793	96958153	+	6.168	protein_coding	656	759	719	769	822	804	725	1029	1517	1156	1305	1507	1287	1298	742	769	715	760
Mouse	ENSMUSG00000004530.13	Coro1c	NA	chr5	113980497	114046819	-	9.664	protein_coding	1008	1004	1102	1014	1140	1079	1000	1433	1656	1186	1487	1318	1397	1481	1705	1881	1870	1789
Mouse	ENSMUSG00000004535.13	Tax1bp1	NA	chr6	52690714	52743765	+	9.991	protein_coding	2610	2901	2851	2952	3112	3092	2708	3991	3506	2724	3299	3305	3193	3463	3442	3795	3430	3342
Mouse	ENSMUSG00000004540.8	Psg17	NA	chr7	18547862	18555532	-	2.1	protein_coding	3	3	NA	NA	NA	1	2	1	3	2	3	NA	NA	NA	3	4	1	NA
Mouse	ENSMUSG00000004542.16	Psg19	NA	chr7	18523492	18532445	-	3.205	protein_coding	NA	NA	NA	NA	2	NA	NA	NA	NA	NA	1	NA	NA	1	4	1	NA	NA
Mouse	ENSMUSG00000004552.17	Ctse	NA	chr1	131566044	131603243	+	3.17	protein_coding	12	9	34	15	56	42	86	84	7	2	6	8	19	24	3	2	2	24
Mouse	ENSMUSG00000004558.16	Ndrg2	NA	chr14	52142728	52151615	-	3.397	protein_coding	2309	2395	2552	2391	2736	2960	2973	3738	1476	1160	1444	1419	1369	1231	1169	1361	1168	1200
Mouse	ENSMUSG00000004561.15	Mettl17	NA	chr14	52122299	52130496	+	3.97	protein_coding	175	162	150	197	207	210	195	254	146	95	141	129	127	152	100	161	130	135
Mouse	ENSMUSG00000004562.17	Arhgef40	NA	chr14	52222176	52243708	+	10.366	protein_coding	2374	2514	2386	2378	2886	2872	2260	3542	2725	1951	2510	2056	2117	2595	1300	1377	1371	1249
Mouse	ENSMUSG00000004565.16	Pnpla6	NA	chr8	3565384	3594267	+	9.698	protein_coding	1477	1552	1625	1641	1667	1655	1428	2111	1039	804	985	923	901	910	886	1064	877	787
Mouse	ENSMUSG00000004567.17	Mcoln1	NA	chr8	3550457	3565232	+	7.555	protein_coding	763	806	780	824	927	896	744	1079	636	486	627	542	588	575	764	906	715	648
Mouse	ENSMUSG00000004568.14	Arhgef18	NA	chr8	3403415	3506601	+	13.889	protein_coding	819	857	887	787	898	924	881	1195	680	486	628	578	524	659	683	720	663	614
Mouse	ENSMUSG00000004591.17	Pkn2	NA	chr3	142496663	142587765	-	12.877	protein_coding	796	933	862	892	1049	1103	1007	1428	1724	1215	1551	1566	1414	1697	1692	1680	1737	1830
Mouse	ENSMUSG00000004609.12	Cd33	NA	chr7	43173640	43193852	-	7.771	protein_coding	92	78	82	93	178	232	155	226	18	11	15	12	33	34	10	8	9	9
Mouse	ENSMUSG00000004610.5	Etfb	NA	chr7	43093507	43107224	+	1.164	protein_coding	19	24	21	19	22	16	22	19	11	8	15	16	7	13	13	22	24	12
Mouse	ENSMUSG00000004612.10	Nkg7	NA	chr7	43086497	43087673	+	0.914	protein_coding	2	1	4	4	39	33	69	51	NA	NA	NA	4	3	1	NA	NA	NA	2
Mouse	ENSMUSG00000004626.15	Stxbp2	NA	chr8	3680955	3693644	+	4.159	protein_coding	171	188	173	186	240	242	280	302	143	115	127	149	170	187	95	99	115	148
Mouse	ENSMUSG00000004630.19	Pcp2	NA	chr8	3673371	3675545	-	1.828	protein_coding	NA	NA	NA	NA	NA	1	NA	NA	NA	1	NA	NA	NA	1	NA	NA	1	NA
Mouse	ENSMUSG00000004631.16	Sgce	NA	chr6	4674350	4747207	-	10.612	protein_coding	426	508	492	482	605	638	448	770	275	205	259	214	213	277	152	150	147	155
Mouse	ENSMUSG00000004633.18	Chn2	NA	chr6	54016539	54278795	+	5.812	protein_coding	303	323	337	340	353	373	302	419	175	105	153	118	141	126	131	151	147	142
Mouse	ENSMUSG00000004637.16	Wwox	NA	chr8	115166395	116079447	+	10.173	protein_coding	285	333	352	342	369	394	318	478	299	209	277	262	233	266	297	352	335	294
Mouse	ENSMUSG00000004642.14	Slbp	NA	chr5	33792296	33809918	-	6.076	protein_coding	138	167	166	142	185	218	176	201	312	253	275	292	289	317	466	523	536	538
Mouse	ENSMUSG00000004651.7	Tyr	NA	chr7	87073979	87142720	-	7.108	protein_coding	NA	NA	1	NA	NA	NA	NA	2	NA	NA	NA	NA	NA	NA	NA	NA	NA	NA
Mouse	ENSMUSG00000004654.7	Ghrhr	NA	chr6	55353280	55365515	+	3.487	protein_coding	1	NA	2	1	3	5	43	2	NA	1	NA	1	NA	21	1	NA	NA	NA
Mouse	ENSMUSG00000004655.6	Aqp1	NA	chr6	55313417	55325540	+	2.627	protein_coding	905	872	1025	994	749	752	961	954	1051	782	948	976	850	599	973	1052	831	605
Mouse	ENSMUSG00000004661.16	Arid3b	NA	chr9	57697636	57744076	-	7.976	protein_coding	157	149	177	166	174	183	190	255	122	104	129	111	109	126	108	109	108	89
Mouse	ENSMUSG00000004665.11	Cnn2	NA	chr10	79824418	79831896	+	2.46	protein_coding	130	187	196	143	197	245	289	308	136	103	109	155	108	142	90	93	97	110
Mouse	ENSMUSG00000004667.19	Polr2e	NA	chr10	79871783	79875629	-	2.67	protein_coding	335	410	323	354	424	437	310	501	515	349	468	398	385	509	473	546	534	510
Mouse	ENSMUSG00000004668.15	Abca13	NA	chr11	9141942	9634259	+	19.737	protein_coding	116	295	294	112	102	163	115	19	1	7	3	1	NA	5	1	2	5	2
Mouse	ENSMUSG00000004677.18	Myo9b	NA	chr8	71725358	71813357	+	7.496	protein_coding	1984	2145	2069	2053	2470	2629	2411	3248	3484	2496	3087	2949	2918	3331	2808	3041	2922	3065
Mouse	ENSMUSG00000004698.12	Hdac9	NA	chr12	34097579	34967094	-	14.838	protein_coding	890	973	991	941	893	835	709	1012	660	494	641	598	590	403	458	508	406	368
Mouse	ENSMUSG00000004707.15	Ly9	NA	chr1	171416192	171434978	-	3.307	protein_coding	7	7	6	14	69	61	88	108	5	2	4	16	21	17	NA	1	3	12
Mouse	ENSMUSG00000004709.15	Cd244a	NA	chr1	171386761	171437314	+	4.876	protein_coding	2	7	2	4	5	9	15	20	1	3	3	1	7	2	NA	NA	NA	1
Mouse	ENSMUSG00000004730.16	Adgre1	NA	chr17	57665691	57790527	+	3.238	protein_coding	73	68	84	75	237	247	331	376	73	51	82	65	75	166	38	42	86	106
Mouse	ENSMUSG00000004748.6	Mtfp1	NA	chr11	4041480	4045445	-	1.738	protein_coding	96	137	119	136	105	112	108	171	61	39	50	48	36	52	67	55	45	32
Mouse	ENSMUSG00000004768.15	Rab23	NA	chr1	33758968	33781645	+	8.285	protein_coding	265	311	322	303	359	380	316	450	394	317	410	269	341	391	333	413	338	320
Mouse	ENSMUSG00000004771.13	Rab11a	NA	chr9	64622581	64645040	-	2.992	protein_coding	1949	1943	1941	2083	1848	1912	1590	2663	1801	1360	1682	1698	1497	1569	1822	2006	1685	1547
Mouse	ENSMUSG00000004788.12	Eif2b2	NA	chr12	85266255	85273402	+	1.885	protein_coding	292	339	337	340	354	340	311	445	382	263	353	315	311	348	316	337	351	305
Mouse	ENSMUSG00000004789.11	Dlst	NA	chr12	85157607	85181619	+	9.559	protein_coding	1939	2035	2065	2197	2087	2244	1916	2765	2518	1853	2299	2224	2060	2364	2464	2554	2466	2256
Mouse	ENSMUSG00000004791.8	Pgf	NA	chr12	85213409	85224564	-	2.903	protein_coding	89	74	85	82	91	83	90	122	260	138	126	180	174	150	28	33	22	27
Mouse	ENSMUSG00000004798.15	Ulk2	NA	chr11	61666475	61745899	-	5.977	protein_coding	1614	1797	1878	1716	1921	1999	1622	2539	1473	1181	1353	1209	1233	1366	1878	2043	1815	1748
Mouse	ENSMUSG00000004814.11	Ccl24	NA	chr5	135598791	135601903	-	1.295	protein_coding	6	6	4	6	8	4	9	9	3	3	4	2	3	4	2	4	2	1
Mouse	ENSMUSG00000004815.13	Dgkq	NA	chr5	108794559	108817538	-	7.189	protein_coding	656	669	678	673	694	701	607	893	601	462	577	527	473	513	528	600	568	452
Mouse	ENSMUSG00000004821.2	Tmed11	NA	chr5	108925101	108943229	-	0.763	protein_coding	NA	NA	NA	NA	NA	NA	NA	NA	NA	NA	NA	NA	NA	NA	NA	NA	NA	NA
Mouse	ENSMUSG00000004837.3	Grap	NA	chr11	61544091	61563610	+	1.793	protein_coding	26	33	22	24	73	43	64	89	56	50	44	62	45	50	32	25	49	31
Mouse	ENSMUSG00000004842.19	Pou1f1	NA	chr16	65317397	65331891	+	3.891	protein_coding	1	4	12	1	5	30	148	2	NA	2	2	1	1	143	NA	1	NA	NA
Mouse	ENSMUSG00000004843.8	Chmp2b	NA	chr16	65336014	65359612	-	1.928	protein_coding	569	621	616	620	653	668	613	823	646	512	635	632	561	696	497	555	523	497
Mouse	ENSMUSG00000004846.11	Plod3	NA	chr5	137015873	137025502	+	4.519	protein_coding	620	673	703	651	737	825	722	1077	1324	833	1146	1014	964	1184	696	780	734	717
Mouse	ENSMUSG00000004849.15	Ap1s1	NA	chr5	137063847	137074989	-	2.198	protein_coding	695	759	771	738	775	734	640	1030	639	580	626	663	591	612	566	691	533	483
Mouse	ENSMUSG00000004864.14	Mapk13	NA	chr17	28988271	28999207	+	3.15	protein_coding	4	5	6	2	5	5	6	10	12	6	15	9	9	23	4	9	6	6
Mouse	ENSMUSG00000004865.17	Srpk1	NA	chr17	28806622	28841683	-	12.376	protein_coding	954	1018	1001	1012	1073	1118	1110	1438	1797	1298	1592	1532	1457	1590	1477	1739	1653	1532
Mouse	ENSMUSG00000004872.16	Pax3	NA	chr1	78077904	78173771	-	6.187	protein_coding	8	16	3	7	14	12	10	12	4	1	5	2	6	8	7	9	10	14
Mouse	ENSMUSG00000004880.12	Lbr	NA	chr1	181642900	181670611	-	4.761	protein_coding	364	389	425	377	480	501	473	580	650	517	590	554	577	617	683	800	881	851
Mouse	ENSMUSG00000004885.6	Crabp2	NA	chr3	87855973	87860683	+	1.322	protein_coding	43	41	30	31	47	54	47	32	259	245	223	201	258	262	83	103	129	131
Mouse	ENSMUSG00000004891.17	Nes	NA	chr3	87878385	87887758	+	6.416	protein_coding	1884	2198	1854	1841	2297	2254	1678	2741	22167	15593	17617	16720	16350	18192	17384	14984	21568	17067
Mouse	ENSMUSG00000004892.14	Bcan	NA	chr3	87894838	87907537	-	4.064	protein_coding	1377	1356	1453	1467	1410	1509	1280	1978	366	253	317	369	269	365	361	411	283	300
Mouse	ENSMUSG00000004894.11	Hapln2	NA	chr3	87929057	87934890	-	2.371	protein_coding	68	52	58	60	49	94	49	47	26	18	31	4	33	37	4	23	63	25
Mouse	ENSMUSG00000004895.10	Prcc	NA	chr3	87766210	87792915	-	2.099	protein_coding	537	619	579	540	671	612	541	790	683	499	717	592	572	565	550	605	588	555
Mouse	ENSMUSG00000004896.17	Rrnad1	NA	chr3	87829908	87838024	-	6.342	protein_coding	303	348	343	317	419	430	329	537	349	231	307	264	232	310	296	299	267	248
Mouse	ENSMUSG00000004897.17	Hdgf	NA	chr3	87813628	87823439	+	2.873	protein_coding	1033	1188	1142	1090	1166	1265	1091	1568	2308	1620	1984	1986	1796	2061	1286	1385	1327	1281
Mouse	ENSMUSG00000004902.8	Slc25a18	NA	chr6	120750539	120771297	+	1.911	protein_coding	23	28	32	33	35	44	18	39	11	5	6	3	4	8	8	7	11	12
Mouse	ENSMUSG00000004929.13	Thop1	NA	chr10	80905869	80918393	+	5.059	protein_coding	447	519	548	480	495	476	412	656	705	519	633	556	582	619	809	796	811	670
Mouse	ENSMUSG00000004931.12	Apba3	NA	chr10	81102794	81109080	+	2.89	protein_coding	221	223	243	218	261	265	256	332	474	317	394	393	371	399	296	352	315	361
Mouse	ENSMUSG00000004933.18	Matk	NA	chr10	81088769	81099199	+	4.594	protein_coding	41	27	41	49	45	57	42	48	41	26	34	33	43	36	39	44	29	25
Mouse	ENSMUSG00000004934.15	Pias4	NA	chr10	80989100	81003757	-	3.695	protein_coding	350	353	374	348	358	368	317	520	417	291	380	358	349	333	336	373	381	357
Mouse	ENSMUSG00000004936.9	Map2k1	NA	chr9	64093052	64160913	-	3.391	protein_coding	928	1050	1027	1050	1024	1057	893	1352	2230	1587	2029	1920	1882	1976	1999	2245	2105	1989
Mouse	ENSMUSG00000004937.7	Sgta	NA	chr10	80879909	80896015	-	2.876	protein_coding	941	957	949	960	1012	1021	945	1317	1029	729	996	890	892	958	834	824	819	836
Mouse	ENSMUSG00000004939.8	Nmrk2	NA	chr10	81034004	81037885	-	1.854	protein_coding	2	NA	2	NA	NA	7	15	5	NA	5	NA	NA	NA	2	1	1	4	NA
Mouse	ENSMUSG00000004945.16	Tmem242	NA	chr17	5461145	5490534	-	1.837	protein_coding	340	412	373	357	378	384	315	492	307	266	310	284	235	326	286	342	279	262
Mouse	ENSMUSG00000004947.16	Dtx2	NA	chr5	136023654	136061726	+	7.032	protein_coding	326	355	366	325	426	452	342	563	617	424	572	563	471	547	492	466	499	464
Mouse	ENSMUSG00000004948.13	Zp3	NA	chr5	136008953	136017478	+	1.323	protein_coding	NA	2	2	1	NA	NA	NA	NA	NA	1	1	1	1	1	3	3	NA	1
Mouse	ENSMUSG00000004951.11	Hspb1	NA	chr5	135916773	135918417	+	1.031	protein_coding	1131	1172	1245	1182	1257	1250	1059	1562	860	797	856	859	719	737	1085	1102	983	928
Mouse	ENSMUSG00000004952.14	Rasa4	NA	chr5	136112770	136140714	+	7.485	protein_coding	354	394	371	388	419	460	581	662	369	303	396	373	357	448	321	327	320	305
Mouse	ENSMUSG00000004961.8	Syt5	NA	chr7	4542764	4550540	-	2.38	protein_coding	241	250	257	260	214	194	198	277	454	373	463	414	390	314	376	462	373	229
Mouse	ENSMUSG00000004980.17	Hnrnpa2b1	NA	chr6	51437912	51446874	-	6.584	protein_coding	2100	2361	2203	2262	2658	2888	2581	3545	5660	4091	5226	5030	4695	5627	5380	5727	5973	6009
Mouse	ENSMUSG00000004988.10	Fxyd4	NA	chr6	117910520	117914653	-	1.957	protein_coding	NA	NA	1	1	NA	NA	NA	NA	1	1	1	NA	NA	NA	1	1	2	NA
Mouse	ENSMUSG00000004994.13	Ccdc130	NA	chr8	84984424	84997009	-	2.694	protein_coding	138	142	149	144	163	157	171	190	163	133	130	131	118	155	108	112	118	111
Mouse	ENSMUSG00000004996.10	Mri1	NA	chr8	84976535	84983955	-	3.273	protein_coding	100	130	128	135	129	129	111	165	146	73	123	101	108	117	95	102	109	81
Mouse	ENSMUSG00000005034.16	Prkacb	NA	chr3	146435329	146518745	-	8.772	protein_coding	3328	3698	3691	3518	3452	3513	2921	4509	2663	2107	2535	2523	2268	2174	2529	2981	2380	1987
Mouse	ENSMUSG00000005043.14	Sgsh	NA	chr11	119234251	119246362	-	4.414	protein_coding	204	229	253	255	314	266	276	385	108	90	119	105	109	121	115	122	119	88
Mouse	ENSMUSG00000005045.17	Chd5	NA	chr4	152423108	152474651	+	9.583	protein_coding	1079	1140	1096	1109	1001	1022	921	1253	861	793	938	973	848	900	800	954	753	556
Mouse	ENSMUSG00000005054.8	Cstb	NA	chr10	78261503	78263456	+	0.603	protein_coding	137	145	157	147	175	210	152	238	573	428	476	503	491	534	269	258	276	316
Mouse	ENSMUSG00000005057.14	Sh2b2	NA	chr5	136247001	136275410	-	5.406	protein_coding	43	43	57	40	55	66	71	96	145	96	143	146	142	132	184	237	216	205
Mouse	ENSMUSG00000005069.13	Pex5	NA	chr6	124373775	124392026	-	3.943	protein_coding	404	429	474	451	437	484	460	607	923	675	828	812	751	793	666	831	640	621
Mouse	ENSMUSG00000005078.17	Jkamp	NA	chr12	72132363	72148235	+	2.692	protein_coding	544	552	551	571	574	576	453	759	419	350	390	389	364	373	476	489	460	460
Mouse	ENSMUSG00000005087.18	Cd44	NA	chr2	102641486	102732010	-	6.776	protein_coding	900	942	926	939	933	1010	1068	1302	7799	5116	6109	6583	6205	5990	7579	8260	7404	7418
Mouse	ENSMUSG00000005089.16	Slc1a2	NA	chr2	102489004	102621129	+	13.133	protein_coding	627	652	690	569	557	1184	675	849	165	104	154	147	169	260	111	132	184	143
Mouse	ENSMUSG00000005102.14	Eif2ak4	NA	chr2	118219099	118305715	+	7.457	protein_coding	465	485	502	515	550	558	456	700	727	476	642	590	580	696	635	743	657	648
Mouse	ENSMUSG00000005103.13	Wdr1	NA	chr5	38684156	38720564	-	8.899	protein_coding	2695	2823	2967	2726	3040	2967	2656	3841	4991	3836	4730	4464	4048	4215	4196	4443	4143	3623
Mouse	ENSMUSG00000005107.14	Slc2a9	NA	chr5	38506616	38660486	-	5.083	protein_coding	49	58	43	47	54	66	66	91	47	43	55	47	41	47	37	36	39	39
Mouse	ENSMUSG00000005124.11	Ccn4	NA	chr15	66763169	66795050	+	5.565	protein_coding	176	182	165	159	229	216	124	225	580	352	441	403	376	418	205	184	247	197
Mouse	ENSMUSG00000005125.14	Ndrg1	NA	chr15	66801167	66841489	-	6.596	protein_coding	10629	12310	11253	10911	13995	14027	9982	16141	8523	5644	7495	7293	6592	7318	7044	7735	7404	9147
Mouse	ENSMUSG00000005131.5	4930550C14Rik	NA	chr9	53313625	53345702	+	3.539	protein_coding	10	12	8	11	8	13	10	8	6	8	8	6	7	5	4	5	5	7
Mouse	ENSMUSG00000005142.11	Man2b1	NA	chr8	85809899	85824911	+	8.026	protein_coding	435	437	517	450	716	799	810	933	349	244	313	324	370	438	447	449	504	695
Mouse	ENSMUSG00000005148.9	Klf5	NA	chr14	99536127	99552472	+	5.201	protein_coding	446	553	508	506	479	570	496	584	767	518	721	684	614	578	624	619	618	574
Mouse	ENSMUSG00000005150.17	Wdr83	NA	chr8	85801664	85807935	-	2.818	protein_coding	131	119	131	127	157	134	131	177	131	93	109	96	80	105	104	102	100	106
Mouse	ENSMUSG00000005161.16	Prdx2	NA	chr8	85696216	85701463	+	3.05	protein_coding	2304	2330	2334	2312	2268	2199	1943	3057	1805	1538	1659	1581	1452	1541	1841	2055	1785	1316
Mouse	ENSMUSG00000005198.16	Polr2a	NA	chr11	69624823	69649463	-	7.067	protein_coding	2105	2211	2203	2101	2368	2307	2022	2801	2532	1715	2193	1781	1871	2455	4556	4625	5081	4610
Mouse	ENSMUSG00000005202.3	Shbg	NA	chr11	69505630	69508731	-	1.506	protein_coding	1	1	NA	3	3	1	NA	2	NA	1	NA	1	NA	1	NA	2	1	1
Mouse	ENSMUSG00000005204.13	Senp3	NA	chr11	69563941	69572910	-	3.632	protein_coding	747	814	826	789	842	890	766	1147	878	691	848	766	734	799	673	706	660	640
Mouse	ENSMUSG00000005220.11	Corin	NA	chr5	72457368	72661816	-	5.4	protein_coding	1	1	3	5	7	9	5	6	2	NA	NA	5	1	4	8	1	1	4
Mouse	ENSMUSG00000005225.16	Plekha8	NA	chr6	54572096	54622824	+	7.005	protein_coding	455	453	503	449	486	480	412	655	583	368	492	468	458	539	612	676	686	646
Mouse	ENSMUSG00000005232.12	G6pc2	NA	chr2	69041417	69058185	+	1.974	protein_coding	NA	NA	NA	NA	NA	NA	NA	NA	NA	NA	1	NA	NA	NA	3	8	3	3
Mouse	ENSMUSG00000005233.17	Spc25	NA	chr2	69024239	69036538	-	3.188	protein_coding	7	7	2	9	4	10	14	17	7	4	6	2	5	3	6	6	4	5
Mouse	ENSMUSG00000005237.15	Dnah2	NA	chr11	69311635	69439936	-	14.968	protein_coding	54	90	60	93	64	110	66	104	61	29	58	40	49	56	41	57	50	42
Mouse	ENSMUSG00000005251.16	Ripk4	NA	chr16	97543133	97564987	-	3.591	protein_coding	64	65	57	72	78	61	69	87	31	17	20	26	13	112	35	26	35	12
Mouse	ENSMUSG00000005262.14	Ufd1	NA	chr16	18630529	18654011	+	4.336	protein_coding	640	775	717	753	738	793	749	946	961	680	873	782	804	908	769	889	827	718
Mouse	ENSMUSG00000005267.14	Zfp287	NA	chr11	62591182	62622731	-	7.632	protein_coding	276	320	281	256	287	321	264	421	267	213	255	239	254	262	261	303	259	249
Mouse	ENSMUSG00000005268.21	Prlr	NA	chr15	10177324	10349266	+	15.339	protein_coding	35	24	44	45	32	40	72	50	24	18	26	18	19	73	25	25	14	20
Mouse	ENSMUSG00000005299.7	Letm1	NA	chr5	33897017	33940161	-	9.65	protein_coding	922	938	946	979	958	954	797	1243	992	766	967	814	808	866	879	940	878	708
Mouse	ENSMUSG00000005312.16	Ubqln1	NA	chr13	58323970	58363467	-	4.406	protein_coding	2775	2767	2724	2920	2887	3013	2455	3632	3363	2442	3044	2735	2649	2860	2949	3091	2828	2573
Mouse	ENSMUSG00000005320.10	Fgfr4	NA	chr13	55300453	55316572	+	3.542	protein_coding	6	3	6	1	2	3	4	2	3	2	7	5	1	4	9	8	10	9
Mouse	ENSMUSG00000005338.15	Cadm3	NA	chr1	173160825	173195261	-	7.248	protein_coding	9677	10037	9893	9932	9679	9530	7773	12401	6445	5296	6329	5690	5538	5270	8120	9174	8281	6815
Mouse	ENSMUSG00000005339.11	Fcer1a	NA	chr1	173048851	173054781	-	0.998	protein_coding	1	1	1	3	NA	NA	2	1	NA	NA	NA	NA	1	2	4	8	3	1
Mouse	ENSMUSG00000005354.17	Txn2	NA	chr15	77799247	77813206	-	4.208	protein_coding	596	612	614	674	639	660	620	896	798	663	738	752	700	811	714	762	718	663
Mouse	ENSMUSG00000005355.10	Casp14	NA	chr10	78547825	78554128	-	2.394	protein_coding	NA	NA	NA	NA	NA	NA	NA	NA	NA	NA	NA	NA	NA	NA	NA	NA	NA	NA
Mouse	ENSMUSG00000005357.10	Slc1a6	NA	chr10	78616330	78650599	+	2.152	protein_coding	28	33	28	37	36	26	27	27	17	22	31	32	26	21	25	27	26	14
Mouse	ENSMUSG00000005360.15	Slc1a3	NA	chr15	8663608	8740248	-	8.537	protein_coding	347	389	426	378	433	540	417	621	242	145	209	195	192	217	132	147	130	152
Mouse	ENSMUSG00000005362.15	Crbn	NA	chr6	106757162	106777038	-	6.982	protein_coding	1412	1411	1470	1528	1489	1575	1372	1963	1025	814	1081	1025	909	1014	985	1192	964	924
Mouse	ENSMUSG00000005364.12	Il5ra	NA	chr6	106687318	106725998	-	3.575	protein_coding	1	NA	2	NA	1	1	NA	2	NA	1	NA	NA	NA	NA	NA	1	2	1
Mouse	ENSMUSG00000005370.5	Msh6	NA	chr17	88282490	88298320	+	4.346	protein_coding	279	328	327	361	432	354	328	470	497	403	464	452	409	493	639	702	703	615
Mouse	ENSMUSG00000005371.16	Fbxo11	NA	chr17	88298287	88372719	-	4.397	protein_coding	1543	1746	1681	1648	1698	1717	1512	2227	1868	1448	1845	1772	1673	1832	2025	2300	2071	1876
Mouse	ENSMUSG00000005373.14	Mlxipl	NA	chr5	135118744	135167236	+	5.538	protein_coding	26	32	46	31	28	37	88	44	3	8	15	6	5	18	30	23	47	34
Mouse	ENSMUSG00000005374.14	Tbl2	NA	chr5	135178511	135194614	+	7.855	protein_coding	489	504	536	529	496	574	508	807	785	570	696	715	690	744	799	825	837	825
Mouse	ENSMUSG00000005378.18	Bud23	NA	chr5	135081811	135093813	-	3.386	protein_coding	168	166	197	210	198	210	171	255	320	212	279	248	245	282	280	278	280	258
Mouse	ENSMUSG00000005397.9	Nid1	NA	chr13	13612136	13686854	+	6.943	protein_coding	2848	3316	3165	2949	4629	4880	4012	5970	1676	1028	1471	1269	1334	1573	909	985	982	1101
Mouse	ENSMUSG00000005410.7	Mcm5	NA	chr8	75836197	75855067	+	3.993	protein_coding	55	58	62	44	69	77	105	77	76	38	73	54	50	75	45	46	61	63
Mouse	ENSMUSG00000005413.9	Hmox1	NA	chr8	75820249	75827217	+	1.751	protein_coding	197	232	179	171	234	223	184	300	2253	1599	1915	2305	2138	2444	1874	1787	2161	2414
Mouse	ENSMUSG00000005417.18	Mprip	NA	chr11	59552131	59671686	+	13.327	protein_coding	5673	6121	6025	5963	6479	6390	5359	7849	7169	5425	6690	5909	5823	6427	7089	7695	7322	6604
Mouse	ENSMUSG00000005442.14	Cic	NA	chr7	24967129	24993584	+	10.294	protein_coding	3988	4180	4079	4056	4384	4451	3877	5676	4603	3266	4121	3850	3815	4021	3506	3516	3628	3417
Mouse	ENSMUSG00000005447.13	Pafah1b3	NA	chr7	24994474	24997411	-	2.107	protein_coding	119	120	130	121	112	119	153	164	155	116	149	140	142	129	99	142	98	80
Mouse	ENSMUSG00000005465.10	Il27ra	NA	chr8	84756923	84769218	-	3.495	protein_coding	1	5	5	11	39	45	80	74	5	5	8	19	13	13	1	2	5	9
Mouse	ENSMUSG00000005469.11	Prkaca	NA	chr8	84699622	84723072	+	2.488	protein_coding	2547	2690	2831	2751	2661	2566	2278	3565	1552	1254	1420	1402	1266	1359	1713	1933	1728	1430
Mouse	ENSMUSG00000005470.9	Asf1b	NA	chr8	84682136	84696826	+	2.338	protein_coding	8	12	11	3	8	8	17	12	19	11	9	6	12	8	12	21	13	20
Mouse	ENSMUSG00000005474.10	Myl10	NA	chr5	136722000	136729948	+	1.203	protein_coding	NA	1	NA	NA	NA	NA	6	NA	NA	NA	NA	NA	NA	NA	NA	NA	NA	NA
Mouse	ENSMUSG00000005481.19	Ddx39a	NA	chr8	84441806	84453521	+	5.155	protein_coding	90	94	116	88	115	151	110	188	379	271	346	325	312	363	292	338	369	333
Mouse	ENSMUSG00000005483.11	Dnajb1	NA	chr8	84334822	84339282	+	3.204	protein_coding	499	562	559	534	809	838	709	930	1127	849	1191	1089	1040	1171	1661	1962	1971	2170
Mouse	ENSMUSG00000005493.16	Msh4	NA	chr3	153562786	153611775	-	6.895	protein_coding	8	8	3	9	10	6	4	16	38	21	23	25	15	24	44	45	53	39
Mouse	ENSMUSG00000005501.15	Usp40	NA	chr1	87872841	87936273	-	11.871	protein_coding	529	562	617	612	657	669	624	919	546	341	438	403	398	541	254	287	259	249
Mouse	ENSMUSG00000005503.9	Evx1	NA	chr6	52290483	52295363	+	2.877	protein_coding	NA	1	NA	NA	NA	NA	NA	NA	NA	NA	NA	NA	NA	NA	NA	NA	NA	NA
Mouse	ENSMUSG00000005505.13	Kbtbd4	NA	chr2	90735084	90741970	+	3.139	protein_coding	149	152	149	191	170	183	151	234	126	98	117	139	100	142	80	79	65	78
Mouse	ENSMUSG00000005506.17	Celf1	NA	chr2	90770727	90849842	+	8.446	protein_coding	1378	1568	1506	1440	1729	1790	1632	2234	2404	1767	2240	1999	2021	2394	2330	2341	2361	2426
Mouse	ENSMUSG00000005510.10	Ndufs3	NA	chr2	90724978	90735171	-	2.178	protein_coding	446	416	475	475	512	477	426	587	403	306	391	333	351	374	346	455	374	342
Mouse	ENSMUSG00000005514.15	Por	NA	chr5	135698887	135764180	+	4.021	protein_coding	725	798	882	780	748	851	706	941	2542	1690	2014	2139	1971	2092	2350	2422	2617	2579
Mouse	ENSMUSG00000005533.11	Igf1r	NA	chr7	67602575	67883416	+	16.791	protein_coding	2631	2949	2814	2828	2830	2889	2673	3520	2492	1870	2330	2272	2053	2553	2276	2449	2071	2093
Mouse	ENSMUSG00000005534.11	Insr	NA	chr8	3172061	3329617	-	13.746	protein_coding	1382	1544	1554	1409	1660	1752	1599	2021	1457	1098	1270	1384	1200	1411	1290	1339	1274	1200
Mouse	ENSMUSG00000005540.11	Fcer2a	NA	chr8	3731737	3744175	-	3.092	protein_coding	1	NA	1	2	2	2	7	3	1	NA	NA	NA	1	NA	NA	NA	NA	NA
Mouse	ENSMUSG00000005547.15	Cyp2a5	NA	chr7	26534730	26542973	+	2.073	protein_coding	217	508	480	307	194	216	184	58	NA	NA	NA	NA	NA	NA	NA	NA	NA	NA
Mouse	ENSMUSG00000005553.15	Atp4a	NA	chr7	30411634	30424959	+	3.761	protein_coding	3	1	2	1	1	5	3	NA	1	1	4	1	1	3	5	3	7	3
Mouse	ENSMUSG00000005566.15	Trim28	NA	chr7	12733041	12764962	+	4.158	protein_coding	944	1083	1104	985	1204	1115	1042	1427	1786	1297	1632	1483	1459	1657	1951	2095	2107	2099
Mouse	ENSMUSG00000005575.17	Ube2m	NA	chr7	12769047	12772202	-	2.357	protein_coding	1173	1187	1270	1265	1245	1298	1066	1496	1344	997	1277	1143	1185	1161	1144	1179	1150	1049
Mouse	ENSMUSG00000005580.12	Adcy9	NA	chr16	4105393	4238362	-	5.197	protein_coding	902	923	993	982	1044	927	854	1273	512	363	471	463	383	417	565	591	562	470
Mouse	ENSMUSG00000005583.17	Mef2c	NA	chr13	83652153	83815199	+	15.715	protein_coding	961	1072	1124	1117	1086	1144	1315	1513	394	312	364	382	314	363	352	385	338	309
Mouse	ENSMUSG00000005609.17	Ctr9	NA	chr7	110628158	110655584	+	8	protein_coding	863	807	886	799	895	952	817	1125	1054	798	950	913	879	972	1441	1506	1484	1388
Mouse	ENSMUSG00000005610.18	Eif4g2	NA	chr7	110666957	110682237	-	10.166	protein_coding	10750	11613	11870	11488	11877	12035	10481	15699	16682	12354	15018	14431	13977	15180	17992	19569	18973	17989
Mouse	ENSMUSG00000005611.16	Irag1	NA	chr7	110467473	110581668	-	6.827	protein_coding	141	174	170	158	159	159	245	191	43	24	40	31	16	20	23	42	23	23
Mouse	ENSMUSG00000005615.16	Pcyt1a	NA	chr16	32249739	32293888	+	7.412	protein_coding	1188	1287	1271	1318	1353	1328	1145	1794	1574	1241	1477	1370	1343	1484	1525	1658	1586	1467
Mouse	ENSMUSG00000005621.12	Zfp592	NA	chr7	80643429	80694912	+	7.412	protein_coding	752	876	842	822	989	1010	872	1346	1185	828	1135	945	979	1086	852	948	843	827
Mouse	ENSMUSG00000005625.16	Psmd4	NA	chr3	94940005	94949925	-	2.808	protein_coding	841	846	860	869	852	856	752	1155	1175	880	1128	1137	1028	1127	1134	1221	1158	1047
Mouse	ENSMUSG00000005628.13	Tmod4	NA	chr3	95031787	95036520	+	1.717	protein_coding	23	33	37	34	39	37	80	49	9	11	17	15	13	20	11	11	13	17
Mouse	ENSMUSG00000005640.12	Insrr	NA	chr3	87704258	87723408	+	5.714	protein_coding	86	82	73	87	92	105	94	104	57	70	76	54	51	59	75	74	61	46
Mouse	ENSMUSG00000005649.18	Cabp5	NA	chr7	13132057	13142812	+	2.526	protein_coding	6	6	2	2	1	NA	2	5	2	1	1	3	1	1	NA	1	1	2
Mouse	ENSMUSG00000005656.10	Snx6	NA	chr12	54793134	54842488	-	2.998	protein_coding	802	886	921	844	868	952	804	1192	1009	708	919	863	855	817	833	987	838	802
Mouse	ENSMUSG00000005667.9	Mthfd2	NA	chr6	83282673	83302890	-	3.487	protein_coding	207	223	224	212	232	215	197	276	937	750	903	926	894	1060	809	836	890	862
Mouse	ENSMUSG00000005672.13	Kit	NA	chr5	75735576	75817382	+	8.911	protein_coding	855	894	903	884	1019	912	875	1344	930	701	921	851	819	831	703	777	665	640
Mouse	ENSMUSG00000005674.10	Tomm40l	NA	chr1	171043580	171050083	-	5.135	protein_coding	400	416	385	405	420	413	394	562	367	288	370	313	294	345	248	274	232	201
Mouse	ENSMUSG00000005677.15	Nr1i3	NA	chr1	171041539	171048270	+	4.414	protein_coding	11	8	10	6	10	12	10	5	3	4	1	7	4	3	8	12	10	6
Mouse	ENSMUSG00000005681.13	Apoa2	NA	chr1	171052623	171053948	+	0.537	protein_coding	NA	NA	NA	NA	NA	NA	NA	NA	NA	NA	NA	1	2	NA	1	NA	NA	NA
Mouse	ENSMUSG00000005682.10	Pan2	NA	chr10	128139204	128157227	+	8.472	protein_coding	488	451	515	486	558	566	517	712	471	406	504	508	453	573	362	371	407	395
Mouse	ENSMUSG00000005683.9	Cs	NA	chr10	128173603	128198348	+	5.779	protein_coding	2720	2990	2980	2992	2932	2872	2680	3837	2561	1969	2507	2268	2218	2310	2590	2868	2694	2310
Mouse	ENSMUSG00000005686.18	Ampd3	NA	chr7	110367413	110411612	+	5.627	protein_coding	566	647	562	669	633	673	572	787	1176	896	1057	1301	978	931	495	460	354	322
Mouse	ENSMUSG00000005687.15	Bcas2	NA	chr3	103078971	103086482	+	4.39	protein_coding	291	350	307	353	387	372	337	449	479	382	433	427	376	447	396	515	475	438
Mouse	ENSMUSG00000005696.12	Sh2d1a	NA	chrX	41591330	41618207	+	5.505	protein_coding	NA	NA	1	NA	4	4	9	8	NA	NA	NA	2	1	2	2	NA	NA	2
Mouse	ENSMUSG00000005698.16	Ctcf	NA	chr8	106363200	106409554	+	4.86	protein_coding	595	642	700	701	710	743	703	969	1047	698	897	822	815	1000	915	954	907	946
Mouse	ENSMUSG00000005699.17	Pard6a	NA	chr8	106427780	106430128	+	1.582	protein_coding	94	92	95	101	106	103	81	138	84	62	87	76	64	85	92	78	72	83
Mouse	ENSMUSG00000005705.11	Agrp	NA	chr8	106293330	106364025	-	1.013	protein_coding	1	1	2	2	NA	1	3	4	2	1	1	2	3	NA	3	1	2	3
Mouse	ENSMUSG00000005716.17	Pvalb	NA	chr15	78075314	78090600	-	1.041	protein_coding	429	455	537	466	441	466	882	736	147	134	150	124	131	163	205	204	200	104
Mouse	ENSMUSG00000005718.9	Tfap4	NA	chr16	4362525	4377718	-	2.541	protein_coding	80	101	68	88	97	104	93	121	102	59	103	70	68	99	54	56	46	61
Mouse	ENSMUSG00000005732.15	Ranbp1	NA	chr16	18057648	18066596	-	1.666	protein_coding	176	190	200	203	197	240	205	250	596	379	544	483	481	519	411	411	428	437
Mouse	ENSMUSG00000005763.16	Cd247	NA	chr1	165616250	165704846	+	5.329	protein_coding	1	2	4	4	13	22	35	34	3	NA	NA	12	5	14	2	1	5	6
Mouse	ENSMUSG00000005774.13	Rfx5	NA	chr3	94861386	94868872	+	5.497	protein_coding	153	185	182	156	206	211	265	306	181	131	155	155	158	195	85	82	58	72
Mouse	ENSMUSG00000005779.13	Psmb4	NA	chr3	94791404	94794272	-	1.951	protein_coding	837	898	865	939	918	942	853	1225	1100	726	918	926	855	967	920	1098	1006	852
Mouse	ENSMUSG00000005800.4	Mmp8	NA	chr9	7558457	7568486	+	2.425	protein_coding	2	NA	4	4	NA	1	1	2	NA	1	1	6	NA	2	NA	NA	NA	NA
Mouse	ENSMUSG00000005802.13	Slc30a4	NA	chr2	122523153	122544583	-	5.482	protein_coding	340	436	402	385	435	445	382	604	1030	679	881	783	806	943	866	949	917	884
Mouse	ENSMUSG00000005803.15	Sqor	NA	chr2	122607157	122651489	+	4.084	protein_coding	54	96	59	61	80	96	84	97	42	36	25	34	40	59	42	32	37	57
Mouse	ENSMUSG00000005804.15	Bloc1s6	NA	chr2	122580423	122591395	+	3.899	protein_coding	333	377	364	377	396	415	355	529	316	240	277	285	280	323	251	288	214	211
Mouse	ENSMUSG00000005813.13	Metap1	NA	chr3	138164717	138195276	-	7	protein_coding	601	606	592	647	704	749	583	849	946	754	910	950	874	998	985	1138	1062	909
Mouse	ENSMUSG00000005823.10	Gpr108	NA	chr17	57541635	57555446	-	2.862	protein_coding	511	549	555	560	617	650	628	839	457	387	373	400	356	442	343	386	357	330
Mouse	ENSMUSG00000005824.8	Tnfsf14	NA	chr17	57496492	57501177	-	1.847	protein_coding	NA	NA	NA	2	3	NA	9	12	2	1	NA	2	4	10	NA	NA	1	3
Mouse	ENSMUSG00000005836.11	Gata6	NA	chr18	11052064	11085635	+	6.508	protein_coding	4	9	25	11	15	13	12	4	10	6	10	6	7	6	10	14	15	21
Mouse	ENSMUSG00000005846.13	Rsl1d1	NA	chr16	11010834	11021195	-	2.258	protein_coding	363	360	369	369	436	399	396	530	1206	831	1039	1018	949	1171	919	900	1020	1012
Mouse	ENSMUSG00000005864.8	Cnga2	NA	chrX	71035455	71053824	+	3.095	protein_coding	51	172	158	40	84	83	54	20	4	3	2	2	1	3	1	NA	1	NA
Mouse	ENSMUSG00000005871.16	Apc	NA	chr18	34353977	34455605	+	16.116	protein_coding	9146	9697	9919	10129	9909	9569	7843	12577	21079	14976	18080	16612	16241	17101	15638	16901	16231	14219
Mouse	ENSMUSG00000005873.7	Reep5	NA	chr18	34477938	34507123	-	3.151	protein_coding	11148	11496	11897	12184	11053	10943	8572	14075	8763	7448	8913	8506	7609	6856	9556	11067	9113	6866
Mouse	ENSMUSG00000005881.14	Ergic3	NA	chr2	155849965	155860199	+	2.121	protein_coding	611	691	648	744	777	777	743	1012	496	367	431	393	398	501	425	414	369	392
Mouse	ENSMUSG00000005882.19	Uqcc1	NA	chr2	155688814	155772230	-	6.044	protein_coding	438	469	416	453	465	465	420	589	403	339	407	370	311	374	375	436	355	313
Mouse	ENSMUSG00000005883.16	Spo11	NA	chr2	172819493	172835369	+	3.921	protein_coding	4	3	1	1	5	4	6	3	NA	NA	NA	1	NA	NA	NA	NA	1	NA
Mouse	ENSMUSG00000005886.15	Ncoa2	NA	chr1	13209329	13444307	-	15.642	protein_coding	2132	2238	2364	2236	2402	2464	2131	3153	1846	1462	1745	1663	1599	1648	1422	1623	1405	1286
Mouse	ENSMUSG00000005891.8	Prl4a1	NA	chr13	28200195	28207542	+	0.876	protein_coding	NA	NA	NA	NA	NA	NA	NA	NA	NA	NA	NA	NA	NA	NA	NA	NA	NA	NA
Mouse	ENSMUSG00000005892.5	Trh	NA	chr6	92219042	92221631	-	1.384	protein_coding	1	NA	NA	NA	NA	NA	NA	NA	8	5	5	10	5	2	9	5	15	17
Mouse	ENSMUSG00000005893.15	Nr2c2	NA	chr6	92068371	92151275	+	14.935	protein_coding	1734	1827	1839	1825	1928	1985	1663	2511	1475	1108	1374	1407	1237	1393	1358	1554	1274	1274
Mouse	ENSMUSG00000005897.15	Nr2c1	NA	chr10	93983885	94033073	+	4.607	protein_coding	245	258	249	281	287	300	253	330	202	128	187	146	154	207	129	146	123	130
Mouse	ENSMUSG00000005899.15	Smpd4	NA	chr16	17437218	17462692	+	9.034	protein_coding	515	521	517	550	584	561	497	732	430	318	406	359	345	403	351	345	308	272
Mouse	ENSMUSG00000005907.15	Pex1	NA	chr5	3646066	3687232	+	10.356	protein_coding	307	268	330	295	337	349	297	438	268	214	275	251	206	274	298	316	310	274
Mouse	ENSMUSG00000005917.16	Otx1	NA	chr11	21944764	21952897	-	5.422	protein_coding	9	22	10	7	6	4	6	2	NA	NA	3	1	3	4	1	1	NA	4
Mouse	ENSMUSG00000005936.20	Kctd20	NA	chr17	29170924	29188523	+	7.821	protein_coding	1198	1303	1284	1279	1335	1359	1075	1771	1436	1033	1264	1171	1161	1215	1064	1187	1161	1055
Mouse	ENSMUSG00000005947.12	Itgae	NA	chr11	72981409	73038272	+	4.581	protein_coding	10	7	16	12	33	48	63	71	8	5	6	8	10	9	22	20	24	12
Mouse	ENSMUSG00000005949.10	Ctns	NA	chr11	73074422	73089868	-	3.391	protein_coding	375	449	470	437	542	574	411	774	251	214	263	221	245	312	233	267	234	262
Mouse	ENSMUSG00000005950.15	P2rx5	NA	chr11	73051247	73063511	+	2.395	protein_coding	125	113	142	136	154	148	153	197	47	36	47	51	49	50	56	62	70	30
Mouse	ENSMUSG00000005951.14	Shpk	NA	chr11	73090286	73115337	+	2.985	protein_coding	216	267	271	270	330	315	244	396	72	58	77	70	69	88	80	100	94	99
Mouse	ENSMUSG00000005952.16	Trpv1	NA	chr11	73125118	73152068	+	3.681	protein_coding	527	577	640	613	535	569	469	743	801	711	861	818	773	579	650	887	677	547
Mouse	ENSMUSG00000005958.16	Ephb3	NA	chr16	21023505	21042055	+	6.641	protein_coding	286	285	327	278	348	388	236	424	249	152	206	213	165	219	593	627	610	580
Mouse	ENSMUSG00000005968.15	Tuft1	NA	chr3	94520064	94566179	-	3.117	protein_coding	27	32	53	34	44	37	46	49	65	81	90	73	73	77	104	137	124	102
Mouse	ENSMUSG00000005973.7	Rcn1	NA	chr2	105216636	105229664	-	3.196	protein_coding	564	640	573	579	780	790	732	975	838	549	712	734	688	970	650	654	653	758
Mouse	ENSMUSG00000005980.16	Dnase1	NA	chr16	3854806	3857888	+	3.083	protein_coding	13	64	3	NA	26	15	6	NA	2	NA	NA	1	NA	NA	NA	NA	NA	NA
Mouse	ENSMUSG00000005981.12	Trap1	NA	chr16	3857835	3895691	-	2.573	protein_coding	832	920	846	866	919	949	830	1291	890	630	809	776	702	752	1003	1102	1074	927
Mouse	ENSMUSG00000005982.15	Naa60	NA	chr16	3690239	3722634	+	3.765	protein_coding	577	680	666	685	757	721	573	931	438	320	402	395	364	368	407	429	347	323
Mouse	ENSMUSG00000005983.16	1700037C18Rik	NA	chr16	3713043	3726553	-	3.227	protein_coding	30	28	30	38	46	29	37	30	29	25	39	25	20	25	28	31	23	22
Mouse	ENSMUSG00000005986.17	Ankrd13d	NA	chr19	4320208	4333165	-	2.46	protein_coding	729	705	724	702	584	670	572	799	436	404	482	432	380	285	526	563	419	335
Mouse	ENSMUSG00000005994.15	Tyrp1	NA	chr4	80752360	80769956	+	2.828	protein_coding	167	206	166	164	230	263	214	291	38	10	41	40	33	27	26	31	11	37
Mouse	ENSMUSG00000006005.19	Tpr	NA	chr1	150268589	150325686	+	10.496	protein_coding	2130	2455	2355	2326	2525	2696	2423	3416	4105	2993	3742	3526	3380	3909	3790	4086	4132	3905
Mouse	ENSMUSG00000006007.15	Pdc	NA	chr1	150195168	150209657	+	3.35	protein_coding	NA	NA	NA	NA	NA	NA	NA	NA	NA	NA	NA	NA	NA	1	NA	1	NA	NA
Mouse	ENSMUSG00000006010.15	Odr4	NA	chr1	150237056	150268831	-	4.1	protein_coding	706	787	816	783	788	883	712	1054	722	623	683	666	601	675	675	675	556	614
Mouse	ENSMUSG00000006014.17	Prg4	NA	chr1	150325163	150341916	-	4.28	protein_coding	38	44	15	19	38	50	48	31	101	65	58	40	15	36	4	13	24	37
Mouse	ENSMUSG00000006019.16	Dhx34	NA	chr7	15931072	15955962	-	4.596	protein_coding	247	294	284	268	302	302	276	384	195	150	168	173	147	193	120	136	141	134
Mouse	ENSMUSG00000006021.6	Kptn	NA	chr7	15853820	15861441	+	3.341	protein_coding	122	150	166	125	161	182	147	172	125	88	126	101	114	101	137	137	144	108
Mouse	ENSMUSG00000006024.14	Napa	NA	chr7	15832383	15851900	+	3.786	protein_coding	2554	2577	2668	2646	2735	2671	2176	3484	2363	1820	2280	2227	2038	2087	2430	2792	2539	2066
Mouse	ENSMUSG00000006050.13	Sra1	NA	chr18	36799734	36803868	-	2.279	protein_coding	180	165	186	162	203	209	204	267	382	284	294	320	292	368	269	327	298	281
Mouse	ENSMUSG00000006056.14	Calcoco2	NA	chr11	95990152	96002790	-	1.621	protein_coding	4	5	6	4	7	NA	3	5	NA	NA	1	1	2	2	2	3	1	2
Mouse	ENSMUSG00000006057.16	Atp5g1	NA	chr11	95959678	95966496	-	4.912	protein_coding	545	592	623	622	631	671	579	777	507	393	490	432	475	520	496	551	470	438
Mouse	ENSMUSG00000006058.11	Snf8	NA	chr11	95925711	95938256	+	2.677	protein_coding	248	258	260	241	308	272	255	370	308	250	293	239	259	289	297	325	315	245
Mouse	ENSMUSG00000006095.13	Tbcb	NA	chr7	29923556	29931697	-	1.442	protein_coding	651	659	631	690	642	663	570	878	699	532	603	644	612	598	586	706	645	540
Mouse	ENSMUSG00000006127.10	Inpp5k	NA	chr11	75521814	75539697	+	5.728	protein_coding	910	927	967	955	1087	1030	866	1349	590	504	614	595	550	611	800	892	871	703
Mouse	ENSMUSG00000006134.5	Crkl	NA	chr16	17269851	17305298	+	5.042	protein_coding	873	871	966	915	1022	976	882	1356	1177	853	1091	1079	1014	1132	1009	1228	1122	1061
Mouse	ENSMUSG00000006143.13	Upk3bl	NA	chr5	136083346	136093180	+	1.303	protein_coding	1	2	2	NA	4	1	2	1	1	2	1	1	2	2	NA	3	NA	2
Mouse	ENSMUSG00000006154.14	Eps8l1	NA	chr7	4463673	4483486	+	6.036	protein_coding	8	5	6	9	7	12	12	8	3	1	7	3	1	12	4	2	5	3
Mouse	ENSMUSG00000006169.21	Clint1	NA	chr11	45742791	45801452	+	7.033	protein_coding	766	797	795	769	862	928	865	1231	1499	1144	1401	1384	1344	1495	1283	1438	1451	1363
Mouse	ENSMUSG00000006179.10	Prss16	NA	chr13	22186343	22193912	-	4.183	protein_coding	NA	NA	NA	1	NA	1	2	1	1	1	1	NA	NA	3	3	7	4	8
Mouse	ENSMUSG00000006191.18	Cdkal1	NA	chr13	29375729	30039657	-	12.799	protein_coding	305	362	354	341	415	413	407	516	486	326	400	356	397	436	328	358	398	410
Mouse	ENSMUSG00000006200.4	Rhox6	NA	chrX	36915787	36918734	+	1.01	protein_coding	NA	NA	NA	NA	NA	NA	NA	NA	NA	NA	NA	NA	NA	NA	NA	NA	NA	NA
Mouse	ENSMUSG00000006204.8	Cdcp3	NA	chr7	130776131	130908180	+	9.202	protein_coding	46	54	49	192	34	29	86	12	4	3	1	1	NA	1	3	5	3	NA
Mouse	ENSMUSG00000006205.14	Htra1	NA	chr7	130537841	130587390	+	2.879	protein_coding	1021	1079	1106	1162	1166	1103	994	1618	1493	1026	1239	1557	1049	865	902	954	878	700
Mouse	ENSMUSG00000006215.13	Zbtb17	NA	chr4	141171965	141195241	+	3.877	protein_coding	243	222	243	216	253	274	236	353	442	360	422	422	386	379	280	308	253	250
Mouse	ENSMUSG00000006216.11	Clcnkb	NA	chr4	141131664	141143325	-	2.639	protein_coding	NA	1	NA	NA	1	NA	NA	1	NA	NA	1	NA	NA	NA	3	NA	NA	NA
Mouse	ENSMUSG00000006218.5	Fam131c	NA	chr4	141095531	141111486	+	1.433	protein_coding	42	45	64	32	45	56	37	47	16	17	20	15	18	18	21	16	21	12
Mouse	ENSMUSG00000006219.13	Fblim1	NA	chr4	141303373	141333407	-	4.457	protein_coding	17	28	34	23	42	38	43	44	40	27	39	28	39	73	4	12	7	5
Mouse	ENSMUSG00000006221.8	Hspb7	NA	chr4	141148090	141152622	+	2.769	protein_coding	6	22	16	5	7	19	137	39	8	11	7	3	10	3	2	4	2	4
Mouse	ENSMUSG00000006235.7	Epor	NA	chr9	21870193	21874802	-	1.989	protein_coding	1	3	5	3	4	6	7	6	9	9	3	5	11	10	11	17	9	15
Mouse	ENSMUSG00000006241.17	Ccdc159	NA	chr9	21838767	21847168	+	2.183	protein_coding	133	119	134	147	149	150	108	216	62	60	68	90	52	65	66	73	75	52
Mouse	ENSMUSG00000006262.16	Mob1b	NA	chr5	88868714	88912079	+	15.033	protein_coding	528	684	647	646	682	699	618	872	1063	717	942	874	878	1094	1286	1379	1354	1312
Mouse	ENSMUSG00000006269.8	Atp6v1b1	NA	chr6	83719972	83735837	+	4.381	protein_coding	7	12	20	9	5	13	5	1	NA	NA	NA	NA	NA	NA	NA	NA	NA	NA
Mouse	ENSMUSG00000006270.8	Vax1	NA	chr19	59154619	59158488	-	1.117	protein_coding	2	2	NA	4	NA	1	NA	4	2	6	4	2	8	2	6	8	4	6
Mouse	ENSMUSG00000006273.15	Atp6v1b2	NA	chr8	69541298	69566363	+	5.305	protein_coding	3898	3928	4153	4045	4097	3963	3378	5336	3773	2970	3560	3763	3343	3510	3876	4419	3825	3377
Mouse	ENSMUSG00000006276.11	Eps15l1	NA	chr8	73094843	73175304	-	6.739	protein_coding	1239	1349	1297	1260	1417	1489	1180	1818	1369	1094	1309	1265	1258	1399	1405	1496	1502	1443
Mouse	ENSMUSG00000006281.9	Tep1	NA	chr14	51061516	51108017	-	9.568	protein_coding	794	857	918	860	1027	1006	950	1277	596	465	522	520	522	593	432	451	408	392
Mouse	ENSMUSG00000006288.9	Ttc5	NA	chr14	51002872	51022976	-	4.065	protein_coding	346	367	304	318	390	375	328	464	260	196	242	225	231	249	173	214	187	185
Mouse	ENSMUSG00000006289.15	Osgep	NA	chr14	51143935	51162350	-	4.933	protein_coding	182	196	198	233	243	235	233	300	181	139	164	175	190	196	255	263	239	229
Mouse	ENSMUSG00000006299.14	Aamp	NA	chr1	74318999	74323897	-	3.458	protein_coding	900	983	985	924	1104	1105	918	1357	1323	923	1236	1125	1042	1262	1123	1313	1269	1237
Mouse	ENSMUSG00000006301.18	Tmbim1	NA	chr1	74327406	74344781	-	12.659	protein_coding	1068	1170	1064	1127	1331	1429	1116	1640	3128	2218	2573	2773	2505	2766	1243	1416	1367	1382
Mouse	ENSMUSG00000006304.15	Arpc2	NA	chr1	74275243	74307368	+	2.033	protein_coding	1455	1579	1633	1500	1620	1794	1719	2328	2636	2050	2409	2383	2387	2465	2156	2311	2169	2204
Mouse	ENSMUSG00000006307.17	Kmt2b	NA	chr7	30268283	30288151	-	9.596	protein_coding	1283	1471	1369	1366	1654	1648	1481	2069	1646	1187	1543	1385	1330	1612	1314	1347	1380	1494
Mouse	ENSMUSG00000006310.11	Zbtb32	NA	chr7	30289106	30298334	-	2.357	protein_coding	3	1	2	NA	5	6	11	3	7	2	2	4	4	3	4	11	3	5
Mouse	ENSMUSG00000006311.9	Etv2	NA	chr7	30333041	30335277	-	1.048	protein_coding	NA	NA	NA	NA	NA	NA	NA	NA	NA	NA	NA	NA	NA	NA	NA	NA	NA	NA
Mouse	ENSMUSG00000006313.6	Upk1a	NA	chr7	30302517	30312272	-	1.421	protein_coding	6	6	10	7	10	13	12	9	14	18	16	16	18	14	13	12	18	14
Mouse	ENSMUSG00000006315.10	Tmem147	NA	chr7	30427126	30428965	-	1.112	protein_coding	365	386	352	368	372	401	378	511	364	255	307	333	292	316	196	254	222	200
Mouse	ENSMUSG00000006333.15	Rps9	NA	chr7	3706992	3709896	+	2.522	protein_coding	664	708	739	712	900	829	948	1128	2749	1869	2312	2242	2116	2505	2274	2716	2583	2625
Mouse	ENSMUSG00000006335.17	Tfpt	NA	chr7	3623323	3632928	-	1.201	protein_coding	109	133	117	113	138	150	124	156	189	125	189	166	144	181	134	151	150	153
Mouse	ENSMUSG00000006342.16	Susd2	NA	chr10	75472540	75479842	-	3.435	protein_coding	4263	4345	4508	4387	3991	3915	3060	5184	2283	2149	2398	2336	2196	1793	2773	3113	2498	1940
Mouse	ENSMUSG00000006344.18	Ggt5	NA	chr10	75425174	75453034	+	5.922	protein_coding	93	93	89	78	130	118	151	182	38	36	44	39	40	39	42	32	44	36
Mouse	ENSMUSG00000006345.11	Ggt1	NA	chr10	75397438	75422034	+	3.411	protein_coding	10	11	14	14	12	12	8	17	4	5	6	7	7	5	3	4	3	2
Mouse	ENSMUSG00000006356.11	Crip2	NA	chr12	113103856	113109126	+	2.099	protein_coding	3025	3213	3171	3356	3215	3091	2396	4045	2271	1875	2277	2060	1986	1795	2486	2792	2320	2010
Mouse	ENSMUSG00000006360.12	Crip1	NA	chr12	113109936	113117499	+	2.28	protein_coding	245	337	256	269	349	344	352	415	203	131	158	183	157	162	151	191	173	186
Mouse	ENSMUSG00000006362.17	Cbfa2t3	NA	chr8	123351880	123425848	-	8.373	protein_coding	125	165	171	135	150	211	249	264	94	68	82	73	76	69	61	72	68	65
Mouse	ENSMUSG00000006369.15	Fbln1	NA	chr15	85090150	85170736	+	4.368	protein_coding	98	200	241	122	184	257	322	203	76	19	45	20	23	37	24	25	33	19
Mouse	ENSMUSG00000006373.11	Pgrmc1	NA	chrX	35861859	35869732	+	1.857	protein_coding	1191	1296	1235	1353	1360	1340	1148	1674	1278	923	1133	1033	988	1111	1434	1513	1445	1369
Mouse	ENSMUSG00000006378.16	Gcat	NA	chr15	78915074	78922553	+	2.384	protein_coding	21	23	26	13	27	27	29	32	16	24	19	17	16	21	42	36	49	36
Mouse	ENSMUSG00000006386.16	Tek	NA	chr4	94627526	94763213	+	4.712	protein_coding	117	155	174	126	119	165	204	199	255	150	202	152	159	185	113	96	73	100
Mouse	ENSMUSG00000006389.14	Mpl	NA	chr4	118299612	118314710	-	3.155	protein_coding	1	1	2	NA	NA	3	3	5	2	NA	1	NA	1	1	NA	NA	1	NA
Mouse	ENSMUSG00000006390.16	Elovl1	NA	chr4	118285290	118290150	+	2.726	protein_coding	1228	1334	1237	1229	1438	1542	1092	1737	1036	657	993	826	807	958	815	914	905	963
Mouse	ENSMUSG00000006392.17	Med8	NA	chr4	118266534	118272979	+	3.001	protein_coding	179	203	227	207	244	228	239	281	332	264	304	250	266	309	219	203	223	216
Mouse	ENSMUSG00000006395.17	Hyi	NA	chr4	118217187	118219941	+	2.209	polymorphic_pseudogene	44	46	43	32	42	51	36	38	63	52	48	31	51	58	44	63	58	47
Mouse	ENSMUSG00000006398.16	Cdc20	NA	chr4	118290098	118294549	-	1.868	protein_coding	16	24	18	23	28	36	30	24	35	27	45	43	37	41	34	39	18	48
Mouse	ENSMUSG00000006403.14	Adamts4	NA	chr1	171077990	171088206	+	4.81	protein_coding	94	87	108	99	81	131	92	129	1268	1032	1100	1493	1078	1032	774	746	719	720
Mouse	ENSMUSG00000006411.13	Nectin4	NA	chr1	171197667	171216166	+	3.746	protein_coding	254	260	246	281	237	290	203	361	109	105	134	118	110	94	96	125	78	83
Mouse	ENSMUSG00000006412.11	Pfdn2	NA	chr1	171173238	171186822	+	1.937	protein_coding	259	253	243	268	273	271	211	323	480	353	455	483	419	457	430	466	477	432
Mouse	ENSMUSG00000006418.18	Rnf114	NA	chr2	167334565	167358093	+	3.356	protein_coding	449	489	473	450	617	635	587	736	652	511	631	563	616	636	639	687	633	633
Mouse	ENSMUSG00000006423.16	Steep1	NA	chrX	36087390	36137764	-	7.424	protein_coding	636	657	664	601	694	738	592	935	710	490	603	594	581	654	606	660	703	657
Mouse	ENSMUSG00000006435.17	Neurl1a	NA	chr19	47167259	47247880	+	7.284	protein_coding	412	420	459	422	395	416	420	531	288	246	266	283	251	289	261	242	231	196
Mouse	ENSMUSG00000006442.11	Srm	NA	chr4	148675960	148679450	+	1.599	protein_coding	290	311	353	298	305	347	317	451	787	558	694	655	574	722	427	428	467	429
Mouse	ENSMUSG00000006445.4	Epha2	NA	chr4	141028551	141056695	+	4.674	protein_coding	185	216	195	194	186	215	159	208	921	647	893	652	693	791	873	892	930	781
Mouse	ENSMUSG00000006456.11	Rbm14	NA	chr19	4850597	4861662	-	3.91	protein_coding	533	572	576	534	626	613	629	815	686	498	613	658	584	629	947	979	1039	1025
Mouse	ENSMUSG00000006457.5	Actn3	NA	chr19	4911244	4927937	-	2.901	protein_coding	57	67	95	57	71	78	256	97	23	12	19	14	13	17	22	20	18	12
Mouse	ENSMUSG00000006462.7	A530013C23Rik	NA	chr2	167533097	167571092	+	5.964	lncRNA	11	16	15	11	17	14	16	27	50	33	53	59	58	60	68	97	120	100
Mouse	ENSMUSG00000006463.14	Zdhhc24	NA	chr19	4928696	4935425	+	2.916	protein_coding	249	277	272	284	339	311	233	406	178	152	208	195	157	193	213	260	186	171
Mouse	ENSMUSG00000006464.10	Bbs1	NA	chr19	4936906	4956656	-	7.674	protein_coding	343	367	390	406	403	412	333	525	226	181	222	188	199	208	204	215	171	155
Mouse	ENSMUSG00000006469.14	Slc34a3	NA	chr2	25118910	25124376	-	2.358	protein_coding	5	2	5	1	NA	4	1	1	2	NA	1	NA	NA	5	NA	NA	NA	NA
Mouse	ENSMUSG00000006471.19	Ndor1	NA	chr2	25134833	25146034	-	5.835	protein_coding	113	121	128	88	110	127	115	141	101	81	105	97	79	107	89	92	103	75
Mouse	ENSMUSG00000006476.20	Nsmf	NA	chr2	24944367	24952893	+	4.896	protein_coding	1532	1692	1631	1627	1904	1825	1498	2292	1295	953	1171	1090	980	1145	1359	1636	1500	1340
Mouse	ENSMUSG00000006488.18	Prl7a1	NA	chr13	27817349	27826476	-	1.621	protein_coding	NA	NA	NA	NA	NA	NA	NA	NA	NA	NA	NA	NA	NA	NA	NA	NA	NA	NA
Mouse	ENSMUSG00000006490.4	Prl8a9	NA	chr13	27741978	27748589	-	0.942	protein_coding	NA	NA	NA	NA	NA	NA	NA	NA	NA	NA	NA	NA	NA	NA	1	NA	NA	NA
Mouse	ENSMUSG00000006494.12	Pdk1	NA	chr2	71703568	71734202	+	7.779	protein_coding	336	351	336	315	369	417	361	417	494	359	440	480	463	569	396	461	405	382
Mouse	ENSMUSG00000006498.17	Ptbp1	NA	chr10	79690261	79700605	+	4.74	protein_coding	673	814	715	709	833	934	946	1104	2739	1846	2402	2255	2316	2777	2887	3022	3189	3553
Mouse	ENSMUSG00000006517.6	Mvd	NA	chr8	123160340	123170161	-	1.859	protein_coding	268	258	286	251	273	287	258	365	395	289	358	286	280	276	296	334	263	241
Mouse	ENSMUSG00000006519.12	Cyba	NA	chr8	123151515	123159669	-	1.039	protein_coding	55	54	54	50	87	123	147	178	59	43	63	43	81	81	38	29	51	75
Mouse	ENSMUSG00000006522.18	Itih3	NA	chr14	30630529	30645717	-	3.638	protein_coding	26	25	29	24	29	56	37	39	18	3	4	21	9	10	11	9	12	8
Mouse	ENSMUSG00000006526.14	Stimate	NA	chr14	30547547	30599167	+	4.362	protein_coding	390	354	360	342	363	360	313	461	201	162	250	206	211	207	273	270	238	216
Mouse	ENSMUSG00000006527.17	Sfmbt1	NA	chr14	30436806	30544678	+	8.637	protein_coding	580	626	633	697	720	644	548	871	1103	852	994	1004	955	1061	798	916	886	774
Mouse	ENSMUSG00000006529.17	Itih1	NA	chr14	30651137	30665246	-	3.293	protein_coding	NA	NA	NA	NA	NA	NA	NA	NA	NA	NA	1	NA	NA	NA	NA	NA	NA	1
Mouse	ENSMUSG00000006538.13	Ihh	NA	chr1	74984474	74990831	-	3.048	protein_coding	5	6	2	8	1	7	5	3	8	6	7	NA	2	1	2	2	1	1
Mouse	ENSMUSG00000006542.14	Prkag3	NA	chr1	74778081	74788380	-	3.682	protein_coding	4	3	3	3	3	4	12	5	3	3	2	1	2	5	NA	NA	NA	1
Mouse	ENSMUSG00000006546.4	Cryba2	NA	chr1	74929093	74932302	-	1.193	protein_coding	2	5	6	5	NA	2	8	7	1	NA	2	NA	NA	2	1	2	NA	NA
Mouse	ENSMUSG00000006567.12	Atp7b	NA	chr8	22482801	22550321	-	6.505	protein_coding	40	55	58	33	38	39	38	32	36	19	27	22	16	29	8	14	7	9
Mouse	ENSMUSG00000006570.4	Defb2	NA	chr8	22329942	22333498	+	0.305	protein_coding	NA	NA	NA	NA	NA	NA	NA	NA	NA	NA	NA	NA	NA	NA	NA	NA	NA	NA
Mouse	ENSMUSG00000006574.16	Slc4a1	NA	chr11	102239650	102257029	-	4.891	protein_coding	16	33	72	39	11	11	59	78	7	8	3	3	9	7	2	2	6	9
Mouse	ENSMUSG00000006575.15	Rundc3a	NA	chr11	102284229	102293381	+	2.941	protein_coding	1715	1810	1930	1805	1668	1681	1471	2137	1555	1270	1648	1432	1378	1438	1526	1733	1434	985
Mouse	ENSMUSG00000006576.17	Slc4a3	NA	chr1	75522910	75538816	+	8.599	protein_coding	716	710	774	744	776	803	673	980	416	286	394	375	343	345	307	350	301	241
Mouse	ENSMUSG00000006585.4	Cdt1	NA	chr8	123294754	123300293	+	3.14	protein_coding	7	29	22	21	40	29	35	40	114	88	119	123	88	125	70	93	86	102
Mouse	ENSMUSG00000006586.16	Runx1t1	NA	chr4	13743436	13893649	+	7.959	protein_coding	526	512	527	530	511	512	460	589	298	230	286	300	223	254	236	265	211	207
Mouse	ENSMUSG00000006587.7	Snai3	NA	chr8	123180947	123187472	-	1.628	protein_coding	1	1	NA	NA	2	1	6	2	NA	1	1	NA	1	2	1	1	NA	NA
Mouse	ENSMUSG00000006589.9	Aprt	NA	chr8	123301374	123303648	-	1.615	protein_coding	172	210	160	169	224	199	186	279	478	334	385	397	360	409	234	236	236	230
Mouse	ENSMUSG00000006599.14	Gtf2h1	NA	chr7	46445527	46473224	+	2.984	protein_coding	371	441	461	423	404	465	442	643	827	625	746	729	730	754	654	639	589	592
Mouse	ENSMUSG00000006611.16	Hfe	NA	chr13	23886017	23894837	-	3.572	protein_coding	69	79	86	69	78	106	92	113	35	13	27	17	25	31	13	24	14	18
Mouse	ENSMUSG00000006638.16	Abhd1	NA	chr5	31107410	31112435	+	1.352	polymorphic_pseudogene	104	88	116	109	121	102	89	139	553	406	450	470	415	414	496	558	534	527
Mouse	ENSMUSG00000006641.13	Slc5a6	NA	chr5	31193380	31206268	-	3.991	protein_coding	220	230	241	281	233	224	250	337	284	179	249	209	206	207	232	239	202	202
Mouse	ENSMUSG00000006642.4	Tcf23	NA	chr5	31126006	31134362	+	4.116	protein_coding	NA	NA	3	NA	NA	NA	1	NA	2	2	3	1	1	1	NA	NA	2	NA
Mouse	ENSMUSG00000006649.18	Nphs1	NA	chr7	30157740	30186648	+	6.62	protein_coding	17	32	35	10	15	22	8	4	4	2	4	NA	NA	1	2	2	NA	2
Mouse	ENSMUSG00000006651.9	Aplp1	NA	chr7	30134407	30144960	-	3.017	protein_coding	2309	2421	2524	2339	2139	2535	2146	2690	1595	1457	1832	1369	1544	1779	1637	2033	1892	1359
Mouse	ENSMUSG00000006673.15	Qrich1	NA	chr9	108394005	108437362	+	7.918	protein_coding	1423	1549	1578	1508	1608	1672	1431	2071	1932	1424	1759	1832	1655	1898	1570	1675	1516	1582
Mouse	ENSMUSG00000006675.11	P4htm	NA	chr9	108456061	108474866	-	3.89	protein_coding	489	527	537	543	497	518	446	643	365	281	316	317	241	286	284	360	273	211
Mouse	ENSMUSG00000006676.17	Usp19	NA	chr9	108367801	108379536	+	7.048	protein_coding	2578	2727	2743	2836	2803	2820	2518	3566	2215	1653	2050	2012	1900	2024	2127	2248	2040	1754
Mouse	ENSMUSG00000006678.7	Pola1	NA	chrX	92348373	92675761	-	8.813	protein_coding	155	166	178	165	204	209	197	245	283	168	247	239	242	277	211	188	231	260
Mouse	ENSMUSG00000006699.18	Cdc42	NA	chr4	137047007	137085031	-	2.966	protein_coding	3203	3479	3445	3309	3754	3982	3251	4883	4101	2997	3824	3609	3367	3851	3519	4062	3777	3550
Mouse	ENSMUSG00000006705.14	Pknox1	NA	chr17	31783708	31826667	+	6.933	protein_coding	236	263	263	243	284	308	289	401	515	353	518	447	429	460	660	787	745	759
Mouse	ENSMUSG00000006711.16	D130043K22Rik	NA	chr13	25029118	25085253	+	5.276	protein_coding	1395	1419	1554	1472	1361	1351	1113	1752	884	808	1016	970	849	664	1023	1070	918	697
Mouse	ENSMUSG00000006715.12	Gmnn	NA	chr13	24935828	24945906	-	1.465	protein_coding	36	24	29	37	38	39	26	41	21	20	31	25	24	19	25	19	33	30
Mouse	ENSMUSG00000006717.8	Acot13	NA	chr13	25001931	25015523	-	0.744	protein_coding	149	163	161	150	202	205	165	255	149	141	152	134	119	118	158	183	139	129
Mouse	ENSMUSG00000006720.17	Zfp184	NA	chr13	22129264	22144949	+	3.513	protein_coding	6	5	11	7	10	9	14	18	11	8	14	7	11	14	11	12	10	7
Mouse	ENSMUSG00000006724.13	Cyp27b1	NA	chr10	126884119	126888875	+	2.574	protein_coding	4	1	4	1	3	2	9	6	21	27	22	18	17	29	15	11	11	10
Mouse	ENSMUSG00000006728.13	Cdk4	NA	chr10	126899403	126903789	+	3.249	protein_coding	472	413	530	449	495	513	486	708	887	612	723	726	680	948	605	573	597	652
Mouse	ENSMUSG00000006731.11	B4galnt1	NA	chr10	127001094	127008199	+	3.454	protein_coding	445	504	526	486	624	582	592	814	266	216	304	285	269	278	218	217	224	188
Mouse	ENSMUSG00000006732.15	Mettl1	NA	chr10	126877283	126882234	+	2.907	protein_coding	112	102	130	112	139	114	144	161	299	179	244	197	219	267	157	158	158	136
Mouse	ENSMUSG00000006736.10	Tspan31	NA	chr10	126903149	126906133	-	2.193	protein_coding	562	618	604	645	642	674	571	881	765	544	709	679	687	746	891	888	888	898
Mouse	ENSMUSG00000006740.15	Kif5b	NA	chr18	6201002	6242174	-	7.981	protein_coding	7313	7959	7684	7729	7546	7770	6221	9402	9219	7047	8721	7954	7372	7779	8496	9483	8680	7720
Mouse	ENSMUSG00000006763.15	Saal1	NA	chr7	46335532	46360104	-	8.08	protein_coding	140	169	156	162	174	179	139	220	162	112	151	119	128	168	129	108	119	111
Mouse	ENSMUSG00000006764.9	Tph2	NA	chr10	114914546	115020927	-	2.879	protein_coding	5	8	9	3	3	6	4	6	12	6	13	7	8	3	27	21	16	20
Mouse	ENSMUSG00000006777.8	Krt23	NA	chr11	99368800	99383963	-	1.565	protein_coding	6	11	5	5	5	5	9	1	NA	NA	NA	1	NA	NA	1	1	NA	NA
Mouse	ENSMUSG00000006782.17	Cnp	NA	chr11	100465730	100482555	+	3.639	protein_coding	5653	6023	5757	5823	7319	7839	5266	8435	2096	1489	2142	1709	1620	1845	1907	2486	2157	2724
Mouse	ENSMUSG00000006784.15	Odad4	NA	chr11	100436433	100463394	+	6.147	protein_coding	28	57	28	35	29	36	31	32	12	6	17	17	5	11	11	9	7	8
Mouse	ENSMUSG00000006800.15	Sulf2	NA	chr2	165915009	165997583	-	5.871	protein_coding	1103	1215	1253	1292	1362	1469	1221	1803	437	323	377	399	394	379	309	316	282	254
Mouse	ENSMUSG00000006818.6	Sod2	NA	chr17	13225733	13258950	+	10.008	protein_coding	2001	2086	2220	2183	2206	2268	1840	2845	2027	1526	2034	1837	1798	1964	2355	2553	2448	2330
Mouse	ENSMUSG00000006850.9	Tmco6	NA	chr18	36868092	36875450	+	3.363	protein_coding	131	138	113	128	152	165	140	194	60	34	56	51	44	60	56	70	61	55
Mouse	ENSMUSG00000006906.11	Stambp	NA	chr6	83520193	83549711	-	10.426	protein_coding	494	546	561	520	600	592	506	743	448	310	392	375	333	389	292	361	323	309
Mouse	ENSMUSG00000006920.15	Ezh1	NA	chr11	101081941	101117289	-	7.44	protein_coding	1308	1360	1281	1364	1541	1520	1293	1959	986	769	882	940	890	891	809	907	812	788
Mouse	ENSMUSG00000006930.16	Hap1	NA	chr11	100238153	100246954	-	3.766	protein_coding	139	154	129	125	147	159	157	180	207	136	172	151	151	248	154	186	151	146
Mouse	ENSMUSG00000006931.16	P3h4	NA	chr11	100299282	100305662	-	2.178	protein_coding	133	132	113	112	122	160	119	172	130	87	104	95	110	135	83	110	84	92
Mouse	ENSMUSG00000006932.18	Ctnnb1	NA	chr9	120758282	120789573	+	5.192	protein_coding	4659	4927	4932	4830	5360	5346	4697	6597	6644	4679	5925	5125	5119	5478	8096	8858	8402	7788
Mouse	ENSMUSG00000006941.6	Eif1b	NA	chr9	120321298	120324396	+	1.125	protein_coding	1164	1220	1255	1276	1271	1215	1056	1657	967	823	908	951	834	863	967	1045	949	791
Mouse	ENSMUSG00000006948.8	Klk4	NA	chr7	43530584	43535228	+	1.249	protein_coding	NA	NA	NA	NA	NA	NA	NA	NA	NA	NA	NA	NA	NA	1	NA	NA	NA	NA
Mouse	ENSMUSG00000006958.15	Chrd	NA	chr16	20551877	20561134	+	6.258	protein_coding	31	34	44	32	34	47	51	54	19	6	20	10	13	32	11	13	12	10
Mouse	ENSMUSG00000006998.17	Psmd2	NA	chr16	20470402	20482164	+	4.038	protein_coding	2598	2841	2803	2974	3015	2949	2584	3714	3529	2569	3187	3030	2845	3145	3181	3547	3290	2817
Mouse	ENSMUSG00000007021.6	Syngr3	NA	chr17	24904066	24908929	-	2.071	protein_coding	1202	1175	1237	1231	1050	1071	989	1450	919	766	962	820	872	692	850	961	772	625
Mouse	ENSMUSG00000007029.17	Vars	NA	chr17	35219963	35235298	+	5.608	protein_coding	828	915	955	941	983	925	918	1182	1322	923	1205	1057	1057	1218	907	955	915	854
Mouse	ENSMUSG00000007030.9	Vwa7	NA	chr17	35235555	35245717	+	4.313	protein_coding	2218	2287	2311	2420	2239	2149	1644	2752	847	754	886	850	767	674	990	1008	862	635
Mouse	ENSMUSG00000007033.5	Hspa1l	NA	chr17	35191679	35198261	+	2.472	protein_coding	3	4	7	5	8	6	7	4	13	6	13	12	11	11	3	10	5	8
Mouse	ENSMUSG00000007034.16	Slc44a4	NA	chr17	35133442	35149412	+	3.112	protein_coding	8	22	6	11	8	4	2	2	1	NA	2	NA	1	4	2	1	NA	3
Mouse	ENSMUSG00000007035.16	Msh5	NA	chr17	35247581	35265721	-	5.526	protein_coding	39	43	59	55	80	72	78	78	38	43	30	44	38	32	40	63	38	37
Mouse	ENSMUSG00000007036.16	Abhd16a	NA	chr17	35308239	35321963	+	3.22	protein_coding	838	936	942	917	945	945	878	1242	681	532	724	622	630	661	690	744	613	554
Mouse	ENSMUSG00000007038.6	Neu1	NA	chr17	35150229	35154929	+	3.733	protein_coding	486	473	475	499	536	540	428	686	497	403	498	514	441	574	613	718	682	777
Mouse	ENSMUSG00000007039.13	Ddah2	NA	chr17	35278011	35281071	+	1.593	protein_coding	200	225	212	171	278	211	174	340	180	128	182	170	158	162	128	170	162	136
Mouse	ENSMUSG00000007041.10	Clic1	NA	chr17	35268942	35277725	+	1.799	protein_coding	570	614	614	579	723	723	702	983	1852	1287	1680	1461	1483	1628	834	1018	888	769
Mouse	ENSMUSG00000007050.18	Lsm2	NA	chr17	35200838	35204867	+	3.152	protein_coding	63	80	75	63	75	74	83	112	129	91	116	109	91	137	84	91	109	79
Mouse	ENSMUSG00000007080.15	Pole	NA	chr5	110434172	110485340	+	11.16	protein_coding	47	77	70	68	79	70	77	107	46	45	65	37	44	46	68	62	62	83
Mouse	ENSMUSG00000007097.15	Atp1a2	NA	chr1	172099276	172125631	-	7.038	protein_coding	5728	6008	5710	5428	7000	7473	6698	8423	1713	1045	1482	1270	1090	1136	1141	1234	1087	1272
Mouse	ENSMUSG00000007107.7	Atp1a4	NA	chr1	172051080	172085981	-	3.667	protein_coding	11	16	10	16	12	13	15	29	8	4	3	6	4	5	NA	2	6	5
Mouse	ENSMUSG00000007122.12	Casq1	NA	chr1	172037461	172047435	-	1.951	protein_coding	70	84	110	55	77	119	378	154	46	32	44	27	35	46	33	39	34	63
Mouse	ENSMUSG00000007207.11	Stx1a	NA	chr5	135052336	135079954	+	2.666	protein_coding	284	275	282	306	273	294	223	388	387	303	371	371	402	296	401	474	338	292
Mouse	ENSMUSG00000007209.5	Ceacam9	NA	chr7	16455854	16460057	+	1.411	protein_coding	NA	NA	NA	NA	NA	NA	NA	NA	NA	NA	NA	NA	NA	NA	NA	NA	NA	NA
Mouse	ENSMUSG00000007216.7	Zfp775	NA	chr6	48578997	48600161	+	4.244	protein_coding	70	73	83	70	90	84	85	96	61	34	53	58	37	72	38	49	46	48
Mouse	ENSMUSG00000007279.15	Scube2	NA	chr7	109397883	109464886	-	4.153	protein_coding	19	18	24	18	20	32	21	19	21	14	21	11	6	6	9	12	7	14
Mouse	ENSMUSG00000007338.11	Mrpl49	NA	chr19	6103652	6107815	-	1.876	protein_coding	286	303	325	324	303	323	276	403	340	246	340	287	281	317	478	598	537	488
Mouse	ENSMUSG00000007379.16	Dennd2c	NA	chr3	103009920	103077085	+	6.858	protein_coding	20	29	23	23	31	29	25	25	50	21	35	28	38	32	40	74	51	54
Mouse	ENSMUSG00000007411.17	Mark3	NA	chr12	111540957	111622655	+	9.7	protein_coding	1139	1344	1216	1164	1353	1362	1358	1838	1881	1328	1565	1630	1532	1782	1955	2108	2036	1988
Mouse	ENSMUSG00000007415.16	Gatad1	NA	chr5	3682932	3707185	-	4.168	protein_coding	661	703	701	704	740	814	596	1061	712	446	622	546	549	632	576	634	578	540
Mouse	ENSMUSG00000007440.11	Pcdha10	NA	chr18	37138256	37320710	+	5.359	protein_coding	73	71	84	82	64	85	59	78	48	45	49	59	40	47	30	47	38	45
Mouse	ENSMUSG00000007457.4	2310003L06Rik	NA	chr5	88117318	88120729	+	1.603	protein_coding	274	270	9	30	226	136	21	3	NA	NA	NA	NA	NA	NA	NA	3	NA	NA
Mouse	ENSMUSG00000007458.15	M6pr	NA	chr6	122285679	122294639	+	4.17	protein_coding	1187	1347	1227	1325	1475	1580	1345	1922	1846	1299	1513	1593	1649	1879	1631	1771	1769	1716
Mouse	ENSMUSG00000007476.19	Lrrc8a	NA	chr2	30127727	30153802	+	4.308	protein_coding	521	529	540	522	570	530	495	705	688	553	638	632	585	644	646	714	669	628
Mouse	ENSMUSG00000007480.6	Mc5r	NA	chr18	68470667	68475517	+	3.904	protein_coding	6	9	16	11	12	10	14	16	9	13	10	8	9	8	16	23	14	21
Mouse	ENSMUSG00000007564.16	Ppp2r1a	NA	chr17	21165573	21186178	+	3.411	protein_coding	3777	3964	4003	3942	3857	3896	3221	5063	3390	2755	3230	3114	2926	2982	3177	3583	3049	2634
Mouse	ENSMUSG00000007570.17	Fance	NA	chr17	28532493	28545546	+	3.192	protein_coding	208	197	198	193	234	226	175	275	274	155	234	212	198	257	299	363	368	360
Mouse	ENSMUSG00000007589.10	Tinf2	NA	chr14	55912146	55919277	-	4.938	protein_coding	151	138	153	142	166	166	185	225	377	231	282	305	268	319	261	258	219	302
Mouse	ENSMUSG00000007591.16	Tssk4	NA	chr14	55887641	55889996	+	1.717	protein_coding	18	23	18	18	30	25	21	40	12	3	8	10	7	13	6	8	7	13
Mouse	ENSMUSG00000007594.11	Hapln4	NA	chr8	70536107	70543512	+	3.924	protein_coding	1114	1207	1210	1276	1186	1183	829	1534	247	235	260	296	258	273	322	325	275	200
Mouse	ENSMUSG00000007603.10	Dus3l	NA	chr17	57071757	57077093	+	2.944	protein_coding	603	616	612	628	644	661	533	854	546	463	518	500	443	500	450	452	396	403
Mouse	ENSMUSG00000007610.16	Gtpbp3	NA	chr8	71940747	71952227	+	3.984	protein_coding	336	370	395	370	414	445	347	528	322	218	292	239	210	273	316	386	368	329
Mouse	ENSMUSG00000007613.16	Tgfbr1	NA	chr4	47353222	47414931	+	6.534	protein_coding	430	453	502	418	737	773	797	954	727	491	599	597	553	699	699	787	749	857
Mouse	ENSMUSG00000007617.19	Homer1	NA	chr13	93436143	93541637	+	11.976	protein_coding	558	601	606	634	660	595	561	809	1339	1017	1347	1190	1117	1339	2521	3172	2828	2721
Mouse	ENSMUSG00000007646.14	Rad51c	NA	chr11	87267471	87295780	-	4.384	protein_coding	42	44	35	34	46	67	68	72	18	27	27	22	13	19	26	23	19	20
Mouse	ENSMUSG00000007653.13	Gabrb2	NA	chr11	42310584	42519855	+	6.36	protein_coding	351	371	389	382	358	341	285	487	113	100	114	115	80	89	117	131	121	94
Mouse	ENSMUSG00000007655.17	Cav1	NA	chr6	17306334	17341451	+	3.444	protein_coding	906	1282	1034	988	1210	1451	1026	1348	1049	657	825	746	650	654	389	440	327	400
Mouse	ENSMUSG00000007656.14	Arpp19	NA	chr9	74944896	74967595	+	4.957	protein_coding	1255	1437	1319	1342	1392	1489	1069	1864	1230	867	1153	1096	1002	1085	1126	1256	1107	1095
Mouse	ENSMUSG00000007659.19	Bcl2l1	NA	chr2	152622588	152673648	-	4.586	protein_coding	879	897	948	882	1136	1258	1083	1464	1393	996	1287	1124	1094	1310	698	685	713	697
Mouse	ENSMUSG00000007670.11	Khsrp	NA	chr17	57328051	57338522	-	4.319	protein_coding	1522	1634	1601	1529	1710	1797	1599	2326	1998	1355	1720	1601	1555	1827	1478	1513	1581	1492
Mouse	ENSMUSG00000007682.8	Dio2	NA	chr12	90691326	90705212	-	5.815	protein_coding	42	52	66	38	45	41	115	85	204	121	91	155	135	218	56	67	73	74
Mouse	ENSMUSG00000007721.7	Ccdc124	NA	chr8	71320871	71326579	-	1.696	protein_coding	401	370	410	423	386	409	382	539	538	375	485	416	407	416	524	531	495	446
Mouse	ENSMUSG00000007739.11	Cct4	NA	chr11	22940519	22953780	+	4.201	protein_coding	1089	1170	1214	1354	1358	1331	1205	1766	2580	1843	2250	2182	2104	2181	2291	2403	2292	2237
Mouse	ENSMUSG00000007777.10	0610009B22Rik	NA	chr11	51576213	51579701	-	0.998	protein_coding	129	98	113	103	119	119	86	142	83	81	84	85	60	72	82	91	62	62
Mouse	ENSMUSG00000007783.11	Cpt1c	NA	chr7	44608796	44624275	-	5.605	protein_coding	703	753	742	745	768	782	708	1004	405	340	347	404	342	347	396	472	377	297
Mouse	ENSMUSG00000007805.5	Twist2	NA	chr1	91729183	91775750	+	3.174	protein_coding	4	6	3	4	1	6	17	12	14	6	13	5	5	8	4	5	7	2
Mouse	ENSMUSG00000007812.17	Zfp655	NA	chr5	145168525	145184112	+	5.598	protein_coding	444	528	514	531	520	559	498	740	1781	1353	1609	1596	1575	1759	1714	2009	1927	1823
Mouse	ENSMUSG00000007815.14	Rhoa	NA	chr9	108183328	108215133	+	7.494	protein_coding	2096	2416	2349	2336	2652	2861	2477	3341	3164	2232	2796	2766	2668	3092	2857	3014	2823	2978
Mouse	ENSMUSG00000007817.16	Zmiz1	NA	chr14	25459609	25667167	+	12.523	protein_coding	1974	2359	2272	2194	2502	2675	2437	3278	2781	2067	2493	2704	2537	2707	2465	2435	2789	2891
Mouse	ENSMUSG00000007827.11	Ankrd26	NA	chr6	118478269	118539187	-	7.253	protein_coding	313	334	387	349	447	425	380	556	299	206	308	238	243	293	274	341	292	236
Mouse	ENSMUSG00000007833.16	Aldh16a1	NA	chr7	44790108	44804008	-	5.622	protein_coding	147	129	122	141	178	154	188	226	144	103	143	126	135	156	130	184	152	132
Mouse	ENSMUSG00000007836.7	Hnrnpa0	NA	chr13	58273693	58276370	-	2.678	protein_coding	764	895	802	779	879	850	753	1116	1551	1002	1305	1256	1223	1365	1490	1699	1591	1408
Mouse	ENSMUSG00000007837.12	Prrg2	NA	chr7	44703008	44712101	-	2.581	protein_coding	90	77	96	81	90	86	90	119	82	46	91	84	89	89	61	66	62	66
Mouse	ENSMUSG00000007850.17	Hnrnph1	NA	chr11	50267817	50277355	+	5.842	protein_coding	1858	2098	2126	2002	2348	2463	2221	3122	5307	3841	4845	4630	4527	5466	6332	7036	6917	7013
Mouse	ENSMUSG00000007867.10	Ift43	NA	chr12	86129315	86209233	+	1.651	protein_coding	122	125	136	129	179	180	138	212	164	115	129	111	131	147	119	113	91	91
Mouse	ENSMUSG00000007872.4	Id3	NA	chr4	135870808	135873066	+	1.791	protein_coding	468	456	543	450	480	513	477	668	371	218	321	302	266	302	399	431	422	548
Mouse	ENSMUSG00000007877.3	Tcap	NA	chr11	98274637	98275779	+	0.948	protein_coding	5	11	21	1	4	12	203	35	8	6	2	1	1	2	2	6	5	3
Mouse	ENSMUSG00000007880.17	Arid1a	NA	chr4	133406319	133484080	-	11.476	protein_coding	3023	3381	3278	2959	3591	3727	3360	4712	2840	1981	2514	2591	2399	2551	2775	2808	2871	2834
Mouse	ENSMUSG00000007888.16	Crlf1	NA	chr8	70945808	70956731	+	1.644	protein_coding	21	28	33	30	73	64	62	127	1380	856	928	902	1045	1321	176	141	251	445
Mouse	ENSMUSG00000007891.17	Ctsd	NA	chr7	141929648	141941775	-	2.351	protein_coding	2413	2408	2497	2558	3288	3530	3219	4433	1894	1553	1799	1793	2138	2260	1879	2127	1887	3043
Mouse	ENSMUSG00000007892.9	Rplp1	NA	chr9	61820566	61821824	-	0.499	protein_coding	2050	2119	2014	1973	2463	2512	2459	3173	4515	3015	3874	3774	3869	3944	4086	4318	4381	5004
Mouse	ENSMUSG00000007907.5	Cabs1	NA	chr5	88127298	88129403	+	1.505	protein_coding	93	116	4	12	90	45	4	2	NA	NA	NA	NA	NA	NA	NA	NA	NA	NA
Mouse	ENSMUSG00000007908.15	Hmgcll1	NA	chr9	75922137	76043632	+	5.449	protein_coding	147	158	192	154	158	155	122	201	63	80	86	67	63	67	57	56	55	51
Mouse	ENSMUSG00000007944.9	Ttc9b	NA	chr7	27353340	27356771	+	2.052	protein_coding	254	237	277	264	226	218	180	367	146	142	139	144	136	105	153	152	138	104
Mouse	ENSMUSG00000007946.12	Phox2a	NA	chr7	101467520	101471933	+	2.035	protein_coding	2	1	4	1	2	4	4	2	13	6	7	10	17	5	1	6	7	7
Mouse	ENSMUSG00000007950.10	Abhd8	NA	chr8	71909349	71916299	-	4.079	protein_coding	923	928	988	941	912	913	770	1118	453	370	492	477	442	443	535	633	481	392
Mouse	ENSMUSG00000007987.13	Ift22	NA	chr5	136937004	136944258	+	3.608	protein_coding	310	361	378	357	358	389	324	438	283	179	278	250	217	254	227	263	217	223
Mouse	ENSMUSG00000007989.8	Fzd3	NA	chr14	65429898	65499912	-	12.804	protein_coding	2943	3350	3051	3156	3421	3373	2383	4032	2338	1702	2140	1900	1868	2061	2946	3232	3238	3183
Mouse	ENSMUSG00000008028.16	1700008O03Rik	NA	chr7	44009467	44035244	-	3.675	protein_coding	7	3	8	6	5	10	5	9	6	5	6	3	7	8	5	6	5	5
Mouse	ENSMUSG00000008035.13	Mid1ip1	NA	chrX	10581252	10585929	+	2.128	protein_coding	1771	1747	1799	1781	1751	1786	1448	2273	1093	881	1111	1112	991	956	1019	1131	1017	925
Mouse	ENSMUSG00000008036.12	Ap2s1	NA	chr7	16472335	16483219	+	1.472	protein_coding	868	898	952	960	911	981	842	1202	827	639	846	712	755	752	811	955	828	665
Mouse	ENSMUSG00000008090.15	Fgfrl1	NA	chr5	108840248	108854790	+	2.782	protein_coding	136	163	161	147	155	188	151	216	154	108	142	124	129	162	226	217	284	221
Mouse	ENSMUSG00000008129.15	Brme1	NA	chr8	84874654	84899219	+	2.406	protein_coding	45	43	40	39	37	33	43	44	25	16	24	31	30	14	21	27	13	16
Mouse	ENSMUSG00000008136.15	Fhl2	NA	chr1	43162234	43236144	-	1.897	protein_coding	39	48	42	51	82	88	78	75	52	41	54	42	34	63	22	26	39	30
Mouse	ENSMUSG00000008140.19	Emc10	NA	chr7	44139361	44145953	-	2.917	protein_coding	1829	1822	1902	1898	1858	1860	1636	2375	1187	943	1159	1061	1093	1070	1243	1379	1178	1031
Mouse	ENSMUSG00000008153.13	Clstn3	NA	chr6	124407540	124441753	-	5.867	protein_coding	1495	1524	1609	1686	1483	1472	1223	2061	676	600	759	718	650	715	707	833	576	469
Mouse	ENSMUSG00000008167.15	Fbxw9	NA	chr8	85786684	85793753	+	3.383	protein_coding	181	183	170	180	178	207	156	265	206	154	177	203	166	170	140	151	112	111
Mouse	ENSMUSG00000008193.14	Spib	NA	chr7	44175417	44181495	-	2.868	protein_coding	2	6	8	6	16	7	21	29	1	1	3	4	NA	3	4	1	1	5
Mouse	ENSMUSG00000008200.16	Fnbp4	NA	chr2	90575714	90611365	+	6.583	protein_coding	749	761	717	720	893	936	898	1178	1453	1098	1289	1328	1391	1546	1280	1435	1378	1505
Mouse	ENSMUSG00000008206.17	Cers4	NA	chr8	4543026	4581680	+	12.264	protein_coding	1305	1400	1368	1382	1489	1397	1108	1745	1089	852	1065	1031	931	1014	944	1050	932	839
Mouse	ENSMUSG00000008226.15	Scrn3	NA	chr2	73142945	73168162	+	4.815	protein_coding	567	568	649	597	592	562	493	795	435	360	435	338	333	419	435	458	413	283
Mouse	ENSMUSG00000008301.12	Phax	NA	chr18	56695515	56720784	+	2.223	protein_coding	263	292	306	291	284	319	291	409	564	348	472	435	401	504	429	425	455	434
Mouse	ENSMUSG00000008305.19	Tle1	NA	chr4	72035379	72119156	-	8.711	protein_coding	1256	1261	1299	1265	1307	1419	1156	1723	1340	1112	1290	1334	1163	1225	1786	1916	1748	1652
Mouse	ENSMUSG00000008307.12	1700109H08Rik	NA	chr5	3621566	3634356	+	3.062	protein_coding	108	112	104	103	151	127	122	164	188	120	134	164	161	208	181	188	218	204
Mouse	ENSMUSG00000008318.11	Relt	NA	chr7	100495054	100512653	-	3.28	protein_coding	94	104	90	120	121	113	118	175	296	210	273	252	219	277	544	589	618	524
Mouse	ENSMUSG00000008333.13	Snrpb2	NA	chr2	142904959	142914773	+	2.857	protein_coding	204	261	242	235	236	288	245	340	373	268	308	332	296	325	280	304	283	265
Mouse	ENSMUSG00000008348.10	Ubc	NA	chr5	125463029	125467266	-	2.893	protein_coding	380	374	335	351	411	421	437	523	880	624	751	795	717	776	866	1061	976	964
Mouse	ENSMUSG00000008373.17	Prpf31	NA	chr7	3632984	3645485	+	5.439	protein_coding	397	415	395	397	461	428	352	573	654	491	584	482	529	623	563	554	570	583
Mouse	ENSMUSG00000008384.9	Sertad1	NA	chr7	27186335	27189741	+	1.344	protein_coding	154	172	144	138	174	206	136	254	674	433	670	515	534	664	955	1078	1140	1132
Mouse	ENSMUSG00000008393.10	Carhsp1	NA	chr16	8476444	8490019	-	2.858	protein_coding	547	558	569	580	536	597	507	618	929	683	861	768	817	617	1384	1620	1353	1271
Mouse	ENSMUSG00000008398.17	Elk3	NA	chr10	93083276	93146997	-	4.55	protein_coding	112	134	156	122	182	223	231	271	214	128	192	178	171	361	42	48	35	59
Mouse	ENSMUSG00000008429.9	Herpud2	NA	chr9	25019428	25063116	-	5.857	protein_coding	538	628	638	590	755	763	614	829	945	652	782	753	728	871	796	897	898	931
Mouse	ENSMUSG00000008435.16	Rdh13	NA	chr7	4427769	4448648	-	6.595	protein_coding	347	346	342	323	322	354	318	478	603	419	498	474	403	504	437	475	408	372
Mouse	ENSMUSG00000008438.4	Adam21	NA	chr12	81605358	81615248	-	2.911	protein_coding	11	13	7	10	12	7	19	17	19	7	29	19	16	10	17	21	8	15
Mouse	ENSMUSG00000008450.9	Nutf2	NA	chr8	106587212	106605962	+	2.034	protein_coding	215	252	232	242	258	297	217	315	339	271	305	291	293	316	381	422	358	342
Mouse	ENSMUSG00000008461.7	Fut1	NA	chr7	45266713	45270483	+	2.786	protein_coding	1	3	1	2	1	3	3	5	NA	3	1	2	2	2	1	NA	NA	1
Mouse	ENSMUSG00000008475.14	Arpc5	NA	chr1	152642293	152651348	+	2.276	protein_coding	1398	1431	1359	1357	1544	1564	1252	1864	1849	1372	1792	1742	1656	1639	1802	2027	1918	1796
Mouse	ENSMUSG00000008482.10	Rnf151	NA	chr17	24934813	24937037	-	1.195	protein_coding	14	7	9	14	11	7	10	17	9	6	3	8	4	8	14	7	14	14
Mouse	ENSMUSG00000008489.19	Elavl2	NA	chr4	91139000	91289022	-	8.313	protein_coding	3395	3638	3542	3723	3415	3409	2759	4526	2015	1692	1941	1825	1687	1539	1736	2021	1658	1338
Mouse	ENSMUSG00000008496.20	Pou2f2	NA	chr7	24786769	24879151	-	8.243	protein_coding	60	81	65	72	96	117	132	181	29	27	41	39	60	47	46	38	55	39
Mouse	ENSMUSG00000008540.12	Mgst1	NA	chr6	138117314	138133753	+	2.013	protein_coding	103	125	141	115	131	133	154	198	71	35	63	59	68	82	37	59	52	65
Mouse	ENSMUSG00000008575.18	Nfib	NA	chr4	82208410	82623987	-	14.957	protein_coding	1800	1980	1965	1891	2156	2234	2029	2781	1791	1309	1708	1647	1550	1683	1390	1450	1331	1389
Mouse	ENSMUSG00000008590.5	Htr3b	NA	chr9	48846308	48876290	-	2.411	protein_coding	43	43	47	39	41	42	25	37	28	34	28	34	26	24	47	33	36	24
Mouse	ENSMUSG00000008601.13	Rab25	NA	chr3	88449336	88455607	-	1.673	protein_coding	6	11	8	9	5	8	15	4	1	2	6	4	3	34	NA	1	2	3
Mouse	ENSMUSG00000008604.12	Ubqln4	NA	chr3	88461065	88477032	+	4.147	protein_coding	847	933	923	898	945	941	861	1262	1128	826	1096	965	890	974	792	866	890	885
Mouse	ENSMUSG00000008658.17	Rbfox1	NA	chr16	5703219	7229390	+	4.4	protein_coding	2341	2492	2385	2520	2299	2230	1949	2944	1811	1567	1823	1740	1577	1458	1579	1757	1413	1150
Mouse	ENSMUSG00000008668.16	Rps18	NA	chr17	34170973	34174975	-	2.451	protein_coding	191	223	214	222	274	300	280	361	1016	640	863	786	791	921	810	877	827	897
Mouse	ENSMUSG00000008682.14	Rpl10	NA	chrX	73314418	73316741	+	2.053	protein_coding	1379	1530	1446	1432	1696	1757	1860	2273	2836	1918	2431	2495	2294	2833	2384	2661	2461	2586
Mouse	ENSMUSG00000008683.17	Rps15a	NA	chr7	117703595	117715411	-	6.27	protein_coding	572	678	622	649	755	773	689	937	1822	1194	1553	1516	1480	1711	1475	1606	1560	1714
Mouse	ENSMUSG00000008690.16	Ncaph2	NA	chr15	89239922	89257029	+	4.198	protein_coding	915	979	888	994	968	943	814	1281	925	718	875	853	752	808	909	967	992	777
Mouse	ENSMUSG00000008730.18	Hipk1	NA	chr3	103647131	103698879	-	10.914	protein_coding	2887	3308	3203	3205	3760	3949	3539	4918	5759	4047	5227	4877	4703	5332	4315	4655	4486	4554
Mouse	ENSMUSG00000008734.10	Gprc5b	NA	chr7	118571270	118594434	-	4.63	protein_coding	3390	3953	3631	3536	4123	4074	2882	4813	1876	1220	1655	1466	1393	1668	1915	2090	2064	2245
Mouse	ENSMUSG00000008763.17	Man1a2	NA	chr3	100469524	100592819	-	7.969	protein_coding	2902	3084	2988	3053	3163	3212	2506	4068	2770	2135	2675	2408	2361	2421	2977	3155	2902	2705
Mouse	ENSMUSG00000008789.11	Ceacam5	NA	chr7	17447163	17495057	+	3.273	protein_coding	NA	NA	NA	NA	NA	NA	NA	NA	NA	NA	NA	NA	NA	NA	NA	NA	NA	NA
Mouse	ENSMUSG00000008813.14	Tppp2	NA	chr14	52155882	52158157	+	0.742	protein_coding	NA	NA	1	1	NA	NA	1	NA	NA	NA	1	NA	2	NA	NA	NA	NA	NA
Mouse	ENSMUSG00000008822.16	Acyp1	NA	chr12	85319172	85335212	-	1.38	protein_coding	135	134	136	143	158	159	158	186	74	72	87	78	52	79	85	90	67	59
Mouse	ENSMUSG00000008843.5	Cldn13	NA	chr5	134943103	134944380	-	1.067	protein_coding	NA	NA	1	NA	NA	NA	1	NA	NA	NA	NA	NA	NA	NA	NA	NA	NA	NA
Mouse	ENSMUSG00000008845.10	Cd163	NA	chr6	124281615	124307486	+	5.461	protein_coding	69	88	89	68	89	79	68	67	17	12	19	17	3	18	15	16	15	7
Mouse	ENSMUSG00000008855.18	Hdac5	NA	chr11	102085258	102120992	-	8.78	protein_coding	1367	1412	1339	1348	1424	1467	1285	1668	2115	1709	2126	2275	1860	1896	1558	1774	1683	1600
Mouse	ENSMUSG00000008859.9	Rala	NA	chr13	18055156	18118824	-	2.899	protein_coding	891	953	946	912	1024	1068	851	1287	1241	963	1176	1090	1010	1099	1053	1189	1108	1112
Mouse	ENSMUSG00000008874.4	Clec3a	NA	chr8	115144826	115152586	+	0.591	protein_coding	NA	NA	NA	NA	NA	NA	1	7	NA	NA	NA	NA	NA	NA	NA	NA	NA	NA
Mouse	ENSMUSG00000008892.13	Vdac3	NA	chr8	23067091	23083829	-	5.42	protein_coding	875	1021	991	919	1021	993	929	1240	1122	854	1059	1060	1071	1127	1092	1240	1109	949
Mouse	ENSMUSG00000008932.11	Slc1a7	NA	chr4	107825529	107870729	+	3.36	protein_coding	NA	1	NA	1	NA	2	9	4	7	10	5	8	6	24	2	3	1	NA
Mouse	ENSMUSG00000008958.15	Vps72	NA	chr3	95018333	95030362	+	3.639	protein_coding	295	316	357	354	348	360	346	484	450	334	416	423	401	455	351	368	359	403
Mouse	ENSMUSG00000008976.17	Gabpa	NA	chr16	84631813	84660667	+	5.687	protein_coding	512	577	575	572	705	720	582	855	1035	718	892	902	829	1086	636	699	730	635
Mouse	ENSMUSG00000008999.8	Bmp7	NA	chr2	172709805	172782114	-	4.019	protein_coding	552	627	536	520	617	653	488	678	257	152	208	155	152	173	193	195	198	258
Mouse	ENSMUSG00000009013.6	Dynll1	NA	chr5	115435169	115439058	-	3.89	protein_coding	2006	2182	2115	2018	2255	2307	1837	2920	2105	1616	2026	1932	1867	1927	3039	3047	3042	3053
Mouse	ENSMUSG00000009030.15	Pdcl	NA	chr2	37240086	37249344	-	3.751	protein_coding	447	471	461	451	470	471	443	615	450	385	508	435	471	530	470	498	494	466
Mouse	ENSMUSG00000009035.16	Tmem184b	NA	chr15	79244884	79287769	-	4.702	protein_coding	1448	1433	1541	1561	1391	1553	1363	1919	1637	1185	1565	1372	1348	1509	1764	1766	1782	1581
Mouse	ENSMUSG00000009047.5	Gm5965	NA	chr16	88574784	88575616	+	0.833	protein_coding	NA	NA	NA	NA	NA	NA	NA	NA	NA	NA	NA	NA	NA	NA	NA	NA	NA	NA
Mouse	ENSMUSG00000009070.15	Rsph14	NA	chr10	74793309	74868418	-	3.012	protein_coding	4	16	11	9	2	5	6	2	NA	2	NA	1	NA	NA	1	NA	2	5
Mouse	ENSMUSG00000009073.17	Nf2	NA	chr11	4715845	4799536	-	6.825	protein_coding	1461	1600	1585	1514	1722	1710	1428	2146	2106	1521	1852	1760	1744	1893	1760	1881	1805	1764
Mouse	ENSMUSG00000009075.3	Cabp7	NA	chr11	4686892	4696778	-	2.628	protein_coding	205	220	206	265	211	256	153	329	89	79	85	88	78	87	105	108	99	59
Mouse	ENSMUSG00000009076.11	Zmat5	NA	chr11	4654678	4687669	+	1.248	protein_coding	103	84	96	100	103	110	102	168	98	68	74	105	80	64	66	71	66	61
Mouse	ENSMUSG00000009079.17	Ewsr1	NA	chr11	5019689	5049266	-	5.907	protein_coding	1961	2097	2037	2137	2311	2315	2179	2852	4124	2883	3698	3701	3530	4040	3890	4053	4251	4178
Mouse	ENSMUSG00000009090.18	Ap1b1	NA	chr11	4936824	4992791	+	4.957	protein_coding	2237	2231	2408	2345	2297	2306	1954	2890	1636	1268	1632	1522	1370	1486	1674	1949	1619	1232
Mouse	ENSMUSG00000009092.6	Derl3	NA	chr10	75729247	75731775	+	1.993	protein_coding	10	13	11	6	21	21	27	54	62	45	40	79	55	295	38	61	49	78
Mouse	ENSMUSG00000009093.8	Gstt4	NA	chr10	75650777	75658377	-	0.989	protein_coding	NA	NA	NA	NA	1	NA	1	1	NA	1	2	4	NA	NA	1	NA	NA	NA
Mouse	ENSMUSG00000009097.11	Tbx1	NA	chr16	18399729	18409421	-	3.517	protein_coding	27	33	42	28	36	37	40	42	31	17	24	17	17	14	36	32	23	27
Mouse	ENSMUSG00000009108.16	Gnat2	NA	chr3	108000105	108008748	+	2.995	protein_coding	1	NA	NA	NA	3	2	6	NA	2	NA	2	1	NA	3	1	1	NA	1
Mouse	ENSMUSG00000009112.5	Bcl2l13	NA	chr6	120813173	120869803	+	9.089	protein_coding	1044	1083	1122	1072	1135	1117	1016	1448	1111	822	1001	937	867	981	965	1075	998	828
Mouse	ENSMUSG00000009114.18	2610028H24Rik	NA	chr10	76284915	76296944	+	1.705	protein_coding	2	4	3	7	1	1	NA	2	NA	NA	NA	NA	NA	NA	1	1	NA	NA
Mouse	ENSMUSG00000009115.6	Spatc1l	NA	chr10	76398106	76406035	+	1.332	protein_coding	4	2	1	NA	3	NA	NA	4	3	2	4	2	NA	2	7	7	5	6
Mouse	ENSMUSG00000009145.7	Dqx1	NA	chr6	83034825	83044299	+	3.419	protein_coding	34	49	45	40	59	50	58	89	47	35	56	40	52	46	45	55	73	55
Mouse	ENSMUSG00000009185.3	Ccl8	NA	chr11	82006011	82007625	+	0.511	protein_coding	2	3	2	1	68	76	216	119	22	16	13	42	47	42	11	2	11	55
Mouse	ENSMUSG00000009207.16	Lnpk	NA	chr2	74350635	74409779	-	9.154	protein_coding	1069	1124	1064	1145	1014	1087	904	1333	1039	823	1065	933	861	969	1034	1184	1057	861
Mouse	ENSMUSG00000009210.11	Prr29	NA	chr11	106256298	106268384	+	1.724	protein_coding	1	1	1	5	2	1	1	4	1	NA	1	NA	1	1	NA	NA	NA	1
Mouse	ENSMUSG00000009214.10	Mymk	NA	chr2	26951648	26962191	-	1.511	protein_coding	1	1	NA	NA	1	1	2	2	1	1	1	NA	2	NA	1	4	2	NA
Mouse	ENSMUSG00000009216.8	Fam163b	NA	chr2	27000392	27032503	-	2.959	protein_coding	27	30	38	32	39	33	36	25	9	15	20	12	15	8	22	17	17	7
Mouse	ENSMUSG00000009246.15	Trpm5	NA	chr7	142622890	142648379	-	6.398	protein_coding	12	9	6	6	1	9	11	7	NA	3	3	5	2	1	10	13	4	1
Mouse	ENSMUSG00000009248.7	Ascl2	NA	chr7	142520566	142523001	-	1.623	protein_coding	5	6	5	3	6	4	3	8	2	1	3	4	4	5	5	3	4	4
Mouse	ENSMUSG00000009281.7	Rarres2	NA	chr6	48546630	48549723	-	2.656	protein_coding	248	336	339	345	442	507	435	590	149	94	138	190	161	134	74	98	90	117
Mouse	ENSMUSG00000009291.14	Pttg1ip	NA	chr10	77417554	77434566	+	3.877	protein_coding	1344	1529	1429	1433	1772	1870	1497	2277	2501	1714	2128	2117	1918	2245	3364	3493	3431	3339
Mouse	ENSMUSG00000009292.19	Trpm2	NA	chr10	77743556	77806397	-	12.459	protein_coding	396	403	451	485	466	506	448	674	252	206	252	324	228	184	260	296	224	203
Mouse	ENSMUSG00000009293.18	Ube2g2	NA	chr10	77458109	77481827	+	2.431	protein_coding	300	289	274	301	317	340	360	433	519	373	518	527	456	516	361	433	357	404
Mouse	ENSMUSG00000009350.14	Mpo	NA	chr11	87684407	87695239	+	3.424	protein_coding	NA	NA	14	1	6	NA	5	NA	NA	NA	NA	NA	1	NA	NA	1	NA	NA
Mouse	ENSMUSG00000009356.13	Lpo	NA	chr11	87697254	87719115	-	3.135	protein_coding	NA	2	3	NA	NA	4	NA	1	3	5	2	1	NA	NA	1	2	3	1
Mouse	ENSMUSG00000009376.16	Met	NA	chr6	17463799	17573979	+	7.679	protein_coding	124	148	163	151	272	233	235	395	2379	1380	1718	2090	1745	1905	856	901	856	965
Mouse	ENSMUSG00000009378.5	Slc16a12	NA	chr19	34645803	34724689	-	4.17	protein_coding	75	71	64	61	58	67	58	71	55	56	51	58	48	24	50	56	41	29
Mouse	ENSMUSG00000009394.14	Syn2	NA	chr6	115111863	115258967	+	7.031	protein_coding	1847	1813	2009	1987	1763	1805	1557	2276	1142	991	1217	1138	988	953	1271	1404	1194	956
Mouse	ENSMUSG00000009406.14	Elk1	NA	chrX	20799634	20816847	-	5.381	protein_coding	286	336	331	293	312	370	316	420	273	214	274	281	227	313	293	298	343	279
Mouse	ENSMUSG00000009418.17	Nav1	NA	chr1	135362318	135615843	-	18.814	protein_coding	5756	6282	6159	6103	6032	5951	5064	7598	7346	5643	7125	6559	6439	6132	6103	6755	6425	5546
Mouse	ENSMUSG00000009470.18	Tnpo1	NA	chr13	98975527	99062892	-	11.212	protein_coding	1777	1978	1956	1959	2189	2257	2108	2996	4214	3052	3841	3902	3600	4537	3792	4188	4149	4093
Mouse	ENSMUSG00000009471.5	Myod1	NA	chr7	46025898	46028523	+	1.861	protein_coding	NA	1	3	NA	NA	2	9	5	NA	NA	2	1	NA	NA	NA	NA	NA	NA
Mouse	ENSMUSG00000009487.11	Otog	NA	chr7	45890411	45960858	+	10.349	protein_coding	3	1	2	2	1	2	1	NA	1	1	2	1	NA	2	1	1	2	NA
Mouse	ENSMUSG00000009535.14	Rnmt	NA	chr18	68433426	68457923	+	7.339	protein_coding	632	708	632	696	701	675	563	910	777	690	696	707	677	801	636	721	678	632
Mouse	ENSMUSG00000009545.15	Kcnq1	NA	chr7	142660099	142980779	+	4.093	protein_coding	22	32	30	18	32	23	34	32	92	56	64	55	54	75	24	29	26	16
Mouse	ENSMUSG00000009549.15	Srp14	NA	chr2	118306331	118310192	-	1.195	protein_coding	668	775	714	735	752	758	656	980	824	674	858	801	782	736	841	971	896	829
Mouse	ENSMUSG00000009551.3	6330409D20Rik	NA	chr2	32622632	32631028	-	1.431	protein_coding	35	48	51	45	48	46	32	74	12	13	22	18	19	11	24	29	27	5
Mouse	ENSMUSG00000009555.17	Cdk9	NA	chr2	32595796	32603088	-	4.611	protein_coding	539	588	557	520	604	617	542	752	845	698	800	754	714	786	806	830	844	819
Mouse	ENSMUSG00000009563.17	Tor2a	NA	chr2	32647246	32652256	+	3.05	protein_coding	96	105	101	97	131	150	140	189	181	126	143	138	140	206	82	87	114	107
Mouse	ENSMUSG00000009566.13	Fpgs	NA	chr2	32572621	32594157	-	3.802	protein_coding	171	181	170	159	178	195	169	259	554	355	449	435	411	432	354	413	403	398
Mouse	ENSMUSG00000009569.15	Mrtfb	NA	chr16	13074345	13235393	+	8.99	protein_coding	868	1065	1087	945	1091	1200	1062	1354	1084	717	947	743	797	937	693	730	703	645
Mouse	ENSMUSG00000009575.15	Cbx5	NA	chr15	103099971	103148243	-	9.006	protein_coding	2852	2994	2934	2962	3244	3278	2873	4109	2546	1903	2399	2322	2170	2602	3454	3702	3756	3811
Mouse	ENSMUSG00000009580.16	Odam	NA	chr5	88032888	88042033	+	1.376	protein_coding	17	37	NA	3	18	10	1	NA	NA	NA	NA	NA	NA	NA	NA	NA	NA	NA
Mouse	ENSMUSG00000009585.19	Apobec3	NA	chr15	79775860	79800107	+	9.454	protein_coding	74	84	99	78	128	149	188	187	55	41	39	41	60	72	22	32	21	31
Mouse	ENSMUSG00000009588.10	St6galnac1	NA	chr11	116655851	116666333	-	2.392	protein_coding	NA	NA	NA	NA	NA	NA	NA	1	2	NA	NA	NA	NA	1	NA	NA	2	1
Mouse	ENSMUSG00000009596.10	Taf7l	NA	chrX	133360867	133377239	-	2.245	protein_coding	NA	NA	NA	NA	NA	NA	NA	NA	1	2	1	NA	NA	1	4	2	NA	2
Mouse	ENSMUSG00000009614.17	Sardh	NA	chr2	27078405	27138349	-	5.432	protein_coding	335	360	377	320	421	392	323	475	309	160	239	204	184	236	135	180	151	174
Mouse	ENSMUSG00000009621.19	Vav2	NA	chr2	27152116	27317045	-	6.915	protein_coding	868	900	851	840	983	928	906	1285	747	652	872	709	729	686	921	931	808	811
Mouse	ENSMUSG00000009628.15	Tex15	NA	chr8	34006766	34075610	+	9.622	protein_coding	59	106	83	74	112	98	64	109	72	65	89	73	50	83	71	80	89	93
Mouse	ENSMUSG00000009630.11	Ppp2cb	NA	chr8	34089653	34109469	+	1.469	protein_coding	614	763	709	705	732	786	629	972	1220	849	1030	1008	965	1064	1074	1202	1040	1078
Mouse	ENSMUSG00000009633.4	G0s2	NA	chr1	192954469	192955525	-	0.871	protein_coding	47	74	46	42	57	56	64	77	25	18	33	22	26	21	8	11	11	23
Mouse	ENSMUSG00000009640.12	Dmap1	NA	chr4	117531878	117539470	-	2.636	protein_coding	171	177	223	184	215	219	202	277	190	145	165	156	182	164	88	108	94	101
Mouse	ENSMUSG00000009646.14	Pla2g12b	NA	chr10	59239482	59257798	+	1.182	protein_coding	NA	1	2	1	2	NA	NA	1	2	NA	2	4	2	1	2	2	1	2
Mouse	ENSMUSG00000009647.14	Mcu	NA	chr10	59282806	59452514	-	6.936	protein_coding	624	661	677	702	671	640	635	867	738	605	711	698	633	611	923	958	1050	934
Mouse	ENSMUSG00000009654.5	Oit3	NA	chr10	59258780	59277600	-	2.788	protein_coding	1	2	NA	1	2	NA	6	2	2	NA	NA	NA	3	2	5	1	8	1
Mouse	ENSMUSG00000009670.12	Tex11	NA	chrX	99882254	100103273	-	3.624	protein_coding	4	NA	3	NA	3	2	1	2	4	1	2	1	NA	2	2	NA	6	2
Mouse	ENSMUSG00000009681.11	Bcr	NA	chr10	74896424	75020753	+	8.191	protein_coding	1885	2045	2131	1999	2011	2097	1837	2695	2361	1803	2195	2014	1769	1856	2551	2634	2693	2155
Mouse	ENSMUSG00000009687.15	Fxyd5	NA	chr7	30732147	30741906	-	4.192	protein_coding	105	138	135	88	176	189	318	263	562	311	373	420	444	482	299	311	293	438
Mouse	ENSMUSG00000009731.5	Kcnd1	NA	chrX	7688528	7704519	+	5.287	protein_coding	2305	2386	2297	2201	2022	1899	1724	2516	1358	1216	1475	1420	1347	980	1525	1654	1405	1062
Mouse	ENSMUSG00000009733.10	Tfcp2	NA	chr15	100395893	100449889	-	8.063	protein_coding	491	562	611	578	662	641	512	757	525	408	425	472	438	501	695	742	693	684
Mouse	ENSMUSG00000009734.19	Pou6f2	NA	chr13	18295683	18572271	-	6.985	protein_coding	32	25	36	28	24	41	36	21	10	5	7	7	8	5	11	7	4	3
Mouse	ENSMUSG00000009739.18	Pou6f1	NA	chr15	100473199	100497865	-	6.949	protein_coding	820	844	857	831	890	874	718	1069	642	513	658	607	569	613	378	390	340	324
Mouse	ENSMUSG00000009741.16	Ubp1	NA	chr9	113760002	113806270	+	4.757	protein_coding	789	859	889	860	982	1043	915	1329	1299	893	1170	1163	1058	1312	1417	1634	1638	1579
Mouse	ENSMUSG00000009772.16	Nuak2	NA	chr1	132243864	132261226	+	3.92	protein_coding	39	47	43	50	58	70	92	87	64	61	68	69	84	109	68	74	98	132
Mouse	ENSMUSG00000009828.16	Cilk1	NA	chr9	78016474	78079389	+	11.524	protein_coding	668	841	774	690	897	865	758	1202	918	649	838	836	744	775	577	650	555	638
Mouse	ENSMUSG00000009863.15	Sdhb	NA	chr4	140688514	140706504	+	2.239	protein_coding	789	795	857	839	880	922	878	1066	784	573	689	684	655	700	752	860	706	641
Mouse	ENSMUSG00000009876.14	Cox4i2	NA	chr2	152596093	152606957	+	0.788	protein_coding	9	11	11	9	7	10	13	21	21	9	10	12	10	13	9	12	9	17
Mouse	ENSMUSG00000009894.16	Snap47	NA	chr11	59297960	59342012	-	2.651	protein_coding	1369	1409	1394	1366	1431	1357	1118	1771	1055	903	1061	1047	915	952	1220	1381	1108	974
Mouse	ENSMUSG00000009900.8	Wnt3a	NA	chr11	59138859	59181578	-	2.761	protein_coding	8	5	1	1	1	1	2	5	2	NA	NA	1	NA	NA	5	NA	3	NA
Mouse	ENSMUSG00000009905.6	Kdsr	NA	chr1	106648189	106687457	-	8.147	protein_coding	568	611	619	612	743	656	555	802	706	511	613	568	584	656	818	952	882	866
Mouse	ENSMUSG00000009907.18	Vps4b	NA	chr1	106691801	106724458	-	8.905	protein_coding	1301	1417	1357	1372	1395	1423	1202	1833	1910	1445	1788	1737	1681	1696	1577	1675	1574	1522
Mouse	ENSMUSG00000009927.10	Rps25	NA	chr9	44318436	44321724	+	2.691	protein_coding	527	599	583	581	661	698	670	886	1720	1184	1418	1417	1335	1586	1230	1389	1333	1447
Mouse	ENSMUSG00000009941.11	Nxf2	NA	chrX	133845275	133865503	-	2.568	protein_coding	2	2	3	3	2	6	1	3	4	1	5	2	1	2	2	NA	3	3
Mouse	ENSMUSG00000009995.18	Tafazzin	NA	chrX	73325518	73333757	+	5.364	protein_coding	415	404	416	396	482	512	470	627	403	291	348	345	294	392	380	374	365	344
Mouse	ENSMUSG00000010021.14	Kif19a	NA	chr11	114656214	114681565	+	4.068	protein_coding	1866	2258	1977	1804	2373	2288	1557	2623	708	504	690	556	561	554	710	906	675	969
Mouse	ENSMUSG00000010025.20	Aldh3a2	NA	chr11	61114243	61158290	-	5.619	protein_coding	863	886	891	870	939	943	805	1156	799	598	758	639	690	783	643	768	674	649
Mouse	ENSMUSG00000010044.13	Zmynd10	NA	chr9	107424497	107428518	+	2.129	protein_coding	10	16	19	25	17	16	12	17	11	2	15	8	8	19	8	10	9	4
Mouse	ENSMUSG00000010045.3	Tmem115	NA	chr9	107411144	107415872	+	2.194	protein_coding	278	331	328	330	341	349	320	466	420	287	374	351	359	445	328	470	423	342
Mouse	ENSMUSG00000010047.13	Hyal2	NA	chr9	107445144	107449978	+	3.293	protein_coding	129	147	167	109	131	177	145	192	240	161	220	163	151	176	121	119	129	125
Mouse	ENSMUSG00000010048.11	Ifrd2	NA	chr9	107464841	107470584	+	2.637	protein_coding	55	75	70	75	73	103	86	99	410	284	364	333	323	391	216	262	216	251
Mouse	ENSMUSG00000010051.16	Hyal1	NA	chr9	107454126	107458909	+	3.777	protein_coding	40	58	49	65	79	81	84	102	511	341	391	449	359	412	284	292	323	341
Mouse	ENSMUSG00000010054.5	Tusc2	NA	chr9	107440454	107443311	+	1.785	protein_coding	1055	1092	1109	1103	1105	1046	821	1427	782	640	795	723	627	648	843	907	853	633
Mouse	ENSMUSG00000010057.9	Nprl2	NA	chr9	107419425	107422905	+	2.013	protein_coding	211	227	218	226	244	240	198	330	172	126	181	159	157	193	188	177	175	168
Mouse	ENSMUSG00000010064.16	Slc38a3	NA	chr9	107527833	107546729	-	5.277	protein_coding	103	114	98	92	105	176	165	126	64	19	42	12	14	42	24	21	45	36
Mouse	ENSMUSG00000010066.16	Cacna2d2	NA	chr9	107276811	107406542	+	7.947	protein_coding	1667	1697	1725	1807	1428	1464	1309	1861	1365	1132	1336	1302	1201	785	1240	1273	1006	905
Mouse	ENSMUSG00000010067.14	Rassf1	NA	chr9	107428754	107439466	+	5.845	protein_coding	196	213	233	220	276	253	226	310	1524	1084	1402	1249	1307	1411	1296	1342	1413	1342
Mouse	ENSMUSG00000010080.16	Epn3	NA	chr11	94380425	94390800	-	4.067	protein_coding	1154	1231	1227	1282	1147	1122	891	1578	364	312	350	384	323	265	387	384	324	238
Mouse	ENSMUSG00000010086.18	Rnf112	NA	chr11	61339268	61344957	-	3.923	protein_coding	794	757	818	875	616	667	536	735	518	476	503	531	470	269	587	655	495	368
Mouse	ENSMUSG00000010095.14	Slc3a2	NA	chr19	8684246	8700733	-	3.529	protein_coding	1572	1639	1624	1567	1773	1794	1530	2228	5266	3910	4787	5330	4702	4586	4317	4424	4675	4444
Mouse	ENSMUSG00000010097.16	Nxf1	NA	chr19	8734437	8748286	+	4.427	protein_coding	1106	1188	1132	1174	1427	1532	1381	1850	2076	1524	1925	2078	1966	2149	2514	2572	2662	2987
Mouse	ENSMUSG00000010110.18	Stx5a	NA	chr19	8718777	8733433	+	5.808	protein_coding	596	650	670	608	842	816	748	1043	763	601	730	783	726	929	627	675	646	636
Mouse	ENSMUSG00000010122.15	Slc47a1	NA	chr11	61234227	61269171	-	3.383	protein_coding	96	119	144	121	125	158	294	118	55	16	53	15	23	10	9	10	19	9
Mouse	ENSMUSG00000010136.15	Pifo	NA	chr3	105904273	105921962	-	1.127	protein_coding	1	9	7	8	5	4	3	2	NA	NA	2	1	1	1	4	NA	NA	NA
Mouse	ENSMUSG00000010142.13	Tnfrsf13b	NA	chr11	61017581	61040198	+	2.836	protein_coding	20	11	16	20	32	35	38	55	9	11	10	8	11	13	5	14	6	4
Mouse	ENSMUSG00000010154.8	Spire2	NA	chr8	124059452	124096254	+	2.51	protein_coding	1219	1330	1346	1380	1324	1370	988	1687	842	680	873	804	711	676	783	870	699	605
Mouse	ENSMUSG00000010175.14	Prox1	NA	chr1	189850232	189902911	-	8.39	protein_coding	28	44	49	37	38	74	65	47	37	30	33	17	18	118	37	43	57	63
Mouse	ENSMUSG00000010205.12	Raver1	NA	chr9	20985454	21003304	-	3.47	protein_coding	NA	NA	NA	NA	NA	NA	NA	NA	NA	NA	NA	NA	NA	NA	NA	NA	NA	NA
Mouse	ENSMUSG00000010277.8	2610507B11Rik	NA	chr11	78152578	78181449	+	8.798	protein_coding	4270	4621	4731	4491	4778	4928	4403	6343	3827	3012	3654	3490	3346	3541	3910	4381	4068	3572
Mouse	ENSMUSG00000010290.8	AI597479	NA	chr1	43137870	43155107	+	3.458	protein_coding	406	384	403	375	455	427	317	571	373	277	333	322	280	356	318	324	251	293
Mouse	ENSMUSG00000010307.8	Tmem86a	NA	chr7	46700349	46704525	+	1.887	protein_coding	116	138	181	142	168	185	230	224	62	34	53	61	58	160	69	78	62	99
Mouse	ENSMUSG00000010311.16	Optc	NA	chr1	133824937	133835737	-	2.575	protein_coding	NA	1	2	NA	1	3	1	2	NA	NA	1	1	1	1	1	NA	NA	1
Mouse	ENSMUSG00000010342.17	Tex14	NA	chr11	87295891	87446649	+	5.014	protein_coding	42	42	52	43	46	64	29	65	42	45	77	55	51	55	63	69	66	51
Mouse	ENSMUSG00000010358.14	Ifi35	NA	chr11	101339233	101349524	+	1.727	protein_coding	133	159	164	168	205	295	289	343	505	372	493	412	450	466	260	344	336	420
Mouse	ENSMUSG00000010362.10	Rdm1	NA	chr11	101518021	101526926	+	1.575	protein_coding	128	121	136	140	185	180	153	235	66	50	52	54	44	52	52	60	62	64
Mouse	ENSMUSG00000010376.16	Nedd8	NA	chr14	55899720	55909581	-	1.261	protein_coding	663	800	718	786	753	789	623	981	929	640	847	762	738	787	867	1027	884	790
Mouse	ENSMUSG00000010392.9	Gosr1	NA	chr11	76617428	76654405	-	4.289	protein_coding	797	827	865	851	920	910	834	1183	963	706	913	768	711	895	610	711	605	656
Mouse	ENSMUSG00000010406.13	Mrpl52	NA	chr14	54664366	54667213	+	1.109	protein_coding	190	169	161	182	191	171	177	241	375	243	307	243	297	316	236	251	258	196
Mouse	ENSMUSG00000010435.8	Spaca7	NA	chr8	12623029	12650744	+	0.979	protein_coding	NA	NA	NA	NA	NA	NA	NA	NA	1	NA	NA	NA	1	NA	1	1	NA	NA
Mouse	ENSMUSG00000010453.13	Kansl3	NA	chr1	36374811	36408262	-	6.742	protein_coding	1519	1535	1591	1570	1679	1764	1448	2241	1856	1352	1619	1595	1488	1631	1577	1761	1604	1556
Mouse	ENSMUSG00000010461.17	Eya4	NA	chr10	22978862	23226684	-	9.418	protein_coding	39	70	74	53	55	79	74	82	10	12	13	10	15	23	12	5	18	16
Mouse	ENSMUSG00000010476.15	Ebf3	NA	chr7	136795402	136916174	-	9.227	protein_coding	1125	1252	1375	1255	986	1063	961	1265	651	591	652	658	587	454	835	829	751	548
Mouse	ENSMUSG00000010492.11	Uckl1os	NA	chr2	181220273	181226963	+	2.522	lncRNA	16	30	19	9	11	17	21	15	6	1	6	2	5	12	7	5	5	5
Mouse	ENSMUSG00000010505.17	Myt1	NA	chr2	181405125	181469590	+	7.191	protein_coding	1155	1141	1210	1197	993	986	901	1235	962	879	990	923	895	741	805	845	658	501
Mouse	ENSMUSG00000010517.8	Faf1	NA	chr4	109533785	109821157	+	5.093	protein_coding	733	742	791	726	771	787	702	974	951	631	845	750	741	862	857	914	821	743
Mouse	ENSMUSG00000010529.7	Gm266	NA	chr12	111451043	111452257	-	1.215	protein_coding	15	11	17	11	13	19	4	25	11	11	7	8	4	5	3	3	3	1
Mouse	ENSMUSG00000010538.15	Tsacc	NA	chr3	88190064	88204306	-	1.112	protein_coding	12	17	8	16	23	14	12	31	11	9	16	13	13	16	16	13	12	18
Mouse	ENSMUSG00000010554.15	Mettl16	NA	chr11	74661656	74719351	+	13.817	protein_coding	547	680	573	638	645	589	561	767	1047	799	917	841	813	927	838	762	924	748
Mouse	ENSMUSG00000010592.10	Dazl	NA	chr17	50586423	50600664	-	3.82	protein_coding	3	2	3	2	1	5	6	3	1	3	1	1	1	1	1	6	1	2
Mouse	ENSMUSG00000010601.15	Apol7a	NA	chr15	77272419	77283310	-	3.029	protein_coding	2	1	NA	NA	1	NA	1	NA	1	NA	NA	1	1	NA	NA	1	NA	NA
Mouse	ENSMUSG00000010607.9	Pigyl	NA	chr9	22068142	22069654	+	0.777	protein_coding	61	61	66	72	78	76	65	74	72	43	51	57	52	63	90	90	75	75
Mouse	ENSMUSG00000010608.16	Rbm25	NA	chr12	83678010	83729897	+	17.376	protein_coding	1854	2189	2026	1994	2305	2375	2083	3064	4065	2989	3611	3614	3498	4064	3626	3844	3867	4011
Mouse	ENSMUSG00000010609.16	Psen2	NA	chr1	180054569	180091003	-	4.332	protein_coding	564	636	647	642	565	579	525	751	390	316	399	372	341	389	350	371	328	263
Mouse	ENSMUSG00000010651.5	Acaa1b	NA	chr9	118977091	118986161	-	1.962	protein_coding	3	10	18	9	11	13	11	14	8	5	10	5	4	10	11	13	18	9
Mouse	ENSMUSG00000010660.4	Plcd1	NA	chr9	118900595	118922570	-	3.093	protein_coding	195	235	212	211	267	238	220	319	175	121	182	162	159	196	221	198	219	202
Mouse	ENSMUSG00000010663.6	Fads1	NA	chr19	10160252	10174241	+	4.812	protein_coding	2566	2774	2748	2549	3294	3232	2660	3985	1865	1326	1680	1618	1501	1625	1750	1845	1709	1912
Mouse	ENSMUSG00000010721.16	Lmbr1	NA	chr5	29434800	29583388	-	5.85	protein_coding	457	472	484	479	450	455	389	586	293	270	307	296	291	278	331	388	317	243
Mouse	ENSMUSG00000010751.16	Tnfrsf22	NA	chr7	143188543	143203398	-	4.217	protein_coding	55	64	45	61	68	71	62	83	184	135	138	120	147	187	198	203	193	174
Mouse	ENSMUSG00000010755.18	Cars	NA	chr7	143110967	143153827	-	6.583	protein_coding	336	371	359	353	404	417	365	512	1434	1065	1291	1374	1311	1493	1034	1149	1136	1146
Mouse	ENSMUSG00000010760.6	Phlda2	NA	chr7	143055282	143056887	-	1.121	protein_coding	2	2	2	2	NA	1	NA	5	4	3	9	6	2	2	6	2	3	5
Mouse	ENSMUSG00000010796.12	Asz1	NA	chr6	18050963	18109060	-	2.829	protein_coding	NA	NA	NA	NA	NA	NA	NA	NA	NA	NA	NA	NA	NA	NA	NA	NA	NA	NA
Mouse	ENSMUSG00000010797.7	Wnt2	NA	chr6	17988939	18030584	-	2.255	protein_coding	NA	1	1	4	NA	3	1	1	9	2	4	7	4	2	2	3	1	1
Mouse	ENSMUSG00000010803.14	Gabra1	NA	chr11	42021766	42073757	-	7.326	protein_coding	1959	2065	1987	2109	2068	1894	1586	2644	794	691	738	941	797	627	938	1073	871	644
Mouse	ENSMUSG00000010825.18	Grid2ip	NA	chr5	143343093	143377907	+	6.773	protein_coding	101	103	109	131	127	113	98	141	62	88	101	68	69	86	65	73	88	48
Mouse	ENSMUSG00000010830.9	Kdelr3	NA	chr15	79400612	79411940	+	1.411	protein_coding	117	137	137	126	168	159	142	204	233	145	192	232	198	245	224	216	262	270
Mouse	ENSMUSG00000010841.14	Cfap97d1	NA	chr11	101875105	101883090	+	0.798	protein_coding	NA	NA	NA	NA	NA	NA	NA	NA	NA	1	1	1	2	NA	NA	NA	NA	3
Mouse	ENSMUSG00000010911.13	Apip	NA	chr2	102904020	102922989	+	1	protein_coding	68	92	78	81	109	101	89	135	100	57	93	85	67	107	92	94	121	97
Mouse	ENSMUSG00000010914.11	Pdhx	NA	chr2	102851420	102903858	-	3.93	protein_coding	349	369	354	357	346	318	323	468	344	261	306	291	286	303	293	309	334	268
Mouse	ENSMUSG00000010936.12	Vac14	NA	chr8	111345217	111447030	+	6.96	protein_coding	560	541	618	554	610	640	560	813	694	475	598	531	550	602	637	604	623	634
Mouse	ENSMUSG00000011008.14	Mcoln2	NA	chr3	145855588	145901268	+	3.288	protein_coding	NA	1	3	NA	21	21	29	36	15	8	14	10	23	21	7	7	2	8
Mouse	ENSMUSG00000011034.7	Slc5a1	NA	chr5	33261563	33320214	+	4.104	protein_coding	7	16	16	6	6	7	5	6	2	2	2	4	1	NA	1	3	1	4
Mouse	ENSMUSG00000011096.18	Akt1s1	NA	chr7	44498415	44504845	+	3.072	protein_coding	564	617	646	592	638	657	578	868	761	547	659	638	666	783	500	555	453	525
Mouse	ENSMUSG00000011114.19	Tbrg1	NA	chr9	37560059	37568608	-	3.901	protein_coding	409	468	443	441	524	518	554	623	795	523	643	632	641	745	548	624	549	548
Mouse	ENSMUSG00000011118.5	Panx3	NA	chr9	37571198	37580531	-	3.434	protein_coding	NA	3	5	NA	NA	2	2	4	1	NA	NA	NA	NA	NA	NA	NA	NA	NA
Mouse	ENSMUSG00000011148.15	Adssl1	NA	chr12	112586479	112607794	+	2.09	protein_coding	93	93	118	88	88	111	252	156	160	95	138	126	125	178	128	164	208	203
Mouse	ENSMUSG00000011154.18	Cfap161	NA	chr7	83423309	83444088	-	3.188	protein_coding	3	3	5	6	NA	NA	4	4	1	NA	4	2	1	4	11	14	15	7
Mouse	ENSMUSG00000011158.9	Brf1	NA	chr12	112923705	112964324	-	7.788	protein_coding	572	654	682	628	787	731	655	936	817	602	805	670	689	866	830	1045	938	911
Mouse	ENSMUSG00000011171.12	Vipr2	NA	chr12	116041346	116109881	+	4.463	protein_coding	25	28	29	23	15	41	23	29	5	5	3	1	5	3	3	4	NA	NA
Mouse	ENSMUSG00000011179.9	Odc1	NA	chr12	17594795	17601506	+	3.405	protein_coding	481	535	551	528	534	620	524	721	2364	1728	2092	2052	1908	2154	3746	4136	4439	4090
Mouse	ENSMUSG00000011254.17	Thg1l	NA	chr11	45837670	45846321	-	3.015	protein_coding	103	80	75	99	94	112	84	112	153	123	120	84	127	162	157	175	131	154
Mouse	ENSMUSG00000011256.17	Adam19	NA	chr11	45946819	46038170	+	7.115	protein_coding	1322	1513	1492	1516	1472	1467	1345	1948	1344	1090	1254	1259	1220	1212	895	844	808	650
Mouse	ENSMUSG00000011257.20	Pabpc4	NA	chr4	123156144	123192718	+	4.027	protein_coding	258	286	302	251	283	323	437	385	637	432	569	500	506	724	466	565	528	507
Mouse	ENSMUSG00000011263.17	Exoc3l2	NA	chr7	19197256	19230687	+	4.016	protein_coding	18	27	33	19	22	40	50	35	27	15	24	31	19	46	10	6	6	12
Mouse	ENSMUSG00000011267.9	Zfp296	NA	chr7	19311212	19314581	+	2.037	protein_coding	5	6	9	12	10	10	12	9	17	15	11	8	5	8	8	8	8	9
Mouse	ENSMUSG00000011305.12	Plin5	NA	chr17	56418601	56424596	-	2.087	protein_coding	3	3	NA	1	4	3	6	8	2	2	NA	2	2	NA	3	4	2	5
Mouse	ENSMUSG00000011306.8	Sugp1	NA	chr8	70495463	70524997	+	6.109	protein_coding	624	639	609	653	715	714	620	892	709	534	639	610	592	687	605	633	613	522
Mouse	ENSMUSG00000011349.6	Dmrtc2	NA	chr7	24569482	24577076	+	1.619	protein_coding	NA	NA	NA	NA	NA	NA	NA	NA	1	NA	NA	NA	NA	NA	NA	NA	NA	NA
Mouse	ENSMUSG00000011350.16	Gm5893	NA	chr7	24518220	24539700	+	2.087	lncRNA	NA	NA	NA	NA	NA	NA	NA	NA	NA	NA	NA	NA	NA	NA	NA	NA	NA	NA
Mouse	ENSMUSG00000011382.9	Dhdh	NA	chr7	45120411	45138229	-	7.408	protein_coding	336	343	344	324	411	398	341	507	270	176	232	206	165	220	207	233	202	222
Mouse	ENSMUSG00000011427.17	Zfp790	NA	chr7	29515539	29530430	+	3.658	protein_coding	172	201	202	181	239	222	241	320	311	194	262	264	232	319	228	251	247	239
Mouse	ENSMUSG00000011463.6	Cpb1	NA	chr3	20302428	20329897	-	3.284	protein_coding	49	45	36	43	43	28	48	40	46	32	49	51	41	40	42	36	33	27
Mouse	ENSMUSG00000011486.15	Slc25a41	NA	chr17	57339773	57348654	-	1.331	protein_coding	1	1	NA	1	NA	1	NA	NA	NA	NA	NA	NA	NA	NA	3	1	NA	1
Mouse	ENSMUSG00000011589.10	Fsd1	NA	chr17	56293509	56303881	+	2.493	protein_coding	428	451	445	448	397	432	334	557	265	223	256	278	242	203	307	308	251	202
Mouse	ENSMUSG00000011632.8	Pinlyp	NA	chr7	24241083	24245543	-	0.843	protein_coding	NA	NA	NA	1	NA	NA	NA	NA	1	NA	1	NA	NA	2	1	NA	NA	1
Mouse	ENSMUSG00000011658.17	Fuz	NA	chr7	44545503	44552055	+	5.003	protein_coding	212	245	201	247	301	266	244	344	82	66	102	82	91	100	77	96	90	108
Mouse	ENSMUSG00000011751.17	Sptbn4	NA	chr7	27055808	27147111	-	9.563	protein_coding	1083	1062	1211	1121	1044	1040	817	1290	844	703	846	797	697	674	762	858	665	510
Mouse	ENSMUSG00000011752.8	Pgam1	NA	chr19	41900362	41907099	+	1.982	protein_coding	813	880	824	854	778	832	684	1114	1093	883	1102	1014	973	973	1081	1355	1177	921
Mouse	ENSMUSG00000011831.17	Evi5	NA	chr5	107892661	108022973	-	8.06	protein_coding	2171	2390	2338	2334	2449	2414	1881	2894	2222	1642	2108	2191	1897	1887	2346	2595	2290	2260
Mouse	ENSMUSG00000011832.17	Evi5l	NA	chr8	4216567	4261257	+	8.524	protein_coding	1342	1381	1461	1434	1431	1462	1173	1736	1471	1096	1383	1112	1250	1182	1292	1570	1348	1081
Mouse	ENSMUSG00000011837.5	Snapc2	NA	chr8	4303080	4306220	+	1.769	protein_coding	233	215	243	254	250	246	225	328	397	253	324	320	293	328	204	235	232	210
Mouse	ENSMUSG00000011877.14	Git1	NA	chr11	77384388	77398612	+	4.838	protein_coding	2254	2600	2376	2344	2704	2825	2281	3278	3740	2451	3187	3042	2903	3096	2881	2782	3048	3034
Mouse	ENSMUSG00000011884.14	Gltp	NA	chr5	114807459	114829045	-	1.762	protein_coding	392	395	374	400	506	564	454	609	470	276	329	323	314	419	290	347	376	370
Mouse	ENSMUSG00000011958.18	Bnip2	NA	chr9	69896748	69915599	+	3.455	protein_coding	464	569	528	489	587	624	581	790	1020	699	901	842	847	1041	854	930	859	923
Mouse	ENSMUSG00000011960.13	Ccnt1	NA	chr15	98436570	98468804	-	9.157	protein_coding	816	846	881	854	961	1000	934	1195	1504	1148	1424	1434	1327	1567	1489	1552	1482	1525
Mouse	ENSMUSG00000012017.5	Scarf2	NA	chr16	17615146	17626157	+	3.839	protein_coding	113	149	157	145	183	234	195	258	105	53	92	86	96	129	28	29	48	37
Mouse	ENSMUSG00000012042.10	4930579F01Rik	NA	chr3	137869839	137945424	-	2.379	protein_coding	NA	NA	1	NA	NA	1	NA	NA	NA	1	NA	NA	NA	NA	NA	NA	NA	NA
Mouse	ENSMUSG00000012076.9	Brms1l	NA	chr12	55883109	55916521	+	3.455	protein_coding	686	734	731	759	715	743	635	982	684	548	622	628	566	523	631	657	619	535
Mouse	ENSMUSG00000012114.18	Med15	NA	chr16	17469072	17550755	-	11.642	protein_coding	1007	1063	1080	1069	1113	1166	1100	1539	1681	1248	1518	1515	1440	1521	1266	1338	1375	1342
Mouse	ENSMUSG00000012117.14	Dhdds	NA	chr4	133696339	133728229	-	3.784	protein_coding	789	888	907	971	891	924	729	1170	685	534	658	563	545	654	633	718	641	603
Mouse	ENSMUSG00000012123.18	Crybg2	NA	chr4	133788126	133819815	+	7.801	protein_coding	NA	NA	NA	2	11	9	8	10	1	NA	NA	NA	NA	3	2	2	1	5
Mouse	ENSMUSG00000012126.17	Ubxn11	NA	chr4	133829881	133854904	+	4.742	protein_coding	57	101	100	77	69	92	120	105	23	29	29	37	27	39	17	30	15	26
Mouse	ENSMUSG00000012187.14	Mogat1	NA	chr1	78487628	78514810	+	1.558	protein_coding	4	1	9	5	14	3	2	9	2	2	6	3	2	3	3	2	NA	2
Mouse	ENSMUSG00000012211.14	Tex22	NA	chr12	113038122	113052537	+	1.27	protein_coding	18	24	18	24	24	30	15	29	17	17	17	9	13	11	10	14	25	11
Mouse	ENSMUSG00000012282.3	Wnt8a	NA	chr18	34675366	34681326	+	1.746	protein_coding	NA	NA	NA	NA	NA	NA	NA	NA	NA	NA	NA	NA	NA	NA	NA	NA	3	2
Mouse	ENSMUSG00000012296.17	Tjap1	NA	chr17	46568777	46593952	-	4.701	protein_coding	408	418	415	430	487	509	476	602	578	405	506	488	477	506	500	450	521	483
Mouse	ENSMUSG00000012350.16	Ehf	NA	chr2	103093778	103133623	-	5.576	protein_coding	31	32	52	34	31	54	60	41	11	11	12	10	10	26	6	5	4	5
Mouse	ENSMUSG00000012396.13	Nanog	NA	chr6	122684448	122691592	+	2.242	protein_coding	1	2	3	2	1	1	1	5	1	1	2	2	NA	NA	NA	1	2	3
Mouse	ENSMUSG00000012405.17	Rpl15	NA	chr14	4198305	4201873	+	2.473	protein_coding	622	663	744	682	806	780	702	993	1564	1056	1257	1263	1200	1460	1346	1482	1432	1520
Mouse	ENSMUSG00000012422.15	Tmem167	NA	chr13	90237242	90292026	+	10.807	protein_coding	658	726	659	760	736	704	696	1023	965	688	818	779	726	913	721	781	769	696
Mouse	ENSMUSG00000012428.10	Steap4	NA	chr5	8010457	8032213	+	3.155	protein_coding	127	158	202	147	222	246	228	316	62	50	57	56	100	105	143	165	237	265
Mouse	ENSMUSG00000012429.10	Mplkip	NA	chr13	17869777	17874333	+	4.503	protein_coding	214	205	202	221	241	248	236	311	271	195	241	164	206	247	231	226	226	200
Mouse	ENSMUSG00000012443.5	Kif11	NA	chr19	37364851	37410307	+	7.461	protein_coding	38	34	43	34	47	47	78	82	38	33	41	28	31	26	22	33	29	21
Mouse	ENSMUSG00000012483.5	Rpa3	NA	chr6	8255936	8259173	-	1.136	protein_coding	54	52	61	55	66	67	56	85	49	42	51	33	56	62	27	32	29	48
Mouse	ENSMUSG00000012519.15	Mlkl	NA	chr8	112038429	112064809	-	2.303	protein_coding	31	45	38	35	60	76	80	118	168	136	151	164	155	158	31	35	44	39
Mouse	ENSMUSG00000012520.11	Phox2b	NA	chr5	67251742	67256644	-	3.645	protein_coding	1	2	3	5	NA	6	1	1	NA	NA	NA	NA	NA	NA	NA	NA	NA	NA
Mouse	ENSMUSG00000012535.15	Tnpo3	NA	chr6	29540826	29609886	-	13.1	protein_coding	927	1038	988	1022	1096	1086	975	1390	1492	1113	1327	1295	1254	1446	1356	1413	1356	1300
Mouse	ENSMUSG00000012609.20	Ttll5	NA	chr12	85871433	86108667	+	15.875	protein_coding	1109	1226	1261	1221	1153	1162	976	1482	955	727	898	883	740	790	1104	1282	1200	1072
Mouse	ENSMUSG00000012640.17	Zfp715	NA	chr7	42945621	42962718	-	5.119	protein_coding	314	372	328	322	357	423	366	520	454	339	460	443	453	513	478	462	467	542
Mouse	ENSMUSG00000012705.17	Retn	NA	chr8	3705770	3710110	+	1.579	protein_coding	3	10	9	NA	3	7	3	5	1	1	NA	1	2	2	3	NA	NA	1
Mouse	ENSMUSG00000012777.15	Acp4	NA	chr7	43901572	43906802	-	1.749	protein_coding	NA	NA	NA	NA	NA	NA	NA	NA	NA	NA	NA	1	NA	NA	1	NA	NA	NA
Mouse	ENSMUSG00000012819.17	Cdh23	NA	chr10	60138527	60532269	-	16.939	protein_coding	36	83	93	29	45	54	57	26	35	17	32	52	28	36	7	9	7	16
Mouse	ENSMUSG00000012848.16	Rps5	NA	chr7	12656217	12660613	+	1.734	protein_coding	974	1115	1028	1098	1299	1415	1383	1654	2601	1661	2030	2094	1978	2297	1970	2150	2171	2303
Mouse	ENSMUSG00000012889.9	Podnl1	NA	chr8	84852618	84859156	+	3.549	protein_coding	2	4	7	2	28	27	68	45	1	1	NA	10	7	4	2	NA	4	2
Mouse	ENSMUSG00000013033.17	Adgrl1	NA	chr8	84626734	84668583	+	8.587	protein_coding	3802	3911	4123	3826	3647	3830	3127	4793	1894	1588	1968	1900	1683	1665	2199	2255	1995	1552
Mouse	ENSMUSG00000013076.18	Amotl1	NA	chr9	14453262	14556352	-	10.064	protein_coding	2757	3196	3101	2863	3440	3348	2899	4189	10218	7190	8804	9112	8386	9090	4941	4938	5220	5127
Mouse	ENSMUSG00000013083.9	2200002J24Rik	NA	chr7	30398351	30399961	+	0.616	protein_coding	NA	NA	NA	NA	NA	NA	NA	NA	NA	NA	NA	NA	NA	NA	NA	NA	NA	NA
Mouse	ENSMUSG00000013089.16	Etv5	NA	chr16	22200059	22258469	-	4.103	protein_coding	1168	1307	1264	1424	1257	1262	1055	1845	1793	1604	1873	1602	1670	1657	1537	1779	1487	1300
Mouse	ENSMUSG00000013091.6	Tmem190	NA	chr7	4785936	4787340	+	0.871	protein_coding	NA	NA	NA	NA	NA	NA	NA	NA	3	1	2	NA	2	4	NA	1	1	NA
Mouse	ENSMUSG00000013150.16	Gfod2	NA	chr8	106440486	106485296	-	4.608	protein_coding	258	280	311	251	233	248	199	329	254	217	247	189	210	224	278	329	305	237
Mouse	ENSMUSG00000013155.11	Enkd1	NA	chr8	106430283	106434842	-	3.659	protein_coding	38	39	51	28	51	56	56	49	33	26	25	52	37	34	33	36	29	41
Mouse	ENSMUSG00000013158.7	4933405L10Rik	NA	chr8	106434287	106436878	+	1.487	protein_coding	NA	NA	NA	1	2	NA	1	NA	NA	3	1	1	NA	3	NA	1	NA	3
Mouse	ENSMUSG00000013160.8	Atp6v0d1	NA	chr8	106251097	106292679	-	1.793	protein_coding	1708	1701	1764	1726	1731	1779	1433	2208	1464	1063	1359	1271	1192	1242	1456	1660	1509	1179
Mouse	ENSMUSG00000013236.18	Ptprs	NA	chr17	56719426	56783483	-	14.99	protein_coding	8193	8854	8535	8534	9017	9073	7504	11343	4253	3421	4211	3906	3525	3982	5244	5530	5164	4588
Mouse	ENSMUSG00000013275.10	Slc41a1	NA	chr1	131755231	131776603	+	4.912	protein_coding	676	802	707	641	842	945	934	1057	965	642	917	829	849	848	823	877	1002	974
Mouse	ENSMUSG00000013338.17	Fer1l4	NA	chr2	155861059	155894867	-	6.896	protein_coding	NA	NA	NA	NA	NA	NA	NA	NA	1	1	NA	NA	NA	2	1	3	5	4
Mouse	ENSMUSG00000013353.11	4931406B18Rik	NA	chr7	43141468	43155364	-	5.633	protein_coding	4	NA	3	2	3	2	NA	NA	1	1	NA	NA	3	3	1	1	1	NA
Mouse	ENSMUSG00000013367.6	Iglon5	NA	chr7	43122328	43139499	-	2.622	protein_coding	415	459	412	472	444	453	399	594	170	148	145	181	174	198	133	118	116	100
Mouse	ENSMUSG00000013415.10	Igf2bp1	NA	chr11	95847989	95896766	-	9.682	protein_coding	9	5	6	2	12	5	9	10	3	3	5	4	NA	1	NA	NA	1	4
Mouse	ENSMUSG00000013418.9	B4galnt2	NA	chr11	95756769	95805717	-	1.722	protein_coding	NA	NA	NA	NA	NA	NA	NA	NA	NA	NA	NA	NA	NA	NA	NA	1	NA	NA
Mouse	ENSMUSG00000013419.8	Zfp651	NA	chr9	121588396	121600808	+	7.063	protein_coding	1328	1479	1430	1321	1693	1653	1334	2075	1438	1001	1299	1186	1069	1264	989	1077	1003	1080
Mouse	ENSMUSG00000013465.20	Nelfb	NA	chr2	25089724	25101501	-	3.432	protein_coding	677	647	614	698	653	727	618	905	587	429	559	493	508	497	446	563	444	401
Mouse	ENSMUSG00000013483.15	Card14	NA	chr11	119198594	119236201	+	4.605	protein_coding	124	123	127	144	141	109	115	143	178	134	172	152	154	104	112	173	109	82
Mouse	ENSMUSG00000013495.16	Tmem175	NA	chr5	108777636	108796648	+	5.928	protein_coding	479	469	469	479	482	549	474	647	292	169	254	226	235	227	262	293	275	266
Mouse	ENSMUSG00000013523.14	Bcas1	NA	chr2	170188911	170269765	-	3.775	protein_coding	2029	2183	1929	2045	2219	2420	1663	2469	2726	1974	3067	1450	1727	2346	2063	2402	2577	2650
Mouse	ENSMUSG00000013539.15	Tango2	NA	chr16	18118689	18165967	-	7.91	protein_coding	996	931	1032	1045	971	1027	911	1387	589	523	567	556	516	554	838	932	860	665
Mouse	ENSMUSG00000013562.13	4833413E03Rik	NA	chr17	31776100	31778087	+	1.373	lncRNA	2	NA	1	NA	1	2	1	NA	NA	NA	NA	NA	NA	NA	NA	NA	NA	NA
Mouse	ENSMUSG00000013584.6	Aldh1a2	NA	chr9	71123071	71203525	+	2.264	protein_coding	168	167	162	129	187	255	199	189	177	92	129	45	72	161	118	79	153	119
Mouse	ENSMUSG00000013593.13	Ndufs2	NA	chr1	171062422	171078957	-	2.313	protein_coding	1185	1244	1164	1381	1251	1359	1217	1736	1046	784	970	975	853	863	1011	1129	924	799
Mouse	ENSMUSG00000013611.15	Snx31	NA	chr15	36504208	36555718	-	2.935	protein_coding	6	4	5	5	1	1	3	2	7	4	9	5	5	3	12	7	8	11
Mouse	ENSMUSG00000013622.16	Atraid	NA	chr5	31205656	31211967	+	2.082	protein_coding	205	237	245	256	285	279	249	350	242	176	246	210	196	263	258	276	321	296
Mouse	ENSMUSG00000013629.17	Cad	NA	chr5	31212124	31235823	+	8.183	protein_coding	623	675	648	674	698	703	652	855	1237	834	1047	868	935	1100	1308	1248	1319	1168
Mouse	ENSMUSG00000013643.14	Lypd8	NA	chr11	58269869	58281554	+	1.284	protein_coding	2	NA	1	2	2	NA	NA	NA	NA	NA	NA	1	NA	NA	2	1	5	2
Mouse	ENSMUSG00000013646.18	Sh3bp5l	NA	chr11	58221550	58238554	+	6.352	protein_coding	1097	1158	1106	1182	1084	1132	938	1490	704	609	734	756	654	698	693	767	668	578
Mouse	ENSMUSG00000013653.3	1810065E05Rik	NA	chr11	58311937	58316850	+	0.926	protein_coding	1	NA	NA	NA	NA	NA	NA	NA	NA	NA	NA	NA	2	NA	NA	NA	3	NA
Mouse	ENSMUSG00000013662.7	Atad1	NA	chr19	32649038	32717186	-	5.995	protein_coding	1066	1197	1214	1256	1280	1281	1180	1704	1572	1153	1314	1333	1240	1320	1375	1521	1436	1358
Mouse	ENSMUSG00000013663.8	Pten	NA	chr19	32734897	32803560	+	11.507	protein_coding	3538	3812	3802	3685	4109	4196	3579	5635	4510	3376	4149	4010	3830	4142	4916	5393	5159	4928
Mouse	ENSMUSG00000013668.10	4933402N03Rik	NA	chr7	130739442	130748043	-	1.826	protein_coding	NA	NA	NA	NA	NA	NA	NA	NA	NA	NA	NA	NA	NA	1	NA	NA	NA	1
Mouse	ENSMUSG00000013698.13	Pea15a	NA	chr1	172024295	172034371	-	3.861	protein_coding	8183	9191	8486	8458	10296	10443	7412	11757	9566	6985	9038	8014	7736	8386	9041	9601	10214	11164
Mouse	ENSMUSG00000013701.14	Timm23	NA	chr14	31902119	31923855	-	1.786	protein_coding	137	168	133	142	177	150	136	184	300	227	280	244	244	266	272	286	313	310
Mouse	ENSMUSG00000013707.4	Tnfaip8l2	NA	chr3	95046832	95049671	-	1.122	protein_coding	6	5	7	7	34	29	31	34	5	6	4	7	9	15	2	4	8	26
Mouse	ENSMUSG00000013736.17	Trnt1	NA	chr6	106746081	106759435	+	4.413	protein_coding	306	292	296	291	335	337	325	457	606	440	575	536	485	585	477	500	497	441
Mouse	ENSMUSG00000013766.12	Ly6g6e	NA	chr17	35295878	35297780	+	1.273	protein_coding	NA	2	1	NA	5	3	1	3	2	NA	1	1	NA	2	NA	NA	1	NA
Mouse	ENSMUSG00000013787.16	Ehmt2	NA	chr17	35117445	35133028	+	5.489	protein_coding	1063	1252	1195	1176	1341	1370	1207	1761	1123	816	1094	1015	932	1202	856	960	899	879
Mouse	ENSMUSG00000013822.8	Elof1	NA	chr9	22024285	22028468	-	1.702	protein_coding	165	175	195	233	211	199	169	283	182	154	170	171	152	195	186	202	207	180
Mouse	ENSMUSG00000013833.16	Med16	NA	chr10	79730542	79744757	-	4.663	protein_coding	522	507	510	538	553	511	461	705	494	336	408	353	351	371	468	461	412	396
Mouse	ENSMUSG00000013846.11	St3gal1	NA	chr15	66974724	67048679	-	6.851	protein_coding	257	288	267	246	369	380	330	453	476	346	414	387	370	486	413	453	479	506
Mouse	ENSMUSG00000013858.15	Tmem259	NA	chr10	79810782	79820164	-	4.663	protein_coding	996	1034	1109	1029	1144	1105	1041	1378	1136	815	1000	919	840	1017	829	948	883	879
Mouse	ENSMUSG00000013878.19	Rnf170	NA	chr8	26609396	26641818	+	6.237	protein_coding	277	291	258	222	304	283	251	354	191	149	185	129	149	181	165	171	179	153
Mouse	ENSMUSG00000013921.16	Clip3	NA	chr7	29991153	30007792	+	3.935	protein_coding	5466	5803	5788	5639	5877	5815	4578	7144	3608	3145	3676	3409	3240	2911	3633	3470	3473	3074
Mouse	ENSMUSG00000013928.14	1700020L13Rik	NA	chr7	29979519	29989662	+	2.432	protein_coding	14	12	7	5	12	11	9	6	9	5	10	13	9	13	10	10	4	11
Mouse	ENSMUSG00000013936.13	Myl2	NA	chr5	122239014	122251535	+	1.95	protein_coding	NA	2	5	NA	NA	2	21	5	NA	2	3	NA	1	NA	NA	NA	NA	NA
Mouse	ENSMUSG00000013973.13	Dedd	NA	chr1	171156713	171169899	+	5.861	protein_coding	352	419	415	381	448	482	413	577	596	377	541	513	443	534	316	347	324	321
Mouse	ENSMUSG00000013974.4	Mcemp1	NA	chr8	3715754	3719259	+	1.494	protein_coding	NA	NA	1	NA	2	1	10	9	2	NA	2	5	7	1	2	NA	NA	5
Mouse	ENSMUSG00000013997.11	Nit1	NA	chr1	171165576	171173214	-	4.932	protein_coding	210	196	195	161	216	236	185	240	143	100	128	133	120	130	130	136	143	148
Mouse	ENSMUSG00000014030.16	Pax5	NA	chr4	44524757	44710487	-	8.853	protein_coding	7	9	6	13	13	9	23	22	9	12	6	12	7	2	1	3	NA	6
Mouse	ENSMUSG00000014039.19	Prdm15	NA	chr16	97592667	97653050	-	11.349	protein_coding	290	335	307	281	373	396	357	456	348	250	291	304	286	320	300	288	233	226
Mouse	ENSMUSG00000014074.18	Rnf168	NA	chr16	32096277	32120252	+	4.462	protein_coding	473	495	460	462	525	509	407	658	594	467	527	504	489	531	438	511	515	483
Mouse	ENSMUSG00000014075.16	Dynlt2b	NA	chr16	32238520	32247917	+	2.385	protein_coding	106	101	81	102	86	114	88	150	88	73	68	85	64	84	77	87	90	79
Mouse	ENSMUSG00000014077.14	Chp1	NA	chr2	119378178	119417508	+	3.499	protein_coding	2355	2534	2592	2617	2454	2635	2106	3233	1888	1620	1824	1798	1761	1571	2257	2563	2147	1856
Mouse	ENSMUSG00000014104.13	Sval2	NA	chr6	41829923	41841347	+	1.208	protein_coding	8	8	NA	NA	1	3	NA	NA	NA	NA	NA	NA	NA	NA	NA	NA	NA	NA
Mouse	ENSMUSG00000014158.13	Trpv4	NA	chr5	114760213	114796482	-	4.076	protein_coding	38	44	41	24	42	36	31	63	41	16	21	23	26	37	29	23	15	30
Mouse	ENSMUSG00000014164.16	Klhl3	NA	chr13	58148042	58261406	-	7.322	protein_coding	566	580	577	604	559	598	519	797	294	204	272	239	200	218	219	264	198	219
Mouse	ENSMUSG00000014177.11	Tvp23b	NA	chr11	62770281	62807606	+	2.235	protein_coding	161	169	176	190	204	213	222	277	171	109	161	170	149	234	142	169	173	157
Mouse	ENSMUSG00000014195.17	Dnajc7	NA	chr11	100473644	100511014	-	8.726	protein_coding	1498	1589	1585	1600	1796	1676	1558	2304	2076	1475	1979	1746	1617	1837	1543	1697	1523	1380
Mouse	ENSMUSG00000014198.16	Zfp385c	NA	chr11	100518369	100583281	-	3.101	protein_coding	14	19	16	9	13	14	36	23	9	11	8	5	7	6	1	8	5	8
Mouse	ENSMUSG00000014226.11	Cacybp	NA	chr1	160029937	160040445	-	2.39	protein_coding	746	785	787	773	789	870	761	1103	913	735	894	872	838	866	1055	1205	1108	1087
Mouse	ENSMUSG00000014232.15	Cluap1	NA	chr16	3726665	3759011	+	2.279	protein_coding	92	99	114	138	116	114	93	150	144	98	146	134	121	127	74	68	87	75
Mouse	ENSMUSG00000014243.6	Zswim7	NA	chr11	62158050	62172201	-	0.732	protein_coding	43	61	55	45	56	57	37	67	47	35	41	36	40	45	51	59	60	49
Mouse	ENSMUSG00000014245.9	Pigl	NA	chr11	62349286	62405243	+	2.268	protein_coding	116	131	104	118	108	115	127	177	93	82	90	82	101	96	118	107	110	103
Mouse	ENSMUSG00000014294.5	Ndufa2	NA	chr18	36875385	36877610	-	0.572	protein_coding	252	267	286	314	284	278	270	353	317	232	328	298	286	273	311	336	334	254
Mouse	ENSMUSG00000014301.14	Pam16	NA	chr16	4434328	4442852	-	2.435	protein_coding	103	115	131	127	134	155	130	173	168	100	141	109	125	143	135	123	107	118
Mouse	ENSMUSG00000014303.14	Glis2	NA	chr16	4412577	4442788	+	4.373	protein_coding	378	450	391	358	458	514	402	566	249	184	202	221	210	237	147	152	149	163
Mouse	ENSMUSG00000014313.16	Cox6c	NA	chr15	35926032	35938392	-	3.567	protein_coding	654	690	700	682	732	783	662	932	1285	905	1136	1105	1050	1093	1181	1231	1237	1039
Mouse	ENSMUSG00000014329.15	Bicc1	NA	chr10	70758662	70995530	-	7.441	protein_coding	414	525	494	463	694	698	622	869	367	261	378	331	281	350	388	334	351	329
Mouse	ENSMUSG00000014349.8	Ube2z	NA	chr11	95938258	95956214	-	3.997	protein_coding	1455	1443	1543	1478	1482	1497	1293	1972	1699	1339	1624	1433	1462	1702	1572	1843	1563	1398
Mouse	ENSMUSG00000014351.13	Gip	NA	chr11	95915371	95921657	+	0.687	protein_coding	NA	NA	NA	NA	NA	NA	NA	NA	NA	NA	NA	NA	NA	NA	NA	NA	NA	NA
Mouse	ENSMUSG00000014353.16	Tmem87b	NA	chr2	128660038	128696181	+	8.395	protein_coding	864	1020	948	931	1140	1132	1004	1359	1217	939	1194	1201	1092	1297	1129	1161	1231	1152
Mouse	ENSMUSG00000014355.11	Anapc1	NA	chr2	128452024	128529311	-	16.714	protein_coding	2197	2307	2414	2380	2652	2576	2329	3367	2678	2028	2436	2401	2309	2671	2111	2264	2142	2149
Mouse	ENSMUSG00000014361.6	Mertk	NA	chr2	128540876	128644814	+	4.336	protein_coding	487	521	518	510	962	1047	892	1466	719	460	621	544	522	675	475	531	486	612
Mouse	ENSMUSG00000014402.16	Tsg101	NA	chr7	46538697	46569717	-	2.73	protein_coding	667	723	706	677	754	725	660	978	859	624	803	708	754	769	877	954	872	813
Mouse	ENSMUSG00000014418.17	Hps5	NA	chr7	46409890	46445488	-	6.497	protein_coding	631	665	638	741	666	781	665	1010	535	414	460	498	435	441	605	590	570	511
Mouse	ENSMUSG00000014426.10	Map3k4	NA	chr17	12446508	12537683	-	10.181	protein_coding	1203	1361	1315	1286	1394	1454	1219	1857	2081	1378	1799	1686	1506	1540	1767	1940	1778	1556
Mouse	ENSMUSG00000014444.18	Piezo1	NA	chr8	123208437	123278068	-	9.935	protein_coding	282	372	342	336	523	563	563	752	1673	1001	1302	1294	1289	1374	1351	1402	1501	1623
Mouse	ENSMUSG00000014453.5	Blk	NA	chr14	63610285	63654486	-	2.698	protein_coding	1	2	1	NA	7	9	8	4	NA	NA	2	1	NA	NA	1	1	NA	2
Mouse	ENSMUSG00000014470.5	Rnf166	NA	chr8	123192886	123202803	-	1.985	protein_coding	179	216	223	207	244	251	235	308	219	168	192	169	174	220	243	248	234	241
Mouse	ENSMUSG00000014496.9	Ankrd28	NA	chr14	31420725	31552608	-	12.233	protein_coding	1169	1328	1302	1386	1608	1600	1214	2064	5228	3967	4799	5250	4464	4689	2586	3003	2958	2867
Mouse	ENSMUSG00000014498.10	Ankrd52	NA	chr10	128212984	128244573	+	8.401	protein_coding	4756	4791	4985	5041	4790	4703	4005	6236	3205	2631	3115	2987	2802	2840	3045	3138	2913	2426
Mouse	ENSMUSG00000014503.16	Pkd2l2	NA	chr18	34541542	34577169	+	5.804	protein_coding	5	17	13	10	16	11	14	23	1	5	8	7	4	8	10	10	3	4
Mouse	ENSMUSG00000014504.17	Srp19	NA	chr18	34463900	34469652	+	3.63	protein_coding	224	294	295	262	333	338	270	368	487	375	452	441	393	435	407	466	458	413
Mouse	ENSMUSG00000014529.10	Tmbim7	NA	chr5	3701181	3730325	+	2.345	protein_coding	NA	1	NA	1	NA	1	NA	NA	NA	NA	2	NA	2	1	NA	4	1	1
Mouse	ENSMUSG00000014542.4	Clec4f	NA	chr6	83621524	83633169	-	2.471	protein_coding	NA	NA	NA	NA	NA	NA	NA	NA	NA	NA	NA	NA	2	NA	1	1	NA	1
Mouse	ENSMUSG00000014543.15	Klra17	NA	chr6	129808117	129853635	-	1.192	protein_coding	NA	NA	NA	NA	NA	NA	1	1	NA	NA	NA	1	1	NA	NA	NA	NA	1
Mouse	ENSMUSG00000014547.11	Wdfy2	NA	chr14	63075127	63198958	+	9.185	protein_coding	2366	2548	2473	2417	2905	2717	2236	3567	1383	1077	1374	1105	1107	1222	1284	1519	1397	1429
Mouse	ENSMUSG00000014550.15	Rbsn	NA	chr6	92163693	92191906	-	8.783	protein_coding	781	775	855	795	890	931	766	1107	1210	870	1142	979	996	1141	804	925	838	749
Mouse	ENSMUSG00000014551.9	Mrps25	NA	chr6	92146506	92161014	-	6.576	protein_coding	315	371	328	337	369	369	321	473	527	358	455	414	422	421	561	597	576	517
Mouse	ENSMUSG00000014554.14	Dguok	NA	chr6	83457199	83483951	-	4.611	protein_coding	287	313	326	314	356	324	293	437	142	137	173	166	146	187	172	184	200	178
Mouse	ENSMUSG00000014592.22	Camta1	NA	chr4	151001779	151946333	-	14.57	protein_coding	5134	5195	5254	5447	4773	4910	4080	6391	4215	3801	4484	4211	3753	3523	4376	4677	4095	3198
Mouse	ENSMUSG00000014599.11	Csf1	NA	chr3	107648364	107667785	-	5.281	protein_coding	276	276	313	300	430	544	564	693	1096	762	925	785	996	1047	878	904	1170	1300
Mouse	ENSMUSG00000014601.14	Strip1	NA	chr3	107519848	107539010	-	5.453	protein_coding	580	711	669	759	731	696	575	937	996	689	905	802	816	893	874	909	921	867
Mouse	ENSMUSG00000014602.16	Kif1a	NA	chr1	92943186	93029673	-	9.33	protein_coding	27537	29199	29260	29647	29020	28696	23049	36379	19965	16565	20358	18789	17525	17071	21912	24084	21196	17782
Mouse	ENSMUSG00000014603.4	Alx3	NA	chr3	107502347	107513092	+	1.892	protein_coding	1	5	6	1	4	2	9	8	1	3	2	2	2	1	1	NA	NA	1
Mouse	ENSMUSG00000014606.15	Slc25a11	NA	chr11	70535022	70538305	-	2.12	protein_coding	703	717	736	742	752	778	795	976	508	393	479	440	460	476	564	591	533	503
Mouse	ENSMUSG00000014609.17	Chrne	NA	chr11	70505709	70510042	-	1.69	protein_coding	NA	1	2	1	1	1	5	1	1	1	1	NA	3	1	2	3	4	1
Mouse	ENSMUSG00000014633.16	Cmc2	NA	chr8	117615424	117648194	-	2.043	protein_coding	129	123	143	159	126	136	129	199	94	72	98	95	81	114	133	133	106	110
Mouse	ENSMUSG00000014668.16	Chfr	NA	chr5	110283708	110319838	+	4.437	protein_coding	510	553	487	559	603	636	592	773	626	413	569	481	487	546	535	512	507	452
Mouse	ENSMUSG00000014686.9	Ceacam16	NA	chr7	19586022	19595224	-	1.635	protein_coding	NA	1	NA	1	2	5	5	3	2	NA	1	1	NA	5	1	4	1	NA
Mouse	ENSMUSG00000014704.11	Hoxa2	NA	chr6	52139397	52141811	-	1.775	protein_coding	2	1	NA	NA	NA	3	1	NA	NA	NA	NA	NA	NA	NA	NA	NA	NA	NA
Mouse	ENSMUSG00000014725.17	Adam28	NA	chr14	68843476	68893291	-	9.184	protein_coding	25	85	84	28	26	38	24	8	1	NA	NA	NA	NA	NA	NA	1	NA	NA
Mouse	ENSMUSG00000014747.7	Ankrd53	NA	chr6	83739626	83745308	+	1.739	protein_coding	NA	NA	NA	NA	NA	NA	NA	NA	NA	NA	NA	NA	1	NA	NA	NA	NA	NA
Mouse	ENSMUSG00000014748.14	Tex261	NA	chr6	83745867	83752795	-	4.088	protein_coding	700	697	738	690	789	782	695	994	814	524	733	630	669	783	820	991	854	781
Mouse	ENSMUSG00000014763.9	Fam120b	NA	chr17	15616464	15653845	+	8.345	protein_coding	1125	1134	1287	1182	1303	1338	1095	1591	979	709	880	822	764	880	824	910	821	696
Mouse	ENSMUSG00000014767.18	Tbp	NA	chr17	15720150	15748641	+	13.576	protein_coding	362	375	344	380	453	445	378	531	434	310	397	333	354	415	323	377	343	351
Mouse	ENSMUSG00000014769.11	Psmb1	NA	chr17	15695283	15720013	-	4.595	protein_coding	1166	1260	1215	1191	1300	1295	1180	1705	1445	1063	1343	1275	1252	1261	1424	1498	1390	1254
Mouse	ENSMUSG00000014771.14	Pdcd2	NA	chr17	15739470	15747563	-	2.582	protein_coding	94	103	93	103	135	93	122	169	226	172	179	166	197	229	213	238	213	204
Mouse	ENSMUSG00000014773.14	Dll1	NA	chr17	15587616	15597134	-	4.219	protein_coding	21	30	38	16	37	45	47	40	98	50	75	56	50	76	102	83	84	97
Mouse	ENSMUSG00000014776.8	Nol3	NA	chr8	106002772	106008571	+	3.176	protein_coding	1107	1032	1075	1119	1002	1044	789	1251	949	860	977	888	835	763	965	1173	967	741
Mouse	ENSMUSG00000014778.11	Fhod1	NA	chr8	106055795	106074585	-	4.666	protein_coding	163	187	172	178	220	255	225	288	177	114	123	127	131	147	174	187	185	167
Mouse	ENSMUSG00000014782.17	Plekhg4	NA	chr8	106099906	106109494	+	5.478	protein_coding	61	62	49	62	83	60	63	68	39	31	36	40	28	31	31	45	34	28
Mouse	ENSMUSG00000014786.9	Slc9a5	NA	chr8	106075475	106096513	+	5.24	protein_coding	317	302	359	377	328	354	272	473	278	191	208	246	201	192	237	241	223	182
Mouse	ENSMUSG00000014791.11	Elmo3	NA	chr8	106032233	106037392	+	3.485	protein_coding	45	44	39	27	52	55	63	59	53	37	46	43	34	96	46	44	57	57
Mouse	ENSMUSG00000014813.10	Stc1	NA	chr14	69266687	69279253	+	4.197	protein_coding	10	7	17	12	9	9	19	10	1291	762	954	599	666	886	424	505	432	335
Mouse	ENSMUSG00000014837.16	4931428F04Rik	NA	chr8	106007041	106016496	-	4.045	protein_coding	305	288	287	278	283	291	223	376	288	248	308	264	276	275	302	367	311	235
Mouse	ENSMUSG00000014846.13	Tppp3	NA	chr8	106194125	106198158	-	1.848	protein_coding	10452	10564	10427	10991	10040	9846	8243	13178	8194	7083	8094	7910	7381	6294	8918	10167	8408	6552
Mouse	ENSMUSG00000014850.16	Msh3	NA	chr13	92348380	92491511	-	11.254	protein_coding	246	267	270	267	307	311	242	350	278	209	294	243	229	297	338	410	388	397
Mouse	ENSMUSG00000014852.17	Adamts13	NA	chr2	26863428	26899640	+	4.925	protein_coding	3	NA	NA	NA	1	2	NA	1	3	NA	NA	3	1	4	NA	3	11	5
Mouse	ENSMUSG00000014856.13	Tmem208	NA	chr8	106052986	106061851	+	1.511	protein_coding	235	255	248	244	253	239	256	342	333	242	286	303	279	273	248	305	230	230
Mouse	ENSMUSG00000014859.10	E2f4	NA	chr8	106024295	106032002	+	2.452	protein_coding	319	320	320	326	351	355	389	461	546	387	529	423	387	520	364	385	381	370
Mouse	ENSMUSG00000014867.10	Surf4	NA	chr2	26810052	26823940	-	3.281	protein_coding	1017	1057	1115	1071	1123	1192	1214	1412	1941	1335	1729	1664	1652	1899	1324	1375	1307	1301
Mouse	ENSMUSG00000014873.16	Surf2	NA	chr2	26806379	26810195	+	3.408	protein_coding	213	213	202	195	255	244	201	316	596	390	536	476	462	539	534	539	562	496
Mouse	ENSMUSG00000014905.5	Dnajb9	NA	chr12	44252342	44257109	-	2.549	protein_coding	449	518	550	487	538	615	582	669	1832	1341	1678	1925	1823	2141	1740	1997	1897	2104
Mouse	ENSMUSG00000014907.11	Naf1	NA	chr8	67312869	67343216	+	3.094	protein_coding	179	194	201	188	205	228	182	275	513	359	451	442	428	464	233	278	256	235
Mouse	ENSMUSG00000014932.16	Yes1	NA	chr5	32768515	32844401	+	7.508	protein_coding	466	505	495	490	577	570	424	693	703	531	582	599	513	674	577	713	650	617
Mouse	ENSMUSG00000014956.16	Ppp1cb	NA	chr5	32616187	32674777	+	10.913	protein_coding	2455	2679	2727	2673	2863	2909	2609	3745	3746	2796	3302	3394	3181	3641	3320	3658	3342	3429
Mouse	ENSMUSG00000014959.13	Gorasp2	NA	chr2	70491920	70542980	+	4.145	protein_coding	1003	1099	1146	1134	1216	1203	1096	1475	1830	1336	1643	1642	1680	1836	1575	1615	1601	1578
Mouse	ENSMUSG00000014980.15	Tsen15	NA	chr1	152246486	152262439	-	4.195	protein_coding	259	324	306	345	261	328	239	360	265	183	216	184	190	205	228	228	209	198
Mouse	ENSMUSG00000015001.18	Oc90	NA	chr15	65747902	65784246	-	1.912	protein_coding	3	1	1	4	4	NA	2	3	1	NA	1	NA	NA	1	1	3	5	2
Mouse	ENSMUSG00000015002.19	Efr3a	NA	chr15	65658883	65745665	+	11.399	protein_coding	1584	1763	1675	1727	1893	1876	1578	2530	1575	1208	1419	1468	1346	1516	1585	1845	1490	1438
Mouse	ENSMUSG00000015013.10	Trappc2l	NA	chr8	123338379	123343399	+	1.95	protein_coding	228	244	246	246	300	273	245	319	212	161	188	184	181	190	229	233	237	215
Mouse	ENSMUSG00000015016.9	Acsf3	NA	chr8	123502225	123544619	+	3.747	protein_coding	257	258	287	259	280	270	222	302	143	124	133	118	113	110	90	112	91	72
Mouse	ENSMUSG00000015023.8	Ddx19a	NA	chr8	111701628	111724432	-	2.957	protein_coding	194	195	198	197	258	216	225	301	361	253	338	308	285	344	376	352	315	370
Mouse	ENSMUSG00000015027.12	Galns	NA	chr8	123304981	123338202	-	2.65	protein_coding	35	61	55	34	64	68	78	87	47	44	45	41	43	69	64	77	83	80
Mouse	ENSMUSG00000015053.15	Gata2	NA	chr6	88170873	88184014	+	5.398	protein_coding	93	77	87	91	75	82	94	113	106	89	134	88	115	144	151	193	165	231
Mouse	ENSMUSG00000015083.12	C8g	NA	chr2	25388663	25391731	-	1.493	protein_coding	8	7	12	10	7	14	16	10	4	1	3	2	3	4	1	5	2	NA
Mouse	ENSMUSG00000015085.9	Entpd2	NA	chr2	25285886	25291333	+	2.128	protein_coding	96	107	104	107	171	160	140	237	29	15	26	26	20	28	16	17	13	19
Mouse	ENSMUSG00000015087.15	Rabl6	NA	chr2	25473030	25498533	-	6.379	protein_coding	1533	1620	1495	1521	1566	1613	1433	2192	1822	1369	1594	1601	1538	1664	1619	1716	1674	1634
Mouse	ENSMUSG00000015090.14	Ptgds	NA	chr2	25356721	25360058	-	1.649	protein_coding	4046	4507	2654	2261	4478	6104	4646	3067	4638	1681	2843	292	871	1884	737	669	1463	840
Mouse	ENSMUSG00000015092.10	Edf1	NA	chr2	25447859	25452094	+	1.317	protein_coding	403	513	460	433	490	478	421	659	821	631	815	808	742	771	802	1002	805	751
Mouse	ENSMUSG00000015093.16	Clic3	NA	chr2	25346850	25348788	+	1.012	protein_coding	9	5	2	4	1	1	4	5	3	2	1	1	NA	1	4	3	6	2
Mouse	ENSMUSG00000015094.17	Npdc1	NA	chr2	25289363	25299506	+	3.906	protein_coding	2257	2360	2495	2550	2484	2469	2073	3187	1927	1485	1899	1748	1692	1612	1893	1932	1689	1402
Mouse	ENSMUSG00000015095.13	Fbxw5	NA	chr2	25390762	25395483	+	3.052	protein_coding	780	790	827	784	844	812	747	1016	520	386	486	453	449	459	505	582	516	462
Mouse	ENSMUSG00000015112.16	Slc25a13	NA	chr6	6041218	6217173	-	3.798	protein_coding	217	197	202	184	225	187	168	266	164	133	156	151	128	149	96	106	87	97
Mouse	ENSMUSG00000015120.16	Ube2i	NA	chr17	25480890	25493596	-	5.474	protein_coding	591	629	623	628	687	683	687	873	1025	721	929	900	872	1137	980	1060	1007	1075
Mouse	ENSMUSG00000015126.10	Tsr3	NA	chr17	25459144	25461772	+	1.192	protein_coding	122	165	145	135	133	142	125	174	210	161	229	182	170	234	173	232	201	204
Mouse	ENSMUSG00000015127.15	Unkl	NA	chr17	25407371	25453417	+	5.673	protein_coding	337	343	360	334	402	407	379	543	304	187	285	269	262	279	201	199	184	218
Mouse	ENSMUSG00000015133.18	Lrrk1	NA	chr7	65876660	66038098	-	10.307	protein_coding	290	338	334	358	480	520	573	687	144	85	150	163	142	185	64	71	67	76
Mouse	ENSMUSG00000015134.16	Aldh1a3	NA	chr7	66040638	66077265	-	4.617	protein_coding	85	91	115	88	154	116	91	167	357	210	344	242	292	311	70	105	97	74
Mouse	ENSMUSG00000015143.16	Actn1	NA	chr12	80214321	80307145	-	5.533	protein_coding	600	726	779	656	658	730	749	872	1155	797	988	743	859	1021	940	1019	935	783
Mouse	ENSMUSG00000015149.15	Sirt2	NA	chr7	28466160	28488086	+	5.035	protein_coding	2119	2346	2136	2061	2520	2756	2006	2998	2408	1752	2243	2098	1927	2127	1838	1946	1959	1999
Mouse	ENSMUSG00000015165.17	Hnrnpl	NA	chr7	28507966	28521691	+	5.953	protein_coding	2446	2771	2643	2619	2974	3047	2663	3732	2954	2175	2743	2669	2636	2728	3099	3416	3148	3337
Mouse	ENSMUSG00000015176.12	Nolc1	NA	chr19	46064302	46073969	+	3.971	protein_coding	367	415	402	415	400	432	351	548	1447	1012	1297	1182	1179	1295	1151	1187	1264	1200
Mouse	ENSMUSG00000015189.13	Casd1	NA	chr6	4600839	4643355	+	4.037	protein_coding	621	636	629	679	715	679	599	930	520	357	426	406	385	459	366	358	319	324
Mouse	ENSMUSG00000015202.14	Cnksr3	NA	chr10	7069063	7162237	-	3.837	protein_coding	100	112	123	99	156	173	174	170	200	166	194	177	182	175	369	404	356	407
Mouse	ENSMUSG00000015214.15	Mtmr1	NA	chrX	70408366	70462802	+	5.859	protein_coding	392	370	386	370	395	455	376	514	409	313	359	344	355	381	331	338	323	294
Mouse	ENSMUSG00000015217.12	Hmgb3	NA	chrX	70599524	70604282	+	2.234	protein_coding	109	117	122	110	108	134	108	156	156	143	184	153	160	155	235	218	227	191
Mouse	ENSMUSG00000015222.19	Map2	NA	chr1	66214432	66481742	+	16.456	protein_coding	4505	4804	4828	4912	4677	4732	3914	6362	2412	2089	2296	2320	1933	2284	2650	2966	2584	2092
Mouse	ENSMUSG00000015224.11	Cyp2j9	NA	chr4	96456666	96479815	-	3.337	protein_coding	801	783	795	812	1074	1134	855	1473	265	226	258	275	271	280	232	271	214	304
Mouse	ENSMUSG00000015242.15	Nipsnap3a	NA	chr4	52989272	53001162	+	1.733	protein_coding	NA	NA	NA	NA	NA	NA	NA	NA	NA	NA	NA	NA	NA	NA	NA	NA	NA	NA
Mouse	ENSMUSG00000015243.5	Abca1	NA	chr4	53030787	53159895	-	10.363	protein_coding	2540	2650	2938	2833	3876	3665	3358	5229	3873	2861	3584	4163	4296	5629	2346	2523	2740	4229
Mouse	ENSMUSG00000015247.11	Nipsnap3b	NA	chr4	53011880	53022060	+	1.687	protein_coding	187	160	167	147	184	179	153	237	271	190	216	226	227	224	249	273	224	260
Mouse	ENSMUSG00000015289.5	Lage3	NA	chrX	73394882	73397224	-	2.021	protein_coding	77	89	100	85	113	100	77	107	59	45	42	50	34	51	37	46	41	57
Mouse	ENSMUSG00000015290.16	Ubl4a	NA	chrX	73409324	73416824	-	3.142	protein_coding	469	447	507	488	488	565	435	595	589	461	582	520	479	537	470	517	483	377
Mouse	ENSMUSG00000015291.11	Gdi1	NA	chrX	73348604	73355468	+	4.296	protein_coding	5852	6005	6030	6013	6015	6137	5110	7910	4431	3793	4737	4328	4070	3868	5281	5703	5002	4371
Mouse	ENSMUSG00000015305.7	Sash1	NA	chr10	8597983	8761814	-	8.568	protein_coding	1755	1921	1860	1864	2178	2131	1728	2773	1785	1265	1660	1516	1405	1601	1308	1456	1298	1442
Mouse	ENSMUSG00000015312.10	Gadd45b	NA	chr10	80765907	80768038	+	1.589	protein_coding	49	52	65	76	77	65	74	78	2611	1771	2446	2405	2109	2391	2694	3078	3033	3292
Mouse	ENSMUSG00000015314.11	Slamf6	NA	chr1	171745082	171780737	+	10.832	protein_coding	3	9	7	4	24	26	77	51	4	1	4	10	18	23	NA	NA	3	8
Mouse	ENSMUSG00000015316.12	Slamf1	NA	chr1	171594695	171628752	+	6.156	protein_coding	1	3	4	4	11	18	36	25	4	2	2	8	11	11	NA	3	1	5
Mouse	ENSMUSG00000015335.17	Zdhhc12	NA	chr2	29980956	29983660	-	1.785	protein_coding	44	57	51	71	48	60	51	81	62	55	75	62	51	63	43	49	55	33
Mouse	ENSMUSG00000015337.6	Endog	NA	chr2	30061505	30064081	+	1.063	protein_coding	79	71	84	98	86	94	75	138	85	65	76	74	79	88	121	139	126	106
Mouse	ENSMUSG00000015340.11	Cybb	NA	chrX	9301491	9354010	-	5.808	protein_coding	91	105	104	68	378	367	606	572	79	39	72	58	97	109	14	13	36	65
Mouse	ENSMUSG00000015341.18	Golga7	NA	chr8	23731362	23747090	-	6.726	protein_coding	757	853	808	812	907	878	716	1159	1197	895	1084	934	980	1033	951	1065	965	898
Mouse	ENSMUSG00000015342.7	Xk	NA	chrX	9138995	9179489	+	5.076	protein_coding	346	305	367	326	332	355	297	466	135	123	128	139	109	147	131	156	114	101
Mouse	ENSMUSG00000015354.9	Pcolce2	NA	chr9	95519654	95580149	+	4.625	protein_coding	313	333	384	337	313	326	271	393	152	153	145	200	173	178	164	182	165	128
Mouse	ENSMUSG00000015355.14	Cd48	NA	chr1	171509577	171532826	+	1.189	protein_coding	7	7	12	10	35	57	98	78	5	2	6	10	16	20	NA	1	2	9
Mouse	ENSMUSG00000015357.11	Clpx	NA	chr9	65201542	65237940	+	3.494	protein_coding	380	416	403	402	462	459	396	480	587	382	493	452	443	538	490	535	520	537
Mouse	ENSMUSG00000015363.14	Trabd	NA	chr15	88959327	88971280	+	5.591	protein_coding	377	401	392	371	432	462	519	558	607	429	484	497	499	705	466	480	484	416
Mouse	ENSMUSG00000015365.16	Mov10l1	NA	chr15	88867112	88939355	+	4.183	protein_coding	NA	1	1	4	NA	NA	1	1	NA	2	NA	NA	1	2	1	NA	6	1
Mouse	ENSMUSG00000015377.11	Dennd6b	NA	chr15	89066416	89080699	-	5.896	protein_coding	381	480	463	441	438	429	355	567	298	244	298	260	274	277	237	257	204	159
Mouse	ENSMUSG00000015396.5	Cd83	NA	chr13	43938251	43956608	+	2.572	protein_coding	36	49	40	38	90	136	128	171	41	28	44	65	66	78	23	41	32	61
Mouse	ENSMUSG00000015401.13	Cltrn	NA	chrX	162871826	162901856	+	1.544	protein_coding	10	15	19	25	17	17	9	21	13	10	10	10	8	8	6	8	7	15
Mouse	ENSMUSG00000015405.16	Ace2	NA	chrX	162922328	162971416	+	3.762	protein_coding	33	31	27	23	25	29	30	33	3	3	1	3	4	5	5	4	5	4
Mouse	ENSMUSG00000015437.6	Gzmb	NA	chr14	56496295	56499717	-	1.436	protein_coding	1	1	1	NA	8	26	29	35	NA	NA	NA	4	9	2	NA	NA	1	4
Mouse	ENSMUSG00000015441.5	Gzmf	NA	chr14	56442720	56448874	-	0.919	protein_coding	NA	NA	NA	NA	NA	NA	NA	NA	NA	NA	NA	NA	NA	NA	NA	NA	NA	NA
Mouse	ENSMUSG00000015443.10	Gzmn	NA	chr14	56403254	56412056	-	0.99	protein_coding	NA	NA	NA	NA	NA	NA	NA	NA	NA	NA	NA	NA	NA	NA	NA	NA	NA	NA
Mouse	ENSMUSG00000015451.17	C4a	NA	chr17	35028069	35042440	-	6.206	lncRNA	70	48	61	56	80	96	154	149	51	30	41	50	75	71	38	45	47	55
Mouse	ENSMUSG00000015452.15	Ager	NA	chr17	34816836	34819910	+	2.141	protein_coding	9	7	9	18	12	15	14	20	8	8	12	15	13	14	7	11	13	6
Mouse	ENSMUSG00000015461.16	Atf6b	NA	chr17	34866120	34874048	+	2.757	protein_coding	750	826	886	859	853	864	736	1165	1021	724	896	820	802	908	811	797	770	648
Mouse	ENSMUSG00000015467.15	Egfl8	NA	chr17	34832323	34834945	-	1.761	protein_coding	184	224	225	201	237	239	145	272	121	80	111	113	91	109	83	91	92	114
Mouse	ENSMUSG00000015468.15	Notch4	NA	chr17	34783242	34807477	+	8.061	protein_coding	187	212	224	198	199	240	253	318	662	370	484	355	389	511	238	235	229	196
Mouse	ENSMUSG00000015474.17	Ppt2	NA	chr17	34835636	34847484	-	2.614	protein_coding	119	135	129	126	156	143	155	207	87	62	118	80	93	75	103	65	56	74
Mouse	ENSMUSG00000015476.7	Prrt1	NA	chr17	34848507	34852100	+	2.306	protein_coding	189	181	192	184	184	240	286	304	100	66	99	97	78	133	56	83	78	71
Mouse	ENSMUSG00000015478.14	Rnf5	NA	chr17	34820065	34822664	-	1.483	protein_coding	478	502	462	447	509	510	429	650	482	344	413	451	389	411	387	474	394	392
Mouse	ENSMUSG00000015484.4	Fam163a	NA	chr1	155951712	156032596	-	3.882	protein_coding	33	31	38	39	39	35	45	51	41	30	21	28	32	36	9	20	14	1
Mouse	ENSMUSG00000015488.15	Cacfd1	NA	chr2	26899938	26911101	+	4.693	protein_coding	512	507	567	525	500	529	543	722	662	493	569	593	529	699	653	746	736	647
Mouse	ENSMUSG00000015501.11	Hivep2	NA	chr10	13841819	14027118	+	13.72	protein_coding	2052	2352	2260	2301	2504	2456	2161	3275	3038	2249	2810	3083	2865	3081	2135	2350	2152	2324
Mouse	ENSMUSG00000015519.13	2310057J18Rik	NA	chr10	28848284	28862299	-	1.858	protein_coding	2	1	5	NA	2	1	NA	1	NA	NA	NA	NA	NA	1	1	3	3	NA
Mouse	ENSMUSG00000015522.19	Arnt	NA	chr3	95341699	95404551	+	8.007	protein_coding	1010	1003	1012	898	1131	1247	1013	1466	1483	1025	1287	1287	1234	1420	1586	1641	1605	1597
Mouse	ENSMUSG00000015533.10	Itga2	NA	chr13	114969617	115068636	-	7.133	protein_coding	198	247	219	247	307	306	279	423	354	209	213	265	232	272	95	138	112	96
Mouse	ENSMUSG00000015536.15	Mocs2	NA	chr13	114954772	114968811	+	9.054	protein_coding	609	634	605	586	647	676	626	866	637	448	635	591	538	633	610	686	620	580
Mouse	ENSMUSG00000015542.18	Nat9	NA	chr11	115073658	115078685	-	2.066	protein_coding	103	167	127	124	128	126	114	152	81	105	115	108	94	103	82	115	94	111
Mouse	ENSMUSG00000015568.17	Lpl	NA	chr8	69333143	69360100	+	10.478	protein_coding	96	146	172	68	143	194	367	185	31	20	33	10	38	114	21	25	24	34
Mouse	ENSMUSG00000015575.16	Atp6v0e	NA	chr17	26882205	26918621	+	3.712	protein_coding	351	351	367	358	413	437	404	496	346	286	357	346	329	418	317	352	342	324
Mouse	ENSMUSG00000015579.6	Nkx2-5	NA	chr17	27057638	27063983	-	1.719	protein_coding	NA	NA	NA	NA	NA	NA	NA	NA	NA	NA	NA	NA	NA	NA	NA	NA	1	NA
Mouse	ENSMUSG00000015597.18	Zfp318	NA	chr17	46694657	46731846	+	13.804	protein_coding	1258	1311	1211	1280	1392	1388	1202	1895	1054	842	1109	895	906	990	1322	1350	1198	1166
Mouse	ENSMUSG00000015599.10	Ttbk1	NA	chr17	46753374	46798601	-	14.097	protein_coding	3414	3483	3567	3636	3383	3360	2737	4391	2041	1770	2075	1909	1784	1767	2135	2235	1902	1299
Mouse	ENSMUSG00000015605.7	Srf	NA	chr17	46859255	46867101	-	2.893	protein_coding	297	304	324	298	361	389	320	448	670	478	593	577	552	608	722	760	764	756
Mouse	ENSMUSG00000015619.11	Gata3	NA	chr2	9861889	9894845	-	3.978	protein_coding	15	21	15	16	31	36	44	50	7	5	7	12	13	15	13	4	6	11
Mouse	ENSMUSG00000015627.6	Gata5	NA	chr2	179966926	179976492	-	3.277	protein_coding	2	NA	1	NA	NA	NA	NA	3	1	NA	NA	NA	NA	1	NA	NA	NA	NA
Mouse	ENSMUSG00000015647.10	Lama5	NA	chr2	179818166	179867652	-	11.388	protein_coding	657	803	789	702	1055	991	874	1352	1953	1241	1582	1697	1596	1674	1235	1303	1396	1696
Mouse	ENSMUSG00000015652.10	Steap1	NA	chr5	5786317	5799326	-	1.377	protein_coding	2	8	8	9	16	7	10	13	70	42	59	44	41	49	30	17	34	14
Mouse	ENSMUSG00000015653.14	Steap2	NA	chr5	5714829	5744578	-	12.144	protein_coding	362	388	397	397	349	372	295	459	298	241	303	313	264	241	188	205	161	144
Mouse	ENSMUSG00000015656.18	Hspa8	NA	chr9	40712280	40721383	+	4.301	protein_coding	9207	9407	9766	9908	9910	10422	9275	13085	11361	9163	11140	10707	10131	10087	13911	15916	14215	13525
Mouse	ENSMUSG00000015659.13	Serac1	NA	chr17	6092471	6130016	-	4.576	protein_coding	300	310	331	317	384	389	282	433	282	243	298	211	264	275	275	366	324	282
Mouse	ENSMUSG00000015665.9	Awat1	NA	chrX	99615857	99621811	+	1.39	protein_coding	NA	NA	NA	NA	NA	NA	NA	NA	NA	NA	NA	NA	NA	NA	NA	NA	NA	2
Mouse	ENSMUSG00000015668.14	Pdzd11	NA	chrX	99666489	99670174	-	2.127	protein_coding	322	332	350	332	331	334	279	433	303	240	273	283	242	260	270	303	293	281
Mouse	ENSMUSG00000015671.12	Psma2	NA	chr13	14787825	14848821	+	3.673	protein_coding	977	1006	986	986	1089	1055	872	1336	1125	851	1025	1038	929	1044	1114	1169	1109	984
Mouse	ENSMUSG00000015672.5	Mrpl32	NA	chr13	14782769	14787750	-	4.982	protein_coding	137	140	150	148	165	181	124	227	303	219	270	288	244	250	272	299	296	298
Mouse	ENSMUSG00000015697.15	Setdb1	NA	chr3	95230836	95264513	-	6.853	protein_coding	717	797	759	778	901	896	786	1126	769	574	759	711	633	757	647	688	639	704
Mouse	ENSMUSG00000015702.14	Anxa9	NA	chr3	95203407	95214487	-	2.073	protein_coding	42	55	52	46	79	77	44	76	21	21	32	16	19	25	12	17	9	17
Mouse	ENSMUSG00000015709.10	Arnt2	NA	chr7	83895486	84059384	-	7.689	protein_coding	1699	1908	1844	1926	2000	2125	1724	2765	1547	1079	1502	1345	1189	1307	1103	1179	1014	1156
Mouse	ENSMUSG00000015711.9	Prune1	NA	chr3	95160985	95189387	-	3.618	protein_coding	538	532	520	518	502	511	492	659	443	330	391	424	385	372	326	335	286	260
Mouse	ENSMUSG00000015714.12	Cers2	NA	chr3	95222102	95230910	+	3.676	protein_coding	1784	2021	1895	1868	2259	2313	1657	2683	2241	1488	1891	1803	1715	1961	1371	1450	1500	1559
Mouse	ENSMUSG00000015721.19	Nlrp5	NA	chr7	23085314	23141347	+	4.847	protein_coding	NA	NA	NA	NA	NA	NA	NA	NA	NA	NA	NA	NA	1	NA	NA	NA	NA	NA
Mouse	ENSMUSG00000015733.14	Capza2	NA	chr6	17636233	17666971	+	5.89	protein_coding	1409	1563	1541	1540	1586	1697	1543	2126	2279	1694	1957	1951	1907	2131	2194	2387	2298	2125
Mouse	ENSMUSG00000015745.10	Plekho1	NA	chr3	95895741	95903313	-	2.172	protein_coding	203	226	219	211	248	266	291	395	520	353	480	400	451	527	173	207	191	205
Mouse	ENSMUSG00000015747.6	Vps45	NA	chr3	95907144	95965778	-	3.991	protein_coding	290	291	271	331	317	335	276	440	265	214	273	229	241	223	222	260	241	207
Mouse	ENSMUSG00000015748.14	Prpf3	NA	chr3	95737436	95763197	-	5.661	protein_coding	270	282	282	278	297	324	284	431	658	416	550	468	534	600	503	535	566	558
Mouse	ENSMUSG00000015749.13	Anp32e	NA	chr3	95836558	95854702	+	3.566	protein_coding	741	846	756	793	840	845	780	1141	1512	1160	1381	1302	1257	1409	1447	1548	1466	1443
Mouse	ENSMUSG00000015750.16	Aph1a	NA	chr3	95801281	95805600	+	3.45	protein_coding	261	273	289	252	312	302	287	386	239	176	218	164	210	238	173	197	182	168
Mouse	ENSMUSG00000015755.17	Tab2	NA	chr10	7781417	7831994	-	6.135	protein_coding	1383	1540	1461	1428	1699	1715	1574	2219	2404	1759	2212	2360	2241	2456	2162	2245	2503	2682
Mouse	ENSMUSG00000015757.11	Ppil4	NA	chr10	7668655	7698899	+	6.45	protein_coding	295	354	316	320	369	362	369	445	585	411	599	467	478	615	542	618	616	604
Mouse	ENSMUSG00000015759.12	Cnih1	NA	chr14	47013024	47025868	-	1.623	protein_coding	833	858	870	906	764	875	745	1173	960	741	927	842	804	785	935	1020	990	777
Mouse	ENSMUSG00000015766.15	Eps8	NA	chr6	137454243	137631874	-	12.355	protein_coding	213	216	228	182	225	274	218	342	1158	761	831	1046	864	924	338	261	253	241
Mouse	ENSMUSG00000015776.13	Med22	NA	chr2	26795274	26800689	-	3.614	protein_coding	335	465	445	447	542	587	451	677	588	435	523	466	467	592	771	823	825	884
Mouse	ENSMUSG00000015787.16	Abo	NA	chr2	26732515	26754991	-	1.92	protein_coding	3	1	1	NA	2	NA	2	2	1	NA	NA	NA	NA	NA	1	NA	3	NA
Mouse	ENSMUSG00000015790.17	Surf1	NA	chr2	26803393	26806542	-	1.753	protein_coding	353	442	400	407	432	410	365	602	412	364	411	389	383	385	375	423	427	352
Mouse	ENSMUSG00000015804.15	Med28	NA	chr5	45677571	45686618	+	5.011	protein_coding	395	399	410	362	480	477	382	564	449	387	454	388	389	426	391	491	438	402
Mouse	ENSMUSG00000015806.13	Qdpr	NA	chr5	45591363	45607578	-	1.788	protein_coding	559	588	609	583	638	657	549	815	534	414	520	449	461	463	609	649	647	549
Mouse	ENSMUSG00000015812.9	Gnrh1	NA	chr14	67982630	67986888	+	0.642	protein_coding	16	17	16	12	17	23	22	20	32	24	32	26	20	27	27	37	40	22
Mouse	ENSMUSG00000015829.14	Tnr	NA	chr1	159351339	159759299	+	12.867	protein_coding	316	283	363	317	260	336	320	360	366	344	446	354	390	344	312	361	245	216
Mouse	ENSMUSG00000015837.16	Sqstm1	NA	chr11	50090193	50101654	-	3.356	protein_coding	5331	5593	5579	6058	5952	5828	5484	7658	10145	7651	9595	9359	9131	9755	7927	9032	7965	7588
Mouse	ENSMUSG00000015839.7	Nfe2l2	NA	chr2	75505857	75534985	-	3.796	protein_coding	570	596	599	567	730	788	689	1033	1352	957	1174	1280	1155	1338	1287	1284	1361	1499
Mouse	ENSMUSG00000015843.11	Rxrg	NA	chr1	167425953	167467192	+	2.297	protein_coding	143	194	182	146	211	189	163	271	65	67	76	64	44	67	69	64	50	56
Mouse	ENSMUSG00000015846.16	Rxra	NA	chr2	27566452	27652969	+	6.303	protein_coding	594	667	718	713	792	841	773	995	560	375	530	436	395	530	440	473	450	491
Mouse	ENSMUSG00000015850.12	Adamtsl4	NA	chr3	95583511	95595228	-	4.198	protein_coding	226	285	250	245	361	403	366	448	177	122	155	137	147	133	58	72	63	75
Mouse	ENSMUSG00000015852.14	Fcrls	NA	chr3	87158065	87171045	-	2.334	protein_coding	45	46	48	58	40	38	24	54	13	5	7	3	4	15	8	5	6	18
Mouse	ENSMUSG00000015854.8	Cd5l	NA	chr3	87265188	87278380	+	2.036	protein_coding	NA	NA	1	NA	1	NA	NA	NA	NA	NA	NA	NA	NA	NA	NA	NA	NA	NA
Mouse	ENSMUSG00000015869.17	Prpsap1	NA	chr11	116361671	116385028	-	3.407	protein_coding	678	813	860	781	877	908	685	1101	659	527	633	590	571	654	714	784	768	603
Mouse	ENSMUSG00000015879.9	Fam184b	NA	chr5	45687047	45796956	-	8.598	protein_coding	172	210	182	178	171	170	156	235	97	72	93	106	80	81	86	70	71	70
Mouse	ENSMUSG00000015880.14	Ncapg	NA	chr5	45827261	45857888	+	7.066	protein_coding	11	16	13	13	12	13	27	21	14	6	15	19	15	16	11	14	10	13
Mouse	ENSMUSG00000015882.19	Lcorl	NA	chr5	45854523	46014957	-	19.019	protein_coding	790	927	895	870	1007	1025	887	1291	1067	772	937	1108	1032	1340	1306	1569	1459	1582
Mouse	ENSMUSG00000015889.9	Lta4h	NA	chr10	93289273	93320737	+	6.102	protein_coding	536	578	504	532	676	663	590	861	520	328	501	416	441	454	612	600	612	614
Mouse	ENSMUSG00000015890.3	Amdhd1	NA	chr10	93359200	93375895	-	2.421	protein_coding	1	3	1	4	1	6	2	4	NA	1	NA	1	NA	1	2	1	1	1
Mouse	ENSMUSG00000015932.9	Dstn	NA	chr2	143757240	143785244	+	1.911	protein_coding	1613	1754	1752	1730	1792	1848	1547	2261	1949	1515	1850	1740	1708	1841	2182	2402	2138	2149
Mouse	ENSMUSG00000015937.16	Macroh2a1	NA	chr13	56221432	56284174	-	6.809	protein_coding	624	706	696	668	716	767	761	1015	1075	796	953	903	916	1022	1010	994	962	1036
Mouse	ENSMUSG00000015942.10	Gtf2ird2	NA	chr5	134212858	134253209	+	6.2	protein_coding	175	203	177	187	192	256	211	318	168	128	164	138	122	178	113	133	106	114
Mouse	ENSMUSG00000015943.12	Bola1	NA	chr3	96103904	96127025	-	1.082	protein_coding	61	57	52	49	56	48	51	67	65	47	65	41	55	66	72	74	79	79
Mouse	ENSMUSG00000015944.10	Castor2	NA	chr5	134128550	134173182	+	7.56	protein_coding	1245	1317	1342	1310	1397	1443	1146	1705	743	634	752	641	702	770	933	1129	937	912
Mouse	ENSMUSG00000015947.11	Fcgr1	NA	chr3	96190225	96201285	-	2.589	protein_coding	14	23	24	20	51	59	92	93	69	48	58	37	88	122	3	4	4	15
Mouse	ENSMUSG00000015950.14	Ncf1	NA	chr5	134248907	134258479	-	3.663	protein_coding	45	48	48	56	135	131	184	257	33	24	50	54	102	112	11	11	11	31
Mouse	ENSMUSG00000015957.13	Wnt11	NA	chr7	98484319	98504402	+	4.137	protein_coding	10	12	14	9	14	8	14	9	24	21	21	18	21	14	13	16	17	5
Mouse	ENSMUSG00000015961.9	Adss	NA	chr1	177590528	177624077	-	4.531	protein_coding	866	935	942	983	961	1007	834	1292	1300	955	1234	1177	1093	1296	1302	1502	1351	1292
Mouse	ENSMUSG00000015962.6	1700016C15Rik	NA	chr1	177557380	177580890	+	0.768	protein_coding	NA	1	NA	NA	NA	NA	1	NA	NA	NA	NA	NA	NA	NA	NA	NA	NA	NA
Mouse	ENSMUSG00000015966.18	Il17rb	NA	chr14	29718092	29730853	-	3.707	protein_coding	142	166	141	176	170	167	125	204	33	32	44	32	29	46	47	42	40	48
Mouse	ENSMUSG00000015968.19	Cacna1d	NA	chr14	29761896	30213412	-	15.183	protein_coding	442	441	468	435	444	499	529	602	148	126	165	173	159	415	132	134	142	130
Mouse	ENSMUSG00000015970.20	Chdh	NA	chr14	29730980	29762484	+	6.217	protein_coding	647	665	635	555	680	771	514	782	230	173	227	147	181	213	162	169	112	186
Mouse	ENSMUSG00000015971.6	Actr8	NA	chr14	29700294	29728311	+	9.009	protein_coding	644	698	749	718	777	777	653	926	567	417	502	499	505	549	422	422	395	375
Mouse	ENSMUSG00000015980.15	Lrrc27	NA	chr7	138792904	138822895	+	3.637	protein_coding	109	130	128	123	152	142	124	176	78	59	91	88	67	77	65	99	99	67
Mouse	ENSMUSG00000015981.13	Stk32c	NA	chr7	138683554	138793223	-	2.302	protein_coding	389	396	399	421	391	433	394	513	437	341	407	390	336	378	450	595	466	378
Mouse	ENSMUSG00000015994.11	Fnta	NA	chr8	26488750	26505678	-	3.012	protein_coding	1088	1194	1115	1131	1215	1251	1036	1562	1033	749	894	849	803	908	987	1056	1017	1027
Mouse	ENSMUSG00000016018.5	Mtrex	NA	chr13	113003952	113063932	-	6.404	protein_coding	847	875	860	823	907	951	809	1154	1170	845	1058	1040	984	1103	1009	1091	978	955
Mouse	ENSMUSG00000016024.10	Lbp	NA	chr2	158148413	158174772	+	4.831	protein_coding	107	123	118	151	214	197	217	264	48	29	27	31	22	54	24	20	51	32
Mouse	ENSMUSG00000016028.12	Celsr1	NA	chr15	85783130	85918404	-	11.631	protein_coding	609	594	680	630	698	643	569	912	215	143	194	190	167	159	283	292	265	204
Mouse	ENSMUSG00000016087.14	Fli1	NA	chr9	32333500	32454157	-	3.486	protein_coding	147	156	162	147	234	240	278	337	247	186	222	204	189	269	179	180	197	189
Mouse	ENSMUSG00000016128.15	Stard13	NA	chr5	150960975	151157301	-	8.594	protein_coding	1759	1989	1974	1942	2700	2526	2034	3702	5834	4319	5439	5454	4993	5258	5802	6023	6189	5722
Mouse	ENSMUSG00000016150.16	Tenm1	NA	chrX	41616743	42518003	-	17.747	protein_coding	562	578	556	600	573	619	495	740	487	425	579	512	478	423	476	650	488	397
Mouse	ENSMUSG00000016179.12	Camk1g	NA	chr1	193028654	193052606	-	2.759	protein_coding	252	280	262	278	242	255	246	343	112	100	86	106	95	93	118	110	103	79
Mouse	ENSMUSG00000016181.11	Utp25	NA	chr1	192773412	192812580	-	6.508	protein_coding	263	302	284	315	314	302	295	385	554	361	467	410	396	424	397	421	432	398
Mouse	ENSMUSG00000016194.15	Hsd11b1	NA	chr1	192903942	192946383	-	4.251	protein_coding	5	11	10	5	9	12	24	26	5	2	7	5	5	4	5	3	2	3
Mouse	ENSMUSG00000016200.15	Syt14	NA	chr1	192573541	192718083	-	11.932	protein_coding	377	370	397	395	348	380	272	448	248	222	312	278	272	258	240	289	221	211
Mouse	ENSMUSG00000016206.7	H2-M3	NA	chr17	37581111	37585375	+	1.438	protein_coding	28	46	36	36	97	83	160	167	63	52	39	56	65	94	21	21	16	18
Mouse	ENSMUSG00000016239.12	Lonrf3	NA	chrX	35592006	35625994	+	3.812	protein_coding	53	72	58	59	79	119	81	104	266	176	216	202	202	236	291	360	420	547
Mouse	ENSMUSG00000016252.8	Atp5e	NA	chr2	174302865	174305898	-	1.756	protein_coding	227	261	274	265	227	266	264	376	222	171	185	180	200	209	159	211	175	146
Mouse	ENSMUSG00000016253.13	Nelfcd	NA	chr2	174257597	174269295	+	2.883	protein_coding	396	462	444	489	446	453	390	579	339	284	301	269	308	313	259	274	302	268
Mouse	ENSMUSG00000016255.6	Tubb1	NA	chr2	174292488	174299675	+	1.406	protein_coding	2	3	5	7	4	7	18	20	1	4	3	2	NA	3	5	1	3	4
Mouse	ENSMUSG00000016256.11	Ctsz	NA	chr2	174269286	174280832	-	1.441	protein_coding	650	709	707	704	983	949	955	1264	710	465	615	539	648	873	499	512	520	610
Mouse	ENSMUSG00000016257.16	Prelid3b	NA	chr2	174306860	174314874	-	1.86	protein_coding	320	344	332	364	346	371	325	450	640	456	577	511	513	621	414	410	470	383
Mouse	ENSMUSG00000016262.15	Sertad4	NA	chr1	192526796	192538064	-	3.85	protein_coding	362	316	387	356	371	313	260	419	162	192	193	229	164	163	169	162	129	126
Mouse	ENSMUSG00000016283.14	H2-M2	NA	chr17	37791742	37794443	-	1.551	protein_coding	NA	NA	NA	NA	4	1	15	3	NA	NA	NA	NA	NA	NA	NA	1	NA	NA
Mouse	ENSMUSG00000016308.14	Ube2a	NA	chrX	36064828	36147875	+	2.562	protein_coding	490	484	484	484	501	485	440	659	467	413	492	466	446	431	578	682	602	570
Mouse	ENSMUSG00000016319.4	Slc25a5	NA	chrX	36059304	36062460	+	1.646	protein_coding	1453	1563	1602	1670	1626	1589	1469	2128	2624	1769	2033	1939	2026	2317	2289	2513	2525	2273
Mouse	ENSMUSG00000016327.10	Atp1b4	NA	chrX	37405061	37425646	+	4.201	protein_coding	NA	1	3	1	NA	3	6	5	NA	1	NA	NA	NA	NA	1	2	2	NA
Mouse	ENSMUSG00000016344.15	Ppdpf	NA	chr2	180829040	180830564	+	1.336	protein_coding	319	323	360	348	361	299	308	408	247	181	216	205	218	219	212	226	181	195
Mouse	ENSMUSG00000016346.18	Kcnq2	NA	chr2	180717372	180777093	-	16.273	protein_coding	3636	3746	3761	3818	3407	3596	2948	4740	2084	1986	2216	2123	1985	1794	2055	2363	1848	1335
Mouse	ENSMUSG00000016349.11	Eef1a2	NA	chr2	180789446	180798807	-	2.084	protein_coding	9503	9697	9954	9759	9010	8968	7855	12013	5560	4789	5470	5121	4416	4001	5881	6608	5028	3882
Mouse	ENSMUSG00000016356.19	Col20a1	NA	chr2	180628328	180660156	+	5.142	protein_coding	103	123	124	109	179	165	148	215	145	110	99	176	149	204	131	169	140	135
Mouse	ENSMUSG00000016382.16	Pls3	NA	chrX	74829260	74918788	-	4.238	protein_coding	1626	1830	1809	1783	1816	1824	1492	2181	1924	1536	1713	1742	1541	1591	1770	2005	1647	1444
Mouse	ENSMUSG00000016386.16	Mpped2	NA	chr2	106523614	106698701	+	3.425	protein_coding	209	210	252	221	165	160	173	231	172	117	169	139	148	100	116	127	108	82
Mouse	ENSMUSG00000016409.5	Nkap	NA	chrX	36390448	36414399	+	4.326	protein_coding	231	235	227	256	254	256	212	335	299	242	283	261	266	301	169	232	217	217
Mouse	ENSMUSG00000016427.8	Ndufa1	NA	chrX	36451241	36454816	-	0.419	protein_coding	210	214	214	201	202	207	180	286	261	208	248	213	207	252	255	294	228	211
Mouse	ENSMUSG00000016458.16	Wt1	NA	chr2	104956874	105003961	+	6.195	protein_coding	58	65	70	58	76	69	41	68	126	61	83	92	77	77	37	40	49	55
Mouse	ENSMUSG00000016477.19	E2f3	NA	chr13	30090558	30170046	-	5.429	protein_coding	351	331	363	382	376	334	303	485	399	322	412	365	361	356	227	243	190	198
Mouse	ENSMUSG00000016481.16	Cr1l	NA	chr1	194779690	194813894	-	10.349	protein_coding	592	703	659	685	836	924	778	1084	677	510	618	571	590	678	510	510	532	520
Mouse	ENSMUSG00000016487.16	Ppfibp1	NA	chr6	146789985	146933523	+	11.135	protein_coding	680	757	658	720	803	855	787	1001	1705	1146	1408	1472	1295	1525	1271	1298	1225	1227
Mouse	ENSMUSG00000016493.14	Cd46	NA	chr1	194719134	194774557	-	7.603	protein_coding	170	157	160	159	164	145	125	216	107	78	113	109	88	112	97	97	101	106
Mouse	ENSMUSG00000016494.10	Cd34	NA	chr1	194621127	194643587	+	7.29	protein_coding	378	467	397	396	427	529	417	563	434	282	379	320	334	423	262	313	247	203
Mouse	ENSMUSG00000016495.13	Plgrkt	NA	chr19	29325999	29344790	-	3.799	protein_coding	151	191	191	171	269	270	307	365	142	81	123	126	132	145	62	78	58	83
Mouse	ENSMUSG00000016496.8	Cd274	NA	chr19	29344855	29365495	+	3.622	protein_coding	82	89	105	89	252	450	633	513	770	551	690	798	1037	1051	245	315	321	661
Mouse	ENSMUSG00000016498.11	Pdcd1lg2	NA	chr19	29388319	29448561	+	1.961	protein_coding	1	NA	NA	NA	6	5	7	10	NA	NA	1	3	2	2	3	1	2	4
Mouse	ENSMUSG00000016503.19	Gtf3a	NA	chr5	146885467	146892424	+	2.548	protein_coding	122	124	145	119	164	156	146	205	167	112	148	144	122	120	136	149	142	140
Mouse	ENSMUSG00000016510.12	Mtif3	NA	chr5	146888383	146900610	-	5.127	protein_coding	109	113	127	141	109	114	104	159	115	105	110	115	111	108	81	92	69	79
Mouse	ENSMUSG00000016520.8	Lnx2	NA	chr5	146953465	147013396	-	4.557	protein_coding	221	250	243	233	289	292	271	336	206	156	194	161	160	191	130	165	137	170
Mouse	ENSMUSG00000016524.13	Il19	NA	chr1	130860393	130867852	-	1.149	protein_coding	NA	NA	NA	1	NA	NA	NA	1	2	5	8	2	6	10	8	4	17	5
Mouse	ENSMUSG00000016526.9	Dyrk3	NA	chr1	131055192	131066077	-	3.178	protein_coding	57	52	60	48	56	58	45	70	63	82	66	74	76	91	57	71	48	53
Mouse	ENSMUSG00000016528.11	Mapkapk2	NA	chr1	130981437	131025563	-	3.041	protein_coding	475	551	538	528	646	630	653	841	1060	715	979	967	831	997	1292	1449	1435	1475
Mouse	ENSMUSG00000016529.6	Il10	NA	chr1	130947582	130952711	+	1.31	protein_coding	NA	NA	NA	NA	NA	NA	2	1	1	NA	NA	NA	NA	NA	NA	1	NA	NA
Mouse	ENSMUSG00000016534.16	Lamp2	NA	chrX	37490234	37545331	-	9.552	protein_coding	3012	3241	3245	3224	3574	3699	3295	4670	4113	3150	3808	3751	3534	3783	3962	4362	4038	3946
Mouse	ENSMUSG00000016541.11	Atxn10	NA	chr15	85220446	85347413	+	1.937	protein_coding	1993	2035	2021	2179	2109	2120	1670	2701	1939	1546	1792	1761	1530	1641	1886	2043	1757	1594
Mouse	ENSMUSG00000016552.14	Foxred2	NA	chr15	77824722	77840922	-	5.939	protein_coding	143	164	138	162	182	169	116	180	165	135	178	145	136	198	141	171	186	161
Mouse	ENSMUSG00000016554.10	Eif3d	NA	chr15	77843198	77855013	-	4.968	protein_coding	721	793	720	726	817	850	702	1047	1624	1074	1445	1268	1282	1422	1222	1319	1360	1191
Mouse	ENSMUSG00000016559.15	H3f3b	NA	chr11	115912738	115918788	-	2.976	protein_coding	1452	1631	1741	1609	1693	1761	1449	2187	5922	4312	5214	4888	4758	5825	13029	13990	15025	15123
Mouse	ENSMUSG00000016619.11	Nup50	NA	chr15	84807612	84827164	+	4.894	protein_coding	521	567	502	596	610	621	546	863	845	602	775	701	672	838	763	801	778	765
Mouse	ENSMUSG00000016624.16	Phf21b	NA	chr15	84669582	84740250	-	4.264	protein_coding	81	61	78	69	93	69	112	139	50	40	46	45	44	104	109	102	95	86
Mouse	ENSMUSG00000016626.11	Nlrp14	NA	chr7	106766197	106797309	+	3.537	protein_coding	NA	NA	NA	NA	NA	NA	NA	NA	NA	NA	NA	NA	NA	NA	NA	NA	NA	NA
Mouse	ENSMUSG00000016637.8	Ift27	NA	chr15	78043663	78058307	-	2.864	protein_coding	125	125	131	111	133	142	145	191	79	56	62	63	66	85	71	71	55	59
Mouse	ENSMUSG00000016664.17	Pacsin2	NA	chr15	83259808	83348807	-	4.908	protein_coding	1231	1331	1274	1248	1396	1469	1178	1823	1337	1027	1231	1272	1082	1257	1394	1594	1440	1366
Mouse	ENSMUSG00000016756.18	Cmah	NA	chr13	24511387	24661360	+	10.66	protein_coding	28	59	49	35	57	76	98	139	8	17	5	18	13	6	3	1	3	6
Mouse	ENSMUSG00000016757.12	Ttll12	NA	chr15	83459291	83479358	-	4.039	protein_coding	279	328	339	352	317	334	296	459	376	247	361	285	281	336	421	390	433	426
Mouse	ENSMUSG00000016758.5	Bik	NA	chr15	83411063	83428835	+	1.591	protein_coding	9	9	4	9	10	19	8	21	17	11	20	4	10	6	18	5	8	16
Mouse	ENSMUSG00000016763.16	Scube1	NA	chr15	83489200	83609222	-	9.829	protein_coding	553	693	576	583	856	869	788	1083	423	286	427	375	367	397	422	441	530	539
Mouse	ENSMUSG00000016831.13	Tox4	NA	chr14	52516603	52533858	+	6.95	protein_coding	723	867	773	814	806	809	795	1040	1176	811	1070	1077	1079	1201	1127	1265	1261	1231
Mouse	ENSMUSG00000016833.15	Mrps18c	NA	chr5	100946493	100952337	+	1.076	protein_coding	36	54	50	52	55	61	44	63	75	47	52	51	76	64	48	56	58	53
Mouse	ENSMUSG00000016918.16	Sulf1	NA	chr1	12762501	12931416	+	11.294	protein_coding	364	456	451	428	572	696	628	836	331	271	325	358	317	313	223	260	218	186
Mouse	ENSMUSG00000016921.15	Srsf6	NA	chr2	162773448	162779041	+	4.81	protein_coding	1369	1589	1523	1458	1741	1746	1500	2038	2825	1919	2475	2260	2298	2833	2598	2799	2781	2734
Mouse	ENSMUSG00000016933.18	Plcg1	NA	chr2	160573220	160617680	+	7.857	protein_coding	799	901	825	920	1008	999	1034	1342	724	581	670	658	636	600	646	718	632	536
Mouse	ENSMUSG00000016940.19	Kctd2	NA	chr11	115310954	115322100	+	3.009	protein_coding	636	684	679	633	730	755	643	936	486	384	469	467	427	453	530	600	536	438
Mouse	ENSMUSG00000016942.7	Tmprss6	NA	chr15	78323867	78352834	-	3.359	protein_coding	22	63	60	17	34	27	15	12	NA	1	2	1	1	3	NA	1	NA	1
Mouse	ENSMUSG00000016946.7	Kctd5	NA	chr17	24266708	24292459	-	3.73	protein_coding	319	338	336	368	358	335	336	459	437	341	365	359	310	360	384	402	348	346
Mouse	ENSMUSG00000016982.7	Pom121l2	NA	chr13	22165364	22172904	+	3.534	protein_coding	NA	NA	NA	NA	NA	NA	1	NA	1	2	NA	2	4	2	1	1	1	NA
Mouse	ENSMUSG00000016984.8	Etaa1	NA	chr11	17888756	17903875	-	4.185	protein_coding	119	154	121	129	154	175	122	150	107	79	107	88	80	98	114	129	98	97
Mouse	ENSMUSG00000016995.18	Matn4	NA	chr2	164231313	164247080	-	5.174	protein_coding	375	356	372	344	354	392	326	508	213	141	166	173	153	160	125	136	114	167
Mouse	ENSMUSG00000016998.3	Svs4	NA	chr2	164117872	164120379	-	0.731	protein_coding	NA	NA	NA	NA	NA	NA	NA	NA	NA	NA	NA	NA	NA	NA	1	NA	NA	1
Mouse	ENSMUSG00000017000.3	Svs6	NA	chr2	164158671	164160373	+	0.535	protein_coding	NA	NA	NA	NA	NA	NA	NA	NA	NA	NA	NA	NA	NA	NA	NA	1	NA	1
Mouse	ENSMUSG00000017002.15	Slpi	NA	chr2	164195990	164231015	-	1.18	protein_coding	23	21	23	27	48	54	49	107	24	13	17	30	20	28	8	7	22	15
Mouse	ENSMUSG00000017003.8	Svs3a	NA	chr2	164131188	164133420	+	1.2	protein_coding	NA	NA	NA	NA	NA	NA	NA	NA	NA	NA	NA	NA	NA	NA	NA	NA	1	NA
Mouse	ENSMUSG00000017004.8	Svs5	NA	chr2	164174660	164176316	+	0.646	protein_coding	NA	NA	NA	NA	NA	NA	NA	NA	NA	NA	NA	NA	NA	NA	NA	NA	NA	NA
Mouse	ENSMUSG00000017007.10	Rbpjl	NA	chr2	164245061	164257368	+	5.732	protein_coding	47	49	54	52	71	76	40	63	37	26	35	23	26	26	10	13	18	20
Mouse	ENSMUSG00000017009.4	Sdc4	NA	chr2	164266167	164285807	-	2.547	protein_coding	754	820	821	737	1009	1097	908	1361	9749	6974	7838	10465	7395	7142	11385	10168	10670	10177
Mouse	ENSMUSG00000017049.5	Ccdc70	NA	chr8	22459791	22464057	+	1.115	protein_coding	NA	NA	NA	NA	NA	NA	NA	NA	NA	NA	NA	NA	NA	NA	NA	NA	NA	NA
Mouse	ENSMUSG00000017057.10	Il13ra1	NA	chrX	35375763	35434912	+	3.712	protein_coding	123	98	121	129	187	160	196	227	333	240	290	364	385	457	127	140	154	164
Mouse	ENSMUSG00000017064.5	Prl5a1	NA	chr13	28326467	28335594	+	1.061	protein_coding	NA	NA	NA	NA	NA	NA	NA	NA	NA	NA	NA	NA	NA	NA	NA	NA	NA	NA
Mouse	ENSMUSG00000017119.21	Nbr1	NA	chr11	101442975	101472777	+	6.871	protein_coding	2450	2699	2559	2740	2765	2949	2482	3573	2468	1934	2359	2261	2162	2568	2360	2491	2316	2299
Mouse	ENSMUSG00000017132.18	Cyth1	NA	chr11	118022845	118139418	-	3.905	protein_coding	765	790	821	776	809	926	891	1125	788	644	796	770	678	697	741	884	831	826
Mouse	ENSMUSG00000017144.9	Rnd3	NA	chr2	51020450	51039123	-	4.432	protein_coding	349	400	428	413	453	482	425	691	1940	1308	1627	1816	1667	1790	2270	2272	2494	2660
Mouse	ENSMUSG00000017146.13	Brca1	NA	chr11	101379590	101442781	-	8.533	protein_coding	46	46	46	50	51	43	61	70	37	28	39	32	45	45	38	45	26	37
Mouse	ENSMUSG00000017165.2	Gast	NA	chr11	100225233	100227822	+	0.46	protein_coding	NA	NA	NA	NA	NA	NA	NA	NA	1	1	2	NA	2	1	9	5	4	3
Mouse	ENSMUSG00000017167.7	Cntnap1	NA	chr11	101061349	101081550	+	5.875	protein_coding	3163	3484	3398	3631	3262	3341	2735	4378	1372	1179	1343	1412	1264	1099	1535	1557	1389	1066
Mouse	ENSMUSG00000017176.18	Nt5c3b	NA	chr11	100313147	100332634	-	3.42	protein_coding	202	212	230	215	233	204	200	263	228	157	215	208	188	217	202	242	180	171
Mouse	ENSMUSG00000017188.4	Coa3	NA	chr11	101168794	101169940	-	0.886	protein_coding	355	385	386	386	354	352	318	483	347	216	264	269	248	230	233	340	266	221
Mouse	ENSMUSG00000017195.16	Zpbp2	NA	chr11	98441923	98449491	+	1.683	protein_coding	NA	NA	1	1	1	NA	1	1	2	NA	1	1	NA	2	NA	2	1	2
Mouse	ENSMUSG00000017204.5	Gsdma	NA	chr11	98555177	98568534	+	2.726	protein_coding	4	6	1	1	4	2	4	3	3	NA	10	3	1	8	7	7	2	2
Mouse	ENSMUSG00000017210.15	Med24	NA	chr11	98595417	98620261	-	6.528	protein_coding	782	818	815	814	773	805	706	1034	613	454	613	583	514	581	366	425	401	290
Mouse	ENSMUSG00000017211.15	Gsdma2	NA	chr11	98537585	98548790	+	3.083	protein_coding	NA	NA	NA	NA	NA	NA	NA	NA	NA	NA	NA	NA	NA	NA	NA	NA	NA	NA
Mouse	ENSMUSG00000017221.15	Psmd3	NA	chr11	98573380	98586805	+	4.967	protein_coding	1577	1581	1647	1674	1638	1643	1456	2080	2037	1431	1822	1663	1642	1820	2074	2293	2061	1887
Mouse	ENSMUSG00000017264.17	Exosc10	NA	chr4	148642886	148666858	+	3.594	protein_coding	385	454	432	447	507	540	506	664	935	627	851	728	708	878	544	603	583	550
Mouse	ENSMUSG00000017286.16	Glod4	NA	chr11	76011813	76134551	-	6.005	protein_coding	510	555	547	537	582	627	482	721	397	301	379	328	322	358	425	475	367	344
Mouse	ENSMUSG00000017288.16	Vps53	NA	chr11	75937052	76070473	-	5.203	protein_coding	953	950	958	933	953	951	770	1188	808	621	713	703	693	691	755	834	679	641
Mouse	ENSMUSG00000017291.14	Taok1	NA	chr11	77419988	77498641	-	12.421	protein_coding	6035	6489	6610	6523	7243	7089	5873	8976	7726	5745	7089	7026	6572	7117	6024	6827	6081	6175
Mouse	ENSMUSG00000017299.14	Dnttip1	NA	chr2	164587903	164610527	+	2.122	protein_coding	205	284	249	207	246	250	240	348	533	413	479	456	406	550	326	361	317	338
Mouse	ENSMUSG00000017300.10	Tnnc2	NA	chr2	164619081	164621887	-	0.8	protein_coding	1	8	16	NA	1	19	153	22	3	3	2	4	2	2	6	3	2	5
Mouse	ENSMUSG00000017307.17	Acot8	NA	chr2	164634685	164646802	-	1.997	protein_coding	107	131	102	89	107	93	110	163	145	109	150	138	112	115	155	164	135	177
Mouse	ENSMUSG00000017309.12	Cd300lg	NA	chr11	101932335	101946446	+	2.737	protein_coding	16	24	19	23	20	25	45	22	4	3	NA	2	6	4	4	12	3	3
Mouse	ENSMUSG00000017310.8	Spint4	NA	chr2	164540421	164544373	+	0.751	protein_coding	NA	NA	NA	NA	NA	NA	NA	NA	NA	NA	NA	NA	NA	NA	NA	NA	NA	NA
Mouse	ENSMUSG00000017311.16	Pyy	NA	chr11	101997502	101998658	-	0.631	protein_coding	NA	NA	NA	NA	NA	1	NA	NA	1	NA	NA	NA	NA	NA	NA	NA	NA	NA
Mouse	ENSMUSG00000017314.13	Mpp2	NA	chr11	101947841	101979341	-	4.807	protein_coding	326	364	445	386	382	411	333	463	248	195	259	246	228	268	178	248	189	163
Mouse	ENSMUSG00000017316.14	Ppy	NA	chr11	101990756	101992145	-	0.5	protein_coding	NA	NA	NA	NA	NA	NA	NA	NA	NA	NA	NA	NA	NA	NA	1	NA	NA	NA
Mouse	ENSMUSG00000017344.5	Vtn	NA	chr11	78389917	78393150	+	2.03	protein_coding	313	382	273	250	415	466	355	457	148	67	104	45	70	75	72	65	99	78
Mouse	ENSMUSG00000017376.16	Nlk	NA	chr11	78457994	78588199	-	5.447	protein_coding	981	1080	1050	1001	1041	1101	916	1367	1049	841	1007	970	923	951	1072	1193	1107	1072
Mouse	ENSMUSG00000017386.11	Traf4	NA	chr11	78049325	78056415	-	3.292	protein_coding	78	85	70	89	125	149	100	146	134	74	134	127	119	123	171	178	174	157
Mouse	ENSMUSG00000017390.16	Aldoc	NA	chr11	78213794	78218607	+	3.263	protein_coding	1173	1093	1137	1168	1158	1284	1060	1581	585	483	570	550	536	487	597	694	565	438
Mouse	ENSMUSG00000017400.11	Stac2	NA	chr11	97927449	97944288	-	3.139	protein_coding	806	859	895	927	852	827	621	1089	639	525	642	690	584	408	573	584	525	378
Mouse	ENSMUSG00000017404.13	Rpl19	NA	chr11	97917536	97921318	+	1.022	protein_coding	393	349	369	404	414	413	475	599	1226	858	1166	1087	1131	1264	1131	1216	1167	1197
Mouse	ENSMUSG00000017405.15	Nek8	NA	chr11	78056932	78067501	-	5.222	protein_coding	163	152	158	158	189	169	146	233	93	85	76	59	78	97	93	98	107	101
Mouse	ENSMUSG00000017412.16	Cacnb4	NA	chr2	52318332	52566843	-	8.963	protein_coding	2520	2638	2620	2731	2531	2470	1980	3372	2714	2284	2787	2335	2264	2260	2266	2677	2274	1583
Mouse	ENSMUSG00000017417.15	Plxdc1	NA	chr11	97814064	97877270	-	4.836	protein_coding	164	140	150	123	232	230	187	302	45	21	53	33	45	47	51	36	30	36
Mouse	ENSMUSG00000017418.15	Arl5b	NA	chr2	15054206	15087267	+	10.428	protein_coding	587	662	623	621	762	744	610	954	1053	784	930	1061	904	1023	1139	1198	1173	1185
Mouse	ENSMUSG00000017421.19	Zfp207	NA	chr11	80274105	80296559	+	6.658	protein_coding	1973	2128	2105	1949	2363	2393	2234	3083	2765	2040	2500	2457	2281	2773	2626	2756	2771	2738
Mouse	ENSMUSG00000017428.17	Psmd11	NA	chr11	80319441	80364074	+	6.383	protein_coding	1642	1620	1574	1674	1779	1762	1563	2179	2664	1926	2303	2352	2150	2428	2143	2133	2146	2024
Mouse	ENSMUSG00000017446.15	C1qtnf1	NA	chr11	118319029	118340789	+	3.131	protein_coding	566	673	661	594	586	612	554	746	360	345	433	353	365	379	409	448	329	292
Mouse	ENSMUSG00000017453.5	Pipox	NA	chr11	77771441	77784922	-	2.47	protein_coding	45	59	55	53	75	76	52	104	23	17	13	24	17	14	11	16	8	14
Mouse	ENSMUSG00000017466.10	Timp2	NA	chr11	118191895	118246566	-	3.896	protein_coding	10721	11743	11604	11732	11886	12099	9587	15870	6317	5199	6209	5642	5416	5439	7020	7354	6420	5628
Mouse	ENSMUSG00000017478.16	Zc3h18	NA	chr8	123103348	123144099	+	9.19	protein_coding	635	742	729	636	838	818	700	1002	1317	952	1150	1110	1109	1233	1142	1125	1169	1134
Mouse	ENSMUSG00000017485.12	Top2b	NA	chr14	6034301	6104584	-	14.613	protein_coding	1452	1745	1683	1656	1768	2008	1766	2299	1883	1405	1698	1698	1569	1950	1589	1788	1776	1673
Mouse	ENSMUSG00000017491.10	Rarb	NA	chr14	5650540	6038924	+	5.265	protein_coding	158	166	172	174	174	223	180	227	63	40	57	69	57	90	51	56	45	61
Mouse	ENSMUSG00000017493.13	Igfbp4	NA	chr11	98932070	98945218	+	4.416	protein_coding	1343	1703	1918	1485	2057	2263	2140	2689	690	460	491	551	489	455	444	403	364	432
Mouse	ENSMUSG00000017499.16	Cdc6	NA	chr11	98798627	98814766	+	5.229	protein_coding	8	8	9	3	8	15	21	20	22	19	41	26	19	35	24	50	49	33
Mouse	ENSMUSG00000017548.16	Suz12	NA	chr11	79883932	79924949	+	4.945	protein_coding	724	795	756	761	843	826	712	1048	1159	902	1137	1144	1023	1146	1227	1468	1241	1247
Mouse	ENSMUSG00000017550.15	Atad5	NA	chr11	79980226	80026620	+	7.532	protein_coding	145	148	149	160	182	171	140	231	107	87	139	111	99	132	61	77	71	95
Mouse	ENSMUSG00000017561.17	Crlf3	NA	chr11	79937319	79971817	-	4.261	protein_coding	425	432	454	465	600	581	515	765	397	273	352	334	338	350	401	498	480	502
Mouse	ENSMUSG00000017588.3	Krt27	NA	chr11	99236391	99241930	-	1.55	protein_coding	NA	4	5	5	4	1	NA	5	3	3	2	4	1	4	4	1	7	2
Mouse	ENSMUSG00000017607.10	Tns4	NA	chr11	98956504	98980132	-	5.167	protein_coding	8	8	11	10	8	7	16	11	3	1	2	NA	2	2	1	NA	NA	2
Mouse	ENSMUSG00000017615.13	Tnfaip1	NA	chr11	78413676	78427158	-	3.781	protein_coding	663	649	612	667	720	690	690	902	1203	885	1094	1006	958	1077	942	1001	853	884
Mouse	ENSMUSG00000017631.20	Abr	NA	chr11	76307560	76514384	-	10.974	protein_coding	3004	3092	3033	3196	2963	3137	2754	4015	3018	2398	2984	2838	2625	2625	2296	2480	2304	2088
Mouse	ENSMUSG00000017639.14	Rab11fip4	NA	chr11	79482038	79588849	+	7.451	protein_coding	1725	1782	1907	1865	1696	1699	1423	2278	1127	977	1227	1077	1033	980	1073	1196	1071	711
Mouse	ENSMUSG00000017652.17	Cd40	NA	chr2	164897547	164914868	+	3.406	protein_coding	NA	3	1	4	11	13	26	35	11	8	8	14	14	25	17	17	16	29
Mouse	ENSMUSG00000017664.17	Slc35c2	NA	chr2	165118474	165129789	-	3.914	protein_coding	345	374	407	388	397	421	378	563	275	227	250	278	253	280	257	272	229	188
Mouse	ENSMUSG00000017667.10	Zfp334	NA	chr2	165216184	165230179	-	8.205	protein_coding	464	532	488	509	531	528	533	722	581	438	519	488	523	598	308	365	345	346
Mouse	ENSMUSG00000017670.17	Elmo2	NA	chr2	165129951	165168399	-	6.652	protein_coding	1211	1230	1361	1281	1340	1363	1237	1731	1120	794	1037	988	911	937	1376	1608	1395	1302
Mouse	ENSMUSG00000017677.12	Wsb1	NA	chr11	79130198	79145497	-	3.987	protein_coding	867	938	829	902	984	958	828	1310	2430	1716	2254	2244	2058	2276	2593	3157	2917	2919
Mouse	ENSMUSG00000017679.17	Ttpal	NA	chr2	163444234	163460933	+	5.951	protein_coding	491	487	520	526	485	520	499	719	768	566	731	625	589	682	723	906	799	684
Mouse	ENSMUSG00000017686.18	Rhot1	NA	chr11	80099845	80158733	+	7.414	protein_coding	1649	1834	1796	1750	2031	1997	1631	2659	1492	1150	1374	1363	1248	1332	1589	1648	1532	1564
Mouse	ENSMUSG00000017688.16	Hnf4g	NA	chr3	3573084	3724860	+	4.389	protein_coding	3	11	10	9	6	9	7	2	7	1	5	5	4	NA	6	6	3	1
Mouse	ENSMUSG00000017692.9	Rhbdl3	NA	chr11	80191738	80246781	+	4.734	protein_coding	157	191	178	167	160	168	186	243	77	68	82	74	65	122	144	130	136	140
Mouse	ENSMUSG00000017697.4	Ada	NA	chr2	163568504	163592159	-	2.002	protein_coding	19	11	18	9	20	24	19	31	32	13	19	23	28	29	21	23	42	41
Mouse	ENSMUSG00000017707.10	Serinc3	NA	chr2	163465192	163487051	-	3.84	protein_coding	3224	3683	3483	3572	4051	4243	4031	5598	4250	3213	3865	3959	3570	4101	4858	5107	4961	5015
Mouse	ENSMUSG00000017713.10	Tha1	NA	chr11	117758778	117764307	-	2.91	protein_coding	76	74	89	88	109	102	91	118	51	43	40	55	55	42	50	50	51	54
[truncated: 82,984 more rows]

## Sheet: ERCC norm counts
										ERCC normalized counts
Species	Gene_ID	Gene_name	circRNA annotation	Chromosome	Start	Stop	Strand	Size_(kb)	Gene_type	TG_Uninfected_R1	TG_Uninfected_R2	TG_Uninfected_R3	TG_Uninfected_R4	TG_Infected_4w_R1	TG_Infected_4w_R2	TG_Infected_4w_R3	TG_Infected_4w_R4	TGexplant_Uninfected_R1	TGexplant_Uninfected_R2	TGexplant_Uninfected_R3	TGexplant_Infected_5w_R1	TGexplant_Infected_5w_R2	TGexplant_Infected_5w_R3	TGexplant_Uninfected_JQ1_R2	TGexplant_Uninfected_JQ1_R3	TGexplant_Infected_5w_JQ1_R2	TGexplant_Infected_5w_JQ1_R3
HSV-1	LAT	LAT	NA	NC_001806.2	1	7569	-	7.568	lncRNA	NA	NA	NA	NA	117.443	61.7524	67.9558	159.124	NA	NA	NA	3.74717	2.77519	2.13384	NA	NA	0.714129	3.97177
HSV-1	LATintron	LATintron	NA	NC_001806.2	4954	6909	-	1.955	lncRNA	NA	NA	NA	NA	13974.3	11398.5	12672.8	26088.8	NA	NA	NA	5081.17	3236.94	2637.25	NA	NA	447.639	4227.57
HSV-1	RL1	RL1	NA	NC_001806.2	513	1540	+	1.027	protein_coding	NA	NA	NA	NA	NA	NA	NA	1.8275	NA	NA	NA	0.164291	NA	0.559052	NA	NA	NA	1.30981
HSV-1	RL2	RL2	NA	NC_001806.2	2087	5699	+	3.612	protein_coding	NA	NA	NA	NA	34.8995	17.9159	23.5489	48.268	NA	NA	NA	5.79803	5.74528	3.26143	NA	NA	1.87582	7.73707
HSV-1	RS1	RS1	NA	NC_001806.2	127173	131460	-	4.287	protein_coding	NA	NA	NA	NA	NA	NA	NA	NA	NA	NA	NA	NA	NA	0.0586634	NA	NA	0.0561763	0.700602
HSV-1	UL1	UL1	NA	NC_001806.2	9338	10949	+	1.611	protein_coding	NA	NA	NA	NA	NA	1.22419	0.72702	0.509822	NA	NA	NA	NA	NA	NA	NA	NA	0.323663	0.663281
HSV-1	UL10	UL10	NA	NC_001806.2	23205	24649	+	1.444	protein_coding	NA	NA	NA	NA	NA	NA	NA	NA	NA	NA	NA	NA	NA	0.186391	NA	NA	0.175616	2.25864
HSV-1	UL11	UL11	NA	NC_001806.2	24801	25092	-	0.291	protein_coding	NA	NA	NA	NA	NA	NA	NA	NA	NA	NA	NA	NA	NA	NA	NA	NA	NA	2.41287
HSV-1	UL12	UL12	NA	NC_001806.2	24801	26888	-	2.087	protein_coding	NA	NA	NA	NA	NA	NA	NA	NA	NA	NA	NA	NA	NA	0.549666	NA	NA	0.916675	3.45015
HSV-1	UL13	UL13	NA	NC_001806.2	24801	28503	-	3.702	protein_coding	NA	NA	NA	NA	NA	NA	NA	NA	NA	NA	NA	NA	NA	NA	NA	NA	0.0655078	0.271014
HSV-1	UL14	UL14	NA	NC_001806.2	24801	28916	-	4.115	protein_coding	NA	NA	NA	NA	NA	NA	NA	NA	NA	NA	NA	NA	NA	NA	NA	NA	NA	0.0902616
HSV-1	UL15	UL15	NA	NC_001806.2	29021	34826	+	5.805	protein_coding	NA	NA	NA	NA	NA	0.128307	NA	NA	NA	NA	NA	NA	NA	NA	NA	NA	0.0408938	0.314366
HSV-1	UL16	UL16	NA	NC_001806.2	30174	31296	-	1.122	protein_coding	NA	NA	NA	NA	NA	NA	NA	NA	NA	NA	NA	NA	NA	NA	NA	NA	0.472771	0.769925
HSV-1	UL17	UL17	NA	NC_001806.2	30174	33498	-	3.324	protein_coding	NA	NA	NA	NA	NA	NA	NA	NA	NA	NA	NA	NA	NA	NA	NA	NA	0.0733311	0.504531
HSV-1	UL18	UL18	NA	NC_001806.2	35024	36052	-	1.028	protein_coding	NA	NA	NA	NA	NA	NA	NA	NA	NA	NA	NA	NA	NA	0.558474	NA	NA	1.35293	6.86159
HSV-1	UL19	UL19	NA	NC_001806.2	35024	40529	-	5.505	protein_coding	NA	NA	NA	NA	NA	NA	NA	NA	NA	NA	NA	NA	NA	0.0939275	NA	NA	0.685973	1.08512
HSV-1	UL2	UL2	NA	NC_001806.2	9885	10949	+	1.064	protein_coding	NA	NA	NA	NA	NA	NA	NA	NA	NA	NA	NA	0.337698	NA	NA	NA	NA	NA	1.26088
HSV-1	UL20	UL20	NA	NC_001806.2	35024	41489	-	6.465	protein_coding	NA	NA	NA	NA	NA	NA	NA	NA	NA	NA	NA	NA	NA	0.0379163	NA	NA	0.0755068	0.0555196
HSV-1	UL21	UL21	NA	NC_001806.2	42075	43696	+	1.621	protein_coding	NA	NA	NA	NA	NA	NA	NA	NA	NA	NA	NA	NA	NA	NA	NA	NA	0.839654	1.84165
HSV-1	UL22	UL22	NA	NC_001806.2	43866	46383	-	2.517	protein_coding	NA	NA	NA	NA	NA	NA	NA	NA	NA	NA	NA	NA	NA	NA	NA	NA	1.3249	1.4343
HSV-1	UL23	UL23	NA	NC_001806.2	46609	47803	-	1.194	protein_coding	NA	NA	NA	NA	NA	NA	NA	NA	NA	NA	NA	NA	NA	NA	NA	NA	0.915527	2.98466
HSV-1	UL24	UL24	NA	NC_001806.2	47738	52772	+	5.034	protein_coding	NA	NA	NA	NA	NA	NA	NA	NA	NA	NA	NA	NA	NA	NA	NA	NA	0.047477	0.0344749
HSV-1	UL25	UL25	NA	NC_001806.2	48814	52772	+	3.958	protein_coding	NA	NA	NA	NA	NA	NA	NA	NA	NA	NA	NA	NA	NA	NA	NA	NA	0.126238	0.531595
HSV-1	UL26	UL26	NA	NC_001806.2	50810	52772	+	1.962	protein_coding	NA	NA	NA	NA	NA	NA	NA	NA	NA	NA	NA	NA	NA	0.134583	NA	NA	1.57008	3.42342
HSV-1	UL27	UL27	NA	NC_001806.2	53059	55795	-	2.736	protein_coding	NA	NA	NA	NA	NA	NA	NA	NA	NA	NA	NA	NA	NA	0.19741	NA	NA	1.9646	5.23996
HSV-1	UL28	UL28	NA	NC_001806.2	53059	58160	-	5.101	protein_coding	NA	NA	NA	NA	NA	NA	NA	NA	NA	NA	NA	NA	NA	NA	NA	NA	0.0967792	0.361272
HSV-1	UL29	UL29	NA	NC_001806.2	58410	62054	-	3.644	protein_coding	NA	NA	NA	NA	NA	NA	NA	NA	NA	NA	NA	NA	NA	0.467757	NA	NA	0.820886	4.06444
HSV-1	UL3	UL3	NA	NC_001806.2	10991	11721	+	0.73	protein_coding	NA	NA	NA	NA	NA	NA	NA	NA	NA	NA	NA	NA	NA	NA	NA	NA	1.93642	0.897129
HSV-1	UL30	UL30	NA	NC_001806.2	62807	66553	+	3.746	protein_coding	NA	NA	NA	NA	NA	NA	0.275222	0.198713	NA	NA	NA	NA	NA	0.295264	NA	NA	0.496725	2.03742
HSV-1	UL31	UL31	NA	NC_001806.2	66377	67379	-	1.002	protein_coding	NA	NA	NA	NA	NA	NA	NA	NA	NA	NA	NA	NA	NA	0.882866	NA	NA	0.813866	2.58165
HSV-1	UL32	UL32	NA	NC_001806.2	66377	69162	-	2.785	protein_coding	NA	NA	NA	NA	NA	NA	NA	NA	NA	NA	NA	NA	NA	NA	NA	NA	0.278952	0.44786
HSV-1	UL33	UL33	NA	NC_001806.2	69161	70943	+	1.782	protein_coding	NA	NA	NA	NA	NA	NA	NA	NA	NA	NA	NA	NA	NA	NA	NA	NA	0.140893	NA
HSV-1	UL34	UL34	NA	NC_001806.2	69633	70943	+	1.31	protein_coding	NA	NA	NA	NA	NA	NA	NA	NA	NA	NA	NA	NA	NA	0.206708	NA	NA	1.04955	1.93499
HSV-1	UL35	UL35	NA	NC_001806.2	70566	70943	+	0.377	protein_coding	NA	NA	NA	NA	NA	NA	NA	NA	NA	NA	NA	NA	NA	NA	NA	NA	6.33	21.7421
HSV-1	UL36	UL36	NA	NC_001806.2	70983	80468	-	9.485	protein_coding	NA	NA	NA	NA	NA	NA	NA	NA	NA	NA	NA	NA	NA	NA	NA	NA	0.0244514	0.298173
HSV-1	UL37	UL37	NA	NC_001806.2	80712	84084	-	3.372	protein_coding	NA	NA	NA	NA	NA	NA	NA	0.223476	NA	NA	NA	NA	NA	0.0757068	NA	NA	0.308598	0.235701
HSV-1	UL38	UL38	NA	NC_001806.2	84531	86021	+	1.49	protein_coding	NA	NA	NA	NA	NA	NA	NA	NA	NA	NA	NA	NA	NA	NA	NA	NA	NA	0.416414
HSV-1	UL39	UL39	NA	NC_001806.2	86443	90987	+	4.544	protein_coding	NA	NA	NA	NA	NA	NA	0.220362	NA	NA	NA	NA	NA	NA	0.0551449	NA	NA	0.167043	0.607644
HSV-1	UL4	UL4	NA	NC_001806.2	11754	12423	-	0.669	protein_coding	NA	NA	NA	NA	NA	NA	NA	NA	NA	NA	NA	NA	NA	NA	NA	NA	1.24257	1.34283
HSV-1	UL40	UL40	NA	NC_001806.2	89925	90987	+	1.062	protein_coding	NA	NA	NA	NA	NA	NA	NA	NA	NA	NA	NA	NA	NA	0.539499	NA	NA	1.3076	4.11913
HSV-1	UL41	UL41	NA	NC_001806.2	91115	92636	-	1.521	protein_coding	NA	NA	NA	NA	NA	0.592328	NA	NA	NA	NA	NA	NA	NA	NA	NA	NA	0.71049	1.64782
HSV-1	UL42	UL42	NA	NC_001806.2	93112	94637	+	1.525	protein_coding	NA	NA	NA	NA	NA	NA	NA	NA	NA	NA	NA	NA	NA	0.175891	NA	NA	1.27331	5.35719
HSV-1	UL43	UL43	NA	NC_001806.2	94799	96068	+	1.269	protein_coding	NA	NA	NA	NA	NA	NA	NA	NA	NA	NA	NA	NA	NA	NA	NA	NA	0.41557	0.151801
HSV-1	UL44	UL44	NA	NC_001806.2	96312	98669	+	2.357	protein_coding	NA	NA	NA	NA	NA	NA	NA	NA	NA	NA	NA	NA	NA	0.110755	NA	NA	1.41926	4.23581
HSV-1	UL45	UL45	NA	NC_001806.2	98033	98669	+	0.636	protein_coding	NA	NA	NA	NA	NA	NA	NA	NA	NA	NA	NA	NA	NA	NA	NA	NA	1.77092	3.39241
HSV-1	UL46	UL46	NA	NC_001806.2	98727	100953	-	2.226	protein_coding	NA	NA	NA	NA	NA	NA	NA	0.355319	NA	NA	NA	NA	NA	0.24578	NA	NA	0.856809	4.0336
HSV-1	UL47	UL47	NA	NC_001806.2	98727	103117	-	4.39	protein_coding	NA	NA	NA	NA	NA	NA	NA	NA	NA	NA	NA	NA	NA	NA	NA	NA	0.173186	0.682935
HSV-1	UL48	UL48	NA	NC_001806.2	103538	105080	-	1.542	protein_coding	NA	NA	NA	NA	NA	NA	NA	NA	NA	NA	NA	NA	NA	0.173831	NA	NA	4.7749	10.6133
HSV-1	UL49	UL49	NA	NC_001806.2	105463	106392	-	0.929	protein_coding	NA	NA	NA	NA	NA	NA	NA	NA	NA	NA	NA	NA	NA	NA	NA	NA	4.75444	3.62999
HSV-1	UL49A	UL49A	NA	NC_001806.2	105463	106994	-	1.531	protein_coding	NA	NA	NA	NA	NA	NA	NA	NA	NA	NA	NA	NA	NA	NA	NA	NA	0.165177	0.261467
HSV-1	UL5	UL5	NA	NC_001806.2	11754	15132	-	3.378	protein_coding	NA	NA	NA	NA	NA	NA	NA	NA	NA	NA	NA	NA	NA	NA	NA	NA	0.471011	1.40033
HSV-1	UL50	UL50	NA	NC_001806.2	107011	108158	+	1.147	protein_coding	NA	NA	NA	NA	NA	NA	NA	NA	NA	NA	NA	NA	NA	0.764784	NA	NA	1.20628	4.01878
HSV-1	UL51	UL51	NA	NC_001806.2	108277	109012	-	0.735	protein_coding	NA	NA	NA	NA	NA	NA	NA	NA	NA	NA	NA	NA	NA	NA	NA	NA	0.73633	1.21357
HSV-1	UL52	UL52	NA	NC_001806.2	109049	113449	+	4.4	protein_coding	NA	NA	NA	NA	NA	NA	NA	NA	NA	NA	NA	NA	NA	NA	NA	NA	NA	0.177029
HSV-1	UL53	UL53	NA	NC_001806.2	112180	113449	+	1.269	protein_coding	NA	NA	NA	NA	NA	NA	NA	NA	NA	NA	NA	NA	NA	NA	NA	NA	NA	0.151801
HSV-1	UL54	UL54	NA	NC_001806.2	113735	115283	+	1.548	protein_coding	NA	NA	NA	NA	NA	NA	NA	NA	NA	NA	NA	NA	NA	2.21142	NA	NA	1.82128	13.4824
HSV-1	UL55	UL55	NA	NC_001806.2	115497	116104	+	0.607	protein_coding	NA	NA	NA	NA	NA	NA	NA	NA	NA	NA	NA	NA	NA	NA	NA	NA	0.435312	1.49093
HSV-1	UL56	UL56	NA	NC_001806.2	116197	116926	-	0.729	protein_coding	NA	NA	NA	NA	NA	1.37196	NA	NA	NA	NA	NA	0.239144	NA	0.385278	NA	NA	0.742679	1.55649
HSV-1	UL6	UL6	NA	NC_001806.2	15131	18041	+	2.91	protein_coding	NA	NA	NA	NA	NA	NA	NA	NA	NA	NA	NA	NA	NA	0.184894	NA	NA	0.174225	0.819988
HSV-1	UL7	UL7	NA	NC_001806.2	17136	18041	+	0.905	protein_coding	NA	NA	NA	NA	1.55914	NA	1.41204	NA	NA	NA	NA	NA	NA	NA	NA	NA	0.28649	1.23342
HSV-1	UL8	UL8	NA	NC_001806.2	18211	20477	-	2.266	protein_coding	NA	NA	NA	NA	NA	NA	NA	NA	NA	NA	NA	NA	NA	NA	NA	NA	0.591181	1.17847
HSV-1	UL9	UL9	NA	NC_001806.2	18211	23260	-	5.049	protein_coding	NA	NA	NA	NA	NA	NA	NA	NA	NA	NA	NA	NA	NA	NA	NA	NA	0.149586	0.236153
HSV-1	US1	US1	NA	NC_001806.2	132101	133963	+	1.862	protein_coding	NA	NA	NA	NA	0.706962	NA	NA	2.61609	NA	NA	NA	0.0856152	NA	1.12441	NA	NA	3.42793	9.55553
HSV-1	US10	US10	NA	NC_001806.2	144124	145198	-	1.074	protein_coding	NA	NA	NA	NA	NA	0.88137	NA	NA	NA	NA	NA	NA	NA	0.533097	NA	NA	1.56423	6.29482
HSV-1	US11	US11	NA	NC_001806.2	144124	145495	-	1.371	protein_coding	NA	NA	NA	NA	NA	NA	NA	NA	NA	NA	NA	NA	NA	NA	NA	NA	NA	0.455419
HSV-1	US12	US12	NA	NC_001806.2	144124	146096	-	1.972	protein_coding	NA	NA	NA	NA	NA	1.54408	NA	0.882047	NA	NA	NA	NA	NA	0.43005	NA	NA	0.261888	1.73976
HSV-1	US2	US2	NA	NC_001806.2	134026	135336	-	1.31	protein_coding	NA	NA	NA	NA	NA	NA	NA	NA	NA	NA	NA	NA	NA	NA	NA	NA	0.401957	1.5593
HSV-1	US3	US3	NA	NC_001806.2	134937	137534	+	2.597	protein_coding	NA	NA	NA	NA	NA	NA	NA	NA	NA	NA	NA	NA	NA	NA	NA	NA	0.405687	0.926768
HSV-1	US4	US4	NA	NC_001806.2	136705	137534	+	0.829	protein_coding	NA	NA	NA	NA	NA	NA	NA	NA	NA	NA	NA	NA	NA	NA	NA	NA	NA	5.05614
HSV-1	US5	US5	NA	NC_001806.2	137599	141052	+	3.453	protein_coding	NA	NA	NA	NA	NA	NA	NA	0.217631	NA	NA	NA	NA	NA	NA	NA	NA	NA	0.0517151
HSV-1	US6	US6	NA	NC_001806.2	138313	141052	+	2.739	protein_coding	NA	NA	NA	NA	NA	NA	0.394649	NA	NA	NA	NA	NA	NA	0.19718	NA	NA	1.00183	1.93506
HSV-1	US7	US7	NA	NC_001806.2	139670	141052	+	1.382	protein_coding	NA	NA	NA	NA	NA	NA	NA	NA	NA	NA	NA	NA	NA	0.195286	NA	NA	2.91768	7.71977
HSV-1	US8	US8	NA	NC_001806.2	141143	143697	+	2.554	protein_coding	NA	NA	NA	NA	NA	NA	0.427733	NA	NA	NA	NA	NA	NA	0.101701	NA	NA	0.853296	2.38037
HSV-1	US9	US9	NA	NC_001806.2	143223	143697	+	0.474	protein_coding	NA	NA	NA	NA	NA	NA	NA	NA	NA	NA	NA	NA	NA	1.27111	NA	NA	3.68453	15.7798
Mouse	ENSMUSG00000000001.5	Gnai3	NA	chr3	108014596	108053462	-	3.262	protein_coding	435.137	470.066	539.267	533.945	622.06	561.78	689.78	598.216	180.747	195.11	189.312	150.46	163.178	215.713	160.683	144.715	179.623	165.107
Mouse	ENSMUSG00000000003.16	Pbsn	NA	chrX	76881507	76897229	-	0.902	protein_coding	NA	NA	NA	NA	NA	NA	NA	NA	NA	NA	NA	NA	NA	NA	NA	NA	NA	NA
Mouse	ENSMUSG00000000028.16	Cdc45	NA	chr16	18599197	18630737	-	3.506	protein_coding	12.0394	15.579	12.6778	14.7519	21.2618	18.0861	13.1976	17.2566	2.52501	3.18441	3.38222	1.45484	2.84147	3.26971	1.25994	1.38736	1.93526	1.48373
Mouse	ENSMUSG00000000031.17	H19	NA	chr7	142129266	142131880	-	2.46	lncRNA	154.206	194.113	391.583	239.467	230.346	273.377	581.785	259.152	21.7581	17.2041	22.3292	9.68488	10.6869	20.1646	7.39813	6.19384	7.45177	8.1916
Mouse	ENSMUSG00000000037.18	Scml2	NA	chrX	159865521	160041209	+	6.397	protein_coding	4.19681	3.14469	7.37315	8.05743	8.72357	6.01278	7.17101	5.79143	0.573514	0.455847	0.957021	0.367823	0.592682	0.537259	0.417585	0.334575	0.412033	0.216101
Mouse	ENSMUSG00000000049.12	Apoh	NA	chr11	108234180	108305222	+	1.594	protein_coding	2.6054	1.98571	3.97481	9.32828	5.9763	8.68277	3.63002	5.25927	1.0828	0.790792	1.89764	0.46343	1.32918	0.539139	0.619749	0.768989	1.39813	0.527721
Mouse	ENSMUSG00000000056.8	Narf	NA	chr11	121128079	121146682	+	4.806	protein_coding	225.725	227.326	267.113	259.954	304.653	256.966	351.733	282.949	44.3766	50.94	49.6828	36.6	40.4117	50.4136	53.2397	57.9366	63.3849	51.9213
Mouse	ENSMUSG00000000058.7	Cav2	NA	chr6	17281184	17289114	+	3.335	protein_coding	354.444	413.577	386.636	405.754	445.592	414.341	373.846	324.741	53.3455	49.8636	48.1548	31.946	38.3876	53.6757	27.6737	28.1397	29.5404	27.7546
Mouse	ENSMUSG00000000078.8	Klf6	NA	chr13	5911481	5920393	+	4.391	protein_coding	583.102	580.65	617.09	629.982	701.641	707.368	834.138	696.782	395.529	387.229	439.471	337.434	373.916	507.041	332.132	297.651	374.557	353.384
Mouse	ENSMUSG00000000085.17	Scmh1	NA	chr4	120262478	120387383	+	7.731	protein_coding	153.442	140.765	189.025	193.414	194.631	159.682	198.024	164.895	25.367	23.2611	23.1477	15.6439	17.452	25.8074	9.4248	9.52414	12.1615	8.46621
Mouse	ENSMUSG00000000088.8	Cox5a	NA	chr9	57428557	57439709	+	2.101	protein_coding	1073.3	967.816	1281.16	1156.52	1066.2	1044.3	1299.41	1154.11	140.277	136.975	154.197	108.426	119.336	147.057	153.286	144.863	161.287	124.867
Mouse	ENSMUSG00000000093.7	Tbx2	NA	chr11	85723377	85732774	+	3.626	protein_coding	512.075	484.739	580.569	552.499	535.397	474.307	543.687	548.838	28.1784	24.9468	29.8053	18.0033	21.1707	29.0516	34.3302	33.0067	36.0501	35.069
Mouse	ENSMUSG00000000094.13	Tbx4	NA	chr11	85777248	85806923	+	3.401	protein_coding	NA	0.525294	0.793346	NA	0.365247	NA	NA	NA	0.159694	0.490509	0.0747094	NA	NA	0.327182	0.269912	NA	0.071593	0.17138
Mouse	ENSMUSG00000000103.13	Zfy2	NA	chrY	2106015	2170409	-	3.107	protein_coding	NA	NA	NA	NA	NA	NA	NA	NA	NA	NA	NA	NA	NA	NA	NA	NA	NA	NA
Mouse	ENSMUSG00000000120.7	Ngfr	NA	chr11	95459644	95478561	-	3.446	protein_coding	5232.06	4373.37	5241.3	4662.35	5091.64	4718.91	5382.67	5061.7	579.098	644.505	757.918	503.12	567.255	667.456	577.118	497.598	564.522	434.049
Mouse	ENSMUSG00000000125.6	Wnt3	NA	chr11	103664976	103708783	+	3.076	protein_coding	3.5413	1.3013	5.29903	9.69232	1.86387	6.73775	3.78258	2.87914	NA	0.132849	0.0830769	0.105559	0.233599	0.268163	0.110303	0.0570244	0.251374	0.190935
Mouse	ENSMUSG00000000126.12	Wnt9a	NA	chr11	59197754	59224378	+	3.329	protein_coding	50.0023	56.3759	68.2041	76.2936	53.1592	61.7499	84.7774	55.1129	11.2181	8.11489	13.6426	7.0301	9.44488	12.9638	11.1872	12.9624	12.1842	10.6125
Mouse	ENSMUSG00000000127.16	Fer	NA	chr17	64170057	64446491	+	4.68	protein_coding	238.799	233.868	282.574	277.539	285.338	261.596	282.519	249.224	40.8646	47.1771	43.3804	33.6426	34.7134	45.1671	33.5073	34.9973	38.8922	31.1357
Mouse	ENSMUSG00000000131.16	Xpo6	NA	chr7	125700887	125799673	-	16.92	protein_coding	216.734	213.856	269.884	253.209	253.92	216.958	266.967	223.828	47.572	49.48	50.8409	35.6057	39.352	50.4289	38.1548	36.9662	44.4058	38.4064
Mouse	ENSMUSG00000000134.18	Tfe3	NA	chrX	7628799	7641441	+	9.261	protein_coding	117.579	120.154	158.235	137.257	157.671	129.273	163.82	143.322	31.5613	33.3801	32.2676	22.6666	25.7618	35.3498	22.8859	22.2181	27.9041	22.5381
Mouse	ENSMUSG00000000142.16	Axin2	NA	chr11	108811175	108841609	+	5.506	protein_coding	62.9994	70.0502	103.484	93.9196	105.766	79.1127	102.213	77.9242	7.19019	8.39271	9.97274	5.08245	7.60809	10.5963	9.44796	11.5228	14.5132	12.8131
Mouse	ENSMUSG00000000148.18	Brat1	NA	chr5	140690766	140705134	+	6.179	protein_coding	104.455	107.515	142.83	115.354	121.144	99.5733	128.225	111.509	17.9335	17.7745	16.0952	9.52854	13.7355	14.6908	12.3245	13.1596	15.7475	13.0076
Mouse	ENSMUSG00000000149.11	Gna12	NA	chr5	140744163	140816186	-	3.416	protein_coding	1662.49	1486.04	1716.75	1489.03	1831.75	1723.58	1847.75	1737.97	176.196	175.162	188.208	132.834	153.431	190.151	197.753	195.501	220.94	210.698
Mouse	ENSMUSG00000000154.17	Slc22a18	NA	chr7	143027473	143053071	+	1.699	protein_coding	53.9974	82.1437	80.5125	102.466	87.5303	75.6104	73.2689	80.3473	6.24697	12.9161	7.67875	6.12462	7.40222	6.85095	7.85852	6.10973	9.28993	4.76936
Mouse	ENSMUSG00000000157.17	Itgb2l	NA	chr16	96223488	96244819	-	4.324	protein_coding	NA	NA	NA	NA	NA	NA	NA	NA	NA	NA	NA	NA	NA	NA	NA	NA	NA	NA
Mouse	ENSMUSG00000000159.17	Igsf5	NA	chr16	96162868	96223321	+	2.523	protein_coding	NA	0.739014	1.10535	NA	1.08334	NA	NA	NA	NA	NA	0.102436	NA	NA	0.103029	NA	0.0703862	NA	NA
Mouse	ENSMUSG00000000167.15	Pih1d2	NA	chr9	50528621	50536300	+	2.813	protein_coding	8.42576	5.06007	9.86294	14.9976	24.2548	7.9652	13.4341	8.19362	1.87128	2.74129	2.166	1.60978	2.23122	1.86184	0.710932	1.35115	2.11922	1.18726
Mouse	ENSMUSG00000000168.11	Dlat	NA	chr9	50545933	50571080	-	4.886	protein_coding	521.244	528.781	707.772	620.767	584.574	531.921	624.48	568.241	66.3045	68.5939	66.517	49.6945	53.6278	66.6666	58.6159	55.9582	66.2047	47.2486
Mouse	ENSMUSG00000000171.6	Sdhd	NA	chr9	50507657	50515112	-	1.231	protein_coding	1776.07	1465.59	1837.44	1831.48	1694.07	1664.74	1953.32	1652.43	160.532	177.155	181.944	155.616	154.337	185.583	158.425	155.391	156.358	123.129
Mouse	ENSMUSG00000000182.10	Fgf23	NA	chr6	127049865	127058371	+	1.814	protein_coding	1.58933	2.37986	2.50148	1.84176	2.42591	1.6986	1.40846	2.09947	1.77038	3.7979	3.62612	2.34497	0.409156	0.637941	0.30711	0.0999278	0.13829	0.217859
Mouse	ENSMUSG00000000183.7	Fgf6	NA	chr6	126992549	127005150	+	4.657	protein_coding	0.321435	0.582989	0.25914	NA	NA	0.165022	0.214218	NA	NA	NA	NA	NA	0.0468717	NA	0.0699875	0.0367053	0.106465	0.122215
Mouse	ENSMUSG00000000184.13	Ccnd2	NA	chr6	127102125	127129156	-	9.409	protein_coding	64.9633	82.6237	109.371	103.2	146.604	142.634	296.86	152.07	25.0354	22.3947	23.0228	17.859	22.1208	50.5982	16.1284	15.5919	19.4824	18.4888
Mouse	ENSMUSG00000000194.14	Gpr107	NA	chr2	31042328	31108787	+	12.766	protein_coding	173.075	192.553	235.503	219.746	236.353	213.429	236.027	213.113	33.4032	35.9813	33.2914	22.543	27.1684	38.1184	23.4654	24.1067	26.4253	20.7798
Mouse	ENSMUSG00000000197.9	Nalcn	NA	chr14	123514046	123864556	-	14.715	protein_coding	109.67	102.301	133.846	130.578	122.981	107.054	111.598	105.256	10.9403	13.7634	12.9493	8.75396	10.3126	11.1636	9.42519	11.6573	11.1697	6.68132
Mouse	ENSMUSG00000000202.10	Btbd17	NA	chr11	114682043	114686771	-	3.187	protein_coding	0.814882	1.61272	1.84136	2.11583	3.31106	4.34683	1.63507	4.53237	0.259384	0.259131	0.16649	0.277037	0.224973	0.539319	0.419238	0.239466	0.0766363	0.387392
Mouse	ENSMUSG00000000204.17	Slfn4	NA	chr11	83066012	83081042	+	3.964	protein_coding	0.17108	0.973794	2.26713	1.23117	3.01766	3.38813	6.27367	3.83694	1.91959	4.13317	0.956012	0.569159	3.60992	1.94816	0.228166	0.0909548	0.126038	0.251794
Mouse	ENSMUSG00000000214.12	Th	NA	chr7	142446489	142484865	-	2.364	protein_coding	72.3927	67.2932	89.5481	93.3175	60.037	53.3708	78.8333	75.5218	10.0187	12.8085	9.63702	7.35474	11.1481	6.59727	6.47774	8.87671	9.64621	4.77869
Mouse	ENSMUSG00000000215.12	Ins2	NA	chr7	142232393	142297118	-	1.312	protein_coding	NA	NA	NA	NA	NA	NA	NA	NA	NA	NA	NA	NA	NA	NA	NA	NA	NA	0.146456
Mouse	ENSMUSG00000000216.9	Scnn1g	NA	chr7	121333702	121367698	+	2.991	protein_coding	0.878559	1.73408	1.43547	1.66437	2.99775	0.273621	2.27418	NA	NA	0.136685	NA	0.169714	0.0749888	0.475348	NA	NA	0.0819045	0.0603562
Mouse	ENSMUSG00000000223.14	Drp2	NA	chrX	133305300	133357322	+	8.553	protein_coding	5283.2	5241.59	4762.63	4223.59	5788.75	5790.72	5015.9	4509.14	455.532	446.088	518.289	383.963	415.539	541.847	426.548	390.564	506.869	587.073
Mouse	ENSMUSG00000000244.18	Tspan32	NA	chr7	142558783	142573381	+	6.234	protein_coding	1.00435	0.92254	2.41814	1.87815	5.29153	3.00711	9.77866	4.64617	0.174716	0.197878	0.0393752	0.104039	0.149787	0.311467	0.0792937	0.117414	0.07844	0.0893041
Mouse	ENSMUSG00000000247.12	Lhx2	NA	chr2	38229293	38259745	+	4.393	protein_coding	7.86598	18.4092	23.2119	5.73686	6.16048	12.5996	6.79302	0.782004	0.122654	0.0924975	NA	NA	0.16003	NA	0.0348847	0.215839	NA	0.0399148
Mouse	ENSMUSG00000000248.17	Clec2g	NA	chr6	128911344	128961670	+	2.847	protein_coding	NA	0.643685	NA	NA	NA	NA	NA	NA	NA	NA	NA	NA	NA	NA	NA	NA	NA	NA
Mouse	ENSMUSG00000000253.14	Gmpr	NA	chr13	45660920	45707276	+	2.323	protein_coding	321.81	262.922	394.504	391.892	317.767	271.839	367.684	295.384	25.7466	32.3907	28.1601	18.4052	21.1365	22.4073	21.7782	21.8267	27.016	18.364
Mouse	ENSMUSG00000000263.16	Glra1	NA	chr11	55405064	55499024	-	2.414	protein_coding	0.307984	0.351937	1.16091	NA	0.531845	11.9289	1.61657	NA	NA	NA	NA	NA	NA	0.470914	NA	0.0737669	NA	0.0760064
Mouse	ENSMUSG00000000266.12	Mid2	NA	chrX	139565348	139668464	+	8.114	protein_coding	159.796	170.535	224.009	206.72	227.014	190.34	214.063	235.047	41.2185	43.5492	39.4239	31.5944	34.8493	44.0244	18.7199	17.9903	19.4572	17.9749
Mouse	ENSMUSG00000000275.17	Trim25	NA	chr11	88890202	88911119	+	5.754	protein_coding	83.479	91.5294	132.744	102.087	154.566	125.96	201.004	160.272	52.9435	47.5616	54.2934	35.654	40.903	45.0588	20.739	23.4221	26.0331	27.6227
Mouse	ENSMUSG00000000276.12	Dgke	NA	chr11	88926005	88957676	-	8.387	protein_coding	144.805	115.969	158.688	135.297	148.599	112.672	115.45	119.635	20.7297	22.1643	24.2017	15.6144	18.1041	21.2745	21.2075	24.1466	24.9408	20.4342
Mouse	ENSMUSG00000000278.11	Scpep1	NA	chr11	88814846	88846291	-	2.097	protein_coding	148.091	184.576	199.724	219.293	239.762	236.189	373.991	280.836	76.8879	78.137	85.3591	69.6368	74.7675	109.344	46.4878	50.5483	72.4394	74.6071
Mouse	ENSMUSG00000000282.13	Mnt	NA	chr11	74721746	74736551	+	4.627	protein_coding	422.768	394.024	485.621	423.943	480.131	448.138	472.84	420.05	65.1254	70.121	65.1801	44.3586	54.2564	68.9752	44.3947	39.4278	50.2786	45.8685
Mouse	ENSMUSG00000000290.14	Itgb2	NA	chr10	77366086	77401542	+	3.052	protein_coding	16.8554	26.8181	31.2262	34.5149	154.336	131.187	356.651	165.904	8.6284	6.97902	5.9001	5.47738	12.233	18.1124	1.46693	1.23904	4.52441	10.0018
Mouse	ENSMUSG00000000295.14	Hddc2	NA	chr10	31189379	31204200	+	3.508	protein_coding	27.8697	33.4041	48.0346	30.3478	41.8841	30.6282	34.3403	42.3385	7.74341	8.07278	8.21139	5.55559	6.10108	7.53106	6.66895	7.80478	9.52873	6.43391
Mouse	ENSMUSG00000000296.9	Tpd52l1	NA	chr10	31208372	31321954	-	1.323	protein_coding	46.8594	78.3317	79.0133	63.7723	83.1716	57.7882	82.3705	74.1283	9.27825	13.9497	10.2671	6.50063	7.52339	11.1207	10.1296	8.72376	15.2514	8.92253
Mouse	ENSMUSG00000000301.17	Pemt	NA	chr11	59861440	59937315	-	2.104	protein_coding	18.031	22.4151	38.7214	37.7733	30.4725	24.4928	47.1772	32.5305	9.03578	6.81539	6.6122	5.08223	7.5129	8.82355	3.98427	3.61475	5.05214	3.78944
Mouse	ENSMUSG00000000303.13	Cdh1	NA	chr8	107329983	107396878	+	4.574	protein_coding	1980.74	1924.99	2201.75	1988.08	1903.49	1867.88	1854.72	1780.6	276.965	287.122	303.125	249.473	229.75	235.625	134.63	129.112	130.289	113.039
Mouse	ENSMUSG00000000305.13	Cdh4	NA	chr2	179084224	179541166	+	7.257	protein_coding	85.4469	89.7292	112.346	128.438	100.335	83.9165	83.6638	84.0873	12.6779	16.2048	14.6593	8.31163	9.57191	11.0774	16.9961	17.1188	19.8708	12.4144
Mouse	ENSMUSG00000000308.15	Ckmt1	NA	chr2	121188195	121194218	+	2.496	protein_coding	2912.77	2602.07	3084.14	2790.25	2571.91	2442.02	2550.41	2603.88	135.549	158.717	163.162	119.396	125.736	144.703	146.185	147.458	150.803	98.1025
Mouse	ENSMUSG00000000317.12	Bcl6b	NA	chr11	70114954	70120624	-	3.719	protein_coding	4.21365	9.68695	10.8238	8.44043	16.3199	13.1856	26.8035	12.6625	59.9639	42.4386	48.3234	22.2641	33.5566	51.8634	32.8929	33.5121	42.6769	36.8259
Mouse	ENSMUSG00000000318.17	Clec10a	NA	chr11	70047023	70061660	+	2.899	protein_coding	1.67045	1.79713	4.41725	5.57829	20.1045	18.6106	28.8192	11.3604	0.188277	NA	0.0884473	0.175623	0.161768	0.185639	NA	0.0607297	0.0846292	0.0624191
Mouse	ENSMUSG00000000320.11	Alox12	NA	chr11	70132283	70146179	-	4.085	protein_coding	13.0856	7.64408	16.0399	11.5349	8.41057	9.32229	18.4064	13.281	0.766604	0.510795	0.554364	0.305149	0.297279	0.488016	0.420654	0.486893	1.14906	0.404182
Mouse	ENSMUSG00000000326.14	Comt	NA	chr16	18225636	18245602	-	2.532	protein_coding	687.484	614.259	742.506	752.597	750.503	725.613	789.943	723.126	178.588	150.02	160.871	106.456	132.224	173.72	54.9594	51.2912	59.3235	51.976
Mouse	ENSMUSG00000000339.15	Rtca	NA	chr3	116282612	116301857	-	1.88	protein_coding	572.465	509.118	615.337	585.474	623.614	517.473	588.298	589.331	84.2548	94.1522	93.4966	70.4496	69.7822	90.5706	71.0882	75.9494	87.7621	52.5828
Mouse	ENSMUSG00000000340.11	Dbt	NA	chr3	116306719	116343630	+	3.348	protein_coding	167.749	172.5	220.955	203.305	210.016	188.482	229.363	200.998	32.9475	30.0186	29.3197	18.9782	25.5236	33.5868	23.7792	24.1194	29.3202	27.3709
Mouse	ENSMUSG00000000346.10	Dazap2	NA	chr15	100513230	100518642	+	2.9	protein_coding	950.277	923.087	1102.86	967.258	1081.01	1053.78	1214.51	1041.21	182.415	159.758	193.098	136.118	155.496	202.277	132.981	134.935	153.053	143.313
Mouse	ENSMUSG00000000355.14	Mcts1	NA	chrX	37689455	37702303	+	1.571	protein_coding	414.793	403.686	455.993	507.883	510.777	410.123	525.555	437.02	59.494	65.0361	60.0762	50.5969	51.2154	67.2959	45.183	46.8209	48.518	32.1816
Mouse	ENSMUSG00000000359.4	Rem1	NA	chr2	152468871	152477118	+	2.156	protein_coding	18.2883	39.0858	37.6856	32.7739	47.724	39.4526	49.1173	34.2849	3.45414	3.9975	2.56683	2.47813	2.82267	2.93528	0.745147	1.2685	1.28727	0.696233
Mouse	ENSMUSG00000000365.10	Rnf17	NA	chr14	56640038	56762489	+	6.241	protein_coding	1.00302	1.28011	0.404251	1.30854	2.86165	0.742342	0.541659	1.46983	0.0854	0.264741	NA	0.0227593	0.110244	0.0822049	0.0237341	0.117274	0.119805	0.0891963
Mouse	ENSMUSG00000000374.9	Trappc10	NA	chr10	78022559	78080475	-	8.128	protein_coding	707.342	644.141	810.902	744.311	736.271	610.946	739.365	675.739	76.1879	79.1529	83.3206	64.2772	70.8514	78.4662	64.4731	62.8908	73.5791	57.371
Mouse	ENSMUSG00000000378.16	Ccm2	NA	chr11	6496887	6546744	+	3.666	protein_coding	191.974	203.476	274.002	257.314	238.882	225.412	280.749	284.907	44.7626	46.0377	45.7428	34.3793	32.6861	45.9515	39.9403	39.5214	44.8124	35.4867
Mouse	ENSMUSG00000000381.11	Wap	NA	chr11	6585482	6588637	-	1.008	protein_coding	NA	NA	NA	NA	NA	NA	NA	NA	NA	NA	NA	NA	NA	NA	NA	NA	NA	NA
Mouse	ENSMUSG00000000384.16	Tbrg4	NA	chr11	6565598	6576067	-	3.696	protein_coding	197.315	216.789	282.429	279.244	266.183	211.716	312.643	267.016	66.7892	64.7826	67.0444	44.302	56.7972	65.6537	42.5567	34.9073	51.1016	37.4029
Mouse	ENSMUSG00000000385.9	Tmprss2	NA	chr16	97365882	97412395	-	7.302	protein_coding	0.97549	0.769984	2.71492	2.5724	1.54463	0.911208	3.55629	0.204495	NA	0.111623	0.106399	0.0191631	0.0290798	0.263302	0.116748	NA	0.0664666	NA
Mouse	ENSMUSG00000000386.17	Mx1	NA	chr16	97248235	97264107	-	3.785	polymorphic_pseudogene	3.77964	3.94957	5.63249	7.24437	34.2252	28.0819	81.0157	37.7529	10.3302	11.8109	13.5964	6.51044	12.0827	12.9519	0.684585	1.87677	3.04989	3.49053
Mouse	ENSMUSG00000000392.18	Fap	NA	chr2	62331287	62404419	-	5.662	protein_coding	50.4228	69.1758	93.9147	81.39	108.508	103.435	112.254	92.0822	5.11059	3.57085	4.00448	2.36861	2.99015	3.8016	0.901749	1.30246	1.47984	1.47755
Mouse	ENSMUSG00000000394.16	Gcg	NA	chr2	62304874	62313994	-	1.494	protein_coding	1.23706	NA	0.916027	NA	1.92413	6.49893	5.05658	1.20255	0.372933	NA	0.178231	NA	0.156659	0.179771	NA	0.122806	NA	0.71932
Mouse	ENSMUSG00000000399.11	Ndufa9	NA	chr6	126798684	126826099	-	2.101	protein_coding	709.006	696.583	850.39	829.619	816.96	709.417	901.954	710.921	87.1889	90.0029	95.3059	65.7763	75.799	92.3869	68.3786	71.6612	84.4615	52.1411
Mouse	ENSMUSG00000000402.3	Egfl6	NA	chrX	165306003	165368716	-	2.704	protein_coding	2.70334	4.79269	9.59265	9.64436	8.47652	11.5741	4.38762	5.01285	0.520317	0.306214	NA	0.121567	NA	NA	0.198213	0.0653921	0.491284	0.219333
Mouse	ENSMUSG00000000409.15	Lck	NA	chr4	129442137	129467434	-	2.929	protein_coding	3.31232	3.92267	18.2542	15.0626	57.5333	48.4072	128.597	86.2382	3.56289	1.89042	3.863	3.78538	3.84584	5.61095	0.459912	0.841413	1.22924	1.80037
Mouse	ENSMUSG00000000411.8	Tssk3	NA	chr4	129382807	129384815	-	1.28	protein_coding	NA	NA	NA	NA	1.06618	NA	NA	NA	0.214034	0.654589	0.20987	0.129077	0.184593	0.442434	NA	NA	NA	0.150399
Mouse	ENSMUSG00000000416.17	Cttnbp2	NA	chr6	18366477	18514842	-	8.829	protein_coding	216.712	244.516	229.173	250.703	296.419	234.254	240.376	237.243	17.7573	19.8678	18.4749	11.9055	13.2229	20.4007	12.1346	10.8921	11.8897	11.8297
Mouse	ENSMUSG00000000420.16	Galnt1	NA	chr18	24338401	24419875	+	5.519	protein_coding	291.073	314.682	359.121	327.748	378.474	332.198	415.651	373.664	59.2661	60.1129	55.6968	42.7248	47.4365	63.377	48.7961	48.5139	58.8998	48.6764
Mouse	ENSMUSG00000000435.2	Myf5	NA	chr10	107318769	107321995	-	2.083	protein_coding	NA	NA	NA	NA	NA	NA	NA	NA	NA	NA	0.125436	NA	NA	NA	NA	0.0862772	NA	NA
Mouse	ENSMUSG00000000439.10	Mkrn2	NA	chr6	115578863	115599585	+	7.005	protein_coding	141.131	123.242	186.434	170.239	170.328	145.657	161.443	139.439	21.0594	23.9117	21.1444	14.9102	17.0902	21.3133	20.6414	21.2557	26.014	20.1341
Mouse	ENSMUSG00000000440.13	Pparg	NA	chr6	115337912	115467360	+	2.953	protein_coding	11.0126	23.906	25.8546	18.4313	27.0067	11.4682	21.6795	13.7288	5.10338	6.17071	4.62106	3.18036	3.30887	3.57735	2.24917	2.91737	3.4392	1.12682
Mouse	ENSMUSG00000000441.18	Raf1	NA	chr6	115595028	115653596	-	6.845	protein_coding	458.686	448.424	577.954	507.565	562.43	476.13	579.644	519.269	73.184	75.7327	76.7622	56.985	58.8616	77.7723	54.8931	53.5005	64.2303	49.7132
Mouse	ENSMUSG00000000486.14	Septin1	NA	chr7	126813619	126832302	-	2.763	protein_coding	16.5597	12.5	21.7263	20.5487	42.3066	43.39	103.189	59.0742	3.7838	2.79169	3.26929	2.64481	2.06479	3.83924	2.06793	2.53752	3.68732	3.85194
Mouse	ENSMUSG00000000489.8	Pdgfb	NA	chr15	79880075	79899178	-	4.161	protein_coding	46.6202	48.412	70.4568	57.3885	80.5494	58.6782	79.2093	60.0804	9.82583	8.91378	10.3555	5.38546	6.63541	11.7998	3.91093	2.9764	4.44469	4.5273
Mouse	ENSMUSG00000000530.17	Acvrl1	NA	chr15	101026403	101043217	+	4.265	protein_coding	62.4082	79.286	88.5327	104.748	110.626	108.209	163.241	101.394	22.3874	18.2085	20.0528	9.58354	15.0767	21.9587	8.39702	7.44115	10.8959	9.09794
Mouse	ENSMUSG00000000531.6	Tamalin	NA	chr15	101122069	101130637	+	2.033	protein_coding	80.3203	134.618	151.115	151.57	133.345	116.228	162.987	151.545	51.4964	45.7989	47.4289	25.5002	36.6069	41.0677	50.763	52.5137	63.3555	63.9448
Mouse	ENSMUSG00000000532.12	Acvr1b	NA	chr15	101071948	101111565	+	4.418	protein_coding	347.57	348.439	455.963	459.399	421.972	337.696	377.795	359.87	48.9271	55.1779	55.6074	37.6435	41.6218	52.1519	32.9662	37.8845	35.7853	29.3049
Mouse	ENSMUSG00000000538.19	Tom1l2	NA	chr11	60117540	60243731	-	8.764	protein_coding	1766.86	1557.39	1848.7	1674.06	1669.45	1547.61	1694.97	1578.1	140.252	146.783	156.936	117.015	133.856	153.002	146.835	141.809	158.188	130.737
Mouse	ENSMUSG00000000544.15	Gpa33	NA	chr1	165957807	165994079	+	2.742	protein_coding	NA	NA	NA	NA	NA	NA	NA	NA	NA	NA	NA	NA	NA	NA	NA	NA	0.0897115	NA
Mouse	ENSMUSG00000000552.11	Zfp385a	NA	chr15	103222322	103248520	-	2.515	protein_coding	480.832	399.328	499.436	498.325	584.338	469.252	661.964	487.373	28.9149	41.7671	32.0766	21.0945	24.6859	31.2218	24.8098	18.0822	27.2439	23.0147
Mouse	ENSMUSG00000000555.9	Itga5	NA	chr15	103252713	103275190	-	4.933	protein_coding	24.8588	31.4325	44.9749	38.4641	54.7309	42.2321	72.0674	59.9815	75.949	61.3499	64.2007	39.7795	46.902	60.1992	23.7648	22.405	29.3651	33.3955
Mouse	ENSMUSG00000000560.10	Gabra2	NA	chr5	71114940	71253192	-	7.64	protein_coding	460.334	425.033	501.482	498.121	439.462	416.322	455.269	436.418	26.7041	38.3295	31.509	26.1735	24.1426	28.3907	27.906	26.6269	27.1949	17.7322
Mouse	ENSMUSG00000000561.15	Wdr77	NA	chr3	105866685	105877353	+	4.841	protein_coding	94.8233	98.0088	125.009	126.726	123.669	95.6311	108.806	109.684	29.8764	26.8688	30.1728	18.6875	23.6477	34.3606	19.1753	19.5366	23.0639	17.9286
Mouse	ENSMUSG00000000562.6	Adora3	NA	chr3	105778174	105816242	+	3.729	protein_coding	0.676454	0.472818	0.331684	0.851597	0.705922	0.2127	0.979926	0.939019	NA	NA	NA	NA	0.123835	0.376065	NA	0.0464783	0.0650111	NA
Mouse	ENSMUSG00000000563.18	Atp5pb	NA	chr3	105850014	105867415	-	4.105	protein_coding	1203.73	1105.44	1272.12	1173.14	1210.27	1108.29	1405.54	1240.94	153.918	157.188	159.533	120.483	134.37	163.785	141.072	131.935	162.899	130.885
Mouse	ENSMUSG00000000567.6	Sox9	NA	chr11	112673050	112678586	+	4.135	protein_coding	73.1859	76.1272	85.8328	75.293	123.75	115.453	112.578	88.0917	15.061	13.0574	17.8287	8.70701	11.924	19.1352	14.0349	10.0516	29.7119	15.4838
Mouse	ENSMUSG00000000568.16	Hnrnpd	NA	chr5	100103794	100126797	-	7.354	protein_coding	236.97	249.649	312.735	267.609	286.253	243.777	292.237	245.634	91.3741	85.7489	92.9382	68.7845	78.3067	103.303	65.6108	62.97	73.7612	68.82
Mouse	ENSMUSG00000000579.15	Dynlt1c	NA	chr17	6869070	6877173	+	3.777	protein_coding	15.6453	19.312	18.5819	20.1923	26.3352	15.7895	28.6306	19.3944	2.74125	3.18329	2.43508	1.99925	2.24027	3.19966	1.71707	1.34115	1.47888	0.802867
Mouse	ENSMUSG00000000581.9	C1d	NA	chr11	17207579	17219176	+	3.995	protein_coding	142.365	169.606	250.389	194.911	175.379	162.816	196.274	197.216	27.7061	24.9739	26.442	20.6554	24.0602	30.535	16.6669	19.0073	19.6501	13.9896
Mouse	ENSMUSG00000000594.8	Gm2a	NA	chr11	54988941	55003855	+	4.127	protein_coding	386.565	374.41	449.291	389.778	534.864	515.867	639.321	535.259	34.8203	29.0791	33.361	27.1768	31.7622	38.0521	35.6745	32.8141	44.8638	47.4949
Mouse	ENSMUSG00000000600.16	Krit1	NA	chr5	3853184	3895564	+	21.853	protein_coding	113.818	111.253	153.878	147.267	160.202	145.535	166.618	136.938	21.4883	22.8775	20.6376	15.2738	18.2156	23.8231	14.4989	15.7082	17.7651	16.4924
Mouse	ENSMUSG00000000605.10	Clcn4	NA	chr7	7285308	7303850	-	8.575	protein_coding	421.411	400.783	507.186	477.989	463.659	418.72	472.878	452.791	56.8427	60.5045	61.5279	45.6104	46.8647	62.6221	64.6715	63.5034	70.7449	59.6987
Mouse	ENSMUSG00000000606.19	Vmn2r88	NA	chr14	51648277	51658178	+	4.597	protein_coding	NA	NA	NA	NA	NA	NA	NA	NA	NA	NA	NA	NA	NA	NA	NA	NA	NA	NA
Mouse	ENSMUSG00000000617.15	Grm6	NA	chr11	50741512	50757035	+	5.421	protein_coding	NA	NA	0.218909	NA	NA	0.138738	NA	NA	NA	0.0747076	NA	NA	NA	NA	NA	NA	NA	NA
Mouse	ENSMUSG00000000627.16	Sema4f	NA	chr6	82888866	82916750	-	5.29	protein_coding	360.715	296.788	415.869	391.326	370.867	294.191	337.109	375.502	38.6348	48.8753	45.8952	29.8568	36.3701	39.1365	34.9241	35.9961	35.8036	24.3107
Mouse	ENSMUSG00000000628.11	Hk2	NA	chr6	82702006	82751435	-	5.969	protein_coding	21.2547	36.0871	53.6461	30.6427	51.7623	46.7863	136.572	45.5249	110.279	115.418	108.864	102.279	114.825	127.884	69.8819	78.071	106.485	106.092
Mouse	ENSMUSG00000000631.21	Myo18a	NA	chr11	77654072	77756806	+	16.037	protein_coding	635.318	582.301	760.02	695.226	719.817	662.412	771.74	698.194	80.1224	81.9963	83.4232	63.0687	66.5924	82.5085	61.8189	56.71	69.3245	54.6079
Mouse	ENSMUSG00000000632.14	Sez6	NA	chr11	77821626	77869874	+	5.779	protein_coding	209.017	192.616	262.993	252.964	224.774	192.013	197.566	204.033	18.3199	22.5224	22.1068	12.5199	16.3727	18.3532	17.3938	15.4241	18.7041	13.8307
Mouse	ENSMUSG00000000673.10	Haao	NA	chr17	84138585	84155392	-	4.681	protein_coding	0.319482	NA	1.20147	1.78033	0.550182	1.26969	7.86743	1.80158	0.174504	0.0867193	0.110897	0.142395	0.25727	0.111584	0.108572	0.07623	NA	NA
Mouse	ENSMUSG00000000682.8	Cd52	NA	chr4	133809759	133822393	-	1.187	protein_coding	17.7053	17.5099	18.6817	19.7402	152.911	127.315	381.778	165.809	0.966057	0.3495	0.725903	2.52473	5.57504	5.82803	0.146551	0.327421	0.445689	4.09301
Mouse	ENSMUSG00000000686.12	Abhd15	NA	chr11	77405947	77429433	+	3.035	protein_coding	19.163	18.3721	22.9998	20.649	34.1387	20.7969	21.0066	35.3902	3.6372	3.543	4.04901	2.30953	3.70343	3.47476	5.61499	8.44312	10.9841	9.97039
Mouse	ENSMUSG00000000690.6	Hoxb6	NA	chr11	96183302	96192395	+	1.964	protein_coding	NA	NA	NA	NA	NA	NA	NA	NA	NA	NA	NA	NA	NA	NA	NA	NA	NA	NA
Mouse	ENSMUSG00000000693.11	Loxl3	NA	chr6	83011154	83029543	+	4.603	protein_coding	55.2849	62.0771	82.3756	69.5927	99.8149	68.1712	100.066	74.4554	3.4959	2.50944	2.96165	2.00559	2.50677	4.13844	0.789295	1.6229	1.9025	1.57927
Mouse	ENSMUSG00000000701.9	Tcl1b5	NA	chr12	105142603	105147404	+	1.055	protein_coding	NA	NA	NA	NA	NA	NA	NA	NA	NA	NA	NA	NA	NA	NA	0.16678	0.177715	0.771092	NA
Mouse	ENSMUSG00000000706.17	Btn1a1	NA	chr13	23641162	23650071	-	4.119	protein_coding	NA	NA	NA	NA	NA	NA	NA	NA	NA	NA	0.061017	NA	NA	0.0612084	0.0374381	NA	NA	NA
Mouse	ENSMUSG00000000708.15	Kat2b	NA	chr17	53873889	53979748	+	4.867	protein_coding	361.244	393.92	456.2	402.652	489.4	503.845	619.891	500.989	44.9618	39.9233	44.964	29.1154	33.7867	49.0905	27.2113	27.9258	31.7133	33.3225
Mouse	ENSMUSG00000000711.4	Rab5b	NA	chr10	128513044	128532133	-	4.201	protein_coding	1792.16	1611.06	1916.44	1724	1770.99	1656.5	1845.63	1684.19	175.991	195.428	212.741	152.588	162.99	194.519	181.912	176.476	190.898	155.367
Mouse	ENSMUSG00000000724.11	Cryba1	NA	chr11	77609441	77616109	-	1.594	protein_coding	NA	NA	NA	NA	0.838269	NA	NA	NA	NA	NA	NA	NA	NA	NA	NA	NA	NA	0.118782
Mouse	ENSMUSG00000000730.14	Dnmt3l	NA	chr10	77877781	77899456	+	2.988	protein_coding	NA	NA	0.424208	NA	NA	NA	NA	0.255776	0.0893071	0.417682	0.0856652	0.108969	0.240907	0.276561	NA	0.05881	0.0819907	NA
Mouse	ENSMUSG00000000731.16	Aire	NA	chr10	77865856	77879444	-	3.825	protein_coding	0.405896	0.730076	0.322452	0.828738	0.686524	0.455993	0.268689	0.912743	0.069232	NA	0.0659847	0.0389107	0.120538	0.212741	NA	0.0452402	0.130839	0.0463252
Mouse	ENSMUSG00000000732.10	Icosl	NA	chr10	77905136	77919747	+	4.62	protein_coding	14.3851	14.6669	26.9672	18.9694	43.3501	30.9412	57.6168	41.9807	1.70426	1.74953	2.38631	0.842161	1.43974	2.15211	1.88737	3.32447	2.21652	2.37862
Mouse	ENSMUSG00000000738.19	Spg7	NA	chr8	123789681	123824499	+	4.518	protein_coding	275.316	259.137	355.414	311.998	365.615	271.36	319.289	320.214	40.2519	39.0389	40.8403	28.6895	33.4814	39.5712	36.1303	37.3561	37.201	31.1357
Mouse	ENSMUSG00000000739.15	Sult5a1	NA	chr8	123866931	123885054	-	4.419	protein_coding	8.47682	11.9575	11.5612	13.35	21.2894	12.515	22.4553	17.4723	1.17462	0.760201	0.44302	0.598239	0.815696	0.725621	0.480926	0.836257	0.863512	1.04889
Mouse	ENSMUSG00000000740.13	Rpl13	NA	chr8	123829089	123831983	+	2.595	protein_coding	715.428	717.343	874.233	770.923	932.233	876.32	1263.33	882.386	321.843	294.611	321.406	234.67	262.357	347.263	252.112	226.868	263.785	248.072
Mouse	ENSMUSG00000000743.10	Chmp1a	NA	chr8	123931003	123939502	-	3.272	protein_coding	333.435	294.907	408.535	382.984	384.699	275.491	377.458	336.695	46.5696	50.2822	50.8837	34.4158	39.6951	46.6383	42.9288	40.7346	53.6318	37.5772
Mouse	ENSMUSG00000000751.14	Rpa1	NA	chr11	75188992	75239150	-	5.578	protein_coding	285.586	309.659	356.879	341.186	343.689	292.816	353.385	309.628	36.9345	36.5458	36.3032	25.1272	28.4519	30.802	32.5652	32.7635	38.7197	26.7393
Mouse	ENSMUSG00000000753.16	Serpinf1	NA	chr11	75300595	75313527	-	2.359	protein_coding	779.357	740.643	1001.6	882.175	869.138	804.863	1078.86	809.392	62.4097	69.7173	68.283	52.4771	52.3357	57.3326	53.6485	51.2863	59.7762	38.591
Mouse	ENSMUSG00000000759.15	Tubgcp3	NA	chr8	12664277	12722248	-	8.568	protein_coding	152.249	156.105	231.085	212.082	208.306	194.34	221.27	183.805	32.8147	31.3706	30.9413	20.7066	24.0828	32.4465	22.0652	23.667	29.451	24.3321
Mouse	ENSMUSG00000000766.19	Oprm1	NA	chr10	6708506	6988198	+	8.037	protein_coding	74.1539	73.4444	100.606	90.7924	78.2412	66.7903	70.3975	77.145	13.0388	14.7196	15.0657	10.7909	11.1411	9.53493	9.92389	11.4021	11.2376	9.59604
Mouse	ENSMUSG00000000776.14	Polr3d	NA	chr14	70676197	70680887	-	2.854	protein_coding	173.23	154.285	184.652	200.845	204.858	169.017	171.542	143.651	70.8732	69.9435	68.6748	46.1799	57.5739	78.6689	43.5331	36.435	53.0553	40.7239
Mouse	ENSMUSG00000000782.17	Tcf7	NA	chr11	52143198	52174158	-	3.019	protein_coding	13.3159	27.1534	41.7811	27.0752	42.4815	50.3001	144.574	55.4882	10.8249	10.7266	7.89849	6.97171	8.59944	12.3136	4.86742	5.224	5.70389	11.7892
Mouse	ENSMUSG00000000787.13	Ddx3x	NA	chrX	13147209	13160291	+	5.277	protein_coding	2578.42	2355.92	2684.54	2368.91	2569.06	2486.96	2848.48	2371.27	751.463	755.398	822.412	664.226	694.218	904.367	734.731	658.577	783.626	738.904
Mouse	ENSMUSG00000000791.10	Il12rb1	NA	chr8	71261093	71274068	+	4.105	protein_coding	1.10602	1.77393	2.58803	2.93741	14.6454	28.0123	52.5549	16.7047	1.19483	1.97271	1.76139	1.93629	2.12104	2.27833	0.732712	1.01146	1.42641	1.54727
Mouse	ENSMUSG00000000792.3	Slc5a5	NA	chr8	71335533	71345401	-	2.928	protein_coding	58.2193	66.5624	72.2102	61.8263	67.0477	63.2671	78.3924	55.8808	8.78955	9.39653	7.21626	5.73199	5.60272	5.73232	4.67853	6.81908	4.72531	5.0522
Mouse	ENSMUSG00000000794.10	Kcnn3	NA	chr3	89427471	89582439	+	10.451	protein_coding	4.04378	5.63709	9.5972	7.72894	8.45759	5.97608	9.95514	5.771	0.76261	0.763461	0.598341	0.478436	0.656894	0.874163	0.834559	0.866122	1.30191	0.719839
Mouse	ENSMUSG00000000804.15	Usp32	NA	chr11	84875268	85030987	-	7.68	protein_coding	1209.74	1056.24	1303.75	1194.65	1197.43	1043.33	1213.67	1087.76	124.388	142.325	145.198	108.1	115.711	131.433	128.877	126.029	139.687	118.756
Mouse	ENSMUSG00000000805.19	Car4	NA	chr11	84848612	84856870	+	1.966	protein_coding	28.3891	39.8413	56.6909	48.4691	56.0273	38.5144	42.7152	57.4699	2.55247	1.95077	2.00615	1.79697	0.923315	1.71548	2.6257	2.80236	2.62435	2.12369
Mouse	ENSMUSG00000000811.15	Txnrd3	NA	chr6	89620970	89652511	+	2.836	protein_coding	98.9264	92.6995	119.112	102.846	89.4571	83.4865	98.3244	91.0671	40.2621	35.6911	38.1149	22.4618	28.6614	40.3394	43.3912	37.0647	48.5644	37.437
Mouse	ENSMUSG00000000817.11	Fasl	NA	chr1	161608258	161616064	-	1.937	protein_coding	1.47041	0.999698	1.48246	0.817523	11.2657	4.14771	8.32839	10.463	2.27808	1.31184	2.03791	1.02135	1.51543	2.08121	4.09747	3.5778	5.6697	3.47098
Mouse	ENSMUSG00000000823.17	Zfp512b	NA	chr2	181223896	181234596	-	6.81	protein_coding	216.376	210.252	268.587	237.051	243.767	215.431	249.925	216.402	28.1904	28.9777	28.7468	17.8533	23.4106	32.137	16.3027	16.7075	19.7874	13.0015
Mouse	ENSMUSG00000000826.17	Dnajc5	NA	chr2	181162278	181196926	+	6.953	protein_coding	1106.95	1005.66	1264.63	932.691	1123.2	990.355	1146.81	1032.56	149.976	164.524	162.81	128.071	134.338	168.001	144.336	146.728	161.417	123.115
Mouse	ENSMUSG00000000827.19	Tpd52l2	NA	chr2	181138935	181159759	+	4.982	protein_coding	395.955	420.726	473.987	489.979	488.331	429.619	485.389	466.286	78.2245	80.7694	83.617	61.2617	64.3964	84.723	60.8911	58.9615	61.2499	53.4623
Mouse	ENSMUSG00000000838.18	Fmr1	NA	chrX	67722147	67761569	+	8.966	protein_coding	260.853	267.904	317.877	315.726	337.917	274.027	320.822	314.194	56.523	60.0654	57.7519	44.5096	45.3134	62.3234	57.714	55.483	69.6908	61.264
Mouse	ENSMUSG00000000861.16	Bcl11a	NA	chr11	24028056	24124123	+	13.175	protein_coding	8.31492	11.243	21.6334	12.667	10.9277	10.5694	18.9614	6.68778	0.867555	1.08976	1.21008	0.809308	1.1354	1.28106	0.532699	0.841787	0.675128	0.578343
Mouse	ENSMUSG00000000869.13	Il4	NA	chr11	53493809	53509496	-	1.227	protein_coding	NA	NA	NA	NA	NA	NA	NA	NA	NA	0.337929	NA	NA	NA	0.221593	NA	NA	NA	NA
Mouse	ENSMUSG00000000876.12	Pxmp4	NA	chr2	154427678	154445628	-	3.114	protein_coding	144.299	138.331	155.355	152.815	209.745	162.264	183.497	162.22	11.8128	12.3948	12.3578	8.98286	7.82035	12.6193	10.9565	11.7782	12.7559	10.8625
Mouse	ENSMUSG00000000881.13	Dlg3	NA	chrX	99811328	99862016	+	5.844	protein_coding	110.832	101.992	136.027	127.697	165.862	134.065	148.72	133.453	17.1715	18.4264	19.6687	12.598	16.1239	23.6215	6.76383	8.40538	7.99601	6.99267
Mouse	ENSMUSG00000000884.18	Gnb1l	NA	chr16	18317463	18385429	+	4.219	protein_coding	17.1888	21.1909	17.8798	18.4293	23.3265	16.1021	15.3273	19.3504	2.73432	3.25809	2.85857	1.29229	2.06027	2.29144	1.46528	2.10607	2.50864	1.50234
Mouse	ENSMUSG00000000889.9	Dbh	NA	chr2	27055245	27073212	+	2.692	protein_coding	NA	NA	NA	3.21875	NA	0.681065	0.402591	NA	NA	NA	NA	0.0571716	NA	NA	NA	NA	NA	NA
Mouse	ENSMUSG00000000901.18	Mmp11	NA	chr10	75759056	75772330	-	2.778	protein_coding	36.0798	36.0325	39.4099	45.2841	57.1399	34.402	44.9207	47.461	5.21115	3.40416	2.31101	2.54458	3.21021	4.43443	2.22976	1.77649	2.36187	1.90585
Mouse	ENSMUSG00000000902.14	Smarcb1	NA	chr10	75732603	75757451	-	7.93	protein_coding	177.036	190.066	230.786	205.394	222.522	204.225	212.608	204.28	34.2943	32.1675	31.5577	19.9399	26.734	33.219	19.6043	18.0716	23.8898	18.8272
Mouse	ENSMUSG00000000903.4	Vpreb3	NA	chr10	75778891	75785491	+	0.859	protein_coding	1.04826	NA	NA	4.09961	5.50511	1.1375	NA	NA	0.322905	0.981591	0.319915	0.665637	0.281876	1.03978	0.446925	0.221075	0.30258	1.0262
Mouse	ENSMUSG00000000915.16	Hip1r	NA	chr5	124111691	124143621	+	7.369	protein_coding	351.325	321.594	421.758	391.565	371.551	329.009	394.977	352.493	40.8446	46.9138	45.9636	28.6814	34.8109	51.1377	36.5893	33.5148	39.7715	25.8604
Mouse	ENSMUSG00000000916.16	Nsun5	NA	chr5	135398807	135405659	+	4.317	protein_coding	57.7964	68.1033	105.259	81.4288	86.4964	69.4596	89.8811	76.3913	22.4857	20.0637	16.8686	11.8581	15.4087	19.3214	11.0363	11.949	14.9429	12.2808
Mouse	ENSMUSG00000000934.10	Top1mt	NA	chr15	75528884	75550649	-	2.043	protein_coding	171.128	120.944	156.489	164.852	164.251	165.261	143.426	138.575	23.1604	26.0629	30.071	16.9435	22.1136	25.8701	19.112	16.3896	18.2281	14.0031
Mouse	ENSMUSG00000000938.12	Hoxa10	NA	chr6	52208177	52217834	-	3.27	protein_coding	NA	NA	NA	NA	NA	NA	NA	NA	NA	NA	NA	NA	NA	NA	NA	NA	NA	NA
Mouse	ENSMUSG00000000942.11	Hoxa4	NA	chr6	52166651	52168733	-	1.594	protein_coding	1.1456	0.565602	NA	NA	NA	NA	NA	NA	NA	NA	NA	NA	NA	NA	NA	NA	NA	0.118782
Mouse	ENSMUSG00000000948.17	Gm38393	NA	chr7	59623897	59654812	-	5.216	protein_coding	383.214	341.384	413.847	412.915	349.839	315.276	345.522	348.628	29.9238	33.4776	31.0826	23.3091	24.7086	28.7123	25.6246	27.1228	28.4675	18.4325
Mouse	ENSMUSG00000000957.12	Mmp14	NA	chr14	54669069	54682821	+	5.96	protein_coding	253.422	280.674	327.442	295.987	386.454	353.913	420.862	379.256	32.0688	31.1318	29.6028	21.4178	28.0929	35.9152	10.5136	9.70329	14.8251	13.9044
Mouse	ENSMUSG00000000958.11	Slc7a7	NA	chr14	54606899	54655237	-	3.315	protein_coding	349.779	310.317	423.723	362.376	361.13	298.179	330.629	318.25	37.8573	45.6393	43.7659	30.0446	34.7304	32.539	22.9576	22.535	25.4954	18.4103
Mouse	ENSMUSG00000000959.8	Oxa1l	NA	chr14	54598291	54607130	+	4.457	protein_coding	171.777	163.689	228.814	219.178	240.453	185.513	248.12	215.098	28.4136	25.174	23.8003	17.76	21.1258	27.3556	18.0279	15.9892	21.135	18.7458
Mouse	ENSMUSG00000000976.14	Heatr6	NA	chr11	83644522	83674580	+	6.419	protein_coding	207.534	177.074	223.368	247.537	244.273	205.745	255.702	208.832	28.177	29.8566	30.3694	18.4824	23.4769	30.1223	21.5598	21.0173	23.8869	18.1111
Mouse	ENSMUSG00000000982.6	Ccl3	NA	chr11	83538670	83540181	-	0.766	protein_coding	2.73085	6.37595	8.96977	NA	36.439	28.5739	21.4627	24.0497	17.9821	20.1939	26.8765	8.376	13.018	22.3366	6.33389	6.98061	14.9823	10.8705
Mouse	ENSMUSG00000000983.14	Wfdc18	NA	chr11	83599841	83602174	+	1.22	protein_coding	185.775	237.732	30.1883	27.8308	271.048	54.4263	10.9678	0.69539	0.224895	NA	NA	0.136047	NA	NA	NA	0.318021	NA	0.15837
Mouse	ENSMUSG00000001014.7	Icam4	NA	chr9	20940669	20941891	+	1.11	protein_coding	NA	NA	1.27412	NA	NA	NA	1.11627	NA	0.506597	NA	0.507624	NA	0.214733	0.246486	0.157738	0.351599	0.231328	0.571573
Mouse	ENSMUSG00000001016.13	Ilf2	NA	chr3	90383433	90395686	+	8.58	protein_coding	117.189	115.794	150.306	122.404	143.866	111.161	134.667	126.287	40.8389	42.6294	40.6724	29.6519	34.1861	42.4046	38.9694	36.3538	45.0283	41.2051
Mouse	ENSMUSG00000001017.16	Chtop	NA	chr3	90406263	90416805	-	3.637	protein_coding	817.206	870.431	1075.77	905.324	991.513	907.413	1053.49	931.419	214.226	197.438	218.819	169.835	183.972	215.516	139.43	139.657	163.955	147.052
Mouse	ENSMUSG00000001018.16	Snapin	NA	chr3	90395333	90398340	-	2.29	protein_coding	747.001	628.013	857.654	741.471	848.44	740.295	828.666	717.897	81.9915	85.0679	84.4403	63.6412	69.4851	80.0238	73.5304	75.0247	84.5248	63.4259
Mouse	ENSMUSG00000001020.9	S100a4	NA	chr3	90511078	90513352	+	0.584	protein_coding	11.1602	24.7808	33.542	27.327	17.9672	47.9684	14.9091	30.1442	8.38195	3.68479	4.90647	4.63777	6.45949	5.03321	1.06461	1.8409	1.43263	5.06709
Mouse	ENSMUSG00000001021.14	S100a3	NA	chr3	90491966	90510009	+	2.67	protein_coding	2.2859	1.10111	3.51627	1.87944	5.29526	1.09237	0.902602	2.1443	0.100293	NA	0.417655	0.0576878	0.3684	0.0970137	NA	0.066277	NA	0.143744
Mouse	ENSMUSG00000001023.11	S100a5	NA	chr3	90515830	90519087	+	0.432	protein_coding	273.74	667.931	823.247	279.842	249.943	345.407	211.243	25.7716	0.655916	NA	1.37636	0.906432	0.584628	2.15806	NA	NA	NA	0.483832
Mouse	ENSMUSG00000001025.9	S100a6	NA	chr3	90520189	90531488	+	1.367	protein_coding	2374.98	2344.79	2552.41	2138.62	2424.43	2115.18	2538.25	2047.53	569.453	532.816	620.353	429.914	450.641	540.76	498.355	474.063	520.398	409.959
Mouse	ENSMUSG00000001027.8	Scn4a	NA	chr11	106209418	106244114	-	7.041	protein_coding	18.6584	17.066	50.0911	25.3749	18.9664	24.3829	86.6252	21.1708	3.688	4.16447	4.12106	2.02829	3.07989	3.78618	5.62563	7.59898	6.71166	5.07922
Mouse	ENSMUSG00000001029.16	Icam2	NA	chr11	106268482	106278901	-	1.904	protein_coding	7.76185	14.9879	23.8687	18.3728	14.4143	16.4574	37.1139	21.6965	11.1838	9.17121	11.3727	5.40611	7.20863	11.5252	4.85354	8.65563	10.5839	7.88293
Mouse	ENSMUSG00000001034.18	Mapk7	NA	chr11	61379638	61385232	-	4.394	protein_coding	123.58	107.675	151.817	131.931	171.248	142.332	163.346	129.261	38.9401	37.3714	41.2	22.1944	28.7999	36.4868	22.5415	22.9779	25.3757	19.1676
Mouse	ENSMUSG00000001036.18	Epn2	NA	chr11	61408075	61470513	-	5.228	protein_coding	512.11	525.911	625.834	549.986	578.5	533.456	600.682	526.172	78.2368	86.2133	89.9706	58.406	68.3193	85.031	71.121	71.3953	80.4782	59.7053
Mouse	ENSMUSG00000001039.13	B9d1	NA	chr11	61395970	61403757	+	1.593	protein_coding	97.6435	110.662	107.734	96.6152	126.381	97.0493	97.9805	103.224	9.84219	11.2719	10.6263	6.89308	9.10466	11.4004	5.40607	4.70607	4.80844	4.94516
Mouse	ENSMUSG00000001052.16	Sec24b	NA	chr3	129776408	129855202	-	6.02	protein_coding	500.906	488.883	595.889	572.396	616.554	511.528	653.367	532.819	97.3356	95.7542	92.5007	74.5937	84.6232	100.577	65.8011	57.2286	72.6672	61.4797
Mouse	ENSMUSG00000001053.16	N4bp3	NA	chr11	51533890	51541669	-	2.728	protein_coding	31.4681	24.3493	35.3712	29.3908	66.1257	39.5435	58.8638	46.2752	41.4211	35.7981	33.6627	19.8109	27.1609	38.4458	17.297	23.8094	21.7391	18.9453
Mouse	ENSMUSG00000001054.10	Rmnd5b	NA	chr11	51514498	51526723	-	2.161	protein_coding	292.56	268.999	317.489	297.012	308.501	241.245	392.455	316.89	59.1595	54.6292	66.9999	40.0764	50.5109	60.3249	59.3633	50.2415	61.833	49.7199
Mouse	ENSMUSG00000001056.4	Nhp2	NA	chr11	51510562	51514541	+	1.146	protein_coding	285.113	222.77	313.96	277.792	220.619	246.362	302.288	258.123	161.678	134.26	136.253	112.019	131.72	170.311	88.1393	101.578	105.87	95.8052
Mouse	ENSMUSG00000001062.19	Vps9d1	NA	chr8	123969095	123981087	-	5.153	protein_coding	173.706	164.848	202.823	211.26	205.552	183.019	220.446	195.467	17.0436	21.7238	18.0264	11.8335	15.7095	20.3648	9.99878	10.931	11.7271	9.2891
Mouse	ENSMUSG00000001065.16	Zfp276	NA	chr8	123980934	123996484	+	5.53	protein_coding	318.974	305.348	389.841	356.231	536.481	449.872	494.743	468.424	34.881	31.2205	35.6199	20.9948	24.1829	35.6431	30.8223	31.6488	33.9948	31.9844
Mouse	ENSMUSG00000001076.8	C1ql4	NA	chr15	98981967	98985698	-	1.474	protein_coding	28.704	31.3451	55.9352	58.3267	31.1271	25.3592	29.7526	26.0451	5.32328	4.39176	5.88953	3.26752	5.04596	1.44124	5.35078	6.26934	5.21581	1.87165
Mouse	ENSMUSG00000001082.13	Mfsd10	NA	chr5	34790986	34794556	-	2.894	protein_coding	116.329	119.331	172.061	147.078	177.318	162.057	188.005	155.762	34.6433	37.3128	38.7363	26.3084	34.463	40.0224	18.3213	18.0931	24.3216	16.7795
Mouse	ENSMUSG00000001089.15	Luzp1	NA	chr4	136197072	136282091	+	8.112	protein_coding	771.027	730.924	904.166	877.16	795.694	742.659	815.389	804.14	101.222	108.106	104.064	75.5334	83.2679	107.916	146.964	137.686	175.424	143.936
Mouse	ENSMUSG00000001095.6	Slc13a2	NA	chr11	78287913	78313043	-	2.412	protein_coding	NA	0.352271	0.538109	2.09542	0.532329	NA	NA	NA	NA	0.343907	NA	0.0644806	0.302384	0.108074	NA	NA	NA	NA
Mouse	ENSMUSG00000001098.16	Kctd10	NA	chr5	114501628	114518569	-	4.039	protein_coding	1024.03	937.348	1206.41	1057.28	1035.97	979.067	1093.48	964.738	217.299	223.228	235.913	183.361	185.915	212.008	177.072	175.055	191.697	168.46
Mouse	ENSMUSG00000001100.11	Poldip2	NA	chr11	78403019	78413562	+	3.783	protein_coding	365.042	342.242	434.371	397.468	402.046	358.187	412.931	357.601	47.5471	46.7552	48.4655	34.5374	38.0751	48.9378	39.3306	32.41	38.9565	35.7537
Mouse	ENSMUSG00000001103.8	Sebox	NA	chr11	78394273	78395907	+	1.359	protein_coding	NA	0.678724	3.44738	1.19468	NA	NA	0.884277	3.71839	NA	NA	NA	0.120881	0.173225	NA	0.126336	NA	NA	0.141015
Mouse	ENSMUSG00000001105.16	Ift20	NA	chr11	78427187	78432563	+	1.525	protein_coding	406.451	344.339	469.438	407.878	472.14	409.031	527.017	403.194	72.1332	67.0294	76.7544	59.3178	55.8258	94.1021	69.5839	68.8612	86.0815	63.7776
Mouse	ENSMUSG00000001119.8	Col6a1	NA	chr10	76544626	76562002	-	4.38	protein_coding	229.169	319.447	407.802	327.697	512.828	464.176	648.546	439.794	20.3748	14.3526	18.175	9.18837	11.5807	20.8297	9.97361	5.71835	14.4956	11.1919
Mouse	ENSMUSG00000001120.16	Pcbp3	NA	chr10	76597691	76797721	-	2.933	protein_coding	3217.06	2614.45	3287.76	2769.69	2627.91	2359.65	2968.39	2591.58	266.471	317.435	338.484	274.732	267.212	251.465	296.429	277.149	287.493	221.939
Mouse	ENSMUSG00000001123.16	Lgals9	NA	chr11	78853800	78875772	-	2.137	protein_coding	339.182	328.519	438.075	377.226	454.234	419.686	707.426	567.59	78.0867	95.3465	94.533	71.4336	85.4445	81.7188	49.1031	49.0255	55.9269	45.6675
Mouse	ENSMUSG00000001127.13	Araf	NA	chrX	20664053	20726758	+	6.541	protein_coding	502.435	482.583	588.364	541.197	576.03	591.949	737.617	536.131	56.7788	59.0196	60.0544	42.2463	49.5588	68.5642	44.2527	44.0697	50.4519	37.5958
Mouse	ENSMUSG00000001128.8	Cfp	NA	chrX	20791693	20797794	-	1.736	protein_coding	96.8565	115.194	139.113	136.695	155.878	143.887	254.83	149.861	14.1434	12.6365	12.9473	11.0806	14.3541	18.0472	9.08885	9.69297	10.1833	10.7863
Mouse	ENSMUSG00000001131.12	Timp1	NA	chrX	20736405	20740974	+	0.888	protein_coding	1.0078	3.87574	30.6019	15.125	30.9888	25.9823	53.3181	47.5183	414.178	385.111	332.558	337.885	366.909	506.731	207.028	161.784	272.885	266.481
Mouse	ENSMUSG00000001134.10	Uxt	NA	chrX	20807961	20828256	-	1.639	protein_coding	61.2384	73.9075	80.8894	74.0815	88.355	85.7377	55.5629	76.9962	17.1661	18.5818	16.3757	9.85231	13.6824	17.1297	12.9258	9.22779	15.1472	12.3339
Mouse	ENSMUSG00000001138.14	Cnnm3	NA	chr1	36550948	36567318	+	6.42	protein_coding	157.229	162.942	200.934	195.591	208.056	188.873	198.97	175.367	14.885	16.5391	17.1349	9.66985	11.0499	14.2779	12.7407	15.2389	16.3461	13.3658
Mouse	ENSMUSG00000001143.14	Lman2l	NA	chr1	36458952	36484352	-	7.359	protein_coding	198.035	194.164	268.518	248.243	248.4	218.333	256.477	225.349	22.7933	25.6191	24.1371	16.3621	20.1283	23.0506	20.3551	22.1049	22.7664	20.4827
Mouse	ENSMUSG00000001150.8	Mcm3ap	NA	chr10	76304761	76351691	+	7.197	protein_coding	221.367	219.887	267.422	265.929	252.856	230.547	281.898	230.297	31.7252	29.3396	32.9405	20.9575	24.9355	31.5378	16.145	16.4394	16.5825	15.4551
Mouse	ENSMUSG00000001151.11	Pcnt	NA	chr10	76187097	76278620	-	12.154	protein_coding	81.7055	88.699	109.523	120.912	119.458	105.83	151.305	110.421	15.3553	15.4258	14.8191	10.2475	14.0068	19.679	15.3208	14.5582	17.8523	15.7099
Mouse	ENSMUSG00000001155.14	Ftcd	NA	chr10	76411482	76426172	+	3.192	protein_coding	NA	NA	NA	NA	NA	0.560646	NA	NA	NA	0.258718	NA	0.0474388	NA	NA	0.226536	0.239067	0.32685	0.0562777
Mouse	ENSMUSG00000001156.10	Mxd1	NA	chr6	86624024	86646143	-	7.072	protein_coding	63.6481	59.3543	83.4054	82.188	103.848	89.9526	118.287	96.3551	17.7893	19.4873	22.1179	13.4844	16.9184	20.459	17.7315	19.2583	24.4392	22.6678
Mouse	ENSMUSG00000001157.14	Gmcl1	NA	chr6	86668750	86710365	-	6.493	protein_coding	136.64	140.095	177.741	174.225	162.405	126.256	151.237	165.142	19.9255	21.1154	19.6015	14.4703	17.9699	20.8888	18.0299	21.1686	22.0718	20.4014
Mouse	ENSMUSG00000001158.14	Snrnp27	NA	chr6	86652133	86661504	-	1.837	protein_coding	320.278	311.493	350.213	320.506	318.602	278.347	374.951	323.611	66.6532	67.4174	67.0469	52.0198	58.4903	74.1178	46.4504	42.9354	48.0608	42.4038
Mouse	ENSMUSG00000001166.18	Oas1c	NA	chr5	120938259	120950579	-	2.405	protein_coding	38.0901	57.5016	59.5018	69.6916	87.7595	56.839	56.9881	60.126	5.52755	7.23387	6.30665	3.77983	5.37202	5.02407	3.02377	4.52355	4.64779	3.92784
Mouse	ENSMUSG00000001168.17	Oas1h	NA	chr5	120999484	121011569	+	1.703	protein_coding	NA	NA	NA	NA	NA	NA	NA	NA	NA	NA	NA	NA	NA	NA	NA	NA	NA	NA
Mouse	ENSMUSG00000001173.16	Ocrl	NA	chrX	47001264	47054745	+	9.486	protein_coding	213.688	193.593	261.753	232.94	228.645	194.714	230.977	214.063	25.7541	31.146	29.3067	20.8572	22.4882	28.4323	19.8894	22.6894	24.508	16.71
Mouse	ENSMUSG00000001175.17	Calm1	NA	chr12	100165694	100176073	+	4.706	protein_coding	18842.1	15453.8	17675.1	14677.1	14229.9	14633.3	15463.2	13950.6	1297.59	1484.49	1636.3	1283.38	1267.24	1405.83	1795.32	1673.18	1717.66	1290.68
Mouse	ENSMUSG00000001211.16	Agpat3	NA	chr10	78105012	78188323	-	7.79	protein_coding	1242.4	1126.1	1364.26	1302.02	1264.1	1114.83	1237.08	1140.72	93.8473	102.768	103.671	73.6943	81.6054	98.2313	73.2091	71.3748	81.0185	64.2374
Mouse	ENSMUSG00000001225.13	Slc26a3	NA	chr12	31440870	31523916	+	6.369	protein_coding	NA	NA	0.183033	NA	NA	NA	NA	NA	NA	NA	NA	NA	0.0336205	NA	0.0232114	NA	NA	0.0267675
Mouse	ENSMUSG00000001227.13	Sema6b	NA	chr17	56430085	56447343	-	3.968	protein_coding	60.8126	66.4361	63.0865	65.498	84.8543	72.6936	83.0271	61.0627	20.1066	16.7698	16.624	10.5058	12.8608	21.7027	3.47915	3.72733	2.14752	3.70856
Mouse	ENSMUSG00000001228.15	Uhrf1	NA	chr17	56610321	56630486	+	4.259	protein_coding	4.83326	2.85129	10.6689	9.15314	8.45501	10.9462	29.0032	12.3758	3.35428	3.12459	3.29234	2.56702	2.17529	3.68967	2.00703	1.97719	1.85506	1.60174
Mouse	ENSMUSG00000001229.10	Dpp9	NA	chr17	56493807	56525905	-	7.883	protein_coding	316.054	315.277	394.855	372.014	370.06	324.567	339.287	361.839	36.9295	39.373	40.1199	26.7489	30.694	38.8151	22.3972	24.2367	27.7144	20.5404
Mouse	ENSMUSG00000001240.14	Ramp2	NA	chr11	101136854	101150372	+	3.301	protein_coding	69.9888	92.5515	116.929	103.572	123.625	125.394	150.832	131.499	9.96879	7.91667	8.1268	5.17751	4.11072	7.06501	3.79272	3.08854	3.42773	4.52048
Mouse	ENSMUSG00000001247.17	Lsr	NA	chr7	30657195	30672889	-	2.172	protein_coding	57.3709	60.3299	69.8568	66.1985	81.8651	67.2571	114.168	63.866	21.146	14.165	20.0852	12.4581	12.0497	26.5244	5.75924	7.18354	8.19853	7.97057
Mouse	ENSMUSG00000001248.16	Gramd1a	NA	chr7	30829552	30855321	-	5.239	protein_coding	439.782	432.264	525.194	488.4	568.242	542.257	690.831	582.314	102.837	110.183	120.298	89.0529	103.721	118.488	78.1552	75.944	91.981	79.6594
Mouse	ENSMUSG00000001249.15	Hpn	NA	chr7	30798150	30814715	-	4.101	protein_coding	12.2568	10.8152	12.0809	22.0632	22.6282	15.4975	23.9503	13.853	2.74107	2.29177	1.99697	1.11834	2.54807	2.11951	2.26915	2.17049	2.21972	2.27329
Mouse	ENSMUSG00000001260.11	Gabrg1	NA	chr5	70908390	70999960	-	7.869	protein_coding	160.037	148.948	187.971	195.34	169.713	134.193	154.294	181.781	6.40182	6.62355	5.4955	5.27953	3.52518	6.622	5.34507	6.19011	6.01345	2.9244
Mouse	ENSMUSG00000001270.10	Ckb	NA	chr12	111635795	111638772	-	2.895	protein_coding	5779.94	4657.65	5889.44	5012.08	4969.05	4633.2	4970.78	4757.27	349.388	355.537	389.378	291.399	294.893	320.467	471.131	442.299	471.083	364.395
Mouse	ENSMUSG00000001280.14	Sp1	NA	chr15	102314578	102344839	+	8.262	protein_coding	305.835	321.603	407.41	358.673	456.99	389.364	446.234	381.246	86.276	83.2906	87.2587	70.1183	77.0103	102.925	38.5352	36.0623	47.1352	43.7725
Mouse	ENSMUSG00000001281.11	Itgb7	NA	chr15	102124430	102140379	-	2.77	protein_coding	13.5883	25.1206	15.0134	20.4932	84.6336	69.4169	195.694	90.0772	2.99832	3.09908	2.31807	2.8079	4.40609	3.33782	0.883113	1.78194	2.36901	3.18821
Mouse	ENSMUSG00000001285.13	Myg1	NA	chr15	102240144	102246574	+	2.823	protein_coding	178.017	197.432	258.524	217.915	209.01	188.951	224.588	217.338	22.3235	28.0096	23.6944	16.4241	19.1549	21.948	20.8078	19.5046	22.8468	20.4287
Mouse	ENSMUSG00000001288.16	Rarg	NA	chr15	102143373	102165952	-	4.261	protein_coding	469.401	526.888	590.972	468.473	634.775	574.532	648.551	533.817	39.4956	38.7695	40.257	26.9852	34.1943	37.9729	18.3899	18.9761	18.7521	20.8418
Mouse	ENSMUSG00000001289.13	Pfdn5	NA	chr15	102234551	102240308	+	1.394	protein_coding	679.177	644.778	877.202	747.216	908.2	801.953	943.185	807.362	217.375	200.446	229.869	189.695	182.568	247.356	175.725	172.478	186.055	195.119
Mouse	ENSMUSG00000001300.17	Efnb2	NA	chr8	8667434	8711242	-	6.855	protein_coding	288.022	270.529	320.189	351.133	347.431	324.899	372.946	346.795	30.1971	30.3657	35.3895	17.5629	20.7399	32.308	52.6955	49.2468	58.3733	46.2354
Mouse	ENSMUSG00000001305.6	Rrp15	NA	chr1	186453175	186481555	-	3.239	protein_coding	34.5827	33.9248	51.0823	48.6161	48.9343	37.7808	36.2491	44.9254	36.1248	29.5107	34.0429	18.7287	26.7458	38.0373	22.6282	19.5159	26.2253	23.3117
Mouse	ENSMUSG00000001313.13	Rnd2	NA	chr11	101355825	101362679	+	1.99	protein_coding	325.222	343.664	397.951	377.721	372.733	351.71	284.876	315.727	39.6303	37.6758	36.5464	26.2488	27.4256	41.2216	24.2966	25.0564	34.3074	25.7013
Mouse	ENSMUSG00000001323.18	Srr	NA	chr11	74797185	74816774	-	4.56	protein_coding	339.396	298.624	387.527	384.743	371.239	346.071	362.947	329.94	34.8771	39.768	40.6909	25.3045	30.4142	34.3104	35.6974	36.2149	38.4021	31.5546
Mouse	ENSMUSG00000001333.10	Sync	NA	chr4	129181410	129202352	+	2.862	protein_coding	180.973	178.731	236.079	203.649	200.916	177.219	196.31	202.629	23.1454	31.4091	33.5621	19.4813	22.6769	20.1806	17.7299	15.9436	18.835	11.4033
Mouse	ENSMUSG00000001334.10	Fndc5	NA	chr4	129030792	129038386	+	2.763	protein_coding	411.364	382.145	491.901	432.04	446.457	397.107	454.016	424.032	22.5882	25.6892	25.4349	21.8806	18.2919	18.2297	21.304	24.0654	24.5679	18.2666
Mouse	ENSMUSG00000001348.16	Acp5	NA	chr9	22038023	22047007	-	2.03	protein_coding	5.11534	20.9411	35.9507	18.177	65.6384	27.1403	93.942	33.8573	0.989249	1.03933	1.1609	1.95981	2.71948	3.1292	0.372171	0.386655	0.122918	0.742828
Mouse	ENSMUSG00000001349.6	Cnn1	NA	chr9	22010512	22020926	+	2.736	protein_coding	2.22068	17.7564	17.441	11.7237	12.3716	14.7343	22.1202	4.10556	1.37674	0.92367	1.76185	0.256431	0.552025	0.747078	0.573791	1.06554	0.587379	0.53883
Mouse	ENSMUSG00000001366.15	Fbxo9	NA	chr9	77988781	78016347	-	3.103	protein_coding	827.987	725.293	922.04	901.414	725.182	696.868	765.189	708.224	78.0282	83.5863	81.4134	63.593	71.5705	69.1073	98.1923	100.099	101.373	79.7995
Mouse	ENSMUSG00000001376.18	Vps50	NA	chr6	3498382	3603531	+	10.856	protein_coding	105.836	99.289	129.192	134.047	137.523	121.87	137.917	125.262	21.5724	22.3863	22.7442	15.6481	18.3412	22.6063	13.6289	14.6023	16.5608	13.5866
Mouse	ENSMUSG00000001380.8	Hars	NA	chr18	36899581	36916258	-	2.447	protein_coding	774.351	649.892	797.98	765.392	676.129	645.998	679.125	699.248	197.451	204.672	217.552	156.662	180.562	224.516	189.213	179.506	225.294	167.739
Mouse	ENSMUSG00000001383.10	Zmat2	NA	chr18	36926929	36932719	+	2.592	protein_coding	751.977	667.931	800.19	724.761	761.231	708.378	906.729	749.772	122.057	154.357	144.914	112.67	120.659	137.553	122.681	124.339	145.93	119.436
Mouse	ENSMUSG00000001403.14	Ube2c	NA	chr2	164611818	164620742	+	2.6	protein_coding	0.282044	0.714049	2.30848	3.34082	2.86215	1.12602	7.32054	4.34606	0.993172	1.13768	0.776063	0.739832	1.21606	1.03001	0.860475	0.703494	0.837489	0.925618
Mouse	ENSMUSG00000001415.11	Smg5	NA	chr3	88243567	88269645	+	6.956	protein_coding	471.088	459.056	547.031	527.942	475.65	451.555	485.26	486.49	97.5503	101.978	108.489	72.6102	80.7628	107.323	90.6504	87.9744	101.384	80.1752
Mouse	ENSMUSG00000001416.14	Cct3	NA	chr3	88204423	88229074	+	6.37	protein_coding	471.062	437.776	563.256	510.295	508.467	469.166	584.112	478.124	136.009	131.592	137.519	99.9035	111.211	136.604	106.249	95.3295	117.437	92.9828
Mouse	ENSMUSG00000001418.14	Glmp	NA	chr3	88232330	88238620	+	6.291	protein_coding	142.953	137.726	183.681	174.462	198.771	185.928	207.271	200.21	18.7335	18.6642	19.6904	12.1755	16.4049	22.3237	13.8865	14.0123	17.8408	14.9309
Mouse	ENSMUSG00000001419.18	Mef2d	NA	chr3	88049679	88079393	+	5.985	protein_coding	593.148	510.68	682.169	630.649	717.756	635.87	804.586	634.125	98.4901	92.6346	96.0402	78.3419	88.138	99.7504	74.6923	61.7954	80.1848	80.2247
Mouse	ENSMUSG00000001420.14	Tmem79	NA	chr3	88235962	88243455	-	2.912	protein_coding	364.463	340.092	384.204	374.347	311.701	256.059	294.64	282.548	60.2024	65.0728	69.2275	46.6246	51.2172	42.5904	66.9951	67.2858	57.1539	29.4253
Mouse	ENSMUSG00000001424.15	Snd1	NA	chr6	28475138	28935161	+	9.757	protein_coding	229.103	219.899	295.197	265.468	297.682	273.092	369.106	281.163	61.4263	63.0765	63.0577	48.6265	52.4675	74.4572	59.0136	57.4805	75.708	66.0111
Mouse	ENSMUSG00000001435.16	Col18a1	NA	chr10	76888012	77002382	-	7.021	protein_coding	108.979	137.129	173.875	132.39	347.28	290.982	430.891	369.717	192.403	176.523	169.313	157.162	146.633	173.26	61.1644	54.1369	73.8444	59.5745
Mouse	ENSMUSG00000001436.16	Slc19a1	NA	chr10	76868075	76896836	+	4.644	protein_coding	88.9267	104.054	130.913	125.36	129.432	112.107	126.628	106.58	25.8283	22.4974	25.7899	16.383	17.7537	21.7656	11.2673	11.3853	12.8683	8.83521
Mouse	ENSMUSG00000001440.6	Kpnb1	NA	chr11	97050540	97078707	-	6.59	protein_coding	1188.35	1141.92	1373.25	1223.38	1278.08	1156.89	1372.9	1208.78	309.531	289.85	315.581	223.067	248.611	345.846	256.647	227.692	278.594	234.129
Mouse	ENSMUSG00000001441.14	Npepps	NA	chr11	97096668	97171464	-	7.206	protein_coding	769.494	729.361	836.199	800.719	828.604	726.89	855.433	776.801	135.116	149.847	150.983	119.506	126.646	155.551	100.275	107.23	108.724	92.2223
Mouse	ENSMUSG00000001444.3	Tbx21	NA	chr11	96988897	97006157	-	2.488	protein_coding	1.53697	0.339997	0.519885	2.02698	14.4842	6.3195	30.794	18.7584	0.334821	0.503079	0.450013	1.21052	0.397065	0.952387	0.813414	1.00067	0.205297	0.505622
Mouse	ENSMUSG00000001445.11	Mrpl10	NA	chr11	96932386	96940039	+	1.708	protein_coding	605.781	525.334	703.476	659.588	620.429	577.401	660.86	610.789	69.6832	73.934	61.2977	43.3471	57.0358	74.5935	64.5032	63.023	75.832	54.0688
Mouse	ENSMUSG00000001467.6	Cyp51	NA	chr5	4131145	4154746	-	4.415	protein_coding	656.711	643.07	754.393	703.287	733.465	623.17	647.844	627.598	106.062	100.694	110.632	75.0536	92.1194	105.792	79.7853	79.6829	89.8307	62.0288
Mouse	ENSMUSG00000001472.18	Tcf25	NA	chr8	124100492	124130574	+	5.39	protein_coding	4275.39	3637.34	4210.79	3735.6	3724.77	3593.1	4192.61	3673.47	390.399	410.539	441.28	346.499	365.533	455.717	424.898	384.382	416.666	339.151
Mouse	ENSMUSG00000001473.8	Tubb6	NA	chr18	67523787	67535819	+	2.437	protein_coding	101.183	142.699	165.883	141.37	180.108	145.115	186.139	162.403	250.297	231.145	237.346	188.227	201.64	253.893	172.155	163.538	198.752	192.696
Mouse	ENSMUSG00000001482.16	Def8	NA	chr8	124150266	124190009	+	4.408	protein_coding	360.546	329.552	431.577	445.364	451.225	312.476	414.462	352.948	37.3147	36.7367	40.5483	30.9935	28.8552	35.8335	25.4499	27.6726	31.8935	20.4268
Mouse	ENSMUSG00000001493.10	Meox1	NA	chr11	101768336	101785200	-	2.228	protein_coding	28.4446	25.4124	53.412	48.3395	60.228	49.8307	66.5915	66.1673	3.20149	5.04714	2.91795	3.13282	2.59463	4.98096	1.22425	2.34951	1.76925	2.1911
Mouse	ENSMUSG00000001494.7	Sost	NA	chr11	101853284	101857841	-	2.066	protein_coding	0.370399	0.420482	2.16499	NA	2.10351	0.921433	0.545987	0.38618	0.13065	NA	0.126527	NA	0.111055	0.127397	NA	0.0870316	0.120675	NA
Mouse	ENSMUSG00000001496.16	Nkx2-1	NA	chr12	56578743	56583693	-	2.842	protein_coding	NA	NA	NA	NA	NA	0.290065	NA	NA	NA	NA	NA	NA	NA	NA	NA	NA	NA	NA
Mouse	ENSMUSG00000001497.19	Pax9	NA	chr12	56738552	56759607	+	5.056	protein_coding	13.2399	17.2307	24.3971	25.5317	35.2272	29.2315	33.7397	29.2554	1.37536	0.916248	1.16551	0.396355	0.814718	0.998678	0.976257	0.597181	1.31887	1.00073
Mouse	ENSMUSG00000001504.11	Irx2	NA	chr13	72776939	72782317	+	3.282	protein_coding	1.44195	0.869716	1.29483	2.05034	1.26645	2.27124	2.52091	2.34808	0.426113	0.251513	0.335803	0.0983234	0.0679517	0.0779142	0.342798	0.170993	0.401059	0.178074
Mouse	ENSMUSG00000001506.11	Col1a1	NA	chr11	94827050	94843868	+	6.563	protein_coding	1733.19	2664.33	3806.62	2327.23	3871.97	3914.52	4260.01	2720.54	97.1563	69.1964	83.6543	53.8161	67.0157	92.0734	50.6756	43.075	68.7143	66.9623
Mouse	ENSMUSG00000001507.17	Itga3	NA	chr11	94935300	94967627	-	5.71	protein_coding	421.835	391.342	518.175	450.349	379.513	384.542	417.581	409.772	90.3022	101.199	101.699	64.7499	82.8664	98.1209	72.7301	84.188	87.6214	48.7226
Mouse	ENSMUSG00000001508.16	Sgca	NA	chr11	94853617	94867153	-	1.735	protein_coding	0.455574	3.98062	4.63515	1.93166	1.63318	3.94436	42.6288	2.8308	0.319644	1.21908	0.658711	NA	0.278946	0.320274	0.564728	0.104768	0.946502	0.353513
Mouse	ENSMUSG00000001510.9	Dlx3	NA	chr11	95010945	95016122	+	2.607	protein_coding	23.6116	30.1531	42.2911	54.4481	30.9601	30.4667	25.8485	39.1596	6.04258	10.2321	7.76112	5.25109	6.57384	5.67751	4.8137	5.63623	5.57455	4.60377
Mouse	ENSMUSG00000001517.15	Foxm1	NA	chr6	128339930	128353109	+	5.754	protein_coding	8.20404	9.60486	12.325	10.4117	22.9821	14.1777	29.073	17.0954	3.68278	4.34948	3.59093	2.8169	3.60838	5.29442	1.97823	1.9099	2.53668	2.6623
Mouse	ENSMUSG00000001518.13	Itfg2	NA	chr6	128386407	128401894	-	7.096	protein_coding	75.2704	77.6478	114.834	98.818	83.7912	80.9953	105.317	89.539	13.7409	13.9327	16.1719	7.2777	11.7695	15.0173	8.22098	10.3607	10.54	7.81019
Mouse	ENSMUSG00000001520.13	Nrip2	NA	chr6	128376259	128393390	+	3.757	protein_coding	118.481	121.237	148.775	159.201	150.327	120.819	108.927	110.379	10.3251	12.9677	8.83459	6.15776	7.47777	8.89892	6.39808	5.8161	6.5194	4.28093
Mouse	ENSMUSG00000001521.13	Tulp3	NA	chr6	128298124	128332814	-	9.342	protein_coding	156.971	151.808	191.277	192.29	187.95	170.036	194.88	186.407	31.2792	31.7789	30.8175	20.7568	23.9927	29.9692	24.4916	26.5347	31.5601	29.0755
Mouse	ENSMUSG00000001524.15	Gtf2h4	NA	chr17	35978622	35984631	-	3.313	protein_coding	42.1361	46.833	53.2434	46.7865	64.3574	61.5369	60.6702	54.9587	7.8334	6.95365	6.64228	4.55758	5.64931	4.29753	3.9314	3.14776	4.15178	3.40159
Mouse	ENSMUSG00000001525.11	Tubb5	NA	chr17	36144813	36149198	-	3.327	protein_coding	9009.57	7580.58	8635.64	7175.74	7286.78	7416.85	8568.53	7062.42	946.079	968.563	1122.31	863.208	886.688	991.349	1121.62	980.232	1039.07	886.55
Mouse	ENSMUSG00000001542.8	Ell2	NA	chr13	75854876	75920483	+	9.828	protein_coding	97.5538	101.551	120.683	133.616	137.899	118.764	128.615	126.299	37.1131	43.3698	37.3698	30.3477	32.3765	44.0475	43.9624	41.9925	52.653	44.9415
Mouse	ENSMUSG00000001552.15	Jup	NA	chr11	100259784	100288589	-	6.436	protein_coding	1344.66	1171.13	1417.15	1267.97	1246.67	1149.94	1267.43	1092.23	114.319	141.288	139.972	89.3953	111.072	110.602	116.498	107.708	122.72	88.1719
Mouse	ENSMUSG00000001555.11	Fkbp10	NA	chr11	100306523	100315650	+	2.935	protein_coding	87.6698	74.7334	97.2053	106.281	120.412	105.916	135.569	110.386	18.0272	14.0752	14.3679	8.24722	11.0122	20.8023	2.09928	2.93638	4.39885	4.49927
Mouse	ENSMUSG00000001558.6	Klhl10	NA	chr11	100332743	100347848	+	2.161	protein_coding	NA	3.69382	2.83485	4.0722	4.28099	1.39083	4.8701	2.7155	NA	0.580499	0.251031	NA	0.339788	0.121456	0.347499	0.266537	NA	NA
Mouse	ENSMUSG00000001566.10	Mnx1	NA	chr5	29678032	29683468	-	2.25	protein_coding	NA	NA	NA	NA	NA	0.378747	0.494915	NA	0.119649	NA	NA	NA	NA	0.116358	NA	NA	NA	NA
Mouse	ENSMUSG00000001569.11	Nom1	NA	chr5	29639662	29662841	+	9.232	protein_coding	68.4381	71.2042	91.9644	100.02	93.2497	81.3753	96.6819	88.3884	24.4711	24.9275	24.5617	16.0438	21.3895	25.1561	14.3791	13.451	18.3438	15.8623
Mouse	ENSMUSG00000001576.16	Ergic1	NA	chr17	26780463	26875908	+	8.888	protein_coding	177.721	162.823	238.171	218.487	225.286	195.631	234.325	190.738	30.0471	31.5965	29.6399	18.4748	24.7708	44.5184	18.3158	19.0594	21.5713	17.2383
Mouse	ENSMUSG00000001583.14	Tnk1	NA	chr11	69741831	69749556	-	3.329	protein_coding	1.75992	6.21529	5.39564	3.11681	1.70916	1.87393	10.4894	0.226702	0.163256	NA	0.688235	0.0453045	0.139683	3.4547	0.0472877	0.052432	0.151328	0.0537902
Mouse	ENSMUSG00000001588.13	Acap1	NA	chr11	69772393	69786365	-	4.878	protein_coding	1.34326	1.94111	5.7244	5.91653	19.4991	22.6703	61.4869	31.6047	0.341759	0.34004	0.279645	0.924768	0.90255	0.465788	0.221956	0.0349414	0.433256	0.516557
Mouse	ENSMUSG00000001604.15	Tcea3	NA	chr4	135975040	136002209	+	1.4	protein_coding	16.8878	14.4994	32.034	19.5114	30.0582	24.5461	64.8767	34.6283	1.23782	1.82438	1.94725	0.534222	1.93311	0.840052	0.714554	2.33614	2.02344	1.80151
Mouse	ENSMUSG00000001622.16	Csn3	NA	chr5	88073438	88080524	+	4.152	protein_coding	NA	0.189338	NA	NA	0.293492	NA	NA	NA	NA	NA	NA	0.0759968	0.0529441	0.0606918	NA	NA	NA	NA
Mouse	ENSMUSG00000001627.13	Ifrd1	NA	chr12	40251566	40298503	-	5.858	protein_coding	82.0854	98.3503	129.704	128.984	128.829	111.876	145.077	122.785	274.738	267.297	308.159	250.129	231.108	322.184	512.47	416.086	558.484	507.4
Mouse	ENSMUSG00000001630.14	Stk38l	NA	chr6	146626493	146680310	+	4.88	protein_coding	214.616	218.931	309.524	293.936	267.56	242.247	262.636	219.717	29.7646	36.2846	31.9742	23.7262	28.2331	32.0045	43.0376	37.8744	47.201	37.2772
Mouse	ENSMUSG00000001632.17	Brpf1	NA	chr6	113284098	113301821	+	6.779	protein_coding	130.503	147.611	196.026	161.761	190.087	148.799	208.06	167.506	38.4116	35.6505	40.0767	28.2104	35.7236	46.8456	27.186	28.173	38.289	31.3037
Mouse	ENSMUSG00000001642.19	Akr1b3	NA	chr6	34279369	34294413	-	8.384	protein_coding	88.564	94.9685	108.167	105.032	124.886	124.343	127.147	122.006	16.1146	14.6869	14.4925	9.45229	13.7003	18.8589	11.4312	9.63611	15.604	14.5747
Mouse	ENSMUSG00000001655.7	Hoxc13	NA	chr15	102829538	102837249	+	2.461	protein_coding	NA	NA	NA	NA	NA	NA	NA	NA	NA	NA	NA	NA	NA	NA	NA	NA	NA	NA
Mouse	ENSMUSG00000001656.4	Hoxc11	NA	chr15	102862862	102866143	+	2.021	protein_coding	NA	NA	NA	NA	NA	NA	NA	NA	NA	NA	NA	NA	NA	NA	NA	NA	NA	NA
Mouse	ENSMUSG00000001657.8	Hoxc8	NA	chr15	102899039	102902543	+	2.832	protein_coding	NA	NA	NA	NA	NA	NA	NA	NA	NA	NA	NA	NA	NA	NA	NA	NA	NA	NA
Mouse	ENSMUSG00000001661.6	Hoxc6	NA	chr15	102906689	102920313	+	2.408	protein_coding	NA	NA	NA	NA	NA	NA	NA	NA	NA	NA	NA	NA	NA	0.108264	NA	NA	NA	NA
Mouse	ENSMUSG00000001663.11	Gstt1	NA	chr10	75619647	75634418	-	1.528	protein_coding	155.916	157.605	264.559	188.255	260.531	233.1	289.34	216.341	14.0313	13.8013	13.1859	11.687	12.007	10.2514	8.29172	11.7657	11.2197	10.5351
Mouse	ENSMUSG00000001665.12	Gstt3	NA	chr10	75609949	75617248	-	3.842	protein_coding	7.30262	5.99139	18.7668	12.3176	12.8143	12.3132	16.5411	11.2175	0.893293	0.54363	0.513631	0.42978	0.184491	0.923444	0.288398	0.519668	0.483732	1.15692
Mouse	ENSMUSG00000001666.9	Ddt	NA	chr10	75607064	75609248	-	0.773	protein_coding	161.327	177.238	216.658	234.874	244.703	224.422	214.162	122.393	27.4825	36.3517	27.574	23.546	18.3419	28.0397	27.9028	29.1031	35.0278	28.8453
Mouse	ENSMUSG00000001670.14	Tat	NA	chr8	110717069	110726435	+	2.405	protein_coding	0.309351	NA	NA	NA	NA	0.350999	NA	NA	NA	NA	0.107756	NA	NA	NA	NA	0.0740602	NA	NA
Mouse	ENSMUSG00000001672.15	Marveld3	NA	chr8	110674546	110688835	-	3.284	protein_coding	17.9587	14.8836	20.4398	21.5277	14.073	16.1403	19.1838	11.0321	1.77827	3.00468	2.22991	1.29118	1.45948	1.67837	0.867689	1.3502	1.98215	1.22292
Mouse	ENSMUSG00000001674.12	Ddx18	NA	chr1	121481564	121495718	-	2.483	protein_coding	154.39	128.16	178.958	169.4	185.911	154.403	191.175	167.14	67.9754	71.5268	56.4593	44.7388	50.264	62.5249	34.3711	30.8491	44.6252	39.4766
Mouse	ENSMUSG00000001687.16	Ubl3	NA	chr5	148441445	148489599	-	8.098	protein_coding	482.813	444.262	564.62	507.55	526.711	469.091	531.907	484.524	62.4485	62.9412	63.98	46.9156	51.2989	68.7936	57.3108	58.6029	68.4399	55.6971
Mouse	ENSMUSG00000001700.11	Gramd3	NA	chr18	56533409	56636864	+	5.679	protein_coding	16.8996	15.3615	26.6303	26.6528	41.7853	38.9928	65.5509	39.6449	5.80759	4.33065	5.41037	5.2642	4.98331	9.04769	4.29251	4.42425	8.40663	6.8291
Mouse	ENSMUSG00000001707.9	Eef1e1	NA	chr13	38828183	38843034	-	3.257	protein_coding	121.513	92.1838	147.024	127.424	115.717	115.692	139.887	129.964	49.9557	40.4664	40.4116	29.0243	34.0324	43.1111	29.242	26.7185	30.4878	22.7202
Mouse	ENSMUSG00000001729.15	Akt1	NA	chr12	112620255	112641318	-	4.098	protein_coding	1435.22	1249.65	1482.05	1421.81	1383.51	1291.71	1595.63	1315.25	201.187	195.764	207.127	149.839	167.16	197.301	133.243	126.668	144.953	110.894
Mouse	ENSMUSG00000001739.15	Cldn15	NA	chr5	136995470	137004712	+	2.124	protein_coding	4.21634	5.02128	9.78947	7.78234	15.4366	13.092	6.63457	13.0157	5.84181	5.50535	6.06464	2.85202	3.14528	5.40434	1.50941	2.4719	2.13933	1.03842
Mouse	ENSMUSG00000001741.13	Il16	NA	chr7	83292033	83394934	-	7.865	protein_coding	641.149	633.037	666.132	663.941	917.022	812.268	791.036	759.781	26.664	29.7939	29.9435	17.105	19.2151	25.3405	19.4456	21.5017	18.1399	22.1586
Mouse	ENSMUSG00000001750.17	Tcirg1	NA	chr19	3946050	3957133	-	4.603	protein_coding	132.625	119.88	175.649	145.113	259.353	268.035	431.358	295.368	29.4044	29.4577	31.7434	27.1058	33.8555	39.5606	13.5866	12.7676	20.7914	24.0307
Mouse	ENSMUSG00000001751.10	Naglu	NA	chr11	100960838	100968498	+	2.658	protein_coding	84.0672	106.526	143.998	142.215	139.407	166.828	200.966	151.146	15.2348	15.3983	14.0725	8.40643	12.836	17.7282	9.97518	12.0087	16.1591	15.3464
Mouse	ENSMUSG00000001755.13	Coasy	NA	chr11	100973391	100977445	+	2.867	protein_coding	329.678	293.748	370.61	335.649	334.316	309.397	328.136	313.027	30.6236	35.931	33.5002	26.0784	27.631	35.7893	34.2785	27.5048	33.4338	25.1281
Mouse	ENSMUSG00000001761.8	Smo	NA	chr6	29735502	29761364	+	5.621	protein_coding	217.311	241.754	290.345	299.988	331.986	290.655	331.45	289.217	32.6608	29.6622	30.5673	18.4294	19.5957	31.2384	19.5457	21.7505	26.0264	21.0477
Mouse	ENSMUSG00000001763.15	Tspan33	NA	chr6	29694221	29718558	+	5.195	protein_coding	5.10691	7.15327	14.5751	8.15655	12.3805	7.6262	26.3728	13.8352	1.39492	1.13879	1.13257	0.90433	1.10992	1.33776	1.84239	1.64467	2.36123	1.24722
Mouse	ENSMUSG00000001767.6	Crnkl1	NA	chr2	145759399	145776934	-	3.844	protein_coding	150.828	149.455	181.474	159.711	192.751	134.385	197.103	155.703	30.6191	31.7255	31.9787	22.8727	25.4979	39.6071	27.0454	28.225	30.2373	27.2241
Mouse	ENSMUSG00000001768.17	Rin2	NA	chr2	145517135	145729536	+	11.271	protein_coding	93.538	102.977	112.977	109.983	118.268	115.526	128.07	114.667	9.45316	10.2823	9.6997	5.30873	6.29851	8.86709	3.85191	4.37521	5.99297	4.98251
Mouse	ENSMUSG00000001773.15	Folh1	NA	chr7	86368185	86425151	-	3.21	protein_coding	462.404	418.795	460.208	488.329	472.602	414.667	466.341	483.016	18.2449	20.5197	15.5131	15.1196	15.0962	17.5154	15.0058	18.4791	15.3821	12.7915
Mouse	ENSMUSG00000001774.9	Chordc1	NA	chr9	18203421	18228738	+	7.498	protein_coding	217.087	199.194	279.073	277.01	315.894	290.903	359.824	280.472	39.6353	40.9431	36.8762	26.4867	32.189	40.6742	27.1517	26.0586	31.3539	25.1048
Mouse	ENSMUSG00000001783.4	Rtcb	NA	chr10	85774501	85793687	-	2.615	protein_coding	885.133	746.819	996.547	860.565	946.202	843.377	1105.27	880.962	191.936	180.657	208.63	155.272	163.019	213.354	164.629	148.348	176.817	151.402
Mouse	ENSMUSG00000001785.14	Pwp1	NA	chr10	85665358	85724960	+	2.942	protein_coding	132.432	129.48	152.524	186.175	171.764	133.368	159.123	172.846	50.7189	49.5106	51.7268	38.8686	41.2834	61.1869	34.58	32.9754	34.9475	33.6129
Mouse	ENSMUSG00000001786.15	Fbxo7	NA	chr10	85857836	85887737	+	6.18	protein_coding	223.86	189.751	268.247	237.028	305.971	248.085	266.171	277.007	45.9581	43.6447	46.2803	38.5626	42.959	47.5097	20.1756	18.5222	24.6403	20.0926
Mouse	ENSMUSG00000001794.14	Capns1	NA	chr7	29886361	29898236	-	2.477	protein_coding	4320.54	3487.3	4295.57	3755.71	3838.89	3541.84	4112.65	3609.17	436.84	495.339	517.465	395.23	408.215	489.731	502.635	435.132	476.304	389.944
Mouse	ENSMUSG00000001802.17	Lrp3	NA	chr7	34899452	34914923	-	4.7	protein_coding	834.285	750.356	894.14	845.868	768.956	716.63	769.18	732.802	50.0056	54.9199	52.2496	43.221	39.2672	43.0345	46.129	43.4412	44.5107	31.0573
Mouse	ENSMUSG00000001804.10	Dsg4	NA	chr18	20569232	20604878	+	3.478	protein_coding	NA	NA	NA	NA	NA	NA	NA	NA	NA	NA	NA	NA	NA	NA	NA	NA	NA	NA
Mouse	ENSMUSG00000001815.16	Evx2	NA	chr2	74483335	74489901	-	4.191	protein_coding	NA	NA	NA	NA	NA	NA	NA	NA	NA	NA	NA	NA	0.0524213	NA	0.0367332	NA	NA	NA
Mouse	ENSMUSG00000001819.5	Hoxd13	NA	chr2	74498654	74501943	+	2.483	protein_coding	NA	NA	NA	NA	NA	NA	NA	NA	0.10809	NA	NA	NA	NA	NA	NA	NA	NA	NA
Mouse	ENSMUSG00000001823.6	Hoxd12	NA	chr2	74505357	74508049	+	2.534	protein_coding	NA	NA	NA	NA	0.504299	NA	NA	NA	NA	NA	NA	NA	NA	NA	NA	NA	NA	NA
Mouse	ENSMUSG00000001827.13	Folr1	NA	chr7	101507538	101519995	-	2.297	protein_coding	NA	0.822701	3.39408	NA	NA	1.29719	5.29398	0.343078	NA	NA	0.235348	NA	NA	0.496436	0.071041	NA	NA	NA
Mouse	ENSMUSG00000001829.18	Clpb	NA	chr7	101312840	101444713	+	9.96	protein_coding	148.046	144.812	181.24	190.001	174.734	146.298	156.123	148.523	25.3749	28.9607	26.0938	18.9571	22.8147	26.5743	20.3294	20.9883	22.6226	17.2456
Mouse	ENSMUSG00000001833.18	Septin7	NA	chr9	25163735	25219867	+	11.631	protein_coding	514.105	494.075	591.76	586.102	587.324	554.029	617.66	555.582	113.37	113.754	115.605	90.6575	93.2442	120.302	96.0719	90.9342	110.806	92.1911
Mouse	ENSMUSG00000001844.11	Zdhhc4	NA	chr5	143302244	143315011	-	2.864	protein_coding	199.315	196.448	283.388	246.318	221.538	214.775	267.357	227.142	27.1129	29.0206	31.9754	19.956	18.9785	28.1331	21.3072	22.5178	22.5043	19.7063
Mouse	ENSMUSG00000001847.15	Rac1	NA	chr5	143489389	143513791	-	4.496	protein_coding	1800.31	1574.05	1975.97	1774.52	1867.8	1855.64	1923.84	1740.56	304.565	303.638	319.175	232.092	251.976	316.133	272.253	255.072	277.815	259.252
Mouse	ENSMUSG00000001855.16	Nup214	NA	chr2	31864448	31943987	+	9.659	protein_coding	245.549	243.31	294.607	285.345	280.214	249.882	286.808	272.617	39.7663	40.3792	43.45	29.4834	35.5061	42.2572	27.7569	26.0247	31.345	28.8876
Mouse	ENSMUSG00000001864.14	Aif1l	NA	chr2	31840151	31863454	+	4.032	protein_coding	711.432	715.235	803.974	699.383	794.254	696.136	668.966	629.622	121.294	112.934	129.124	94.1544	101.343	119.398	97.3354	86.468	110.932	111.865
Mouse	ENSMUSG00000001865.3	Cpa3	NA	chr3	20269784	20296345	-	1.517	protein_coding	26.5716	35.9856	42.2849	47.7468	65.8993	76.0514	55.9953	47.8419	2.32857	1.39724	1.78886	1.33489	1.03229	2.25946	0.946416	0.667807	1.6659	0.707595
Mouse	ENSMUSG00000001870.17	Ltbp1	NA	chr17	75312563	75699507	+	10.691	protein_coding	36.723	48.4331	65.4058	54.8955	99.2082	78.8178	116.493	98.6363	9.80444	7.69643	8.39956	5.86062	7.93819	10.697	3.91443	4.17809	5.5181	5.69805
Mouse	ENSMUSG00000001891.17	Ugp2	NA	chr11	21271138	21321201	-	3.069	protein_coding	699.324	683.627	822.515	699.171	716.708	643.734	1068.89	691.563	77.3807	89.6156	88.3782	65.176	66.3116	90.8015	54.3796	63.7269	69.3312	55.7454
Mouse	ENSMUSG00000001901.16	Kcnh6	NA	chr11	105898950	105925375	+	3.549	protein_coding	283.216	238.189	318.376	290.94	234.637	196.499	239.508	181.637	31.3952	30.9648	28.5048	22.474	24.1794	17.2108	23.2295	26.1903	21.7783	14.4362
Mouse	ENSMUSG00000001909.17	Trmt1	NA	chr8	85412936	85426437	+	6.306	protein_coding	133.472	146.819	176.263	176.696	152.956	168.185	192.404	165.557	41.1232	35.3501	37.7002	25.8114	30.5037	38.1482	21.4194	24.2299	30.5303	21.0529
Mouse	ENSMUSG00000001910.6	Nacc1	NA	chr8	85397108	85414531	-	4.673	protein_coding	875.214	845.01	1129.97	914.856	906.642	858.226	1022.53	860.195	129.533	135.324	136.956	96.9971	109.558	131.002	103.144	87.5881	112.351	91.8236
Mouse	ENSMUSG00000001911.17	Nfix	NA	chr8	85426505	85526973	-	7.351	protein_coding	325.816	336.183	449.27	356.358	379.361	401.828	631.463	347.781	32.112	29.9439	31.5026	17.7001	25.65	39.9912	29.2773	24.6547	39.9659	38.8755
Mouse	ENSMUSG00000001918.18	Slc1a5	NA	chr7	16515265	16532199	+	4.173	protein_coding	182.277	171.425	225.282	206.415	275.334	267.395	321.663	273.505	71.4748	59.7832	67.0218	42.8675	56.6014	74.0493	72.2132	69.8175	88.5329	80.0178
Mouse	ENSMUSG00000001924.16	Uba1	NA	chrX	20524565	20549418	+	4.819	protein_coding	3696.32	3227.78	3991.12	3480.6	3360.6	3113.08	3948.17	3086.67	422.112	454.913	479.277	369.876	395.511	466.941	427.289	396.866	425.902	325.637
Mouse	ENSMUSG00000001930.18	Vwf	NA	chr6	125523737	125663642	+	16.064	protein_coding	61.2051	88.3025	122.039	90.4213	96.5293	97.091	178.053	104.649	9.93513	5.80117	7.39578	3.00333	4.47421	6.1073	2.90386	3.09068	3.48848	3.69319
Mouse	ENSMUSG00000001942.9	Siae	NA	chr9	37466994	37560951	+	10.497	protein_coding	51.9674	40.9634	66.9717	70.1659	60.4136	45.683	61.5507	61.7068	3.87274	5.52898	4.33868	2.52906	3.15625	4.12055	2.65378	4.19163	4.32961	3.03651
Mouse	ENSMUSG00000001943.9	Vsig2	NA	chr9	37450551	37455501	+	1.979	protein_coding	44.0952	46.7089	73.8865	54.8778	78.4499	47.0744	67.6073	82.5898	15.1065	15.5694	15.5805	9.46628	12.1677	12.7213	8.28442	10.9777	9.51983	8.39237
Mouse	ENSMUSG00000001946.15	Esam	NA	chr9	37439374	37449615	+	2.867	protein_coding	146.169	152.761	202.693	178.722	163.662	157.317	214.66	172.018	53.8319	39.0933	47.9673	29.3025	38.6081	42.6146	32.3442	31.1588	37.0856	36.6826
Mouse	ENSMUSG00000001948.11	Spa17	NA	chr9	37514586	37525018	-	1.061	protein_coding	15.5238	18.3968	15.3739	38.4587	19.9629	15.2652	22.5243	24.3384	4.82104	4.06258	6.39196	3.07909	4.84158	3.94487	2.99624	2.69396	5.00727	3.38897
Mouse	ENSMUSG00000001962.9	Fam50a	NA	chrX	73356639	73363755	+	2.288	protein_coding	113.88	157.009	158.941	211.48	165.323	146.994	178.147	153.751	52.1315	51.5502	47.9916	31.0858	42.1205	62.9115	41.8365	40.7919	56.7337	44.4567
Mouse	ENSMUSG00000001964.15	Emd	NA	chrX	73298293	73305154	+	2.517	protein_coding	219.515	248.641	284.017	272.954	294.912	260.209	305.472	274.291	71.8369	70.9092	67.7588	58.116	64.6687	77.386	48.9521	49.5224	59.1443	53.5525
Mouse	ENSMUSG00000001983.8	Taco1	NA	chr11	105956887	105964438	+	1.383	protein_coding	168.622	218.504	276.066	241.388	229.291	207.993	341.966	235.517	25.3878	33.4982	27.5374	16.9952	23.0335	26.2815	22.3516	22.5047	25.7424	19.4023
Mouse	ENSMUSG00000001985.10	Grik3	NA	chr4	125384493	125607966	+	8.973	protein_coding	166.227	167.134	224.799	213.001	208.067	146.927	219.007	204.708	12.2428	12.863	13.3306	8.62927	9.70075	14.2375	12.298	10.8194	12.0124	9.94213
Mouse	ENSMUSG00000001986.17	Gria3	NA	chrX	40489731	40767478	+	9.859	protein_coding	198.472	195.64	224.498	237.725	239.85	206.302	216.029	221.81	12.047	15.4911	12.8213	10.3885	11.2126	11.9174	9.48564	8.89774	10.3974	10.0532
Mouse	ENSMUSG00000001988.10	Npas1	NA	chr7	16189646	16211653	-	3.009	protein_coding	1.59831	0.604225	0.420922	NA	1.39295	2.1032	1.25443	1.53078	0.562407	0.838603	0.665018	0.360259	0.94953	0.472327	0.241692	0.187517	0.0813914	0.195512
Mouse	ENSMUSG00000001995.10	Sipa1l2	NA	chr8	126144802	126296547	-	9.617	protein_coding	233.062	238.805	304.197	274.515	348.966	308.656	314.232	306.864	67.9655	63.6767	64.1088	47.5731	54.1834	70.7122	92.9931	88.0637	104.347	93.9464
Mouse	ENSMUSG00000001998.16	Ap4e1	NA	chr2	126850637	126909829	+	9.81	protein_coding	62.4456	69.4904	68.1428	78.9345	98.7578	83.4492	90.672	78.1545	15.9294	17.3489	16.0887	11.942	12.1167	16.8323	10.6966	10.253	14.4908	10.9613
Mouse	ENSMUSG00000001999.16	Blvra	NA	chr2	126912585	126939004	+	2.446	protein_coding	73.7494	91.2471	111.972	109.937	134.833	102.839	123.044	127.267	15.6773	20.4211	14.9262	12.0317	14.0198	15.2475	9.34003	11.9679	12.3175	10.8496
Mouse	ENSMUSG00000002006.13	Pdzd4	NA	chrX	72836965	72868575	-	3.97	protein_coding	342.754	293.591	383.667	369.156	339.862	268.041	317.173	285.586	43.4854	58.0581	58.8635	37.3642	43.499	43.2134	44.3343	44.1026	52.0795	30.5202
Mouse	ENSMUSG00000002007.6	Srpk3	NA	chrX	72818011	72822531	+	2.784	protein_coding	84.1239	83.5227	78.9187	104.066	117.808	99.8169	117.265	125.256	5.3113	4.97008	4.07597	2.62296	3.52245	3.80848	1.37013	2.43372	0.779604	2.07987
Mouse	ENSMUSG00000002010.18	Idh3g	NA	chrX	72822569	72830503	-	2.701	protein_coding	898.224	759.053	937.772	858.02	927.265	863.502	932.109	850.437	90.5301	91.9817	101.446	76.9492	84.6444	109.684	91.1549	80.3524	92.9266	83.3992
Mouse	ENSMUSG00000002012.14	Pnck	NA	chrX	72699600	72703723	-	1.971	protein_coding	44.3074	57.0536	94.787	79.2457	71.0811	50.9102	53.2571	61.8964	7.74255	7.50705	8.3091	5.20514	8.2104	5.49652	4.93636	7.08321	7.47184	4.8655
Mouse	ENSMUSG00000002014.13	Ssr4	NA	chrX	72830634	72834436	+	3.096	protein_coding	245.845	241.144	308.582	284.132	314.465	293.448	414.262	318.446	73.2025	73.41	73.2842	47.7889	61.7239	97.5447	53.4445	47.3817	62.5271	53.1978
Mouse	ENSMUSG00000002015.6	Bcap31	NA	chrX	72729784	72759781	-	1.219	protein_coding	2089.36	1685.34	2025.97	1945.72	1941.25	1942.31	2271.86	1813.09	207.031	205.249	196.614	153.99	172.093	226.464	203.58	179.719	212.922	166.039
Mouse	ENSMUSG00000002017.11	Fam98a	NA	chr17	75844081	75858941	-	3.564	protein_coding	388.757	366.385	476.024	474.81	512.316	421.115	466.94	431.847	72.4556	81.2329	73.5993	53.5235	54.7207	81.0124	59.1115	58.7539	71.9495	55.9644
Mouse	ENSMUSG00000002020.16	Ltbp2	NA	chr12	84829986	84923306	-	8.184	protein_coding	61.0896	78.6754	101.565	89.0478	96.0574	77.7465	83.1997	90.2794	4.13538	3.84145	3.47487	2.65321	3.05603	5.58081	2.48336	3.37567	2.99492	4.32034
Mouse	ENSMUSG00000002028.14	Kmt2a	NA	chr9	44714652	44792594	-	16.67	protein_coding	626.613	606.3	717.227	651.684	735.345	710.31	858.96	694.551	89.8226	94.1796	101.147	74.7006	81.8464	111.205	84.8968	78.064	93.1387	88.2575
Mouse	ENSMUSG00000002031.14	Ift46	NA	chr9	44679205	44704744	+	6.416	protein_coding	143.959	143.302	188.549	180.606	167.449	141.216	178.186	157.182	17.3514	20.9527	18.9465	13.05	16.0659	21.2729	13.812	15.9349	17.375	11.7441
Mouse	ENSMUSG00000002032.18	Tmem25	NA	chr9	44705066	44710604	-	3.212	protein_coding	876.031	727.813	962.751	911.349	766.849	699.194	705.261	775.303	44.779	50.6693	50.5811	40.9448	39.6301	40.0831	43.1218	41.3726	42.8389	31.9916
Mouse	ENSMUSG00000002033.15	Cd3g	NA	chr9	44880870	44891729	-	3.269	protein_coding	1.44875	0.54961	0.383908	0.98048	12.4306	17.6579	44.2422	34.3104	0.166346	0.124885	0.0779016	1.02953	1.20856	0.903251	NA	0.111623	0.235851	1.6747
Mouse	ENSMUSG00000002043.18	Trappc6a	NA	chr7	19242320	19250070	+	1.589	protein_coding	127.234	104.723	145.533	135.292	139.676	128.42	109.659	121.763	15.6966	17.2013	16.6945	9.03194	11.5184	17.2331	9.31984	13.6984	12.183	8.53248
Mouse	ENSMUSG00000002052.7	Supt6	NA	chr11	78097572	78136813	-	7.095	protein_coding	788.445	732.079	916.572	832.965	872.419	752.228	908.556	803.753	169.709	178.449	183.493	143.908	148.702	200.898	150.619	147.353	172.022	145.783
Mouse	ENSMUSG00000002055.10	Spag5	NA	chr11	78192355	78213283	+	5.624	protein_coding	3.24857	6.03756	6.50804	6.10662	7.80292	3.61056	12.3903	3.78031	1.17947	0.822322	0.822643	0.352723	1.11899	0.94771	0.750307	0.956625	1.33459	1.10275
Mouse	ENSMUSG00000002057.5	Foxn1	NA	chr11	78248403	78277384	-	3.214	protein_coding	0.219368	NA	NA	1.54107	NA	0.252048	NA	NA	0.0828396	NA	0.0793113	NA	NA	NA	NA	NA	NA	NA
Mouse	ENSMUSG00000002058.14	Unc119	NA	chr11	78234308	78239990	+	2.448	protein_coding	218.803	176.072	249.155	205.672	184.018	140.214	184.037	154.769	21.3378	27.207	19.7682	18.4007	17.8509	12.826	18.2817	18.6083	22.7249	11.8723
Mouse	ENSMUSG00000002059.19	Rab34	NA	chr11	78079256	78083019	+	2.385	protein_coding	174.813	159.326	243.106	191.072	280.976	198.561	249.44	254.254	36.0557	34.3808	40.695	26.3091	31.7487	53.8223	18.4439	20.2312	25.8618	25.8608
Mouse	ENSMUSG00000002064.11	Sdf2	NA	chr11	78136572	78146322	+	1.515	protein_coding	416.81	389.802	525.493	422.564	438.57	351.381	491.038	439.13	70.4033	73.2201	79.0951	46.6309	61.5295	79.3317	56.9576	66.1782	75.5651	48.673
Mouse	ENSMUSG00000002068.17	Ccne1	NA	chr7	37797409	37806959	-	2.662	protein_coding	55.3562	47.8124	68.7647	78.736	74.4266	50.6161	56.0437	45.9018	11.8454	13.0266	8.50051	6.64928	7.94294	8.60999	8.0005	11.3204	10.7912	8.34766
Mouse	ENSMUSG00000002076.13	Hsf2bp	NA	chr17	32163743	32255323	-	3.589	protein_coding	2.60325	1.09095	3.48473	1.36936	0.344327	1.39644	1.02406	0.98001	0.308722	0.939097	0.804725	0.519728	0.711753	0.645308	0.0931345	0.211077	0.0676698	0.161743
Mouse	ENSMUSG00000002083.14	Bbc3	NA	chr7	16042318	16052130	+	2.124	protein_coding	42.3361	54.9542	36.2465	67.8011	58.4446	41.7732	76.1744	59.0626	15.4038	15.5423	14.7946	9.1305	11.1382	17.3627	6.65317	7.12307	9.13916	8.1645
Mouse	ENSMUSG00000002100.16	Mybpc3	NA	chr2	90948489	90966861	+	4.163	protein_coding	0.161429	NA	0.293509	0.360429	0.625664	0.65776	2.66996	NA	0.129647	0.0976911	0.192698	0.298892	0.169429	0.406056	NA	0.0863433	0.119734	0.0422919
Mouse	ENSMUSG00000002102.16	Psmc3	NA	chr2	90884354	90896714	+	2.607	protein_coding	1451.78	1276.71	1547.32	1467.92	1460.72	1362.34	1558.3	1428.77	238.436	242.672	251.556	183.037	207.435	264.631	189.84	181.898	216.877	160.84
Mouse	ENSMUSG00000002103.17	Acp2	NA	chr2	91033230	91044443	+	5.186	protein_coding	456.805	479.605	555.517	501.22	554.597	463.604	572.459	494.177	48.1916	54.0004	51.2026	35.0919	45.1414	52.0055	33.4877	32.2662	38.3192	28.3418
Mouse	ENSMUSG00000002104.12	Rapsn	NA	chr2	90865965	90876074	+	1.802	protein_coding	134.532	135.054	172.777	189.905	210.825	142.392	190.369	168.722	11.6602	11.6722	12.643	6.30363	10.0788	11.4097	5.88503	7.24031	6.63572	9.1288
Mouse	ENSMUSG00000002105.16	Slc39a13	NA	chr2	90892136	90900762	-	4.869	protein_coding	245.761	270.176	316.441	285.426	306.391	294.881	342.768	269.786	32.2599	26.8971	26.4202	18.7418	24.049	30.7324	15.65	16.5226	20.6176	16.8671
Mouse	ENSMUSG00000002107.19	Celf2	NA	chr2	6544505	7514374	-	25.884	protein_coding	198.985	203.977	239.501	216.927	256.491	239.658	250.307	245.92	23.4188	23.4815	24.3798	16.3804	19.2111	24.1112	12.8493	12.8953	15.6071	14.0657
[truncated: 84,436 more rows]

## Sheet: Log2FC (Inf-Uninf)
										Log2FC (Infected/Uninfected), pseudozero=0.001
[truncated: 84,817 more rows]
