# Supplementary material for: Interferon induced circRNAs escape herpesvirus host shutoff and suppress lytic infection
Source: EMBO Rep. 2024 Jan 23;25(3):1541–69. doi: 10.1038/s44319-023-00051-z (PMC10933408; doi:10.1038/s44319-023-00051-z)
Supplement: Supplementary file 6 — Dataset EV5 [file 44319_2023_51_MOESM6_ESM.xlsx]

## Sheet: Tab 1
DATASET EV5. Transcriptomic data from MHV68 infection models
Transcriptomic data from bulk RNA-Seq data for (i) NIH 3T3 infected with MHV68 strain H2B-YFP MOI of 5 PFU/cell for 6 or 18 hours, or (ii) A20 HE-RIT reactivated with 5 ug/ml Doxycycline and 20 ng/ml 12-O-tetradecanoylphorbol-13-acetate (TPA) for 6 or 24 hours. Data was mapped to a concatenated genome assembly containing mm39 (gencode.vM29), MH636806.1, and ERCC spike-ins. Tab 1-GenePlotter) Quer…

## Sheet: GenePlotter
	Gene Symbol	Gapdh	<-- type your gene of interest here, and graph/table will autopopulate
												Gapdh	ERCC normalized counts
												3T3	R1	R2
												Uninf.	19721.4	20632.5
												6 hpi	12188.4	9718.63
												18 hpi	5339.31	4748.42
												HE-RIT	R1	R2
												Unind.	10815.2	5962.66
												6 hpi	7307.32	5826.45
												24 hpi	3549.35	3357.2
												Gapdh	Log2FC (Infected/Uninfected or Induced/Uninduced)
												3T3	R1	R2
												6 hpi	-0.694255	-1.0861
												18 hpi	-1.88504	-2.1194
												HE-RIT	R1	R2
												6 hpi	-0.0333381	-1.04179
												24 hpi	-1.60743	-0.828697

## Sheet: CircPlotter
	circbase ID	mmu_circ_0001396	<-- type your circRNA of interest here, and graph/table will autopopulate
	colinear gene	Med13l
												mmu_circ_0001396	ERCC normalized counts
												3T3	R1	R2
												Uninf.	27.0725	69.6665
												6 hpi	59.4411	51.9181
												18 hpi	63.9803	92.871
												HE-RIT	R1	R2
												Unind.	83.9535	40.4791
												6 hpi	133.568	38.9304
												24 hpi	104.984	96.8137
												mmu_circ_0001396	Log2FC (Infected/Uninfected or Induced/Uninduced)
												3T3	R1	R2
												6 hpi	1.13463	-0.424228
												18 hpi	1.2408	0.414763
												HE-RIT	R1	R2
												6 hpi	0.669913	-0.056279
												24 hpi	0.32251	1.25803

## Sheet: Summary data
sample	STAR 2-pass mapping stats					STAR Mapped Reads
	Number of input reads	Uniquely mapped reads number	Number of reads mapped to multiple loci	Number of reads mapped to too many loci	Number of chimeric reads	mm39	ERCC	MH636806.1
3T3_Uninfected_R1	32506460	27174355	1757668	37714	1923662	29556612	66630	20
3T3_Uninfected_R2	33580992	28433254	1869523	39168	1771246	30834298	68211	32
3T3_Infected_6h_R1	46799665	39588538	2859897	68689	2062310	40584955	118170	2515678
3T3_Infected_6h_R2	31299989	26177288	1949767	50051	1604441	26865530	90594	1736842
3T3_Infected_18h_R1	37631103	31050280	2495404	116896	2148573	21436431	127777	12713239
3T3_Infected_18h_R2	31127987	25543669	2071234	102663	1820740	18340462	110496	9834652
HERIT_Uninduced_R1	37299703	29521956	3247381	368546	1964312	33530625	73132	16429
HERIT_Uninduced_R2	25516375	19988251	2277712	250451	1475661	22781731	66815	12384
HERIT_Induced_6h_R1	30413533	23403586	2828321	342016	1815525	26755022	54513	145243
HERIT_Induced_6h_R2	35645083	27697834	2930022	303348	2096412	31377851	61776	117432
HERIT_Induced_24h_R1	36931666	28323609	3353871	541846	2152034	30425251	69352	2088083
HERIT_Induced_24h_R2	33247146	25115681	3170183	484477	2096562	27467106	73312	1601984

## Sheet: Raw counts
										Raw Gene or BSJ counts
Species	Gene_ID	Gene_name	circRNA annotation	Chromosome	Start	Stop	Strand	Size_(kb)	Gene_type	3T3_Uninfected_R1	3T3_Uninfected_R2	3T3_Infected_6h_R1	3T3_Infected_6h_R2	3T3_Infected_18h_R1	3T3_Infected_18h_R2	HERIT_Uninduced_R1	HERIT_Uninduced_R2	HERIT_Induced_6h_R1	HERIT_Induced_6h_R2	HERIT_Induced_24h_R1	HERIT_Induced_24h_R2
ERCC	ERCC_00002	ERCC_00002	NA	ERCC	0	1061	+	1.061	spike-in	10574	10840	18002	13548	18989	15931	11902	10457	8850	11249	11206	11398
ERCC	ERCC_00003	ERCC_00003	NA	ERCC	0	1023	+	1.023	spike-in	1616	1440	2700	2136	2903	2500	1543	1559	1193	1227	1602	1668
ERCC	ERCC_00004	ERCC_00004	NA	ERCC	0	523	+	0.523	spike-in	2503	2661	4783	3564	5079	4334	2957	2658	2168	2347	2566	2961
ERCC	ERCC_00009	ERCC_00009	NA	ERCC	0	984	+	0.984	spike-in	396	411	672	477	803	587	467	393	347	467	434	439
ERCC	ERCC_00012	ERCC_00012	NA	ERCC	0	994	+	0.994	spike-in	NA	NA	1	NA	NA	1	NA	NA	1	NA	NA	NA
ERCC	ERCC_00013	ERCC_00013	NA	ERCC	0	808	+	0.808	spike-in	NA	NA	NA	NA	NA	NA	NA	1	NA	1	1	1
ERCC	ERCC_00014	ERCC_00014	NA	ERCC	0	1957	+	1.957	spike-in	3	6	4	11	8	10	6	4	3	9	1	7
ERCC	ERCC_00016	ERCC_00016	NA	ERCC	0	844	+	0.844	spike-in	NA	NA	NA	NA	1	NA	NA	NA	NA	1	NA	NA
ERCC	ERCC_00017	ERCC_00017	NA	ERCC	0	1136	+	1.136	spike-in	NA	NA	NA	NA	NA	NA	NA	NA	NA	NA	NA	NA
ERCC	ERCC_00019	ERCC_00019	NA	ERCC	0	644	+	0.644	spike-in	14	13	23	17	17	22	7	18	5	10	19	12
ERCC	ERCC_00022	ERCC_00022	NA	ERCC	0	751	+	0.751	spike-in	148	167	287	213	310	269	148	166	123	141	168	182
ERCC	ERCC_00024	ERCC_00024	NA	ERCC	0	536	+	0.536	spike-in	NA	NA	NA	NA	NA	NA	NA	NA	NA	NA	NA	NA
ERCC	ERCC_00025	ERCC_00025	NA	ERCC	0	1994	+	1.994	spike-in	91	92	163	109	193	171	129	99	88	77	111	111
ERCC	ERCC_00028	ERCC_00028	NA	ERCC	0	1130	+	1.13	spike-in	2	1	2	2	8	2	2	3	4	3	3	6
ERCC	ERCC_00031	ERCC_00031	NA	ERCC	0	1138	+	1.138	spike-in	3	1	3	2	1	5	5	3	NA	NA	2	NA
ERCC	ERCC_00033	ERCC_00033	NA	ERCC	0	2022	+	2.022	spike-in	1	4	4	2	4	5	4	4	2	NA	5	1
ERCC	ERCC_00034	ERCC_00034	NA	ERCC	0	1019	+	1.019	spike-in	10	11	37	15	29	19	14	21	13	4	10	8
ERCC	ERCC_00035	ERCC_00035	NA	ERCC	0	1130	+	1.13	spike-in	109	97	164	108	179	135	94	97	87	80	94	83
ERCC	ERCC_00039	ERCC_00039	NA	ERCC	0	740	+	0.74	spike-in	8	1	4	NA	5	2	3	2	3	NA	2	3
ERCC	ERCC_00040	ERCC_00040	NA	ERCC	0	744	+	0.744	spike-in	NA	NA	NA	1	NA	NA	1	NA	NA	1	NA	1
ERCC	ERCC_00041	ERCC_00041	NA	ERCC	0	1122	+	1.122	spike-in	NA	1	NA	NA	NA	NA	NA	NA	NA	NA	2	1
ERCC	ERCC_00042	ERCC_00042	NA	ERCC	0	1023	+	1.023	spike-in	624	563	1010	881	1102	1014	635	570	503	530	655	674
ERCC	ERCC_00043	ERCC_00043	NA	ERCC	0	1023	+	1.023	spike-in	533	574	1063	778	1093	845	641	531	440	397	566	575
ERCC	ERCC_00044	ERCC_00044	NA	ERCC	0	1156	+	1.156	spike-in	130	133	185	154	232	195	123	124	99	98	132	112
ERCC	ERCC_00046	ERCC_00046	NA	ERCC	0	522	+	0.522	spike-in	1484	1528	2655	1922	2981	2387	1767	1557	1342	1564	1756	1619
ERCC	ERCC_00048	ERCC_00048	NA	ERCC	0	992	+	0.992	spike-in	NA	NA	NA	NA	NA	NA	NA	NA	NA	NA	NA	NA
ERCC	ERCC_00051	ERCC_00051	NA	ERCC	0	274	+	0.274	spike-in	6	1	9	5	13	5	5	2	3	5	4	11
ERCC	ERCC_00053	ERCC_00053	NA	ERCC	0	1023	+	1.023	spike-in	38	32	70	42	51	56	30	27	17	31	27	39
ERCC	ERCC_00054	ERCC_00054	NA	ERCC	0	274	+	0.274	spike-in	NA	2	NA	2	4	1	2	1	NA	NA	NA	2
ERCC	ERCC_00057	ERCC_00057	NA	ERCC	0	1021	+	1.021	spike-in	1	NA	NA	NA	NA	NA	NA	NA	NA	NA	NA	NA
ERCC	ERCC_00058	ERCC_00058	NA	ERCC	0	1136	+	1.136	spike-in	NA	1	2	7	9	3	6	NA	1	1	4	1
ERCC	ERCC_00059	ERCC_00059	NA	ERCC	0	525	+	0.525	spike-in	4	2	9	4	16	4	4	2	3	3	4	4
ERCC	ERCC_00060	ERCC_00060	NA	ERCC	0	523	+	0.523	spike-in	249	282	481	399	553	434	265	270	229	192	235	227
ERCC	ERCC_00061	ERCC_00061	NA	ERCC	0	1136	+	1.136	spike-in	NA	NA	NA	NA	NA	NA	NA	NA	NA	NA	NA	NA
ERCC	ERCC_00062	ERCC_00062	NA	ERCC	0	1023	+	1.023	spike-in	61	57	88	58	78	73	43	48	32	55	40	42
ERCC	ERCC_00067	ERCC_00067	NA	ERCC	0	644	+	0.644	spike-in	1	1	NA	5	3	1	1	NA	1	3	1	3
ERCC	ERCC_00069	ERCC_00069	NA	ERCC	0	1137	+	1.137	spike-in	5	NA	6	1	3	1	2	6	NA	3	1	2
ERCC	ERCC_00071	ERCC_00071	NA	ERCC	0	642	+	0.642	spike-in	34	36	75	52	66	59	46	30	23	31	48	49
ERCC	ERCC_00073	ERCC_00073	NA	ERCC	0	603	+	0.603	spike-in	NA	1	NA	NA	NA	NA	NA	1	NA	1	1	2
ERCC	ERCC_00074	ERCC_00074	NA	ERCC	0	522	+	0.522	spike-in	8298	8704	15240	11999	17001	15296	9429	8935	6643	8738	8942	9886
ERCC	ERCC_00075	ERCC_00075	NA	ERCC	0	1023	+	1.023	spike-in	NA	NA	NA	NA	NA	NA	NA	NA	NA	NA	NA	NA
ERCC	ERCC_00076	ERCC_00076	NA	ERCC	0	642	+	0.642	spike-in	118	116	167	132	193	168	127	99	85	87	112	102
ERCC	ERCC_00077	ERCC_00077	NA	ERCC	0	273	+	0.273	spike-in	NA	1	NA	1	NA	NA	NA	NA	NA	1	1	NA
ERCC	ERCC_00078	ERCC_00078	NA	ERCC	0	993	+	0.993	spike-in	39	35	56	40	61	44	28	34	30	32	28	35
ERCC	ERCC_00079	ERCC_00079	NA	ERCC	0	644	+	0.644	spike-in	30	29	45	30	55	38	26	16	17	24	32	34
ERCC	ERCC_00081	ERCC_00081	NA	ERCC	0	534	+	0.534	spike-in	NA	1	NA	1	NA	NA	NA	NA	NA	NA	NA	NA
ERCC	ERCC_00083	ERCC_00083	NA	ERCC	0	1022	+	1.022	spike-in	NA	NA	NA	NA	NA	NA	1	NA	NA	NA	NA	NA
ERCC	ERCC_00084	ERCC_00084	NA	ERCC	0	994	+	0.994	spike-in	32	15	39	38	42	41	26	15	21	22	24	26
ERCC	ERCC_00085	ERCC_00085	NA	ERCC	0	844	+	0.844	spike-in	3	2	5	2	5	3	1	2	NA	3	3	6
ERCC	ERCC_00086	ERCC_00086	NA	ERCC	0	1020	+	1.02	spike-in	NA	1	NA	NA	2	NA	NA	NA	NA	NA	NA	1
ERCC	ERCC_00092	ERCC_00092	NA	ERCC	0	1124	+	1.124	spike-in	181	213	295	223	350	260	164	154	132	186	172	171
ERCC	ERCC_00095	ERCC_00095	NA	ERCC	0	521	+	0.521	spike-in	92	82	171	120	173	185	108	96	76	78	97	99
ERCC	ERCC_00096	ERCC_00096	NA	ERCC	0	1107	+	1.107	spike-in	15940	16500	28320	20960	29661	25071	17332	15658	13041	15370	16318	17300
ERCC	ERCC_00097	ERCC_00097	NA	ERCC	0	523	+	0.523	spike-in	NA	NA	NA	NA	NA	NA	1	NA	NA	NA	NA	NA
ERCC	ERCC_00098	ERCC_00098	NA	ERCC	0	1143	+	1.143	spike-in	NA	NA	NA	NA	NA	NA	1	NA	NA	NA	NA	NA
ERCC	ERCC_00099	ERCC_00099	NA	ERCC	0	1350	+	1.35	spike-in	20	20	40	18	34	25	17	18	15	13	18	20
ERCC	ERCC_00104	ERCC_00104	NA	ERCC	0	2022	+	2.022	spike-in	NA	NA	1	1	NA	NA	NA	NA	NA	NA	NA	1
ERCC	ERCC_00108	ERCC_00108	NA	ERCC	0	1022	+	1.022	spike-in	250	266	481	359	485	427	308	262	231	232	300	321
ERCC	ERCC_00109	ERCC_00109	NA	ERCC	0	536	+	0.536	spike-in	NA	NA	1	1	2	NA	2	NA	NA	NA	NA	NA
ERCC	ERCC_00111	ERCC_00111	NA	ERCC	0	994	+	0.994	spike-in	480	514	842	683	925	837	490	484	383	373	461	540
ERCC	ERCC_00112	ERCC_00112	NA	ERCC	0	1136	+	1.136	spike-in	85	102	174	167	225	171	93	103	97	109	112	124
ERCC	ERCC_00113	ERCC_00113	NA	ERCC	0	840	+	0.84	spike-in	3119	3059	5364	3964	5558	4861	3290	2912	2465	2855	3132	3247
ERCC	ERCC_00116	ERCC_00116	NA	ERCC	0	1991	+	1.991	spike-in	304	351	558	422	563	456	360	324	274	300	329	313
ERCC	ERCC_00117	ERCC_00117	NA	ERCC	0	1136	+	1.136	spike-in	NA	NA	1	NA	NA	NA	NA	NA	NA	NA	NA	NA
ERCC	ERCC_00120	ERCC_00120	NA	ERCC	0	536	+	0.536	spike-in	NA	1	NA	NA	2	2	NA	NA	NA	2	NA	NA
ERCC	ERCC_00123	ERCC_00123	NA	ERCC	0	1022	+	1.022	spike-in	NA	NA	NA	1	2	2	NA	NA	NA	NA	NA	NA
ERCC	ERCC_00126	ERCC_00126	NA	ERCC	0	1118	+	1.118	spike-in	2	3	8	7	8	12	2	3	3	11	5	5
ERCC	ERCC_00130	ERCC_00130	NA	ERCC	0	1059	+	1.059	spike-in	14703	15059	27006	21466	29658	26359	16102	14999	12017	11207	15140	16089
ERCC	ERCC_00131	ERCC_00131	NA	ERCC	0	771	+	0.771	spike-in	76	62	122	94	125	106	82	76	64	63	80	96
ERCC	ERCC_00134	ERCC_00134	NA	ERCC	0	274	+	0.274	spike-in	NA	NA	NA	NA	1	NA	NA	1	3	NA	NA	NA
ERCC	ERCC_00136	ERCC_00136	NA	ERCC	0	1033	+	1.033	spike-in	779	837	1287	976	1413	1287	806	714	644	608	846	846
ERCC	ERCC_00137	ERCC_00137	NA	ERCC	0	537	+	0.537	spike-in	NA	NA	NA	NA	NA	NA	NA	NA	NA	2	NA	NA
ERCC	ERCC_00138	ERCC_00138	NA	ERCC	0	1024	+	1.024	spike-in	NA	1	1	NA	NA	NA	NA	NA	NA	NA	1	NA
ERCC	ERCC_00142	ERCC_00142	NA	ERCC	0	493	+	0.493	spike-in	NA	NA	NA	NA	NA	NA	NA	NA	NA	NA	NA	NA
ERCC	ERCC_00143	ERCC_00143	NA	ERCC	0	784	+	0.784	spike-in	NA	1	2	2	5	3	2	1	2	2	1	3
ERCC	ERCC_00144	ERCC_00144	NA	ERCC	0	538	+	0.538	spike-in	5	2	17	10	14	8	7	4	4	9	8	11
ERCC	ERCC_00145	ERCC_00145	NA	ERCC	0	1042	+	1.042	spike-in	485	487	929	648	965	747	506	433	384	363	444	479
ERCC	ERCC_00147	ERCC_00147	NA	ERCC	0	1023	+	1.023	spike-in	NA	1	NA	NA	3	1	1	NA	NA	NA	NA	NA
ERCC	ERCC_00148	ERCC_00148	NA	ERCC	0	494	+	0.494	spike-in	2	2	3	1	1	2	2	NA	NA	2	NA	1
ERCC	ERCC_00150	ERCC_00150	NA	ERCC	0	743	+	0.743	spike-in	1	4	6	1	2	1	1	4	NA	NA	2	NA
ERCC	ERCC_00154	ERCC_00154	NA	ERCC	0	537	+	0.537	spike-in	3	2	6	4	7	1	1	1	3	2	NA	3
ERCC	ERCC_00156	ERCC_00156	NA	ERCC	0	494	+	0.494	spike-in	NA	NA	NA	2	NA	NA	NA	NA	NA	NA	NA	NA
ERCC	ERCC_00157	ERCC_00157	NA	ERCC	0	1019	+	1.019	spike-in	7	8	18	18	15	10	11	7	5	2	6	8
ERCC	ERCC_00158	ERCC_00158	NA	ERCC	0	1027	+	1.027	spike-in	2	2	1	1	2	NA	NA	1	1	NA	1	NA
ERCC	ERCC_00160	ERCC_00160	NA	ERCC	0	743	+	0.743	spike-in	11	4	10	13	27	15	12	5	14	9	6	7
ERCC	ERCC_00162	ERCC_00162	NA	ERCC	0	523	+	0.523	spike-in	51	58	78	54	89	71	33	58	29	25	60	42
ERCC	ERCC_00163	ERCC_00163	NA	ERCC	0	543	+	0.543	spike-in	5	7	8	8	11	4	5	8	2	4	11	5
ERCC	ERCC_00164	ERCC_00164	NA	ERCC	0	1022	+	1.022	spike-in	NA	2	NA	NA	2	NA	NA	NA	1	NA	1	4
ERCC	ERCC_00165	ERCC_00165	NA	ERCC	0	872	+	0.872	spike-in	28	35	41	29	47	45	31	30	18	36	46	47
ERCC	ERCC_00168	ERCC_00168	NA	ERCC	0	1024	+	1.024	spike-in	NA	1	3	1	3	1	1	1	NA	1	1	1
ERCC	ERCC_00170	ERCC_00170	NA	ERCC	0	1023	+	1.023	spike-in	1	14	14	19	22	19	14	9	11	9	7	13
ERCC	ERCC_00171	ERCC_00171	NA	ERCC	0	505	+	0.505	spike-in	1415	1423	2520	2007	2863	2459	1511	1419	1121	983	1528	1598
MHV68	K3	K3	NA	MH636806.1	24675	25919	-	1.244	protein_coding	NA	NA	6702	4487	6082	4610	217	130	1464	1394	4167	3943
MHV68	M1	M1	NA	MH636806.1	486	3344	+	2.858	protein_coding	NA	NA	652	406	2443	1915	22	17	762	668	1170	1077
MHV68	M10a	M10a	NA	MH636806.1	98882	101206	+	2.324	protein_coding	NA	NA	NA	NA	NA	NA	NA	NA	NA	NA	1	1
MHV68	M10b	M10b	NA	MH636806.1	99066	101186	+	2.12	protein_coding	NA	NA	NA	NA	NA	NA	NA	NA	NA	NA	NA	NA
MHV68	M10c	M10c	NA	MH636806.1	99166	101349	+	2.183	protein_coding	NA	NA	11	10	208	166	NA	NA	NA	NA	39	28
MHV68	M11	M11	NA	MH636806.1	103397	103909	+	0.512	protein_coding	NA	NA	1712	1246	3832	3107	23	13	275	224	974	734
MHV68	M12	M12	NA	MH636806.1	117971	118663	+	0.692	protein_coding	NA	NA	114	67	618	539	NA	NA	1	4	47	18
MHV68	M13	M13	NA	MH636806.1	118128	118766	+	0.638	protein_coding	NA	NA	82	50	409	289	NA	NA	NA	NA	NA	NA
MHV68	M14	M14	NA	MH636806.1	118784	119104	-	0.32	protein_coding	NA	NA	456	289	365	372	NA	NA	NA	NA	NA	NA
MHV68	M15	M15	NA	MH636806.1	30673	34681	-	4.008	protein_coding	NA	NA	94	61	1333	1039	NA	2	1	2	83	55
MHV68	M16	M16	NA	MH636806.1	63599	65371	-	1.772	protein_coding	NA	NA	NA	NA	NA	NA	NA	NA	NA	NA	NA	NA
MHV68	M17	M17	NA	MH636806.1	65557	69443	+	3.886	protein_coding	NA	NA	163	123	859	621	1	2	6	14	275	212
MHV68	M18	M18	NA	MH636806.1	72537	77046	-	4.509	protein_coding	NA	NA	279	173	2252	1720	NA	4	5	3	386	301
MHV68	M2	M2	NA	MH636806.1	4006	4605	-	0.599	protein_coding	NA	NA	1936	1380	6383	5165	23	12	95	72	551	526
MHV68	M3	M3	NA	MH636806.1	3355	10309	-	6.954	protein_coding	NA	NA	340244	225392	693993	524507	524	333	23463	20272	42543	40001
MHV68	M4	M4	NA	MH636806.1	8388	9767	+	1.379	protein_coding	NA	NA	92651	65164	82833	64273	24	18	390	327	2640	2573
MHV68	M5	M5	NA	MH636806.1	26157	26654	+	0.497	protein_coding	NA	NA	148	110	517	379	NA	1	6	4	215	99
MHV68	M6	M6	NA	MH636806.1	26533	28290	+	1.757	protein_coding	NA	NA	10423	7364	34407	28028	81	102	136	200	18142	8245
MHV68	M7	M7	NA	MH636806.1	69436	70917	+	1.481	protein_coding	NA	NA	546	440	17523	15919	10	5	6	7	1089	1061
MHV68	M8	M8	NA	MH636806.1	75728	77167	+	1.439	protein_coding	NA	NA	NA	NA	NA	NA	NA	NA	NA	NA	NA	NA
MHV68	M9	M9	NA	MH636806.1	93820	94561	-	0.741	protein_coding	NA	NA	32013	22313	625193	479324	708	561	977	943	99766	81290
MHV68	ORF10	ORF10	NA	MH636806.1	21934	24680	+	2.746	protein_coding	NA	NA	16121	10909	31342	25324	43	22	808	629	3491	3153
MHV68	ORF11	ORF11	NA	MH636806.1	23276	24680	+	1.404	protein_coding	NA	NA	12105	8798	38939	32183	38	26	603	462	4866	4726
MHV68	ORF17	ORF17	NA	MH636806.1	28240	29993	-	1.753	protein_coding	NA	NA	8542	5976	151013	119717	50	32	86	61	9556	9366
MHV68	ORF18	ORF18	NA	MH636806.1	29206	30765	+	1.559	protein_coding	NA	NA	30408	21488	98577	75577	277	358	507	726	61511	29917
MHV68	ORF19	ORF19	NA	MH636806.1	30702	32252	-	1.55	protein_coding	NA	NA	4459	3129	41911	33522	29	13	70	75	2050	1957
MHV68	ORF20	ORF20	NA	MH636806.1	28240	32975	-	4.735	protein_coding	NA	NA	893	569	10421	8419	NA	3	5	NA	381	323
MHV68	ORF21	ORF21	NA	MH636806.1	32782	37006	+	4.224	protein_coding	NA	NA	86793	57099	141357	106591	346	260	4631	3345	37153	28311
MHV68	ORF22	ORF22	NA	MH636806.1	34759	37006	+	2.247	protein_coding	NA	NA	27635	18739	124294	92095	190	165	665	743	24334	18851
MHV68	ORF23	ORF23	NA	MH636806.1	36913	38207	-	1.294	protein_coding	NA	NA	2113	1527	12756	9849	17	6	19	28	1743	1483
MHV68	ORF24	ORF24	NA	MH636806.1	36913	41253	-	4.34	protein_coding	NA	NA	4366	3126	7339	5829	22	16	82	53	2589	2525
MHV68	ORF25	ORF25	NA	MH636806.1	40125	46386	+	6.261	protein_coding	NA	NA	18711	12943	188682	142732	118	83	222	243	20218	16996
MHV68	ORF26	ORF26	NA	MH636806.1	44371	48317	+	3.946	protein_coding	NA	NA	6518	4474	66323	51869	27	27	54	43	6312	5784
MHV68	ORF27	ORF27	NA	MH636806.1	45259	50888	+	5.629	protein_coding	NA	NA	4572	3333	54364	40832	19	30	31	55	5696	5213
MHV68	ORF29	ORF29	NA	MH636806.1	46360	51626	-	5.266	protein_coding	NA	NA	3671	2695	24921	19287	22	7	340	257	2860	2680
MHV68	ORF30	ORF30	NA	MH636806.1	46067	50888	+	4.821	protein_coding	NA	NA	1835	1189	1593	1202	4	2	43	28	397	386
MHV68	ORF31a	ORF31a	NA	MH636806.1	47689	48291	+	0.602	protein_coding	NA	NA	NA	NA	NA	NA	NA	NA	NA	NA	NA	NA
MHV68	ORF31b	ORF31b	NA	MH636806.1	47723	50888	+	3.165	protein_coding	NA	NA	NA	NA	NA	NA	NA	NA	NA	NA	NA	NA
MHV68	ORF32	ORF32	NA	MH636806.1	48245	50888	+	2.643	protein_coding	NA	NA	4712	3059	13036	10093	24	10	117	92	2150	2078
MHV68	ORF33	ORF33	NA	MH636806.1	49401	50888	+	1.487	protein_coding	NA	NA	5340	3695	49662	37944	38	16	81	71	4657	4514
MHV68	ORF34	ORF34	NA	MH636806.1	51092	55792	+	4.7	protein_coding	NA	NA	2770	2055	5531	4093	15	4	214	186	1673	1630
MHV68	ORF35	ORF35	NA	MH636806.1	52280	55792	+	3.512	protein_coding	NA	NA	476	358	1444	1068	1	1	39	25	312	283
MHV68	ORF36	ORF36	NA	MH636806.1	52741	55792	+	3.051	protein_coding	NA	NA	13132	9141	13042	10134	27	21	857	632	3165	2845
MHV68	ORF37	ORF37	NA	MH636806.1	53867	55792	+	1.925	protein_coding	NA	NA	28028	19816	24938	19643	46	33	1556	1349	5521	5283
MHV68	ORF38	ORF38	NA	MH636806.1	55314	58854	+	3.54	protein_coding	NA	NA	1864	1244	4976	3731	8	NA	119	96	607	648
MHV68	ORF39	ORF39	NA	MH636806.1	55750	59210	-	3.46	protein_coding	NA	NA	4218	2872	75130	56802	37	16	24	24	5521	5194
MHV68	ORF4	ORF4	NA	MH636806.1	9564	14893	+	5.329	protein_coding	NA	NA	7872	5500	73382	58636	15	9	25	34	2092	2161
MHV68	ORF40	ORF40	NA	MH636806.1	57025	58857	+	1.832	protein_coding	NA	NA	1822	1259	5602	3990	8	5	87	93	713	681
MHV68	ORF40B	ORF40B	NA	MH636806.1	57533	58857	+	1.324	protein_coding	NA	NA	NA	NA	NA	NA	NA	NA	NA	NA	NA	NA
MHV68	ORF42	ORF42	NA	MH636806.1	55750	59657	-	3.907	protein_coding	NA	NA	7599	5470	17210	13574	45	28	892	686	2675	2613
MHV68	ORF43	ORF43	NA	MH636806.1	58821	61336	-	2.515	protein_coding	NA	NA	1984	1424	19174	14176	17	5	75	53	1888	1690
MHV68	ORF44	ORF44	NA	MH636806.1	61282	63612	+	2.33	protein_coding	NA	NA	3005	2143	2862	2119	4	10	304	245	922	843
MHV68	ORF44B	ORF44B	NA	MH636806.1	61886	63639	+	1.753	protein_coding	NA	NA	NA	NA	NA	NA	NA	NA	NA	NA	NA	NA
MHV68	ORF45	ORF45	NA	MH636806.1	58821	64365	-	5.544	protein_coding	NA	NA	9934	6945	103139	81733	46	44	104	110	7652	7837
MHV68	ORF46	ORF46	NA	MH636806.1	64251	65000	-	0.749	protein_coding	NA	NA	3587	2428	13049	9891	14	9	48	44	1722	1514
MHV68	ORF47	ORF47	NA	MH636806.1	63599	65467	-	1.868	protein_coding	NA	NA	NA	NA	NA	NA	NA	NA	NA	NA	NA	NA
MHV68	ORF47B	ORF47B	NA	MH636806.1	65003	65524	-	0.521	protein_coding	NA	NA	123	93	110	87	1	NA	NA	9	17	7
MHV68	ORF48	ORF48	NA	MH636806.1	63599	69362	-	5.763	protein_coding	NA	NA	47064	31589	32612	24950	54	39	798	679	3638	3154
MHV68	ORF49	ORF49	NA	MH636806.1	63599	69362	-	5.763	protein_coding	NA	NA	2481	1856	15084	11430	135	95	672	603	2102	1842
MHV68	ORF50	ORF50	NA	MH636806.1	65557	70917	+	5.36	protein_coding	NA	NA	10724	7582	10861	8927	119	62	32015	25364	13645	12607
MHV68	ORF52	ORF52	NA	MH636806.1	63599	71378	-	7.779	protein_coding	NA	NA	13892	10276	155133	123100	74	67	519	444	11323	10784
MHV68	ORF53	ORF53	NA	MH636806.1	71423	71680	-	0.257	protein_coding	NA	NA	1555	1068	26694	20052	11	3	23	12	1910	1808
MHV68	ORF54	ORF54	NA	MH636806.1	71709	77167	+	5.458	protein_coding	NA	NA	46069	34148	28918	22742	75	56	3054	2132	1677	1654
MHV68	ORF55	ORF55	NA	MH636806.1	70914	75307	-	4.393	protein_coding	NA	NA	1630	1087	22225	17221	13	4	4	12	1903	1754
MHV68	ORF56	ORF56	NA	MH636806.1	72840	77167	+	4.327	protein_coding	NA	NA	12155	8341	17452	13492	36	20	591	454	2937	2673
MHV68	ORF57	ORF57	NA	MH636806.1	75728	77167	+	1.439	protein_coding	NA	NA	1620	1221	909	705	6	6	27	15	343	289
MHV68	ORF57B	ORF57B	NA	MH636806.1	76641	77141	+	0.5	protein_coding	NA	NA	NA	NA	NA	NA	NA	NA	NA	NA	NA	NA
MHV68	ORF58	ORF58	NA	MH636806.1	77165	78773	-	1.608	protein_coding	NA	NA	48423	33706	106632	79726	142	106	384	421	16901	16314
MHV68	ORF59	ORF59	NA	MH636806.1	77165	79581	-	2.416	protein_coding	NA	NA	233088	162339	243561	191733	372	266	3053	2315	39926	38427
MHV68	ORF6	ORF6	NA	MH636806.1	11166	14893	+	3.727	protein_coding	NA	NA	272120	181275	305260	241051	258	206	11470	9060	17182	16385
MHV68	ORF60	ORF60	NA	MH636806.1	77165	83139	-	5.974	protein_coding	NA	NA	45957	30210	36467	27925	108	79	565	471	16601	15977
MHV68	ORF61	ORF61	NA	MH636806.1	77900	83139	-	5.239	protein_coding	NA	NA	148164	96188	143273	107976	409	268	19448	12616	11297	9784
MHV68	ORF62	ORF62	NA	MH636806.1	80461	83944	-	3.483	protein_coding	NA	NA	NA	NA	NA	NA	NA	NA	NA	NA	NA	NA
MHV68	ORF62B	ORF62B	NA	MH636806.1	82847	83989	-	1.142	protein_coding	NA	NA	68	43	403	305	NA	2	3	3	163	145
MHV68	ORF63	ORF63	NA	MH636806.1	83730	86546	+	2.816	protein_coding	NA	NA	176	103	575	458	NA	NA	8	2	78	67
MHV68	ORF63B	ORF63B	NA	MH636806.1	83741	86546	+	2.805	protein_coding	NA	NA	NA	NA	NA	NA	NA	NA	NA	NA	NA	NA
MHV68	ORF64	ORF64	NA	MH636806.1	86546	93919	+	7.373	protein_coding	NA	NA	12242	8780	148514	121530	148	104	120	127	18029	16998
MHV68	ORF66	ORF66	NA	MH636806.1	93820	97768	-	3.948	protein_coding	NA	NA	84816	60343	1739241	1315146	1800	1327	2756	2339	269324	205091
MHV68	ORF67	ORF67	NA	MH636806.1	93820	97768	-	3.948	protein_coding	NA	NA	45120	32246	988066	752710	1022	751	1425	1295	141199	108096
MHV68	ORF68	ORF68	NA	MH636806.1	96652	98034	+	1.382	protein_coding	NA	NA	4269	2954	16474	13592	30	18	101	106	2989	2925
MHV68	ORF69	ORF69	NA	MH636806.1	97903	98934	+	1.031	protein_coding	NA	NA	3443	2343	23651	19014	35	31	45	49	2312	2331
MHV68	ORF7	ORF7	NA	MH636806.1	14440	19103	+	4.663	protein_coding	NA	NA	19017	12222	32124	24322	20	23	786	698	1795	1629
MHV68	ORF72	ORF72	NA	MH636806.1	102390	103909	-	1.519	protein_coding	NA	NA	4674	3070	7835	6532	48	32	1625	1252	1815	1683
MHV68	ORF73	ORF73	NA	MH636806.1	102390	106368	-	3.978	protein_coding	19	26	67	36	244	192	361	242	1572	1242	559	521
MHV68	ORF74	ORF74	NA	MH636806.1	105036	106049	+	1.013	protein_coding	NA	NA	1388	973	3101	2472	10	8	210	196	649	500
MHV68	ORF75A	ORF75A	NA	MH636806.1	114008	117883	-	3.875	protein_coding	NA	NA	11580	8295	126639	101177	446	332	290	243	60981	53756
MHV68	ORF75B	ORF75B	NA	MH636806.1	110053	113880	-	3.827	protein_coding	NA	NA	25591	18116	445555	361146	526	373	297	342	65295	60184
MHV68	ORF75C	ORF75C	NA	MH636806.1	105788	110455	-	4.667	protein_coding	NA	NA	33299	23563	657230	517559	634	397	395	318	74315	68069
MHV68	ORF8	ORF8	NA	MH636806.1	16447	19103	+	2.656	protein_coding	NA	NA	11237	8001	142861	111725	46	18	64	60	6631	6218
MHV68	ORF9	ORF9	NA	MH636806.1	19112	24680	+	5.568	protein_coding	NA	NA	33898	22260	59719	45907	65	44	2021	1587	5526	5083
MHV68	vtRNA1	vtRNA1	NA	MH636806.1	105	175	+	0.07	ncRNA	NA	NA	50	24	305	261	2	NA	2	5	50	44
MHV68	vtRNA2	vtRNA2	NA	MH636806.1	466	540	+	0.074	ncRNA	NA	NA	163	98	11046	9315	12	15	10	7	460	574
MHV68	vtRNA3	vtRNA3	NA	MH636806.1	872	946	+	0.074	ncRNA	NA	NA	98	92	1417	1172	1	2	NA	2	117	108
MHV68	vtRNA4	vtRNA4	NA	MH636806.1	1160	1233	+	0.073	ncRNA	NA	NA	95	59	2051	1803	18	7	2	7	137	99
MHV68	vtRNA5	vtRNA5	NA	MH636806.1	1566	1638	+	0.072	ncRNA	NA	NA	143	84	1078	913	5	3	13	7	92	101
MHV68	vtRNA6	vtRNA6	NA	MH636806.1	3654	3727	+	0.073	ncRNA	NA	NA	75	41	1588	1278	5	1	3	3	110	96
MHV68	vtRNA7	vtRNA7	NA	MH636806.1	4925	5009	+	0.084	ncRNA	NA	NA	53	38	1985	1582	7	NA	NA	NA	114	113
MHV68	vtRNA8	vtRNA8	NA	MH636806.1	5363	5437	+	0.074	ncRNA	NA	NA	10	3	442	364	NA	NA	NA	NA	23	18
Mouse	ENSMUSG00000000001.5	Gnai3	NA	chr3	108014596	108053462	-	3.262	protein_coding	2892	3092	4204	2829	1662	1426	1655	1190	1953	1540	1610	1390
Mouse	ENSMUSG00000000003.16	Pbsn	NA	chrX	76881507	76897229	-	0.902	protein_coding	NA	NA	1	NA	NA	NA	NA	NA	NA	NA	NA	NA
Mouse	ENSMUSG00000000028.16	Cdc45	NA	chr16	18599197	18630737	-	3.506	protein_coding	801	800	690	466	448	329	1202	866	779	562	1000	813
Mouse	ENSMUSG00000000031.17	H19	NA	chr7	142129266	142131880	-	2.46	lncRNA	3	2	12	8	2	7	NA	NA	NA	NA	NA	NA
Mouse	ENSMUSG00000000037.18	Scml2	NA	chrX	159865521	160041209	+	6.397	protein_coding	28	23	11	18	7	6	1	NA	NA	NA	3	NA
Mouse	ENSMUSG00000000049.12	Apoh	NA	chr11	108234180	108305222	+	1.594	protein_coding	2	2	5	2	1	NA	NA	NA	NA	NA	NA	NA
Mouse	ENSMUSG00000000056.8	Narf	NA	chr11	121128079	121146682	+	4.806	protein_coding	322	382	342	181	170	165	377	256	237	182	591	516
Mouse	ENSMUSG00000000058.7	Cav2	NA	chr6	17281184	17289114	+	3.335	protein_coding	1887	2014	1685	1145	832	719	NA	NA	NA	1	NA	2
Mouse	ENSMUSG00000000078.8	Klf6	NA	chr13	5911481	5920393	+	4.391	protein_coding	4160	4362	5607	3691	2726	2333	205	144	235	200	311	284
Mouse	ENSMUSG00000000085.17	Scmh1	NA	chr4	120262478	120387383	+	7.731	protein_coding	734	769	759	552	445	348	1053	682	535	560	785	772
Mouse	ENSMUSG00000000088.8	Cox5a	NA	chr9	57428557	57439709	+	2.101	protein_coding	1681	1784	2290	1493	890	759	1500	1006	1159	967	683	614
Mouse	ENSMUSG00000000093.7	Tbx2	NA	chr11	85723377	85732774	+	3.626	protein_coding	6	8	27	7	2	4	9	11	11	31	59	36
Mouse	ENSMUSG00000000094.13	Tbx4	NA	chr11	85777248	85806923	+	3.401	protein_coding	NA	NA	1	NA	NA	NA	3	NA	1	1	2	4
Mouse	ENSMUSG00000000103.13	Zfy2	NA	chrY	2106015	2170409	-	3.107	protein_coding	NA	NA	NA	NA	NA	NA	NA	NA	NA	NA	NA	NA
Mouse	ENSMUSG00000000120.7	Ngfr	NA	chr11	95459644	95478561	-	3.446	protein_coding	NA	NA	NA	NA	1	NA	NA	NA	1	NA	7	5
Mouse	ENSMUSG00000000125.6	Wnt3	NA	chr11	103664976	103708783	+	3.076	protein_coding	NA	NA	NA	NA	NA	NA	NA	NA	NA	NA	NA	1
Mouse	ENSMUSG00000000126.12	Wnt9a	NA	chr11	59197754	59224378	+	3.329	protein_coding	101	101	77	62	12	11	NA	1	NA	NA	1	NA
Mouse	ENSMUSG00000000127.16	Fer	NA	chr17	64170057	64446491	+	4.68	protein_coding	959	1066	1069	714	693	564	372	220	291	196	442	451
Mouse	ENSMUSG00000000131.16	Xpo6	NA	chr7	125700887	125799673	-	16.92	protein_coding	2251	2321	2671	1809	1406	1229	4053	2720	3898	3201	2719	2264
Mouse	ENSMUSG00000000134.18	Tfe3	NA	chrX	7628799	7641441	+	9.261	protein_coding	1591	1615	2409	1503	1174	1008	694	428	928	819	934	869
Mouse	ENSMUSG00000000142.16	Axin2	NA	chr11	108811175	108841609	+	5.506	protein_coding	23	30	39	32	18	16	NA	NA	NA	NA	1	1
Mouse	ENSMUSG00000000148.18	Brat1	NA	chr5	140690766	140705134	+	6.179	protein_coding	380	371	448	290	172	164	438	325	334	373	339	321
Mouse	ENSMUSG00000000149.11	Gna12	NA	chr5	140744163	140816186	-	3.416	protein_coding	2365	2362	2592	1625	1156	1022	1031	639	548	479	685	677
Mouse	ENSMUSG00000000154.17	Slc22a18	NA	chr7	143027473	143053071	+	1.699	protein_coding	7	11	14	8	1	2	2	2	NA	3	12	12
Mouse	ENSMUSG00000000157.17	Itgb2l	NA	chr16	96223488	96244819	-	4.324	protein_coding	NA	NA	NA	NA	1	NA	NA	NA	NA	NA	3	NA
Mouse	ENSMUSG00000000159.17	Igsf5	NA	chr16	96162868	96223321	+	2.523	protein_coding	NA	NA	NA	NA	NA	NA	NA	NA	NA	NA	NA	NA
Mouse	ENSMUSG00000000167.15	Pih1d2	NA	chr9	50528621	50536300	+	2.813	protein_coding	30	30	31	19	13	10	50	25	54	53	55	60
Mouse	ENSMUSG00000000168.11	Dlat	NA	chr9	50545933	50571080	-	4.886	protein_coding	1731	1864	2229	1358	1008	854	1040	648	878	729	599	576
Mouse	ENSMUSG00000000171.6	Sdhd	NA	chr9	50507657	50515112	-	1.231	protein_coding	1446	1473	1770	1202	841	726	1508	1081	1057	999	1040	885
Mouse	ENSMUSG00000000182.10	Fgf23	NA	chr6	127049865	127058371	+	1.814	protein_coding	NA	NA	NA	NA	NA	NA	NA	NA	NA	NA	NA	NA
Mouse	ENSMUSG00000000183.7	Fgf6	NA	chr6	126992549	127005150	+	4.657	protein_coding	NA	NA	1	1	NA	NA	NA	NA	NA	NA	NA	NA
Mouse	ENSMUSG00000000184.13	Ccnd2	NA	chr6	127102125	127129156	-	9.409	protein_coding	17361	18061	21188	13634	8590	7660	14	2	1	6	NA	NA
Mouse	ENSMUSG00000000194.14	Gpr107	NA	chr2	31042328	31108787	+	12.766	protein_coding	1886	2019	2536	1613	1066	872	762	518	1101	1013	1390	1139
Mouse	ENSMUSG00000000197.9	Nalcn	NA	chr14	123514046	123864556	-	14.715	protein_coding	3	2	3	4	3	1	NA	NA	2	1	11	14
Mouse	ENSMUSG00000000202.10	Btbd17	NA	chr11	114682043	114686771	-	3.187	protein_coding	NA	NA	NA	NA	NA	NA	2	2	10	10	4	3
Mouse	ENSMUSG00000000204.17	Slfn4	NA	chr11	83066012	83081042	+	3.964	protein_coding	NA	1	NA	NA	3	3	NA	NA	NA	NA	3	6
Mouse	ENSMUSG00000000214.12	Th	NA	chr7	142446489	142484865	-	2.364	protein_coding	NA	NA	NA	NA	NA	NA	2	NA	2	NA	NA	1
Mouse	ENSMUSG00000000215.12	Ins2	NA	chr7	142232393	142297118	-	1.312	protein_coding	NA	NA	NA	NA	NA	NA	NA	NA	NA	NA	NA	NA
Mouse	ENSMUSG00000000216.9	Scnn1g	NA	chr7	121333702	121367698	+	2.991	protein_coding	NA	NA	NA	NA	4	NA	NA	1	NA	NA	2	NA
Mouse	ENSMUSG00000000223.14	Drp2	NA	chrX	133305300	133357322	+	8.553	protein_coding	24	23	16	7	8	8	34	22	19	12	26	22
Mouse	ENSMUSG00000000244.18	Tspan32	NA	chr7	142558783	142573381	+	6.234	protein_coding	5	2	3	2	NA	2	1	NA	NA	NA	2	NA
Mouse	ENSMUSG00000000247.12	Lhx2	NA	chr2	38229293	38259745	+	4.393	protein_coding	123	109	86	67	64	50	97	78	46	31	103	83
Mouse	ENSMUSG00000000248.17	Clec2g	NA	chr6	128911344	128961670	+	2.847	protein_coding	1	NA	1	5	3	1	7	4	5	4	11	7
Mouse	ENSMUSG00000000253.14	Gmpr	NA	chr13	45660920	45707276	+	2.323	protein_coding	146	137	104	64	55	39	2	NA	2	NA	3	3
Mouse	ENSMUSG00000000263.16	Glra1	NA	chr11	55405064	55499024	-	2.414	protein_coding	7	2	2	6	1	3	NA	NA	NA	NA	NA	NA
Mouse	ENSMUSG00000000266.12	Mid2	NA	chrX	139565348	139668464	+	8.114	protein_coding	496	439	521	354	173	132	655	439	2245	1991	632	583
Mouse	ENSMUSG00000000275.17	Trim25	NA	chr11	88890202	88911119	+	5.754	protein_coding	1785	1830	2071	1403	2231	1961	1639	1082	851	733	2966	2749
Mouse	ENSMUSG00000000276.12	Dgke	NA	chr11	88926005	88957676	-	8.387	protein_coding	355	365	684	463	263	207	305	249	284	263	382	286
Mouse	ENSMUSG00000000278.11	Scpep1	NA	chr11	88814846	88846291	-	2.097	protein_coding	5854	6318	8341	5334	3130	2799	1124	733	784	701	1080	1034
Mouse	ENSMUSG00000000282.13	Mnt	NA	chr11	74721746	74736551	+	4.627	protein_coding	1419	1389	1614	1046	764	660	936	602	345	326	577	522
Mouse	ENSMUSG00000000290.14	Itgb2	NA	chr10	77366086	77401542	+	3.052	protein_coding	25	38	42	26	42	23	868	554	1331	1140	1413	1234
Mouse	ENSMUSG00000000295.14	Hddc2	NA	chr10	31189379	31204200	+	3.508	protein_coding	222	214	288	216	105	132	379	280	223	176	160	151
Mouse	ENSMUSG00000000296.9	Tpd52l1	NA	chr10	31208372	31321954	-	1.323	protein_coding	61	59	110	68	29	28	NA	NA	NA	NA	NA	NA
Mouse	ENSMUSG00000000301.17	Pemt	NA	chr11	59861440	59937315	-	2.104	protein_coding	108	85	108	68	51	32	41	31	38	21	24	19
Mouse	ENSMUSG00000000303.13	Cdh1	NA	chr8	107329983	107396878	+	4.574	protein_coding	7	7	3	1	3	4	1	3	2	NA	8	1
Mouse	ENSMUSG00000000305.13	Cdh4	NA	chr2	179084224	179541166	+	7.257	protein_coding	NA	NA	NA	1	NA	1	NA	NA	NA	1	3	1
Mouse	ENSMUSG00000000308.15	Ckmt1	NA	chr2	121188195	121194218	+	2.496	protein_coding	2	NA	NA	NA	NA	NA	5	NA	NA	1	1	1
Mouse	ENSMUSG00000000317.12	Bcl6b	NA	chr11	70114954	70120624	-	3.719	protein_coding	8	10	27	8	10	10	NA	NA	4	3	3	1
Mouse	ENSMUSG00000000318.17	Clec10a	NA	chr11	70047023	70061660	+	2.899	protein_coding	NA	1	NA	NA	NA	NA	NA	NA	NA	NA	NA	NA
Mouse	ENSMUSG00000000320.11	Alox12	NA	chr11	70132283	70146179	-	4.085	protein_coding	NA	NA	NA	NA	NA	NA	NA	NA	2	1	11	4
Mouse	ENSMUSG00000000326.14	Comt	NA	chr16	18225636	18245602	-	2.532	protein_coding	1854	1876	2326	1482	892	841	534	363	562	444	554	566
Mouse	ENSMUSG00000000339.15	Rtca	NA	chr3	116282612	116301857	-	1.88	protein_coding	585	656	892	598	397	348	671	454	455	394	443	459
Mouse	ENSMUSG00000000340.11	Dbt	NA	chr3	116306719	116343630	+	3.348	protein_coding	159	172	175	118	91	78	546	371	541	466	566	483
Mouse	ENSMUSG00000000346.10	Dazap2	NA	chr15	100513230	100518642	+	2.9	protein_coding	2948	3022	4093	2695	1901	1623	2355	1766	1563	1374	2147	1999
Mouse	ENSMUSG00000000355.14	Mcts1	NA	chrX	37689455	37702303	+	1.571	protein_coding	419	495	550	405	218	168	679	524	614	560	484	466
Mouse	ENSMUSG00000000359.4	Rem1	NA	chr2	152468871	152477118	+	2.156	protein_coding	53	58	26	11	28	19	NA	NA	NA	NA	NA	NA
Mouse	ENSMUSG00000000365.10	Rnf17	NA	chr14	56640038	56762489	+	6.241	protein_coding	NA	NA	NA	1	NA	NA	1	1	2	NA	9	8
Mouse	ENSMUSG00000000374.9	Trappc10	NA	chr10	78022559	78080475	-	8.128	protein_coding	1462	1499	1559	936	756	728	1521	962	1297	1037	1310	1161
Mouse	ENSMUSG00000000378.16	Ccm2	NA	chr11	6496887	6546744	+	3.666	protein_coding	1294	1251	1567	1042	760	599	963	661	737	656	1013	936
Mouse	ENSMUSG00000000381.11	Wap	NA	chr11	6585482	6588637	-	1.008	protein_coding	NA	NA	NA	NA	NA	1	NA	NA	NA	NA	NA	1
Mouse	ENSMUSG00000000384.16	Tbrg4	NA	chr11	6565598	6576067	-	3.696	protein_coding	2214	2062	3252	2011	1494	1349	2480	1675	1380	1228	758	682
Mouse	ENSMUSG00000000385.9	Tmprss2	NA	chr16	97365882	97412395	-	7.302	protein_coding	1	NA	NA	NA	NA	NA	NA	NA	1	NA	1	1
Mouse	ENSMUSG00000000386.17	Mx1	NA	chr16	97248235	97264107	-	3.785	polymorphic_pseudogene	18	29	18	8	135	129	7	6	4	2	280	199
Mouse	ENSMUSG00000000392.18	Fap	NA	chr2	62331287	62404419	-	5.662	protein_coding	1	2	6	5	4	5	2	3	14	18	24	21
Mouse	ENSMUSG00000000394.16	Gcg	NA	chr2	62304874	62313994	-	1.494	protein_coding	NA	NA	NA	NA	4	NA	3	NA	1	2	7	1
Mouse	ENSMUSG00000000399.11	Ndufa9	NA	chr6	126798684	126826099	-	2.101	protein_coding	815	876	1137	758	545	470	1312	766	938	738	795	672
Mouse	ENSMUSG00000000402.3	Egfl6	NA	chrX	165306003	165368716	-	2.704	protein_coding	NA	NA	NA	NA	NA	NA	1	NA	2	NA	4	2
Mouse	ENSMUSG00000000409.15	Lck	NA	chr4	129442137	129467434	-	2.929	protein_coding	10	15	18	9	14	15	57	28	83	76	33	33
Mouse	ENSMUSG00000000411.8	Tssk3	NA	chr4	129382807	129384815	-	1.28	protein_coding	NA	NA	NA	NA	NA	NA	NA	NA	NA	NA	NA	3
Mouse	ENSMUSG00000000416.17	Cttnbp2	NA	chr6	18366477	18514842	-	8.829	protein_coding	NA	NA	1	NA	3	NA	1	1	5	2	54	48
Mouse	ENSMUSG00000000420.16	Galnt1	NA	chr18	24338401	24419875	+	5.519	protein_coding	2858	2925	3353	2151	1576	1371	1972	1295	1436	1098	1021	961
Mouse	ENSMUSG00000000435.2	Myf5	NA	chr10	107318769	107321995	-	2.083	protein_coding	NA	3	3	1	11	2	NA	NA	NA	NA	NA	NA
Mouse	ENSMUSG00000000439.10	Mkrn2	NA	chr6	115578863	115599585	+	7.005	protein_coding	563	501	578	300	236	203	456	277	276	232	413	451
Mouse	ENSMUSG00000000440.13	Pparg	NA	chr6	115337912	115467360	+	2.953	protein_coding	142	133	238	151	82	86	NA	NA	NA	NA	NA	1
Mouse	ENSMUSG00000000441.18	Raf1	NA	chr6	115595028	115653596	-	6.845	protein_coding	1626	1689	2117	1311	854	746	2330	1572	1929	1578	2100	1836
Mouse	ENSMUSG00000000486.14	Septin1	NA	chr7	126813619	126832302	-	2.763	protein_coding	25	37	49	36	20	17	2065	1382	1575	1371	1626	1499
Mouse	ENSMUSG00000000489.8	Pdgfb	NA	chr15	79880075	79899178	-	4.161	protein_coding	98	105	110	61	27	27	6	2	NA	1	16	10
Mouse	ENSMUSG00000000530.17	Acvrl1	NA	chr15	101026403	101043217	+	4.265	protein_coding	197	167	198	101	38	40	NA	NA	5	NA	20	5
Mouse	ENSMUSG00000000531.6	Tamalin	NA	chr15	101122069	101130637	+	2.033	protein_coding	168	172	324	239	148	120	185	119	856	828	1035	850
Mouse	ENSMUSG00000000532.12	Acvr1b	NA	chr15	101071948	101111565	+	4.418	protein_coding	442	492	503	347	280	239	221	137	146	121	264	282
Mouse	ENSMUSG00000000538.19	Tom1l2	NA	chr11	60117540	60243731	-	8.764	protein_coding	1620	1803	1544	1019	673	546	443	319	454	449	932	701
Mouse	ENSMUSG00000000544.15	Gpa33	NA	chr1	165957807	165994079	+	2.742	protein_coding	NA	2	1	1	NA	NA	NA	NA	1	1	2	NA
Mouse	ENSMUSG00000000552.11	Zfp385a	NA	chr15	103222322	103248520	-	2.515	protein_coding	685	699	726	518	312	322	89	48	63	70	235	251
Mouse	ENSMUSG00000000555.9	Itga5	NA	chr15	103252713	103275190	-	4.933	protein_coding	7695	7346	15417	9379	4224	3581	NA	NA	NA	NA	6	4
Mouse	ENSMUSG00000000560.10	Gabra2	NA	chr5	71114940	71253192	-	7.64	protein_coding	NA	NA	1	NA	1	3	NA	NA	NA	NA	1	NA
Mouse	ENSMUSG00000000561.15	Wdr77	NA	chr3	105866685	105877353	+	4.841	protein_coding	717	841	1508	858	482	442	981	633	480	384	156	144
Mouse	ENSMUSG00000000562.6	Adora3	NA	chr3	105778174	105816242	+	3.729	protein_coding	NA	NA	NA	NA	NA	NA	1	2	8	4	3	NA
Mouse	ENSMUSG00000000563.18	Atp5pb	NA	chr3	105850014	105867415	-	4.105	protein_coding	3609	3705	4470	3121	1975	1756	3961	2962	2604	2343	1808	1739
Mouse	ENSMUSG00000000567.6	Sox9	NA	chr11	112673050	112678586	+	4.135	protein_coding	2110	2215	1876	1285	1847	1547	NA	NA	NA	2	NA	1
Mouse	ENSMUSG00000000568.16	Hnrnpd	NA	chr5	100103794	100126797	-	7.354	protein_coding	1978	2024	3050	2133	1511	1290	4890	3413	2702	2165	2086	1901
Mouse	ENSMUSG00000000579.15	Dynlt1c	NA	chr17	6869070	6877173	+	3.777	protein_coding	32	20	32	17	17	8	65	66	69	58	103	92
Mouse	ENSMUSG00000000581.9	C1d	NA	chr11	17207579	17219176	+	3.995	protein_coding	595	758	800	584	360	306	603	434	381	337	395	390
Mouse	ENSMUSG00000000594.8	Gm2a	NA	chr11	54988941	55003855	+	4.127	protein_coding	580	570	666	441	216	227	276	188	265	252	1062	1104
Mouse	ENSMUSG00000000600.16	Krit1	NA	chr5	3853184	3895564	+	21.853	protein_coding	836	953	986	733	473	431	1489	1011	1805	1807	1801	1700
Mouse	ENSMUSG00000000605.10	Clcn4	NA	chr7	7285308	7303850	-	8.575	protein_coding	856	803	826	504	416	328	527	357	557	444	558	488
Mouse	ENSMUSG00000000606.19	Vmn2r88	NA	chr14	51648277	51658178	+	4.597	protein_coding	NA	NA	NA	NA	NA	1	NA	NA	NA	NA	2	2
Mouse	ENSMUSG00000000617.15	Grm6	NA	chr11	50741512	50757035	+	5.421	protein_coding	2	NA	NA	NA	NA	NA	40	25	1	4	1	1
Mouse	ENSMUSG00000000627.16	Sema4f	NA	chr6	82888866	82916750	-	5.29	protein_coding	5	4	48	26	5	3	2	NA	1	NA	3	2
Mouse	ENSMUSG00000000628.11	Hk2	NA	chr6	82702006	82751435	-	5.969	protein_coding	1738	1845	3750	2256	1450	1294	1702	1051	629	542	178	180
Mouse	ENSMUSG00000000631.21	Myo18a	NA	chr11	77654072	77756806	+	16.037	protein_coding	1608	1619	1646	1057	695	644	1373	852	1003	956	1520	1247
Mouse	ENSMUSG00000000632.14	Sez6	NA	chr11	77821626	77869874	+	5.779	protein_coding	NA	NA	1	NA	NA	NA	NA	NA	1	2	1	1
Mouse	ENSMUSG00000000673.10	Haao	NA	chr17	84138585	84155392	-	4.681	protein_coding	NA	NA	NA	NA	1	NA	305	198	55	50	104	90
Mouse	ENSMUSG00000000682.8	Cd52	NA	chr4	133809759	133822393	-	1.187	protein_coding	NA	NA	NA	NA	NA	NA	2525	1805	1064	977	590	568
Mouse	ENSMUSG00000000686.12	Abhd15	NA	chr11	77405947	77429433	+	3.035	protein_coding	15	6	14	10	10	9	19	18	25	13	29	21
Mouse	ENSMUSG00000000690.6	Hoxb6	NA	chr11	96183302	96192395	+	1.964	protein_coding	16	20	24	23	4	8	131	83	73	74	201	156
Mouse	ENSMUSG00000000693.11	Loxl3	NA	chr6	83011154	83029543	+	4.603	protein_coding	1451	1377	1087	757	388	333	206	128	1200	1071	946	789
Mouse	ENSMUSG00000000701.9	Tcl1b5	NA	chr12	105142603	105147404	+	1.055	protein_coding	NA	NA	NA	NA	NA	NA	NA	NA	NA	NA	NA	NA
Mouse	ENSMUSG00000000706.17	Btn1a1	NA	chr13	23641162	23650071	-	4.119	protein_coding	2	4	6	3	1	2	14	11	27	18	45	41
Mouse	ENSMUSG00000000708.15	Kat2b	NA	chr17	53873889	53979748	+	4.867	protein_coding	530	505	500	354	280	241	374	258	314	292	722	613
Mouse	ENSMUSG00000000711.4	Rab5b	NA	chr10	128513044	128532133	-	4.201	protein_coding	1818	2007	1743	1016	748	640	878	573	1145	925	1236	1220
Mouse	ENSMUSG00000000724.11	Cryba1	NA	chr11	77609441	77616109	-	1.594	protein_coding	NA	NA	1	NA	2	NA	NA	NA	NA	NA	1	2
Mouse	ENSMUSG00000000730.14	Dnmt3l	NA	chr10	77877781	77899456	+	2.988	protein_coding	7	12	30	20	12	3	2	NA	2	NA	1	NA
Mouse	ENSMUSG00000000731.16	Aire	NA	chr10	77865856	77879444	-	3.825	protein_coding	NA	NA	NA	NA	NA	NA	NA	3	1	NA	NA	NA
Mouse	ENSMUSG00000000732.10	Icosl	NA	chr10	77905136	77919747	+	4.62	protein_coding	8	3	12	4	8	3	752	467	213	151	205	161
Mouse	ENSMUSG00000000738.19	Spg7	NA	chr8	123789681	123824499	+	4.518	protein_coding	1061	1035	1406	858	499	443	635	384	681	623	475	454
Mouse	ENSMUSG00000000739.15	Sult5a1	NA	chr8	123866931	123885054	-	4.419	protein_coding	NA	NA	4	5	23	19	1	NA	1	2	10	12
Mouse	ENSMUSG00000000740.13	Rpl13	NA	chr8	123829089	123831983	+	2.595	protein_coding	7965	8585	11242	7790	5250	4393	7949	5345	5231	5037	3782	3490
Mouse	ENSMUSG00000000743.10	Chmp1a	NA	chr8	123931003	123939502	-	3.272	protein_coding	1568	1764	1732	1005	620	573	509	364	605	565	741	662
Mouse	ENSMUSG00000000751.14	Rpa1	NA	chr11	75188992	75239150	-	5.578	protein_coding	4356	4382	4475	2790	2339	1851	5151	3296	1728	1440	2516	2235
Mouse	ENSMUSG00000000753.16	Serpinf1	NA	chr11	75300595	75313527	-	2.359	protein_coding	8882	8988	11349	7415	3817	3327	9	5	7	5	25	21
Mouse	ENSMUSG00000000759.15	Tubgcp3	NA	chr8	12664277	12722248	-	8.568	protein_coding	1696	1733	1781	1081	862	770	1569	1009	1290	1102	1428	1207
Mouse	ENSMUSG00000000766.19	Oprm1	NA	chr10	6708506	6988198	+	8.037	protein_coding	NA	NA	NA	NA	NA	NA	NA	NA	NA	NA	1	NA
Mouse	ENSMUSG00000000776.14	Polr3d	NA	chr14	70676197	70680887	-	2.854	protein_coding	565	591	1062	755	450	410	580	439	403	395	208	177
Mouse	ENSMUSG00000000782.17	Tcf7	NA	chr11	52143198	52174158	-	3.019	protein_coding	23	19	50	30	15	11	11	6	3	1	7	5
Mouse	ENSMUSG00000000787.13	Ddx3x	NA	chrX	13147209	13160291	+	5.277	protein_coding	8932	9042	17942	12442	6858	5882	6803	4736	5366	4386	2686	2376
Mouse	ENSMUSG00000000791.10	Il12rb1	NA	chr8	71261093	71274068	+	4.105	protein_coding	46	54	115	73	326	226	4	3	2	4	39	41
Mouse	ENSMUSG00000000792.3	Slc5a5	NA	chr8	71335533	71345401	-	2.928	protein_coding	7	15	38	42	36	33	15	12	43	40	53	26
Mouse	ENSMUSG00000000794.10	Kcnn3	NA	chr3	89427471	89582439	+	10.451	protein_coding	11	13	6	6	6	1	1	NA	2	NA	7	2
Mouse	ENSMUSG00000000804.15	Usp32	NA	chr11	84875268	85030987	-	7.68	protein_coding	2145	2221	2070	1501	1244	1144	887	646	1233	1083	1629	1366
Mouse	ENSMUSG00000000805.19	Car4	NA	chr11	84848612	84856870	+	1.966	protein_coding	NA	NA	NA	NA	NA	NA	NA	NA	NA	NA	NA	NA
Mouse	ENSMUSG00000000811.15	Txnrd3	NA	chr6	89620970	89652511	+	2.836	protein_coding	275	296	415	258	187	164	124	72	47	46	64	54
Mouse	ENSMUSG00000000817.11	Fasl	NA	chr1	161608258	161616064	-	1.937	protein_coding	NA	4	1	3	NA	NA	1	NA	1	2	2	6
Mouse	ENSMUSG00000000823.17	Zfp512b	NA	chr2	181223896	181234596	-	6.81	protein_coding	1039	1064	1127	739	451	439	1586	1087	951	867	1441	1201
Mouse	ENSMUSG00000000826.17	Dnajc5	NA	chr2	181162278	181196926	+	6.953	protein_coding	2717	2722	3909	2399	1391	1242	2422	1589	2393	1936	2080	1830
Mouse	ENSMUSG00000000827.19	Tpd52l2	NA	chr2	181138935	181159759	+	4.982	protein_coding	1482	1525	1478	1061	684	562	1012	662	727	597	918	814
Mouse	ENSMUSG00000000838.18	Fmr1	NA	chrX	67722147	67761569	+	8.966	protein_coding	4113	4500	5198	3469	2546	2175	2758	1859	2176	2032	1673	1536
Mouse	ENSMUSG00000000861.16	Bcl11a	NA	chr11	24028056	24124123	+	13.175	protein_coding	NA	NA	NA	NA	1	1	1785	1185	197	181	273	233
Mouse	ENSMUSG00000000869.13	Il4	NA	chr11	53493809	53509496	-	1.227	protein_coding	NA	NA	NA	NA	NA	NA	2	NA	NA	NA	1	1
Mouse	ENSMUSG00000000876.12	Pxmp4	NA	chr2	154427678	154445628	-	3.114	protein_coding	223	203	189	141	53	54	324	241	306	263	675	582
Mouse	ENSMUSG00000000881.13	Dlg3	NA	chrX	99811328	99862016	+	5.844	protein_coding	680	730	665	453	340	300	2	NA	11	6	30	24
Mouse	ENSMUSG00000000884.18	Gnb1l	NA	chr16	18317463	18385429	+	4.219	protein_coding	102	111	101	83	46	45	118	109	43	40	61	41
Mouse	ENSMUSG00000000889.9	Dbh	NA	chr2	27055245	27073212	+	2.692	protein_coding	1	1	1	NA	NA	NA	NA	1	NA	3	11	5
Mouse	ENSMUSG00000000901.18	Mmp11	NA	chr10	75759056	75772330	-	2.778	protein_coding	448	454	628	373	184	190	1	NA	NA	NA	4	8
Mouse	ENSMUSG00000000902.14	Smarcb1	NA	chr10	75732603	75757451	-	7.93	protein_coding	1267	1362	1331	877	621	581	2004	1270	1156	965	935	806
Mouse	ENSMUSG00000000903.4	Vpreb3	NA	chr10	75778891	75785491	+	0.859	protein_coding	NA	NA	NA	NA	NA	NA	18	6	1	2	4	6
Mouse	ENSMUSG00000000915.16	Hip1r	NA	chr5	124111691	124143621	+	7.369	protein_coding	499	452	1006	683	347	326	3163	2075	1246	1284	1127	862
Mouse	ENSMUSG00000000916.16	Nsun5	NA	chr5	135398807	135405659	+	4.317	protein_coding	317	260	386	270	237	207	665	422	307	339	137	171
Mouse	ENSMUSG00000000934.10	Top1mt	NA	chr15	75528884	75550649	-	2.043	protein_coding	366	374	399	226	184	176	109	76	66	36	37	29
Mouse	ENSMUSG00000000938.12	Hoxa10	NA	chr6	52208177	52217834	-	3.27	protein_coding	7	5	10	4	1	2	142	130	181	165	119	140
Mouse	ENSMUSG00000000942.11	Hoxa4	NA	chr6	52166651	52168733	-	1.594	protein_coding	84	92	112	57	46	48	46	42	43	36	18	22
Mouse	ENSMUSG00000000948.17	Gm38393	NA	chr7	59623897	59654812	-	5.216	protein_coding	82	86	127	92	106	87	NA	NA	1	2	1	3
Mouse	ENSMUSG00000000957.12	Mmp14	NA	chr14	54669069	54682821	+	5.96	protein_coding	6157	6639	7430	4794	2592	2322	2	3	2	10	4	4
Mouse	ENSMUSG00000000958.11	Slc7a7	NA	chr14	54606899	54655237	-	3.315	protein_coding	8	13	17	9	1	4	625	365	220	189	265	223
Mouse	ENSMUSG00000000959.8	Oxa1l	NA	chr14	54598291	54607130	+	4.457	protein_coding	866	788	975	635	484	463	1055	709	507	394	775	715
Mouse	ENSMUSG00000000976.14	Heatr6	NA	chr11	83644522	83674580	+	6.419	protein_coding	846	832	928	636	479	421	1063	706	818	759	870	783
Mouse	ENSMUSG00000000982.6	Ccl3	NA	chr11	83538670	83540181	-	0.766	protein_coding	NA	NA	3	NA	NA	NA	NA	NA	NA	NA	NA	NA
Mouse	ENSMUSG00000000983.14	Wfdc18	NA	chr11	83599841	83602174	+	1.22	protein_coding	NA	NA	NA	NA	NA	NA	NA	NA	NA	NA	3	1
Mouse	ENSMUSG00000001014.7	Icam4	NA	chr9	20940669	20941891	+	1.11	protein_coding	NA	NA	NA	NA	NA	NA	2	NA	1	2	1	1
Mouse	ENSMUSG00000001016.13	Ilf2	NA	chr3	90383433	90395686	+	8.58	protein_coding	1773	1930	2760	1853	1276	1073	2377	1647	1742	1353	995	939
Mouse	ENSMUSG00000001017.16	Chtop	NA	chr3	90406263	90416805	-	3.637	protein_coding	2004	2108	2736	1792	1173	1001	2829	1882	2512	1925	1821	1673
Mouse	ENSMUSG00000001018.16	Snapin	NA	chr3	90395333	90398340	-	2.29	protein_coding	740	805	673	436	251	254	386	236	280	234	585	600
Mouse	ENSMUSG00000001020.9	S100a4	NA	chr3	90511078	90513352	+	0.584	protein_coding	450	497	566	386	288	271	NA	NA	NA	NA	NA	NA
Mouse	ENSMUSG00000001021.14	S100a3	NA	chr3	90491966	90510009	+	2.67	protein_coding	33	20	34	21	22	13	2	NA	12	6	2	1
Mouse	ENSMUSG00000001023.11	S100a5	NA	chr3	90515830	90519087	+	0.432	protein_coding	4	15	18	10	5	6	NA	NA	NA	NA	NA	NA
Mouse	ENSMUSG00000001025.9	S100a6	NA	chr3	90520189	90531488	+	1.367	protein_coding	9804	10422	12357	8169	4552	3879	NA	NA	7	9	6	4
Mouse	ENSMUSG00000001027.8	Scn4a	NA	chr11	106209418	106244114	-	7.041	protein_coding	NA	NA	22	1	1	5	28	12	33	23	165	170
Mouse	ENSMUSG00000001029.16	Icam2	NA	chr11	106268482	106278901	-	1.904	protein_coding	NA	NA	8	6	NA	1	408	287	478	476	439	390
Mouse	ENSMUSG00000001034.18	Mapk7	NA	chr11	61379638	61385232	-	4.394	protein_coding	916	885	1144	711	418	450	596	398	301	233	481	449
Mouse	ENSMUSG00000001036.18	Epn2	NA	chr11	61408075	61470513	-	5.228	protein_coding	1087	1078	1166	801	576	489	951	614	497	420	713	642
Mouse	ENSMUSG00000001039.13	B9d1	NA	chr11	61395970	61403757	+	1.593	protein_coding	183	186	196	136	92	78	66	55	62	43	85	79
Mouse	ENSMUSG00000001052.16	Sec24b	NA	chr3	129776408	129855202	-	6.02	protein_coding	2123	2076	2844	1888	1378	1254	2352	1716	1518	1340	1669	1590
Mouse	ENSMUSG00000001053.16	N4bp3	NA	chr11	51533890	51541669	-	2.728	protein_coding	87	89	72	50	62	65	262	170	106	148	115	123
Mouse	ENSMUSG00000001054.10	Rmnd5b	NA	chr11	51514498	51526723	-	2.161	protein_coding	475	455	396	305	232	183	404	274	264	257	449	395
Mouse	ENSMUSG00000001056.4	Nhp2	NA	chr11	51510562	51514541	+	1.146	protein_coding	1332	1478	2353	1620	1140	1012	1815	1284	944	832	363	335
Mouse	ENSMUSG00000001062.19	Vps9d1	NA	chr8	123969095	123981087	-	5.153	protein_coding	304	363	389	233	176	151	250	181	272	248	262	231
Mouse	ENSMUSG00000001065.16	Zfp276	NA	chr8	123980934	123996484	+	5.53	protein_coding	468	472	668	462	296	295	451	299	460	447	482	391
Mouse	ENSMUSG00000001076.8	C1ql4	NA	chr15	98981967	98985698	-	1.474	protein_coding	NA	1	1	NA	NA	NA	NA	NA	NA	1	NA	NA
Mouse	ENSMUSG00000001082.13	Mfsd10	NA	chr5	34790986	34794556	-	2.894	protein_coding	987	1009	1133	713	611	537	454	325	252	258	216	237
Mouse	ENSMUSG00000001089.15	Luzp1	NA	chr4	136197072	136282091	+	8.112	protein_coding	2977	2926	4051	2828	1576	1424	690	481	571	512	465	382
Mouse	ENSMUSG00000001095.6	Slc13a2	NA	chr11	78287913	78313043	-	2.412	protein_coding	NA	NA	NA	NA	NA	NA	NA	NA	NA	NA	NA	NA
Mouse	ENSMUSG00000001098.16	Kctd10	NA	chr5	114501628	114518569	-	4.039	protein_coding	6176	6295	9448	5945	3716	3038	776	459	1544	1204	1787	1625
Mouse	ENSMUSG00000001100.11	Poldip2	NA	chr11	78403019	78413562	+	3.783	protein_coding	1659	1760	2377	1421	955	893	1136	774	977	762	615	622
Mouse	ENSMUSG00000001103.8	Sebox	NA	chr11	78394273	78395907	+	1.359	protein_coding	NA	NA	NA	NA	NA	NA	NA	NA	NA	NA	NA	NA
Mouse	ENSMUSG00000001105.16	Ift20	NA	chr11	78427187	78432563	+	1.525	protein_coding	265	294	389	264	121	127	222	190	308	271	296	291
Mouse	ENSMUSG00000001119.8	Col6a1	NA	chr10	76544626	76562002	-	4.38	protein_coding	4681	4977	5522	3555	1652	1574	NA	NA	NA	2	4	3
Mouse	ENSMUSG00000001120.16	Pcbp3	NA	chr10	76597691	76797721	-	2.933	protein_coding	332	409	362	241	172	148	NA	1	1	NA	8	5
Mouse	ENSMUSG00000001123.16	Lgals9	NA	chr11	78853800	78875772	-	2.137	protein_coding	1915	2005	2223	1526	1994	1661	27	25	23	17	802	890
Mouse	ENSMUSG00000001127.13	Araf	NA	chrX	20664053	20726758	+	6.541	protein_coding	1009	1083	1104	793	520	431	1630	1033	1341	1191	1489	1308
Mouse	ENSMUSG00000001128.8	Cfp	NA	chrX	20791693	20797794	-	1.736	protein_coding	33	34	88	48	24	29	128	75	93	111	135	86
Mouse	ENSMUSG00000001131.12	Timp1	NA	chrX	20736405	20740974	+	0.888	protein_coding	4465	4482	8774	6100	2944	2630	2	5	8	10	10	10
Mouse	ENSMUSG00000001134.10	Uxt	NA	chrX	20807961	20828256	-	1.639	protein_coding	148	175	202	142	77	62	245	160	208	187	134	142
Mouse	ENSMUSG00000001138.14	Cnnm3	NA	chr1	36550948	36567318	+	6.42	protein_coding	352	369	409	281	192	109	414	262	255	217	435	374
Mouse	ENSMUSG00000001143.14	Lman2l	NA	chr1	36458952	36484352	-	7.359	protein_coding	215	187	208	131	105	87	486	364	702	593	805	683
Mouse	ENSMUSG00000001150.8	Mcm3ap	NA	chr10	76304761	76351691	+	7.197	protein_coding	1865	2014	1934	1198	905	795	2578	1660	1887	1634	1855	1709
Mouse	ENSMUSG00000001151.11	Pcnt	NA	chr10	76187097	76278620	-	12.154	protein_coding	1376	1422	1310	816	692	583	2320	1507	1406	1207	2084	1791
Mouse	ENSMUSG00000001155.14	Ftcd	NA	chr10	76411482	76426172	+	3.192	protein_coding	NA	NA	2	NA	2	1	NA	NA	NA	1	2	5
Mouse	ENSMUSG00000001156.10	Mxd1	NA	chr6	86624024	86646143	-	7.072	protein_coding	182	229	322	196	109	73	471	296	731	555	937	828
Mouse	ENSMUSG00000001157.14	Gmcl1	NA	chr6	86668750	86710365	-	6.493	protein_coding	527	493	513	373	241	233	372	236	235	183	385	326
Mouse	ENSMUSG00000001158.14	Snrnp27	NA	chr6	86652133	86661504	-	1.837	protein_coding	575	575	707	516	283	288	603	349	488	384	467	452
Mouse	ENSMUSG00000001166.18	Oas1c	NA	chr5	120938259	120950579	-	2.405	protein_coding	50	34	20	20	55	38	72	54	60	58	197	179
Mouse	ENSMUSG00000001168.17	Oas1h	NA	chr5	120999484	121011569	+	1.703	protein_coding	NA	NA	NA	NA	NA	NA	NA	NA	NA	2	NA	1
Mouse	ENSMUSG00000001173.16	Ocrl	NA	chrX	47001264	47054745	+	9.486	protein_coding	1142	1168	945	641	405	364	461	338	429	407	652	705
Mouse	ENSMUSG00000001175.17	Calm1	NA	chr12	100165694	100176073	+	4.706	protein_coding	9308	9860	10987	7196	4547	3807	6900	4736	7197	5366	4219	3982
Mouse	ENSMUSG00000001211.16	Agpat3	NA	chr10	78105012	78188323	-	7.79	protein_coding	1364	1389	1567	978	677	592	1882	1249	1194	1091	1680	1470
Mouse	ENSMUSG00000001225.13	Slc26a3	NA	chr12	31440870	31523916	+	6.369	protein_coding	NA	NA	3	4	NA	NA	NA	NA	NA	NA	8	2
Mouse	ENSMUSG00000001227.13	Sema6b	NA	chr17	56430085	56447343	-	3.968	protein_coding	56	40	27	10	17	14	22	16	NA	6	39	16
Mouse	ENSMUSG00000001228.15	Uhrf1	NA	chr17	56610321	56630486	+	4.259	protein_coding	4664	4690	3002	1845	2408	2094	6689	4343	1399	1158	1732	1546
Mouse	ENSMUSG00000001229.10	Dpp9	NA	chr17	56493807	56525905	-	7.883	protein_coding	2107	2064	2189	1396	1018	891	2168	1348	1413	1249	1482	1302
Mouse	ENSMUSG00000001240.14	Ramp2	NA	chr11	101136854	101150372	+	3.301	protein_coding	2	NA	2	4	1	1	NA	1	1	NA	NA	4
Mouse	ENSMUSG00000001247.17	Lsr	NA	chr7	30657195	30672889	-	2.172	protein_coding	2	2	1	NA	NA	NA	4	6	4	7	12	11
Mouse	ENSMUSG00000001248.16	Gramd1a	NA	chr7	30829552	30855321	-	5.239	protein_coding	628	581	1001	670	423	361	1117	712	973	852	1324	1150
Mouse	ENSMUSG00000001249.15	Hpn	NA	chr7	30798150	30814715	-	4.101	protein_coding	NA	2	1	2	NA	1	28	32	14	11	16	19
Mouse	ENSMUSG00000001260.11	Gabrg1	NA	chr5	70908390	70999960	-	7.869	protein_coding	NA	NA	NA	NA	1	1	NA	NA	1	1	1	1
Mouse	ENSMUSG00000001270.10	Ckb	NA	chr12	111635795	111638772	-	2.895	protein_coding	40	33	49	30	12	18	NA	NA	1	NA	2	3
Mouse	ENSMUSG00000001280.14	Sp1	NA	chr15	102314578	102344839	+	8.262	protein_coding	3906	3934	3783	2444	2264	1882	4342	3048	2110	1730	2749	2627
Mouse	ENSMUSG00000001281.11	Itgb7	NA	chr15	102124430	102140379	-	2.77	protein_coding	340	345	412	248	361	318	107	76	54	54	69	84
Mouse	ENSMUSG00000001285.13	Myg1	NA	chr15	102240144	102246574	+	2.823	protein_coding	958	988	1117	726	507	470	1084	641	628	519	607	555
Mouse	ENSMUSG00000001288.16	Rarg	NA	chr15	102143373	102165952	-	4.261	protein_coding	2808	2814	3463	2343	1713	1437	9	6	23	29	21	23
Mouse	ENSMUSG00000001289.13	Pfdn5	NA	chr15	102234551	102240308	+	1.394	protein_coding	672	694	909	684	466	426	750	473	696	541	831	678
Mouse	ENSMUSG00000001300.17	Efnb2	NA	chr8	8667434	8711242	-	6.855	protein_coding	4529	4638	6485	4417	3726	3314	20	31	33	17	38	18
Mouse	ENSMUSG00000001305.6	Rrp15	NA	chr1	186453175	186481555	-	3.239	protein_coding	413	418	633	472	368	299	921	628	585	506	206	174
Mouse	ENSMUSG00000001313.13	Rnd2	NA	chr11	101355825	101362679	+	1.99	protein_coding	240	250	347	213	139	107	15	14	37	46	36	17
Mouse	ENSMUSG00000001323.18	Srr	NA	chr11	74797185	74816774	-	4.56	protein_coding	241	248	322	194	97	92	94	69	133	76	388	322
Mouse	ENSMUSG00000001333.10	Sync	NA	chr4	129181410	129202352	+	2.862	protein_coding	34	30	31	16	11	9	NA	NA	NA	1	1	2
Mouse	ENSMUSG00000001334.10	Fndc5	NA	chr4	129030792	129038386	+	2.763	protein_coding	NA	NA	1	NA	1	NA	NA	NA	NA	1	11	3
Mouse	ENSMUSG00000001348.16	Acp5	NA	chr9	22038023	22047007	-	2.03	protein_coding	NA	NA	3	1	2	1	NA	NA	NA	NA	1	NA
Mouse	ENSMUSG00000001349.6	Cnn1	NA	chr9	22010512	22020926	+	2.736	protein_coding	34	33	56	42	9	9	NA	NA	NA	NA	1	NA
Mouse	ENSMUSG00000001366.15	Fbxo9	NA	chr9	77988781	78016347	-	3.103	protein_coding	302	302	370	272	144	131	318	224	277	233	349	302
Mouse	ENSMUSG00000001376.18	Vps50	NA	chr6	3498382	3603531	+	10.856	protein_coding	1489	1633	1719	1266	979	793	1082	765	721	675	916	757
Mouse	ENSMUSG00000001380.8	Hars	NA	chr18	36899581	36916258	-	2.447	protein_coding	1442	1596	2032	1369	967	807	1645	1207	1294	1121	827	757
Mouse	ENSMUSG00000001383.10	Zmat2	NA	chr18	36926929	36932719	+	2.592	protein_coding	864	926	1030	794	498	445	1186	815	1151	847	1178	1043
Mouse	ENSMUSG00000001403.14	Ube2c	NA	chr2	164611818	164620742	+	2.6	protein_coding	1357	1306	2244	1610	792	796	1122	874	599	459	487	437
Mouse	ENSMUSG00000001415.11	Smg5	NA	chr3	88243567	88269645	+	6.956	protein_coding	3411	3197	4328	2649	2190	1753	3531	2234	2676	2514	1629	1493
Mouse	ENSMUSG00000001416.14	Cct3	NA	chr3	88204423	88229074	+	6.37	protein_coding	5400	5332	6738	4471	3521	2879	6152	4113	4161	3293	1756	1574
Mouse	ENSMUSG00000001418.14	Glmp	NA	chr3	88232330	88238620	+	6.291	protein_coding	3747	3996	4946	2976	1925	1626	26	18	34	37	20	20
Mouse	ENSMUSG00000001419.18	Mef2d	NA	chr3	88049679	88079393	+	5.985	protein_coding	2258	2410	3169	2109	1361	1100	2623	1735	1120	1058	1996	1862
Mouse	ENSMUSG00000001420.14	Tmem79	NA	chr3	88235962	88243455	-	2.912	protein_coding	45	45	58	28	25	17	73	51	78	46	29	30
Mouse	ENSMUSG00000001424.15	Snd1	NA	chr6	28475138	28935161	+	9.757	protein_coding	4792	5045	5614	3515	2337	2013	5760	3625	3370	2862	4047	3637
Mouse	ENSMUSG00000001435.16	Col18a1	NA	chr10	76888012	77002382	-	7.021	protein_coding	175	167	219	129	135	104	2	2	4	6	8	14
Mouse	ENSMUSG00000001436.16	Slc19a1	NA	chr10	76868075	76896836	+	4.644	protein_coding	764	771	996	699	426	387	513	347	121	145	113	109
Mouse	ENSMUSG00000001440.6	Kpnb1	NA	chr11	97050540	97078707	-	6.59	protein_coding	21994	21808	28855	18714	13365	11561	15941	10667	7147	5271	4480	3971
Mouse	ENSMUSG00000001441.14	Npepps	NA	chr11	97096668	97171464	-	7.206	protein_coding	3379	3390	3646	2339	1780	1537	2185	1508	1299	1093	1867	1626
Mouse	ENSMUSG00000001444.3	Tbx21	NA	chr11	96988897	97006157	-	2.488	protein_coding	NA	NA	2	1	1	NA	1	NA	2	NA	6	NA
Mouse	ENSMUSG00000001445.11	Mrpl10	NA	chr11	96932386	96940039	+	1.708	protein_coding	1186	1346	1560	970	706	591	1180	703	1044	843	785	825
Mouse	ENSMUSG00000001467.6	Cyp51	NA	chr5	4131145	4154746	-	4.415	protein_coding	4775	5165	6195	4067	3766	3225	3453	2133	1864	1493	1908	1683
Mouse	ENSMUSG00000001472.18	Tcf25	NA	chr8	124100492	124130574	+	5.39	protein_coding	6301	6457	8473	5453	3040	2631	4526	2870	3685	2813	4090	3822
Mouse	ENSMUSG00000001473.8	Tubb6	NA	chr18	67523787	67535819	+	2.437	protein_coding	6089	5992	11685	7328	3653	3057	1089	755	2271	2040	777	732
Mouse	ENSMUSG00000001482.16	Def8	NA	chr8	124150266	124190009	+	4.408	protein_coding	855	900	762	513	355	295	782	610	367	395	586	526
Mouse	ENSMUSG00000001493.10	Meox1	NA	chr11	101768336	101785200	-	2.228	protein_coding	NA	NA	NA	1	NA	NA	NA	NA	NA	NA	NA	NA
Mouse	ENSMUSG00000001494.7	Sost	NA	chr11	101853284	101857841	-	2.066	protein_coding	NA	NA	NA	NA	NA	NA	NA	NA	NA	NA	NA	NA
Mouse	ENSMUSG00000001496.16	Nkx2-1	NA	chr12	56578743	56583693	-	2.842	protein_coding	NA	NA	NA	NA	1	NA	NA	NA	NA	NA	1	NA
Mouse	ENSMUSG00000001497.19	Pax9	NA	chr12	56738552	56759607	+	5.056	protein_coding	8	15	12	9	3	3	NA	NA	NA	NA	NA	NA
Mouse	ENSMUSG00000001504.11	Irx2	NA	chr13	72776939	72782317	+	3.282	protein_coding	809	828	1332	820	445	390	NA	NA	NA	NA	NA	NA
Mouse	ENSMUSG00000001506.11	Col1a1	NA	chr11	94827050	94843868	+	6.563	protein_coding	79696	82757	92611	56488	25783	23350	2	1	3	15	23	22
Mouse	ENSMUSG00000001507.17	Itga3	NA	chr11	94935300	94967627	-	5.71	protein_coding	1725	1532	1013	627	761	595	280	214	157	126	264	219
Mouse	ENSMUSG00000001508.16	Sgca	NA	chr11	94853617	94867153	-	1.735	protein_coding	18	12	10	13	13	4	NA	NA	NA	NA	2	1
Mouse	ENSMUSG00000001510.9	Dlx3	NA	chr11	95010945	95016122	+	2.607	protein_coding	2	1	4	4	1	NA	NA	NA	NA	NA	1	NA
Mouse	ENSMUSG00000001517.15	Foxm1	NA	chr6	128339930	128353109	+	5.754	protein_coding	3018	2718	3629	2213	1623	1457	2194	1367	847	699	1065	935
Mouse	ENSMUSG00000001518.13	Itfg2	NA	chr6	128386407	128401894	-	7.096	protein_coding	465	519	583	337	258	226	714	471	469	432	394	323
Mouse	ENSMUSG00000001520.13	Nrip2	NA	chr6	128376259	128393390	+	3.757	protein_coding	NA	1	5	1	6	NA	NA	NA	NA	2	2	3
Mouse	ENSMUSG00000001521.13	Tulp3	NA	chr6	128298124	128332814	-	9.342	protein_coding	1929	2048	1981	1261	879	790	653	444	420	408	611	579
Mouse	ENSMUSG00000001524.15	Gtf2h4	NA	chr17	35978622	35984631	-	3.313	protein_coding	338	416	344	214	153	164	724	528	440	472	294	318
Mouse	ENSMUSG00000001525.11	Tubb5	NA	chr17	36144813	36149198	-	3.327	protein_coding	35746	34947	54889	33744	17494	14310	28657	18988	9069	7812	13736	12956
Mouse	ENSMUSG00000001542.8	Ell2	NA	chr13	75854876	75920483	+	9.828	protein_coding	817	891	1516	1034	829	648	998	779	1672	1337	1265	1123
Mouse	ENSMUSG00000001552.15	Jup	NA	chr11	100259784	100288589	-	6.436	protein_coding	1495	1428	1741	1058	465	420	52	31	107	96	290	226
Mouse	ENSMUSG00000001555.11	Fkbp10	NA	chr11	100306523	100315650	+	2.935	protein_coding	5607	5417	7270	4340	2342	1987	NA	NA	NA	1	3	4
Mouse	ENSMUSG00000001558.6	Klhl10	NA	chr11	100332743	100347848	+	2.161	protein_coding	6	13	6	6	7	NA	24	23	35	21	65	43
Mouse	ENSMUSG00000001566.10	Mnx1	NA	chr5	29678032	29683468	-	2.25	protein_coding	NA	NA	NA	NA	NA	NA	NA	NA	NA	NA	NA	NA
Mouse	ENSMUSG00000001569.11	Nom1	NA	chr5	29639662	29662841	+	9.232	protein_coding	946	958	1510	1000	655	618	1422	944	1096	860	790	719
Mouse	ENSMUSG00000001576.16	Ergic1	NA	chr17	26780463	26875908	+	8.888	protein_coding	5624	5645	6892	4381	2817	2389	1698	1158	438	367	1032	926
Mouse	ENSMUSG00000001583.14	Tnk1	NA	chr11	69741831	69749556	-	3.329	protein_coding	2	NA	NA	NA	NA	NA	2	3	1	1	8	8
Mouse	ENSMUSG00000001588.13	Acap1	NA	chr11	69772393	69786365	-	4.878	protein_coding	NA	NA	2	2	1	4	1832	1208	2575	2400	1433	1163
Mouse	ENSMUSG00000001604.15	Tcea3	NA	chr4	135975040	136002209	+	1.4	protein_coding	32	37	21	14	16	24	NA	NA	2	NA	10	10
Mouse	ENSMUSG00000001622.16	Csn3	NA	chr5	88073438	88080524	+	4.152	protein_coding	2	NA	3	NA	1	1	NA	2	17	10	37	40
Mouse	ENSMUSG00000001627.13	Ifrd1	NA	chr12	40251566	40298503	-	5.858	protein_coding	2736	2878	4901	3264	2999	2465	2367	1620	2167	1741	884	823
Mouse	ENSMUSG00000001630.14	Stk38l	NA	chr6	146626493	146680310	+	4.88	protein_coding	649	679	799	568	304	284	352	255	259	218	341	279
Mouse	ENSMUSG00000001632.17	Brpf1	NA	chr6	113284098	113301821	+	6.779	protein_coding	1018	1068	1521	961	707	650	2377	1495	1677	1317	1401	1196
Mouse	ENSMUSG00000001642.19	Akr1b3	NA	chr6	34279369	34294413	-	8.384	protein_coding	2440	2213	3289	2343	1983	1604	1672	1098	897	731	1030	915
Mouse	ENSMUSG00000001655.7	Hoxc13	NA	chr15	102829538	102837249	+	2.461	protein_coding	280	264	353	255	119	120	NA	NA	NA	NA	NA	NA
Mouse	ENSMUSG00000001656.4	Hoxc11	NA	chr15	102862862	102866143	+	2.021	protein_coding	NA	NA	1	NA	NA	NA	NA	NA	NA	NA	2	NA
Mouse	ENSMUSG00000001657.8	Hoxc8	NA	chr15	102899039	102902543	+	2.832	protein_coding	NA	NA	NA	NA	1	1	1	NA	NA	NA	2	2
Mouse	ENSMUSG00000001661.6	Hoxc6	NA	chr15	102906689	102920313	+	2.408	protein_coding	4	2	1	NA	2	NA	4	1	8	2	9	4
Mouse	ENSMUSG00000001663.11	Gstt1	NA	chr10	75619647	75634418	-	1.528	protein_coding	25	24	18	22	5	11	2	2	4	7	2	4
Mouse	ENSMUSG00000001665.12	Gstt3	NA	chr10	75609949	75617248	-	3.842	protein_coding	71	53	34	21	16	16	1490	986	645	476	665	647
Mouse	ENSMUSG00000001666.9	Ddt	NA	chr10	75607064	75609248	-	0.773	protein_coding	82	79	67	55	25	32	1689	1294	1313	1132	506	468
Mouse	ENSMUSG00000001670.14	Tat	NA	chr8	110717069	110726435	+	2.405	protein_coding	NA	NA	3	2	NA	4	NA	NA	NA	NA	1	4
Mouse	ENSMUSG00000001672.15	Marveld3	NA	chr8	110674546	110688835	-	3.284	protein_coding	NA	NA	NA	NA	NA	1	NA	NA	NA	NA	NA	2
Mouse	ENSMUSG00000001674.12	Ddx18	NA	chr1	121481564	121495718	-	2.483	protein_coding	1655	1511	2068	1444	1124	860	2930	1988	1922	1526	894	779
Mouse	ENSMUSG00000001687.16	Ubl3	NA	chr5	148441445	148489599	-	8.098	protein_coding	1232	1242	1510	938	697	578	858	629	1029	905	1319	1201
Mouse	ENSMUSG00000001700.11	Gramd3	NA	chr18	56533409	56636864	+	5.679	protein_coding	286	327	412	259	131	113	738	517	347	227	816	714
Mouse	ENSMUSG00000001707.9	Eef1e1	NA	chr13	38828183	38843034	-	3.257	protein_coding	761	719	983	702	522	423	1095	681	767	585	247	221
Mouse	ENSMUSG00000001729.15	Akt1	NA	chr12	112620255	112641318	-	4.098	protein_coding	8206	8366	9438	5727	3888	3457	3698	2414	1725	1611	2102	1856
Mouse	ENSMUSG00000001739.15	Cldn15	NA	chr5	136995470	137004712	+	2.124	protein_coding	7	11	27	21	8	3	23	26	39	35	35	19
Mouse	ENSMUSG00000001741.13	Il16	NA	chr7	83292033	83394934	-	7.865	protein_coding	3	4	9	2	3	1	3802	2546	959	773	3476	3159
Mouse	ENSMUSG00000001750.17	Tcirg1	NA	chr19	3946050	3957133	-	4.603	protein_coding	1701	1725	2103	1343	1380	1119	725	470	468	523	1049	909
Mouse	ENSMUSG00000001751.10	Naglu	NA	chr11	100960838	100968498	+	2.658	protein_coding	559	625	688	389	217	168	380	232	301	272	687	554
Mouse	ENSMUSG00000001755.13	Coasy	NA	chr11	100973391	100977445	+	2.867	protein_coding	396	380	459	285	187	151	486	343	517	443	401	381
Mouse	ENSMUSG00000001761.8	Smo	NA	chr6	29735502	29761364	+	5.621	protein_coding	3308	3100	3703	2324	1791	1471	NA	NA	3	1	1	NA
Mouse	ENSMUSG00000001763.15	Tspan33	NA	chr6	29694221	29718558	+	5.195	protein_coding	1	3	3	1	NA	3	110	66	71	82	248	252
Mouse	ENSMUSG00000001767.6	Crnkl1	NA	chr2	145759399	145776934	-	3.844	protein_coding	821	953	880	588	453	395	1115	813	1213	1026	1071	988
Mouse	ENSMUSG00000001768.17	Rin2	NA	chr2	145517135	145729536	+	11.271	protein_coding	509	535	676	420	225	236	NA	NA	10	10	9	9
Mouse	ENSMUSG00000001773.15	Folh1	NA	chr7	86368185	86425151	-	3.21	protein_coding	NA	NA	NA	NA	2	3	NA	NA	1	NA	1	NA
Mouse	ENSMUSG00000001774.9	Chordc1	NA	chr9	18203421	18228738	+	7.498	protein_coding	1424	1599	1766	1208	995	825	1917	1351	2073	1917	1288	1182
Mouse	ENSMUSG00000001783.4	Rtcb	NA	chr10	85774501	85793687	-	2.615	protein_coding	2246	2286	3025	1979	1137	1065	1953	1341	1189	836	1261	1227
Mouse	ENSMUSG00000001785.14	Pwp1	NA	chr10	85665358	85724960	+	2.942	protein_coding	1265	1313	1618	1063	794	613	1287	780	833	704	500	485
Mouse	ENSMUSG00000001786.15	Fbxo7	NA	chr10	85857836	85887737	+	6.18	protein_coding	283	345	344	229	133	147	419	280	306	265	511	436
Mouse	ENSMUSG00000001794.14	Capns1	NA	chr7	29886361	29898236	-	2.477	protein_coding	4911	5063	5291	3674	2321	2166	1192	778	1418	1196	1559	1332
Mouse	ENSMUSG00000001802.17	Lrp3	NA	chr7	34899452	34914923	-	4.7	protein_coding	161	153	219	101	106	77	NA	NA	NA	NA	NA	NA
Mouse	ENSMUSG00000001804.10	Dsg4	NA	chr18	20569232	20604878	+	3.478	protein_coding	NA	NA	NA	NA	NA	NA	NA	NA	NA	NA	1	1
Mouse	ENSMUSG00000001815.16	Evx2	NA	chr2	74483335	74489901	-	4.191	protein_coding	NA	NA	NA	NA	NA	NA	NA	NA	NA	NA	NA	NA
Mouse	ENSMUSG00000001819.5	Hoxd13	NA	chr2	74498654	74501943	+	2.483	protein_coding	NA	NA	1	NA	NA	NA	NA	NA	20	12	5	7
Mouse	ENSMUSG00000001823.6	Hoxd12	NA	chr2	74505357	74508049	+	2.534	protein_coding	NA	NA	NA	NA	NA	NA	NA	NA	NA	NA	NA	NA
Mouse	ENSMUSG00000001827.13	Folr1	NA	chr7	101507538	101519995	-	2.297	protein_coding	6	2	9	3	2	3	NA	NA	NA	NA	NA	NA
Mouse	ENSMUSG00000001829.18	Clpb	NA	chr7	101312840	101444713	+	9.96	protein_coding	741	781	851	599	387	372	1087	724	800	796	688	636
Mouse	ENSMUSG00000001833.18	Septin7	NA	chr9	25163735	25219867	+	11.631	protein_coding	5952	5968	7900	5458	3573	3098	1721	1236	1974	1786	1368	1269
Mouse	ENSMUSG00000001844.11	Zdhhc4	NA	chr5	143302244	143315011	-	2.864	protein_coding	444	417	571	365	202	171	361	235	338	325	325	357
Mouse	ENSMUSG00000001847.15	Rac1	NA	chr5	143489389	143513791	-	4.496	protein_coding	6756	6963	7952	5178	3414	2863	3777	2678	2746	2325	2400	2297
Mouse	ENSMUSG00000001855.16	Nup214	NA	chr2	31864448	31943987	+	9.659	protein_coding	3025	2992	3230	2059	1651	1493	5570	3572	2755	2360	3373	2879
Mouse	ENSMUSG00000001864.14	Aif1l	NA	chr2	31840151	31863454	+	4.032	protein_coding	599	606	793	497	343	306	216	153	30	20	68	64
Mouse	ENSMUSG00000001865.3	Cpa3	NA	chr3	20269784	20296345	-	1.517	protein_coding	NA	NA	NA	NA	NA	NA	NA	NA	NA	NA	NA	2
Mouse	ENSMUSG00000001870.17	Ltbp1	NA	chr17	75312563	75699507	+	10.691	protein_coding	5587	5338	7227	4474	3002	2545	7	7	26	13	150	95
Mouse	ENSMUSG00000001891.17	Ugp2	NA	chr11	21271138	21321201	-	3.069	protein_coding	2004	2238	2382	1644	773	637	578	387	737	568	784	778
Mouse	ENSMUSG00000001901.16	Kcnh6	NA	chr11	105898950	105925375	+	3.549	protein_coding	NA	NA	NA	NA	2	NA	2	1	NA	NA	3	NA
Mouse	ENSMUSG00000001909.17	Trmt1	NA	chr8	85412936	85426437	+	6.306	protein_coding	1573	1604	2107	1247	1035	842	1578	1020	1692	1533	1065	879
Mouse	ENSMUSG00000001910.6	Nacc1	NA	chr8	85397108	85414531	-	4.673	protein_coding	5706	5679	7410	4637	3162	2650	4034	2591	2497	2309	1957	1888
Mouse	ENSMUSG00000001911.17	Nfix	NA	chr8	85426505	85526973	-	7.351	protein_coding	9330	9160	9685	6361	4049	3645	350	226	125	138	222	180
Mouse	ENSMUSG00000001918.18	Slc1a5	NA	chr7	16515265	16532199	+	4.173	protein_coding	1795	1777	2237	1390	1210	1076	4094	2635	2722	2557	1325	1176
Mouse	ENSMUSG00000001924.16	Uba1	NA	chrX	20524565	20549418	+	4.819	protein_coding	14533	14502	14733	9034	6812	5852	8965	6091	7167	5610	5010	4623
Mouse	ENSMUSG00000001930.18	Vwf	NA	chr6	125523737	125663642	+	16.064	protein_coding	44	50	83	51	35	35	4	2	5	2	14	7
Mouse	ENSMUSG00000001942.9	Siae	NA	chr9	37466994	37560951	+	10.497	protein_coding	432	492	416	306	161	133	279	174	169	133	812	714
Mouse	ENSMUSG00000001943.9	Vsig2	NA	chr9	37450551	37455501	+	1.979	protein_coding	1	4	3	2	9	2	1	1	4	3	NA	6
Mouse	ENSMUSG00000001946.15	Esam	NA	chr9	37439374	37449615	+	2.867	protein_coding	5	6	11	11	2	7	1	1	2	5	7	3
Mouse	ENSMUSG00000001948.11	Spa17	NA	chr9	37514586	37525018	-	1.061	protein_coding	2	3	5	2	2	3	5	1	14	3	3	4
Mouse	ENSMUSG00000001962.9	Fam50a	NA	chrX	73356639	73363755	+	2.288	protein_coding	917	1015	1153	772	526	490	310	180	155	156	279	250
Mouse	ENSMUSG00000001964.15	Emd	NA	chrX	73298293	73305154	+	2.517	protein_coding	1532	1459	2054	1373	925	781	1065	793	548	381	674	622
Mouse	ENSMUSG00000001983.8	Taco1	NA	chr11	105956887	105964438	+	1.383	protein_coding	167	200	170	133	90	69	239	148	174	162	158	144
Mouse	ENSMUSG00000001985.10	Grik3	NA	chr4	125384493	125607966	+	8.973	protein_coding	NA	NA	NA	NA	NA	1	NA	NA	NA	NA	3	3
Mouse	ENSMUSG00000001986.17	Gria3	NA	chrX	40489731	40767478	+	9.859	protein_coding	1148	1257	1108	750	406	398	2	2	NA	NA	2	5
Mouse	ENSMUSG00000001988.10	Npas1	NA	chr7	16189646	16211653	-	3.009	protein_coding	NA	1	2	2	1	NA	NA	NA	NA	NA	NA	2
Mouse	ENSMUSG00000001995.10	Sipa1l2	NA	chr8	126144802	126296547	-	9.617	protein_coding	3247	3230	4447	2763	1635	1285	493	336	1187	911	464	358
Mouse	ENSMUSG00000001998.16	Ap4e1	NA	chr2	126850637	126909829	+	9.81	protein_coding	405	429	524	366	316	237	551	425	700	578	690	652
Mouse	ENSMUSG00000001999.16	Blvra	NA	chr2	126912585	126939004	+	2.446	protein_coding	294	290	343	223	131	105	327	250	309	294	257	275
Mouse	ENSMUSG00000002006.13	Pdzd4	NA	chrX	72836965	72868575	-	3.97	protein_coding	403	368	346	230	149	158	44	27	35	13	136	117
Mouse	ENSMUSG00000002007.6	Srpk3	NA	chrX	72818011	72822531	+	2.784	protein_coding	NA	NA	NA	NA	NA	NA	623	361	145	89	443	356
Mouse	ENSMUSG00000002010.18	Idh3g	NA	chrX	72822569	72830503	-	2.701	protein_coding	1336	1340	1783	1195	832	767	1755	1225	1034	790	818	781
Mouse	ENSMUSG00000002012.14	Pnck	NA	chrX	72699600	72703723	-	1.971	protein_coding	NA	3	3	1	NA	2	NA	NA	NA	NA	4	3
Mouse	ENSMUSG00000002014.13	Ssr4	NA	chrX	72830634	72834436	+	3.096	protein_coding	1863	1873	2744	1949	1266	1026	1702	1266	1318	1131	1335	1282
Mouse	ENSMUSG00000002015.6	Bcap31	NA	chrX	72729784	72759781	-	1.219	protein_coding	2896	3077	3749	2383	1651	1388	1228	751	1145	905	1259	1075
Mouse	ENSMUSG00000002017.11	Fam98a	NA	chr17	75844081	75858941	-	3.564	protein_coding	1178	1212	1664	1130	726	584	1505	1047	820	718	408	347
Mouse	ENSMUSG00000002020.16	Ltbp2	NA	chr12	84829986	84923306	-	8.184	protein_coding	8111	7997	11447	6575	1907	1539	1	4	1	4	13	12
Mouse	ENSMUSG00000002028.14	Kmt2a	NA	chr9	44714652	44792594	-	16.67	protein_coding	3783	4019	4358	2836	2586	2199	7487	5250	4714	3919	5827	4902
Mouse	ENSMUSG00000002031.14	Ift46	NA	chr9	44679205	44704744	+	6.416	protein_coding	906	862	1104	716	374	398	611	432	702	553	874	781
Mouse	ENSMUSG00000002032.18	Tmem25	NA	chr9	44705066	44710604	-	3.212	protein_coding	NA	4	7	4	8	6	4	11	7	7	45	29
Mouse	ENSMUSG00000002033.15	Cd3g	NA	chr9	44880870	44891729	-	3.269	protein_coding	NA	NA	NA	NA	NA	NA	2	NA	NA	NA	1	5
Mouse	ENSMUSG00000002043.18	Trappc6a	NA	chr7	19242320	19250070	+	1.589	protein_coding	90	130	145	107	65	60	248	181	207	184	378	319
Mouse	ENSMUSG00000002052.7	Supt6	NA	chr11	78097572	78136813	-	7.095	protein_coding	4355	4234	6606	4267	2823	2461	5123	3277	5808	4892	5258	4755
Mouse	ENSMUSG00000002055.10	Spag5	NA	chr11	78192355	78213283	+	5.624	protein_coding	833	789	1501	1023	458	422	1456	996	1379	1051	924	777
Mouse	ENSMUSG00000002057.5	Foxn1	NA	chr11	78248403	78277384	-	3.214	protein_coding	4	6	35	24	6	5	NA	NA	NA	NA	1	NA
Mouse	ENSMUSG00000002058.14	Unc119	NA	chr11	78234308	78239990	+	2.448	protein_coding	200	174	244	141	113	94	689	443	305	323	748	682
Mouse	ENSMUSG00000002059.19	Rab34	NA	chr11	78079256	78083019	+	2.385	protein_coding	1971	1986	2195	1414	1046	878	10	1	17	26	9	12
Mouse	ENSMUSG00000002064.11	Sdf2	NA	chr11	78136572	78146322	+	1.515	protein_coding	436	438	567	382	285	223	193	151	420	374	449	401
Mouse	ENSMUSG00000002068.17	Ccne1	NA	chr7	37797409	37806959	-	2.662	protein_coding	1168	1220	1022	664	667	538	1055	737	228	256	458	427
Mouse	ENSMUSG00000002076.13	Hsf2bp	NA	chr17	32163743	32255323	-	3.589	protein_coding	2	3	5	2	8	2	3	2	4	9	5	3
Mouse	ENSMUSG00000002083.14	Bbc3	NA	chr7	16042318	16052130	+	2.124	protein_coding	216	223	152	70	65	55	829	546	189	182	592	566
Mouse	ENSMUSG00000002100.16	Mybpc3	NA	chr2	90948489	90966861	+	4.163	protein_coding	NA	NA	NA	NA	2	NA	16	12	29	41	17	9
Mouse	ENSMUSG00000002102.16	Psmc3	NA	chr2	90884354	90896714	+	2.607	protein_coding	3115	3081	4230	2778	1870	1701	2484	1558	2130	1576	1371	1315
Mouse	ENSMUSG00000002103.17	Acp2	NA	chr2	91033230	91044443	+	5.186	protein_coding	1201	1220	1269	905	520	432	174	100	145	123	277	250
Mouse	ENSMUSG00000002104.12	Rapsn	NA	chr2	90865965	90876074	+	1.802	protein_coding	6	6	10	4	6	2	NA	NA	NA	1	1	NA
Mouse	ENSMUSG00000002105.16	Slc39a13	NA	chr2	90892136	90900762	-	4.869	protein_coding	2033	2002	2040	1212	815	739	173	116	139	162	254	203
Mouse	ENSMUSG00000002107.19	Celf2	NA	chr2	6544505	7514374	-	25.884	protein_coding	1491	1527	1237	849	490	498	3662	2602	2425	2253	5239	5021
Mouse	ENSMUSG00000002108.11	Nr1h3	NA	chr2	91014406	91033179	-	2.515	protein_coding	14	9	11	5	7	11	11	9	14	10	21	18
Mouse	ENSMUSG00000002109.15	Ddb2	NA	chr2	91041917	91067327	-	2.736	protein_coding	61	81	60	39	18	37	277	198	146	141	266	233
Mouse	ENSMUSG00000002111.9	Spi1	NA	chr2	90912735	90946101	+	2.695	protein_coding	6	5	6	7	NA	2	1250	811	1122	1086	963	949
Mouse	ENSMUSG00000002129.12	Sf3a1	NA	chr11	4110350	4132541	+	6.147	protein_coding	2975	2979	3591	2255	1796	1563	5894	4038	3680	2865	2952	2584
Mouse	ENSMUSG00000002147.19	Stat6	NA	chr10	127478855	127496826	+	4.402	protein_coding	1877	2042	1783	1104	973	873	2509	1622	2049	1638	1313	1277
Mouse	ENSMUSG00000002190.14	Clgn	NA	chr8	84116496	84155181	+	4.025	protein_coding	NA	NA	1	NA	5	1	1	NA	NA	2	32	19
Mouse	ENSMUSG00000002204.10	Napsa	NA	chr7	44221804	44236286	+	2.66	protein_coding	NA	NA	NA	NA	NA	NA	2203	1492	1641	1419	2155	2115
Mouse	ENSMUSG00000002205.17	Vrk3	NA	chr7	44397837	44426939	+	6.744	protein_coding	296	320	300	178	171	135	672	435	312	285	615	605
Mouse	ENSMUSG00000002210.12	Smg9	NA	chr7	24099044	24122203	+	3.702	protein_coding	317	349	436	261	209	215	579	407	468	448	371	315
Mouse	ENSMUSG00000002221.12	Paxip1	NA	chr5	27945078	27996689	-	10.271	protein_coding	1272	1308	1526	940	916	715	2439	1601	1113	956	1090	1026
Mouse	ENSMUSG00000002222.15	Rmnd5a	NA	chr6	71365618	71417621	-	6.783	protein_coding	851	895	1004	727	465	422	1077	740	626	517	1146	1068
Mouse	ENSMUSG00000002227.16	Mov10	NA	chr3	104702152	104725879	-	5.607	protein_coding	1143	1217	756	507	915	850	317	211	135	120	1577	1505
Mouse	ENSMUSG00000002228.8	Ppm1j	NA	chr3	104688372	104693334	+	1.814	protein_coding	2	8	8	3	1	2	NA	NA	NA	NA	1	NA
Mouse	ENSMUSG00000002233.14	Rhoc	NA	chr3	104695691	104701775	+	1.618	protein_coding	4211	4256	5339	3465	1772	1587	NA	NA	NA	1	NA	NA
Mouse	ENSMUSG00000002240.13	Prr27	NA	chr5	87973545	87994246	+	1.337	protein_coding	NA	NA	NA	NA	NA	1	NA	NA	NA	NA	NA	NA
Mouse	ENSMUSG00000002249.22	Tead3	NA	chr17	28550645	28569791	-	6.714	protein_coding	950	984	975	611	430	372	2	4	5	12	35	55
Mouse	ENSMUSG00000002250.17	Ppard	NA	chr17	28451674	28520448	+	7.514	protein_coding	1184	1191	1842	1154	990	826	319	213	418	367	453	440
Mouse	ENSMUSG00000002257.9	Def6	NA	chr17	28426752	28447582	+	2.672	protein_coding	58	37	25	14	21	18	365	243	108	88	135	106
Mouse	ENSMUSG00000002265.18	Peg3	NA	chr7	6706891	6733430	-	13.616	protein_coding	1368	1395	939	573	631	572	NA	NA	NA	NA	NA	NA
Mouse	ENSMUSG00000002266.18	Zim1	NA	chr7	6674268	6699449	-	8.086	protein_coding	1	NA	NA	NA	1	1	NA	NA	NA	NA	NA	1
Mouse	ENSMUSG00000002274.14	Metrn	NA	chr17	26012195	26016110	-	3.771	protein_coding	400	394	376	227	162	171	384	262	70	108	265	231
Mouse	ENSMUSG00000002279.20	Lmf1	NA	chr17	25798059	25881800	+	13.589	protein_coding	253	296	231	126	82	73	197	156	103	103	178	145
Mouse	ENSMUSG00000002280.12	Ciao3	NA	chr17	25992750	26002306	+	6.223	protein_coding	392	411	371	269	189	150	369	253	459	453	488	407
Mouse	ENSMUSG00000002289.17	Angptl4	NA	chr17	33992724	34000804	-	3.541	protein_coding	303	311	522	294	599	482	201	133	477	383	69	69
Mouse	ENSMUSG00000002297.17	Dbf4	NA	chr5	8446973	8472716	-	8.728	protein_coding	1633	1705	2462	1639	1012	884	1880	1315	1229	973	1114	988
Mouse	ENSMUSG00000002307.17	Daxx	NA	chr17	34128388	34134564	+	3.151	protein_coding	634	546	709	477	663	649	1060	709	868	764	1736	1505
Mouse	ENSMUSG00000002308.17	Cd320	NA	chr17	34062065	34068748	+	2.883	protein_coding	361	347	391	330	210	182	276	173	203	185	266	238
Mouse	ENSMUSG00000002319.17	Ipo4	NA	chr14	55862857	55873414	-	4.669	protein_coding	1004	1087	1252	766	647	555	1028	728	656	651	292	267
Mouse	ENSMUSG00000002320.16	Tm9sf1	NA	chr14	55873422	55881263	-	3.88	protein_coding	908	927	1069	625	1365	1062	849	541	621	507	972	819
Mouse	ENSMUSG00000002324.9	Rec8	NA	chr14	55855494	55862852	+	2.935	protein_coding	NA	NA	NA	NA	NA	1	NA	NA	NA	NA	5	1
Mouse	ENSMUSG00000002325.16	Irf9	NA	chr14	55841028	55847487	+	5.386	protein_coding	495	533	423	361	782	649	223	133	254	238	1424	1381
Mouse	ENSMUSG00000002326.7	Gmpr2	NA	chr14	55909398	55916657	+	3.925	protein_coding	398	358	397	227	191	192	374	241	322	311	271	255
Mouse	ENSMUSG00000002329.8	Mdp1	NA	chr14	55895336	55897965	-	2.032	protein_coding	158	204	168	132	79	84	226	156	164	109	244	226
Mouse	ENSMUSG00000002332.17	Dhrs1	NA	chr14	55976477	55983147	-	2.76	protein_coding	569	593	524	359	264	206	419	319	290	234	736	660
Mouse	ENSMUSG00000002341.9	Ncan	NA	chr8	70545735	70573523	-	7.195	protein_coding	1	NA	NA	2	NA	1	18	12	NA	2	18	11
Mouse	ENSMUSG00000002342.18	Tmem161a	NA	chr8	70625006	70636331	+	3.673	protein_coding	1029	1027	1204	782	578	466	725	518	505	521	643	544
Mouse	ENSMUSG00000002343.12	Armc6	NA	chr8	70672822	70687116	-	3.262	protein_coding	425	395	406	276	193	145	349	200	219	246	246	201
Mouse	ENSMUSG00000002345.19	Borcs8	NA	chr8	70592149	70599969	+	1.468	protein_coding	241	251	356	219	134	128	259	178	198	150	318	302
Mouse	ENSMUSG00000002346.17	Slc25a42	NA	chr8	70636990	70664955	-	5.996	protein_coding	180	244	172	102	50	47	300	216	135	135	179	155
Mouse	ENSMUSG00000002365.11	Snx9	NA	chr17	5891604	5982229	+	3.617	protein_coding	5251	5488	7697	5115	3021	2550	546	357	1451	1142	718	620
Mouse	ENSMUSG00000002372.10	Ranbp3	NA	chr17	56980294	57018764	+	6.96	protein_coding	2285	2218	2691	1784	1442	1274	2745	1803	1987	1927	1964	1714
Mouse	ENSMUSG00000002379.8	Ndufa11	NA	chr17	57024767	57029141	+	1.092	protein_coding	660	584	731	474	283	252	700	475	485	465	532	476
Mouse	ENSMUSG00000002384.3	Bmp8b	NA	chr4	122998958	123025892	+	3.88	protein_coding	NA	NA	1	NA	NA	NA	NA	NA	7	3	11	6
Mouse	ENSMUSG00000002393.15	Nr2f6	NA	chr8	71826767	71834604	-	2.983	protein_coding	1576	1615	1283	768	587	543	595	375	400	432	634	579
Mouse	ENSMUSG00000002395.15	Use1	NA	chr8	71819492	71822376	+	2.203	protein_coding	525	511	593	432	306	296	428	270	334	236	353	319
Mouse	ENSMUSG00000002396.9	Ocel1	NA	chr8	71823942	71832005	+	7.133	protein_coding	185	180	177	106	66	58	160	85	136	117	181	128
Mouse	ENSMUSG00000002409.19	Dyrk1b	NA	chr7	27878894	27886719	+	2.695	protein_coding	247	275	227	147	74	85	156	118	161	150	685	640
Mouse	ENSMUSG00000002413.16	Braf	NA	chr6	39580171	39702397	-	13.862	protein_coding	1388	1410	1977	1344	763	633	2205	1628	1812	1634	2251	2031
Mouse	ENSMUSG00000002416.14	Ndufb2	NA	chr6	39569508	39580316	+	5.628	protein_coding	95	113	122	75	56	55	95	82	91	85	57	51
Mouse	ENSMUSG00000002428.13	Hltf	NA	chr3	20111975	20172654	+	5.931	protein_coding	549	610	505	397	226	187	926	712	793	662	1566	1524
Mouse	ENSMUSG00000002455.15	Prpf6	NA	chr2	181233661	181297453	+	3.859	protein_coding	1965	1950	2337	1494	1125	965	2061	1309	1699	1267	1818	1648
Mouse	ENSMUSG00000002458.14	Rgs19	NA	chr2	181330212	181335770	-	2.23	protein_coding	940	996	965	627	546	448	943	650	641	499	487	458
Mouse	ENSMUSG00000002459.18	Rgs20	NA	chr1	4979799	5140508	-	4.239	protein_coding	67	61	91	60	23	36	1	NA	NA	NA	NA	1
Mouse	ENSMUSG00000002475.17	Abhd3	NA	chr18	10642092	10706771	-	2.334	protein_coding	3	5	11	4	2	4	3	3	8	3	119	63
Mouse	ENSMUSG00000002477.6	Snrpd1	NA	chr18	10617775	10642079	+	2.052	protein_coding	837	810	1374	1015	620	520	1244	902	755	405	357	337
Mouse	ENSMUSG00000002486.16	Tchp	NA	chr5	114845821	114860388	+	7.397	protein_coding	134	167	176	101	91	70	238	174	253	197	318	211
Mouse	ENSMUSG00000002489.17	Tiam1	NA	chr16	89583999	89940657	-	10.048	protein_coding	1985	2089	2087	1313	893	768	NA	NA	NA	NA	1	1
Mouse	ENSMUSG00000002496.11	Tsc2	NA	chr17	24814790	24851604	-	9.62	protein_coding	2142	2158	2597	1501	1169	928	1908	1298	1348	1168	2191	1909
Mouse	ENSMUSG00000002500.16	Rpl3l	NA	chr17	24946794	24955117	+	1.643	protein_coding	NA	1	NA	2	NA	NA	1	NA	7	2	11	11
Mouse	ENSMUSG00000002504.16	Slc9a3r2	NA	chr17	24858260	24869301	-	2.646	protein_coding	296	282	231	149	102	75	39	31	16	22	28	24
Mouse	ENSMUSG00000002524.18	Puf60	NA	chr15	75942031	75952773	-	4.748	protein_coding	3510	3414	4494	2840	2121	1818	2909	1935	2658	2221	2117	1994
Mouse	ENSMUSG00000002546.18	Golga2	NA	chr2	32177396	32197933	+	5.5	protein_coding	1847	1868	2154	1416	927	861	554	323	597	578	828	739
Mouse	ENSMUSG00000002550.17	Uck1	NA	chr2	32145014	32150171	-	2.751	protein_coding	803	786	1147	703	461	387	567	399	404	427	492	430
Mouse	ENSMUSG00000002565.17	Scin	NA	chr12	40109768	40184227	-	2.999	protein_coding	2	NA	10	11	6	5	NA	1	11	10	5	4
Mouse	ENSMUSG00000002578.19	Ikzf4	NA	chr10	128466712	128505227	-	6.461	protein_coding	3	3	4	1	1	3	68	44	18	8	21	31
Mouse	ENSMUSG00000002580.8	Mien1	NA	chr11	98328534	98329817	-	0.747	protein_coding	372	415	395	244	161	102	338	240	314	325	337	322
Mouse	ENSMUSG00000002588.14	Pon1	NA	chr6	5168090	5193946	-	2.898	protein_coding	NA	NA	1	1	NA	NA	2	NA	NA	NA	4	NA
Mouse	ENSMUSG00000002602.17	Axl	NA	chr7	25456698	25488130	-	5.033	protein_coding	20278	20483	22911	14132	10415	9115	NA	4	4	3	6	2
Mouse	ENSMUSG00000002603.16	Tgfb1	NA	chr7	25386427	25404502	+	5.042	protein_coding	1250	1095	1502	947	791	689	2094	1445	2455	2265	1387	1328
Mouse	ENSMUSG00000002608.9	Ccdc97	NA	chr7	25410531	25418513	-	3.939	protein_coding	859	920	1043	640	476	374	1265	834	1436	1371	1604	1416
Mouse	ENSMUSG00000002617.15	Zfp40	NA	chr17	23392843	23412226	-	4.482	protein_coding	108	96	128	69	30	35	179	165	173	178	251	249
Mouse	ENSMUSG00000002625.11	Akap8l	NA	chr17	32540398	32569581	-	5.073	protein_coding	279	308	374	196	167	147	731	535	1037	951	775	672
Mouse	ENSMUSG00000002633.5	Shh	NA	chr5	28661813	28672254	-	2.847	protein_coding	NA	NA	NA	NA	NA	NA	NA	NA	NA	NA	NA	NA
Mouse	ENSMUSG00000002635.12	Pdcd2l	NA	chr7	33883924	33896086	-	1.549	protein_coding	182	186	225	141	109	99	229	146	145	170	135	114
Mouse	ENSMUSG00000002658.10	Gtf2f1	NA	chr17	57310405	57318288	-	1.717	protein_coding	1491	1455	1932	1394	975	898	1503	980	1941	1593	1264	1256
Mouse	ENSMUSG00000002660.9	Clpp	NA	chr17	57297305	57303188	+	1.223	protein_coding	920	888	1189	817	534	482	650	422	285	219	154	142
Mouse	ENSMUSG00000002661.15	Alkbh7	NA	chr17	57304339	57306322	+	1.029	protein_coding	59	66	55	37	34	26	123	69	49	47	93	71
Mouse	ENSMUSG00000002664.3	Pspn	NA	chr17	57306457	57307018	-	0.474	protein_coding	NA	NA	NA	1	NA	NA	3	3	5	5	6	4
Mouse	ENSMUSG00000002668.9	Dennd1c	NA	chr17	57372905	57385514	-	5.109	protein_coding	NA	NA	NA	NA	1	2	362	251	414	378	876	669
Mouse	ENSMUSG00000002679.15	Med6	NA	chr12	81620331	81641782	-	1.447	protein_coding	412	414	561	381	255	192	351	279	419	328	439	392
Mouse	ENSMUSG00000002688.9	Prkd1	NA	chr12	50388014	50695881	-	3.653	protein_coding	521	480	416	234	181	146	NA	NA	NA	NA	NA	1
Mouse	ENSMUSG00000002699.14	Lcp2	NA	chr11	33996920	34042295	+	4.459	protein_coding	NA	NA	NA	NA	NA	NA	22	15	42	43	115	90
Mouse	ENSMUSG00000002718.15	Cse1l	NA	chr2	166747960	166788309	+	5.273	protein_coding	3744	3677	4452	2976	2327	1916	6123	4277	3246	2962	2450	2215
Mouse	ENSMUSG00000002728.15	Naa20	NA	chr2	145744019	145758345	+	3.705	protein_coding	1090	1055	1334	989	816	678	1199	842	605	467	568	482
Mouse	ENSMUSG00000002731.7	Prkra	NA	chr2	76460242	76478359	-	2.028	protein_coding	422	487	456	299	195	162	84	61	64	50	296	314
Mouse	ENSMUSG00000002732.15	Fkbp7	NA	chr2	76493388	76503460	-	1.485	protein_coding	216	237	311	224	98	64	23	16	22	17	30	40
Mouse	ENSMUSG00000002733.9	Plekha3	NA	chr2	76505625	76527172	+	3.126	protein_coding	1550	1504	2023	1361	935	731	861	595	1053	903	795	786
Mouse	ENSMUSG00000002741.10	Ykt6	NA	chr11	5905693	5917780	+	2.984	protein_coding	2506	2572	3787	2519	1348	1198	934	587	1013	810	984	786
Mouse	ENSMUSG00000002748.8	Baz1b	NA	chr5	135216118	135274983	+	13.667	protein_coding	6283	6541	6983	4688	4301	3448	5654	3850	3589	2952	4132	3875
Mouse	ENSMUSG00000002763.17	Pex6	NA	chr17	47022389	47036467	+	3.796	protein_coding	490	502	498	321	273	224	587	355	643	715	486	493
Mouse	ENSMUSG00000002767.14	Mrpl2	NA	chr17	46957155	46961065	+	1.17	protein_coding	482	467	531	361	226	226	614	431	332	293	250	275
Mouse	ENSMUSG00000002768.9	Mea1	NA	chr17	46989719	46994037	+	1.844	protein_coding	786	801	976	643	391	361	602	461	564	509	401	445
Mouse	ENSMUSG00000002769.10	Gnmt	NA	chr17	47036590	47040094	-	1.206	protein_coding	11	6	8	4	2	7	8	3	4	4	8	15
Mouse	ENSMUSG00000002771.13	Grin2d	NA	chr7	45481307	45527802	-	6.658	protein_coding	154	161	241	135	74	61	12	7	6	12	19	15
Mouse	ENSMUSG00000002778.15	Kdelr1	NA	chr7	45522196	45533156	+	1.874	protein_coding	2113	2074	2430	1677	914	719	957	690	704	628	1161	1108
Mouse	ENSMUSG00000002781.20	Tmem143	NA	chr7	45546365	45566837	+	7.518	protein_coding	308	286	261	176	114	101	117	76	77	78	170	148
Mouse	ENSMUSG00000002791.18	Pdxk-ps	NA	chr17	32295057	32326324	-	3.119	transcribed_unprocessed_pseudogene	6	8	8	11	1	5	11	4	7	5	12	9
Mouse	ENSMUSG00000002797.10	Ggct	NA	chr6	54959565	54969935	-	7.745	protein_coding	57	39	77	58	54	59	127	98	109	88	75	67
Mouse	ENSMUSG00000002799.7	Jag2	NA	chr12	112871439	112893396	-	6.965	protein_coding	6	5	2	NA	NA	2	107	63	39	19	99	123
Mouse	ENSMUSG00000002803.15	Btbd6	NA	chr12	112940102	112942565	+	2.324	protein_coding	51	44	48	34	23	20	193	155	104	99	120	111
Mouse	ENSMUSG00000002804.5	Nudt14	NA	chr12	112897911	112905744	-	1.587	protein_coding	53	57	56	47	22	26	138	91	90	75	154	147
Mouse	ENSMUSG00000002808.8	Epdr1	NA	chr13	19775876	19804097	-	2.745	protein_coding	715	715	623	442	235	253	NA	NA	NA	NA	NA	NA
Mouse	ENSMUSG00000002812.5	Flii	NA	chr11	60604949	60618089	-	5.039	protein_coding	4011	4009	4374	2761	2025	1713	2141	1362	1562	1203	2658	2349
Mouse	ENSMUSG00000002814.16	Top3a	NA	chr11	60630884	60668191	-	4.599	protein_coding	503	485	735	441	273	232	736	475	541	448	738	629
Mouse	ENSMUSG00000002820.7	Atg4d	NA	chr9	21176589	21189068	+	7.264	protein_coding	201	207	303	202	170	120	217	135	286	291	247	214
Mouse	ENSMUSG00000002825.9	Qtrt1	NA	chr9	21323133	21331570	+	1.973	protein_coding	305	312	448	248	237	193	233	149	236	190	150	133
Mouse	ENSMUSG00000002831.15	Plin4	NA	chr17	56407591	56416803	-	6.35	protein_coding	125	126	85	58	43	60	NA	NA	11	10	4	1
Mouse	ENSMUSG00000002833.12	Hdgfl2	NA	chr17	56386634	56407607	+	4.876	protein_coding	1428	1489	1404	955	825	710	3136	2096	1897	1531	2334	2059
Mouse	ENSMUSG00000002835.10	Chaf1a	NA	chr17	56347439	56379289	+	8.854	protein_coding	2155	2235	1956	1366	1293	1171	2983	1900	1236	1048	1984	1635
Mouse	ENSMUSG00000002844.10	Adprh	NA	chr16	38264392	38273065	-	2.966	protein_coding	838	908	843	491	331	288	771	477	463	419	706	678
Mouse	ENSMUSG00000002845.15	Tmem39a	NA	chr16	38379060	38412524	+	4.094	protein_coding	724	639	673	477	316	280	683	472	924	855	742	623
Mouse	ENSMUSG00000002846.10	Timmdc1	NA	chr16	38318709	38343025	-	1.784	protein_coding	518	539	516	346	253	223	534	349	602	496	269	247
Mouse	ENSMUSG00000002847.8	Pla1a	NA	chr16	38216479	38253507	-	2.009	protein_coding	25	16	22	12	12	7	27	17	65	50	120	146
Mouse	ENSMUSG00000002870.9	Mcm2	NA	chr6	88860456	88875762	-	6.956	protein_coding	4690	4620	4651	2858	2810	2430	7112	4683	2654	2196	3450	3241
Mouse	ENSMUSG00000002871.15	Tpra1	NA	chr6	88879233	88889220	+	4.171	protein_coding	422	472	477	323	199	156	236	140	176	183	310	305
Mouse	ENSMUSG00000002881.15	Nab1	NA	chr1	52496453	52539838	-	4.1	protein_coding	1489	1470	2096	1472	1027	836	1263	801	1027	857	928	852
Mouse	ENSMUSG00000002885.15	Adgre5	NA	chr8	84449880	84467955	-	3.757	protein_coding	400	444	599	383	333	237	2	NA	NA	4	19	5
Mouse	ENSMUSG00000002897.6	Il17ra	NA	chr6	120440208	120464520	+	8.662	protein_coding	691	689	887	534	396	363	2386	1629	2201	1862	2095	1821
Mouse	ENSMUSG00000002900.18	Lamb1	NA	chr12	31315233	31379643	+	9.917	protein_coding	9059	8819	12364	7592	5185	4575	23	19	52	45	42	38
Mouse	ENSMUSG00000002908.18	Kcnn1	NA	chr8	71294693	71315902	-	4.587	protein_coding	37	53	49	29	15	12	73	43	18	14	50	66
Mouse	ENSMUSG00000002910.12	Arrdc2	NA	chr8	71287773	71292364	-	3.232	protein_coding	54	77	169	98	124	100	175	117	172	190	158	150
Mouse	ENSMUSG00000002930.7	Ppp1r17	NA	chr6	55994482	56009674	+	1.757	protein_coding	NA	NA	NA	NA	NA	NA	NA	NA	NA	NA	NA	NA
Mouse	ENSMUSG00000002944.16	Cd36	NA	chr5	17986688	18093799	-	3.59	protein_coding	1	1	2	NA	1	NA	30	22	19	19	262	223
Mouse	ENSMUSG00000002948.20	Map2k7	NA	chr8	4288740	4297897	+	3.829	protein_coding	1428	1329	2035	1215	842	714	1154	819	1002	820	812	759
Mouse	ENSMUSG00000002949.16	Timm44	NA	chr8	4309731	4325913	-	3.664	protein_coding	859	912	903	601	571	503	1226	810	903	735	849	723
Mouse	ENSMUSG00000002957.12	Ap2a2	NA	chr7	141142086	141212924	+	5.663	protein_coding	5141	5055	6087	3792	2611	2284	1803	1149	984	801	1408	1213
Mouse	ENSMUSG00000002963.18	Pnkp	NA	chr7	44506563	44512416	+	3.25	protein_coding	339	397	383	282	194	145	430	246	411	452	395	351
Mouse	ENSMUSG00000002968.10	Med25	NA	chr7	44526189	44542136	-	7.629	protein_coding	1366	1302	1580	994	695	672	1994	1326	1257	1206	1238	1111
Mouse	ENSMUSG00000002980.15	Bcam	NA	chr7	19490056	19504941	-	3.199	protein_coding	4	3	3	6	3	1	17	10	15	19	34	21
Mouse	ENSMUSG00000002981.11	Clptm1	NA	chr7	19365496	19398958	-	6.21	protein_coding	3720	3675	5459	3480	2280	1938	2925	1886	2701	2449	2945	2758
Mouse	ENSMUSG00000002983.18	Relb	NA	chr7	19340142	19363363	-	3.885	protein_coding	258	256	361	183	228	148	792	487	910	888	524	520
Mouse	ENSMUSG00000002984.18	Tomm40	NA	chr7	19435238	19449363	-	4.513	protein_coding	2190	2107	2976	1869	1309	1064	3312	2131	1344	1430	834	716
Mouse	ENSMUSG00000002985.17	Apoe	NA	chr7	19430034	19433113	-	2.138	protein_coding	12	19	82	53	29	28	235	143	220	251	2228	2081
Mouse	ENSMUSG00000002992.18	Apoc2	NA	chr7	19405504	19411866	-	0.813	protein_coding	NA	NA	NA	NA	NA	NA	NA	NA	NA	NA	NA	NA
Mouse	ENSMUSG00000002996.18	Hbp1	NA	chr12	31976253	32000534	-	6.167	protein_coding	698	796	833	584	421	321	345	246	365	283	1687	1553
Mouse	ENSMUSG00000002997.16	Prkar2b	NA	chr12	32008475	32111295	-	3.652	protein_coding	1452	1471	1257	846	958	815	22	20	14	11	1371	1357
Mouse	ENSMUSG00000003031.15	Cdkn1b	NA	chr6	134897364	134902476	+	4.552	protein_coding	1347	1404	1317	872	535	492	460	292	428	368	1539	1403
Mouse	ENSMUSG00000003032.9	Klf4	NA	chr4	55527143	55532466	-	3.049	protein_coding	1333	1447	1953	1125	908	825	245	186	188	169	117	111
Mouse	ENSMUSG00000003033.16	Ap1m1	NA	chr8	72993862	73011229	+	3.184	protein_coding	1807	1794	1712	1095	879	733	1573	1006	1000	914	787	710
Mouse	ENSMUSG00000003037.17	Rab8a	NA	chr8	72915044	72937748	+	4.678	protein_coding	1928	1970	2362	1624	1207	1002	1337	922	788	630	960	941
Mouse	ENSMUSG00000003038.16	Hmgn2	NA	chr4	133692049	133695961	-	3.06	protein_coding	389	396	510	396	242	211	1305	906	889	683	473	454
Mouse	ENSMUSG00000003039.10	Fam32a	NA	chr8	72973574	72978262	+	4.409	protein_coding	529	519	736	511	326	259	647	420	543	446	710	636
Mouse	ENSMUSG00000003051.14	Elf3	NA	chr1	135181313	135186306	-	2.217	protein_coding	NA	NA	1	1	NA	NA	2	2	11	NA	5	4
Mouse	ENSMUSG00000003053.18	Cyp2c29	NA	chr19	39257849	39319157	+	3.061	protein_coding	NA	NA	NA	NA	1	NA	3	NA	NA	NA	2	1
Mouse	ENSMUSG00000003062.14	Stard3nl	NA	chr13	19541846	19579965	-	5.6	protein_coding	387	423	439	286	186	134	242	162	350	279	331	309
Mouse	ENSMUSG00000003068.18	Stk11	NA	chr10	79951637	79966516	+	4.58	protein_coding	1763	1855	2207	1491	999	887	968	663	575	585	707	536
Mouse	ENSMUSG00000003070.7	Efna2	NA	chr10	80015316	80025844	+	2.131	protein_coding	75	62	112	86	39	48	19	18	5	8	16	12
Mouse	ENSMUSG00000003072.16	Atp5d	NA	chr10	79974466	79981652	+	1.928	protein_coding	3119	3100	3665	2350	1465	1341	2996	1933	1553	1496	1282	1269
Mouse	ENSMUSG00000003099.12	Ppp5c	NA	chr7	16738565	16761849	-	3.136	protein_coding	1559	1631	2092	1314	1072	964	3306	2075	1499	1233	820	748
Mouse	ENSMUSG00000003119.15	Cdk12	NA	chr11	98093885	98169330	+	11.73	protein_coding	3276	3242	3846	2706	2119	1910	4616	3205	5098	4180	3779	3439
Mouse	ENSMUSG00000003123.16	Lipe	NA	chr7	25078952	25098135	-	5.886	protein_coding	104	92	101	60	35	51	297	192	174	163	437	363
Mouse	ENSMUSG00000003131.8	Pafah1b2	NA	chr9	45874157	45923988	-	8.266	protein_coding	4179	4312	5691	3712	2221	1976	2428	1666	1703	1448	1693	1409
Mouse	ENSMUSG00000003134.11	Tbc1d8	NA	chr1	39410573	39517836	-	5.239	protein_coding	18	22	11	5	10	8	4	NA	4	3	98	69
Mouse	ENSMUSG00000003135.16	Cnot11	NA	chr1	39574073	39585970	+	3.508	protein_coding	850	839	1130	785	488	453	1200	887	990	868	893	809
Mouse	ENSMUSG00000003153.11	Slc2a3	NA	chr6	122704768	122778599	-	7.245	protein_coding	4	2	3	3	11	9	812	543	344	309	133	164
Mouse	ENSMUSG00000003154.16	Foxj2	NA	chr6	122796873	122822325	+	5.346	protein_coding	990	909	1046	651	509	449	826	578	270	260	630	625
Mouse	ENSMUSG00000003161.16	Sri	NA	chr5	8096078	8119379	+	4.852	protein_coding	1190	1183	1439	1001	647	556	1037	706	1099	857	1277	1262
Mouse	ENSMUSG00000003166.21	Dgcr2	NA	chr16	17657346	17716426	-	6.853	protein_coding	1021	1093	1054	675	545	456	938	606	695	722	757	706
Mouse	ENSMUSG00000003184.16	Irf3	NA	chr7	44647072	44652272	+	3.442	protein_coding	363	405	455	279	195	174	1216	863	1719	1681	711	662
Mouse	ENSMUSG00000003190.13	Bcl2l12	NA	chr7	44640646	44648136	-	1.976	protein_coding	138	178	155	128	76	84	192	158	202	181	202	192
Mouse	ENSMUSG00000003198.11	Zfp959	NA	chr17	56199093	56205928	+	2.448	protein_coding	119	134	145	121	86	85	200	175	232	207	199	203
Mouse	ENSMUSG00000003199.17	Mpnd	NA	chr17	56312711	56323790	+	2.305	protein_coding	770	777	927	545	349	313	475	325	261	233	310	308
Mouse	ENSMUSG00000003200.11	Sh3gl1	NA	chr17	56323750	56343635	-	5.012	protein_coding	1643	1693	1857	1167	800	722	1016	668	888	806	675	596
Mouse	ENSMUSG00000003206.8	Ebi3	NA	chr17	56259640	56264022	+	1.154	protein_coding	NA	NA	NA	NA	NA	1	221	143	96	50	78	118
Mouse	ENSMUSG00000003208.10	Yju2	NA	chr17	56266099	56275285	+	4.956	protein_coding	143	172	160	137	91	74	293	197	202	205	167	158
Mouse	ENSMUSG00000003226.8	Ranbp2	NA	chr10	58282742	58330178	+	11.728	protein_coding	7320	7426	9949	7179	4448	3860	9948	7085	8947	7672	6756	6368
Mouse	ENSMUSG00000003227.5	Edar	NA	chr10	58436611	58511476	-	3.637	protein_coding	NA	1	NA	NA	NA	1	1	1	NA	NA	2	1
Mouse	ENSMUSG00000003228.10	Grk5	NA	chr19	60878187	61084406	+	7.055	protein_coding	719	759	644	468	284	254	350	251	384	348	431	418
Mouse	ENSMUSG00000003233.13	Dvl3	NA	chr16	20335732	20352760	+	6.41	protein_coding	1421	1406	1863	1249	732	630	1035	739	897	836	880	823
Mouse	ENSMUSG00000003234.17	Abcf3	NA	chr16	20367327	20380129	+	3.558	protein_coding	852	847	996	668	467	433	766	536	798	601	674	592
Mouse	ENSMUSG00000003235.14	Eif2b5	NA	chr16	20317567	20328073	+	2.595	protein_coding	1521	1546	1822	1173	884	810	1829	1104	1203	999	737	677
Mouse	ENSMUSG00000003269.18	Cyth2	NA	chr7	45456061	45464005	-	3.445	protein_coding	834	828	1681	1160	611	576	629	400	876	728	835	713
Mouse	ENSMUSG00000003271.18	Sult2b1	NA	chr7	45379407	45434093	-	3.95	protein_coding	3	3	4	2	2	1	2	NA	1	2	5	NA
Mouse	ENSMUSG00000003273.15	Car11	NA	chr7	45349267	45354106	+	1.926	protein_coding	31	32	10	10	6	7	1	NA	NA	NA	4	2
Mouse	ENSMUSG00000003279.18	Dlgap1	NA	chr17	70276068	71128408	+	17.89	protein_coding	52	55	89	44	91	90	2	NA	5	7	22	16
Mouse	ENSMUSG00000003282.10	Plag1	NA	chr4	3900996	3938423	-	8.487	protein_coding	168	176	223	150	133	138	29	28	56	31	79	68
Mouse	ENSMUSG00000003283.16	Hck	NA	chr2	152950388	152993361	+	2.092	protein_coding	NA	4	8	13	1	NA	1	2	NA	1	5	5
Mouse	ENSMUSG00000003299.11	Mrpl4	NA	chr9	20914034	20920135	+	2.617	protein_coding	690	722	681	426	356	282	708	533	375	292	310	323
Mouse	ENSMUSG00000003308.16	Keap1	NA	chr9	21141026	21150657	-	4.693	protein_coding	1024	962	1132	753	550	439	547	354	349	329	363	360
Mouse	ENSMUSG00000003309.15	Ap1m2	NA	chr9	21205571	21223633	-	3.14	protein_coding	NA	NA	NA	NA	NA	NA	22	14	12	11	39	27
Mouse	ENSMUSG00000003316.15	Glg1	NA	chr8	111881053	111985848	-	7.09	protein_coding	7767	7882	9959	6336	4603	3986	3828	2528	4206	3341	7075	6317
Mouse	ENSMUSG00000003341.10	Atp8b3	NA	chr10	80355418	80374958	-	4.713	protein_coding	6	9	6	7	5	5	14	11	16	11	32	16
Mouse	ENSMUSG00000003344.15	Btbd2	NA	chr10	80478451	80492905	-	3.586	protein_coding	836	785	792	550	335	282	303	230	199	198	503	523
Mouse	ENSMUSG00000003345.17	Csnk1g2	NA	chr10	80458672	80476583	+	4.835	protein_coding	2767	2808	3194	2001	1307	1114	1602	1063	976	924	1055	993
Mouse	ENSMUSG00000003346.15	Abhd17a	NA	chr10	80419488	80426175	-	1.547	protein_coding	1289	1303	1363	868	524	463	908	584	480	496	753	678
Mouse	ENSMUSG00000003348.11	Mob3a	NA	chr10	80521087	80537811	-	3.254	protein_coding	1157	1154	1390	828	662	571	432	356	378	354	279	221
Mouse	ENSMUSG00000003352.15	Cacnb3	NA	chr15	98528721	98542410	+	4.01	protein_coding	1837	1710	2442	1527	1122	924	5	4	7	7	27	15
Mouse	ENSMUSG00000003354.7	Ccdc65	NA	chr15	98606088	98621217	+	1.992	protein_coding	19	10	5	2	1	8	7	4	6	5	17	13
Mouse	ENSMUSG00000003355.8	Fkbp11	NA	chr15	98622247	98626079	-	2.706	protein_coding	240	232	301	200	129	100	3	1	7	8	11	9
Mouse	ENSMUSG00000003360.16	Ddx23	NA	chr15	98543015	98560775	-	6.229	protein_coding	2228	2233	2686	1711	1435	1223	2180	1393	1517	1369	1142	1047
Mouse	ENSMUSG00000003363.16	Pld3	NA	chr7	27231425	27252643	-	2.924	protein_coding	1486	1607	1655	1057	530	497	349	234	532	491	1503	1395
Mouse	ENSMUSG00000003378.10	Grik5	NA	chr7	24709274	24771771	-	5.168	protein_coding	189	209	143	101	96	53	154	89	245	263	301	244
Mouse	ENSMUSG00000003379.8	Cd79a	NA	chr7	24596806	24601622	+	1.457	protein_coding	2	1	4	4	9	4	3738	2598	2073	1905	3540	3633
Mouse	ENSMUSG00000003380.12	Rabac1	NA	chr7	24669177	24672179	-	1.523	protein_coding	428	447	436	286	149	129	219	137	128	154	274	253
Mouse	ENSMUSG00000003382.19	Etv3	NA	chr3	87432714	87447463	+	10.274	protein_coding	480	514	851	557	319	267	941	593	916	772	734	662
Mouse	ENSMUSG00000003402.15	Prkcsh	NA	chr9	21914102	21925518	+	4.275	protein_coding	3145	3189	4069	2426	1563	1320	1545	1042	1520	1258	1986	1872
Mouse	ENSMUSG00000003410.9	Elavl3	NA	chr9	21926301	21963319	-	6.89	protein_coding	NA	NA	7	5	5	NA	NA	1	2	2	2	4
Mouse	ENSMUSG00000003411.11	Rab3b	NA	chr4	108736260	108800521	+	3.524	protein_coding	2	2	5	8	1	5	NA	NA	8	2	8	6
Mouse	ENSMUSG00000003418.12	St8sia6	NA	chr2	13655832	13798875	-	7.664	protein_coding	1	2	NA	1	1	5	NA	NA	1	NA	NA	2
Mouse	ENSMUSG00000003420.9	Fcgrt	NA	chr7	44742414	44753275	-	2.102	protein_coding	191	196	229	170	74	53	4	NA	2	4	5	3
Mouse	ENSMUSG00000003421.14	Nosip	NA	chr7	44711853	44727634	+	2.8	protein_coding	756	676	852	589	443	351	776	528	623	616	695	616
Mouse	ENSMUSG00000003423.16	Pih1d1	NA	chr7	44803727	44809489	+	2.02	protein_coding	487	549	623	383	199	207	596	366	489	470	395	320
Mouse	ENSMUSG00000003429.12	Rps11	NA	chr7	44771803	44773863	-	0.865	protein_coding	6450	6375	9228	6251	4402	3767	7733	5153	4973	3615	3211	2917
Mouse	ENSMUSG00000003435.10	Supt5	NA	chr7	28014316	28038171	-	5.764	protein_coding	3200	3355	3910	2521	1930	1615	4634	2972	3875	3244	3913	3442
Mouse	ENSMUSG00000003436.12	Dll3	NA	chr7	27992978	28001663	-	2.85	protein_coding	2	1	3	3	4	2	7	6	11	16	20	12
Mouse	ENSMUSG00000003437.15	Paf1	NA	chr7	28092376	28098813	+	3.438	protein_coding	702	717	883	587	402	354	1184	801	1028	821	970	826
Mouse	ENSMUSG00000003438.18	Timm50	NA	chr7	28004941	28011497	-	2.684	protein_coding	920	907	1145	701	572	480	1553	1016	1002	979	710	615
Mouse	ENSMUSG00000003444.9	Med29	NA	chr7	28085571	28092133	-	1.281	protein_coding	253	270	402	304	215	174	250	174	186	140	160	161
Mouse	ENSMUSG00000003452.16	Bicd1	NA	chr6	149310384	149464827	+	27.373	protein_coding	4	1	2	NA	12	9	675	493	551	558	560	581
Mouse	ENSMUSG00000003458.13	Ncstn	NA	chr1	171893580	171910362	-	3.975	protein_coding	1651	1730	2066	1356	757	628	1173	758	1640	1348	2301	2139
Mouse	ENSMUSG00000003464.14	Pex19	NA	chr1	171954322	171964060	+	3.815	protein_coding	996	1042	1164	715	558	463	830	550	817	743	1077	970
Mouse	ENSMUSG00000003469.10	Phyhip	NA	chr14	70694916	70706272	+	2.91	protein_coding	1	1	3	NA	NA	1	4	NA	5	3	7	3
Mouse	ENSMUSG00000003476.17	Crhr2	NA	chr6	55067034	55110001	-	5.115	protein_coding	NA	NA	1	NA	NA	NA	NA	NA	NA	1	1	1
Mouse	ENSMUSG00000003477.6	Inmt	NA	chr6	55147611	55152028	-	1.6	protein_coding	1	1	NA	NA	NA	NA	NA	NA	NA	NA	NA	NA
Mouse	ENSMUSG00000003484.5	Cyp4f18	NA	chr8	72742326	72763470	-	1.855	protein_coding	1	2	2	1	3	NA	3	NA	1	4	15	7
Mouse	ENSMUSG00000003500.14	Impdh1	NA	chr6	29200433	29216363	-	3.294	protein_coding	1260	1320	1627	1055	790	653	637	409	335	275	302	278
Mouse	ENSMUSG00000003505.16	Psg18	NA	chr7	18079347	18088934	-	3.232	protein_coding	NA	NA	NA	NA	NA	NA	NA	NA	NA	NA	NA	NA
Mouse	ENSMUSG00000003518.14	Dusp3	NA	chr11	101861969	101877839	-	4.682	protein_coding	1941	2066	2399	1508	1001	814	182	175	49	35	149	125
Mouse	ENSMUSG00000003526.13	Prodh	NA	chr16	17878221	17908067	-	7.797	protein_coding	7	8	7	8	8	9	40	36	30	24	57	30
Mouse	ENSMUSG00000003527.10	Ess2	NA	chr16	17718573	17729212	-	4.231	protein_coding	584	668	794	488	385	294	833	495	795	697	807	782
Mouse	ENSMUSG00000003528.16	Slc25a1	NA	chr16	17743087	17746083	-	2.164	protein_coding	2216	2372	1980	1138	930	917	1308	868	519	426	966	929
Mouse	ENSMUSG00000003531.16	Dgcr6	NA	chr16	17870724	17889496	+	2.985	protein_coding	392	412	440	321	227	229	372	208	167	160	253	255
Mouse	ENSMUSG00000003534.18	Ddr1	NA	chr17	35992459	36015513	-	4.774	protein_coding	1372	1399	1939	1260	619	505	76	53	154	140	141	113
Mouse	ENSMUSG00000003541.7	Ier3	NA	chr17	36132576	36133815	+	1.131	protein_coding	1303	1277	3044	1786	2850	2102	2	1	8	11	4	9
Mouse	ENSMUSG00000003545.4	Fosb	NA	chr7	19036621	19043976	-	6.243	protein_coding	67	44	239	159	73	86	171	101	486	401	142	167
Mouse	ENSMUSG00000003546.11	Klc4	NA	chr17	46941550	46956948	-	2.377	protein_coding	207	239	173	132	84	76	197	138	189	178	522	518
Mouse	ENSMUSG00000003549.10	Ercc1	NA	chr7	19078703	19090449	+	3.111	protein_coding	1622	1605	2980	1864	2361	1887	263	169	2356	2298	557	460
Mouse	ENSMUSG00000003555.9	Cyp17a1	NA	chr19	46655604	46661611	-	2.769	protein_coding	NA	NA	NA	NA	1	NA	NA	NA	NA	NA	3	NA
Mouse	ENSMUSG00000003559.9	As3mt	NA	chr19	46695897	46729538	+	3.212	protein_coding	7	NA	2	3	2	NA	NA	2	3	3	8	4
Mouse	ENSMUSG00000003573.16	Homer3	NA	chr8	70735477	70747011	+	3.44	protein_coding	1657	1523	2128	1381	915	769	72	68	38	38	105	106
Mouse	ENSMUSG00000003575.14	Crtc1	NA	chr8	70835005	70892229	-	11.182	protein_coding	971	948	1177	835	463	439	701	442	532	507	811	647
Mouse	ENSMUSG00000003581.15	Rnf215	NA	chr11	4085202	4091172	+	2.232	protein_coding	304	333	413	255	138	129	160	107	216	190	226	195
Mouse	ENSMUSG00000003585.14	Sec14l2	NA	chr11	4047039	4073415	-	3.505	protein_coding	18	24	33	36	16	7	67	27	95	89	248	208
Mouse	ENSMUSG00000003604.15	Aven	NA	chr2	112323309	112464918	+	5.001	protein_coding	500	447	735	482	354	287	554	347	367	285	118	113
Mouse	ENSMUSG00000003617.17	Cp	NA	chr3	20011218	20063309	+	9.566	protein_coding	519	618	857	577	381	304	19	10	25	18	33	32
Mouse	ENSMUSG00000003623.5	Crot	NA	chr5	9016033	9047324	-	5.456	protein_coding	471	577	493	332	206	175	371	225	344	283	811	800
Mouse	ENSMUSG00000003644.18	Rps6ka1	NA	chr4	133574601	133615108	-	4.258	protein_coding	263	281	268	163	178	163	1575	1041	1718	1451	1237	1203
Mouse	ENSMUSG00000003657.10	Calb2	NA	chr8	110864134	110894842	-	1.743	protein_coding	NA	NA	NA	NA	2	NA	NA	NA	NA	NA	2	2
Mouse	ENSMUSG00000003660.11	Snrnp200	NA	chr2	127050306	127082371	+	7.819	protein_coding	7446	7276	8499	5351	4142	3470	10549	6752	6893	5076	5666	5272
Mouse	ENSMUSG00000003662.11	Ciao1	NA	chr2	127082858	127089736	-	3.197	protein_coding	576	618	613	364	272	210	499	340	483	390	594	553
Mouse	ENSMUSG00000003665.8	Has1	NA	chr17	18063585	18075467	-	4.518	protein_coding	2	4	5	2	1	1	NA	NA	NA	NA	NA	NA
Mouse	ENSMUSG00000003680.17	Taf6l	NA	chr19	8751851	8763781	-	5.017	protein_coding	685	760	592	358	316	287	586	385	300	273	452	463
Mouse	ENSMUSG00000003721.15	Insig2	NA	chr1	121232082	121260318	-	3.473	protein_coding	361	403	360	264	156	134	340	246	1256	1095	660	634
Mouse	ENSMUSG00000003731.14	Kpna6	NA	chr4	129537773	129566560	-	6.729	protein_coding	3479	3464	4240	2642	1975	1763	1990	1168	1533	1293	1377	1240
Mouse	ENSMUSG00000003746.17	Man1a	NA	chr10	53780881	53952705	-	9.647	protein_coding	1582	1650	1464	966	746	685	2360	1616	2907	2819	2748	2725
Mouse	ENSMUSG00000003752.10	Itpkc	NA	chr7	26906597	26928086	-	5.285	protein_coding	215	207	376	207	136	120	195	173	299	289	266	280
Mouse	ENSMUSG00000003762.14	Coq8b	NA	chr7	26932448	26957375	+	5.586	protein_coding	225	247	201	149	94	83	215	158	229	225	380	335
Mouse	ENSMUSG00000003778.15	Brd8	NA	chr18	34731668	34757654	-	10.633	protein_coding	1178	1221	1561	1069	788	721	2647	1833	2388	1890	3332	2761
Mouse	ENSMUSG00000003779.17	Kif20a	NA	chr18	34757666	34766330	+	4.338	protein_coding	3802	3728	5760	3727	1982	1570	2925	2061	2674	1902	1785	1649
Mouse	ENSMUSG00000003808.19	Farsa	NA	chr8	85583618	85595886	+	4.538	protein_coding	1822	1782	2369	1606	1234	1091	1957	1278	1296	1061	800	763
Mouse	ENSMUSG00000003809.15	Gcdh	NA	chr8	85613022	85620550	-	2.754	protein_coding	347	379	400	265	171	119	180	115	140	108	270	233
Mouse	ENSMUSG00000003810.14	Mast2	NA	chr4	116163959	116321380	-	8.049	protein_coding	3300	3412	4041	2604	1755	1440	1205	778	809	739	1553	1447
Mouse	ENSMUSG00000003812.14	Dnase2a	NA	chr8	85635189	85649544	+	5.389	protein_coding	579	591	808	520	318	287	612	445	540	452	817	717
Mouse	ENSMUSG00000003813.16	Rad23a	NA	chr8	85560648	85567294	-	2.577	protein_coding	1639	1638	1884	1121	761	613	1314	903	596	549	711	663
Mouse	ENSMUSG00000003814.9	Calr	NA	chr8	85568479	85573563	-	2.88	protein_coding	21158	21291	25937	17186	10707	8919	20471	13662	20759	14685	15902	14820
Mouse	ENSMUSG00000003824.13	Syce2	NA	chr8	85598740	85614850	+	1.968	protein_coding	12	14	19	12	4	5	204	144	72	32	187	159
Mouse	ENSMUSG00000003847.17	Nfat5	NA	chr8	108020102	108106149	+	18.378	protein_coding	9791	9745	13497	9471	6719	5951	3030	2324	4274	4138	4517	4146
Mouse	ENSMUSG00000003848.15	Nob1	NA	chr8	108139118	108151683	-	3.486	protein_coding	1209	1217	1969	1379	1017	806	1225	828	920	722	422	337
Mouse	ENSMUSG00000003849.9	Nqo1	NA	chr8	108114857	108129838	-	1.553	protein_coding	1484	1511	3090	2128	1592	1205	9	4	9	4	12	7
Mouse	ENSMUSG00000003863.19	Ppfia3	NA	chr7	44988546	45016443	-	7.899	protein_coding	92	86	87	44	35	31	72	47	66	62	153	134
Mouse	ENSMUSG00000003865.17	Gys1	NA	chr7	45084268	45106043	+	4.789	protein_coding	1581	1548	1771	1085	759	649	583	423	325	236	631	577
Mouse	ENSMUSG00000003868.15	Ruvbl2	NA	chr7	45071184	45087520	-	2.902	protein_coding	1656	1629	2113	1236	1204	996	3312	2167	1367	1070	812	780
Mouse	ENSMUSG00000003872.10	Lin7b	NA	chr7	45017315	45020007	-	1.463	protein_coding	NA	1	4	6	2	1	20	5	31	26	37	13
Mouse	ENSMUSG00000003873.12	Bax	NA	chr7	45111121	45116322	-	1.576	protein_coding	851	872	1172	806	482	444	1262	792	548	510	680	590
Mouse	ENSMUSG00000003882.6	Il7r	NA	chr15	9505874	9530262	-	4.663	protein_coding	NA	NA	NA	1	1	NA	NA	NA	1	NA	1	NA
Mouse	ENSMUSG00000003923.15	Tfam	NA	chr10	71061294	71074110	-	4.438	protein_coding	744	742	961	605	395	327	1022	693	844	623	533	461
Mouse	ENSMUSG00000003929.12	Zfp81	NA	chr17	33548316	33577852	-	6.79	protein_coding	443	464	498	334	234	167	467	336	369	274	326	329
Mouse	ENSMUSG00000003934.6	Efnb3	NA	chr11	69444918	69451031	-	3.183	protein_coding	18	14	42	41	11	23	22	19	27	40	31	24
Mouse	ENSMUSG00000003948.18	Mmd	NA	chr11	90140282	90169415	+	3.581	protein_coding	1327	1180	1805	1187	1011	818	218	172	124	101	113	115
Mouse	ENSMUSG00000003949.17	Hlf	NA	chr11	90227362	90281721	-	6.681	protein_coding	15	32	27	23	22	14	8	2	6	4	10	8
Mouse	ENSMUSG00000003955.9	Fam162a	NA	chr16	35864131	35891964	-	0.85	protein_coding	738	844	1082	711	521	373	264	179	142	130	58	45
Mouse	ENSMUSG00000003970.10	Rpl8	NA	chr15	76788278	76790514	+	1.359	protein_coding	16410	17096	23081	15172	11572	9658	14370	9417	9474	9052	7040	6673
Mouse	ENSMUSG00000003974.7	Grm3	NA	chr5	9535541	9775170	-	3.049	protein_coding	NA	NA	NA	NA	NA	NA	NA	NA	NA	NA	NA	NA
Mouse	ENSMUSG00000003992.16	Ssbp2	NA	chr13	91608402	91851548	+	7.985	protein_coding	471	516	512	337	268	268	183	137	233	210	456	425
Mouse	ENSMUSG00000004018.10	Fancl	NA	chr11	26336135	26421876	+	3.372	protein_coding	185	193	202	143	135	90	333	235	215	157	194	192
Mouse	ENSMUSG00000004031.14	Brinp2	NA	chr1	158072839	158183896	-	8.767	protein_coding	NA	NA	NA	NA	1	1	NA	NA	NA	NA	NA	NA
Mouse	ENSMUSG00000004032.11	Gstm5	NA	chr3	107803137	107806002	+	1.278	protein_coding	304	341	343	231	144	134	NA	NA	NA	NA	2	3
Mouse	ENSMUSG00000004035.13	Gstm7	NA	chr3	107833650	107839133	-	1.601	protein_coding	13	16	9	5	NA	1	NA	NA	NA	NA	1	NA
Mouse	ENSMUSG00000004038.10	Gstm3	NA	chr3	107871012	107876599	-	1.311	protein_coding	NA	NA	1	NA	NA	NA	NA	NA	NA	NA	NA	NA
Mouse	ENSMUSG00000004040.17	Stat3	NA	chr11	100775924	100830366	-	9.527	protein_coding	3775	3968	3496	2123	1416	1247	2001	1273	2302	1853	2395	2153
Mouse	ENSMUSG00000004043.15	Stat5a	NA	chr11	100750177	100775995	+	7.133	protein_coding	311	350	243	167	108	84	891	559	540	435	617	573
Mouse	ENSMUSG00000004044.10	Cavin1	NA	chr11	100847559	100861713	-	3.587	protein_coding	15080	15363	20690	12853	7926	6835	20	14	13	10	71	59
Mouse	ENSMUSG00000004054.10	Map3k11	NA	chr19	5738770	5752893	+	4.393	protein_coding	638	616	975	604	419	398	989	596	1368	1341	1130	894
Mouse	ENSMUSG00000004056.16	Akt2	NA	chr7	27290977	27340251	+	7.131	protein_coding	2044	2080	2446	1543	1216	933	1816	1163	1803	1509	1056	1033
Mouse	ENSMUSG00000004069.18	Dnaja3	NA	chr16	4457853	4525559	+	3.912	protein_coding	1371	1350	1418	883	760	670	1327	858	986	825	750	610
Mouse	ENSMUSG00000004070.16	Hmox2	NA	chr16	4544225	4584606	+	2.217	protein_coding	922	932	1146	756	466	445	990	728	750	530	875	860
Mouse	ENSMUSG00000004071.14	Cdip1	NA	chr16	4568212	4608156	-	10.094	protein_coding	1013	1038	1896	1209	568	522	1178	796	865	692	1436	1254
Mouse	ENSMUSG00000004085.15	Map3k20	NA	chr2	72115981	72272954	+	10.175	protein_coding	9362	9402	12323	7753	4129	3619	894	634	891	674	773	674
Mouse	ENSMUSG00000004096.10	Cwc15	NA	chr9	14411913	14421873	+	1.571	protein_coding	758	861	1059	834	476	444	1020	767	742	587	813	779
Mouse	ENSMUSG00000004098.8	Col5a3	NA	chr9	20681346	20726363	-	6.809	protein_coding	107	122	250	154	68	68	2	2	5	7	21	8
Mouse	ENSMUSG00000004099.17	Dnmt1	NA	chr9	20818505	20871184	-	7.377	protein_coding	6414	6181	5923	3828	4118	3362	8018	5244	3515	2768	4607	4055
Mouse	ENSMUSG00000004100.13	Ppan	NA	chr9	20799471	20803474	+	4.004	protein_coding	1069	1154	1611	1016	863	722	2924	1924	1188	1059	563	571
Mouse	ENSMUSG00000004105.9	Angptl2	NA	chr2	33106081	33137729	+	6.286	protein_coding	3992	3818	5220	2942	2023	1652	NA	NA	1	1	2	NA
Mouse	ENSMUSG00000004110.18	Cacna1e	NA	chr1	154266477	154760247	-	25.228	protein_coding	NA	1	1	NA	2	2	20	15	7	5	269	232
Mouse	ENSMUSG00000004113.19	Cacna1b	NA	chr2	24493899	24653164	-	9.942	protein_coding	10	15	22	8	14	6	NA	1	3	3	8	7
Mouse	ENSMUSG00000004127.13	Trmt10a	NA	chr3	137849209	137865582	+	7.976	protein_coding	459	474	650	421	228	223	497	337	523	334	179	155
Mouse	ENSMUSG00000004151.18	Etv1	NA	chr12	38829379	38920483	+	13.296	protein_coding	523	584	438	280	225	220	NA	NA	1	NA	13	13
Mouse	ENSMUSG00000004187.12	Kifc2	NA	chr15	76544058	76552396	+	3.932	protein_coding	12	10	13	9	6	2	11	7	17	25	69	41
Mouse	ENSMUSG00000004207.15	Psap	NA	chr10	60113449	60138376	+	2.744	protein_coding	18693	19357	21942	14000	8653	7717	2012	1309	1514	1242	5349	4951
Mouse	ENSMUSG00000004221.17	Ikbkg	NA	chrX	73436896	73497460	+	8.11	protein_coding	1034	1106	988	648	555	469	701	471	694	552	963	837
Mouse	ENSMUSG00000004231.16	Pax2	NA	chr19	44744484	44826310	+	5.409	protein_coding	NA	1	NA	NA	NA	4	12	5	10	13	17	19
Mouse	ENSMUSG00000004233.15	Wars2	NA	chr3	99048384	99146502	+	5.946	protein_coding	302	337	244	177	153	132	203	132	177	132	193	173
Mouse	ENSMUSG00000004263.16	Atn1	NA	chr6	124719507	124733487	-	4.6	protein_coding	275	301	335	221	175	178	155	88	92	81	89	78
Mouse	ENSMUSG00000004264.18	Phb2	NA	chr6	124689299	124693913	+	3.718	protein_coding	4268	4048	5382	3616	2610	2256	6029	4119	2118	1646	1567	1323
Mouse	ENSMUSG00000004266.16	Ptpn6	NA	chr6	124697670	124715677	-	2.802	protein_coding	30	37	21	20	16	7	4610	3157	1019	863	870	765
Mouse	ENSMUSG00000004267.17	Eno2	NA	chr6	124737016	124746636	-	4.705	protein_coding	272	348	379	216	195	193	114	79	151	161	183	165
Mouse	ENSMUSG00000004268.12	Emg1	NA	chr6	124681048	124689141	-	4.632	protein_coding	898	856	1229	858	653	560	1822	1237	1067	838	646	596
Mouse	ENSMUSG00000004270.14	Lpcat3	NA	chr6	124639990	124681381	+	3.268	protein_coding	1379	1546	1881	1171	793	696	1139	759	791	661	839	716
Mouse	ENSMUSG00000004285.13	Atp6v1f	NA	chr6	29467717	29470511	+	1.063	protein_coding	1757	1833	2367	1648	1033	883	1237	865	1122	936	1146	1025
Mouse	ENSMUSG00000004296.15	Il12b	NA	chr11	44290890	44304860	+	1.967	protein_coding	NA	NA	NA	NA	NA	NA	NA	NA	NA	NA	NA	1
Mouse	ENSMUSG00000004317.15	Clcn5	NA	chrX	7020049	7185597	-	11.452	protein_coding	4137	4235	4400	2853	2136	1836	434	285	618	578	497	423
Mouse	ENSMUSG00000004319.16	Clcn3	NA	chr8	61363423	61436334	-	17.071	protein_coding	463	593	629	446	354	284	2416	1750	1826	1472	2224	2062
Mouse	ENSMUSG00000004328.16	Hif3a	NA	chr7	16765432	16796352	-	6.71	protein_coding	NA	NA	NA	NA	NA	NA	75	68	20	25	34	37
Mouse	ENSMUSG00000004341.9	Gpx6	NA	chr13	21496295	21503794	+	1.368	protein_coding	NA	NA	NA	NA	NA	NA	1	1	1	NA	1	1
Mouse	ENSMUSG00000004344.13	Gpx5	NA	chr13	21470599	21476901	-	1.674	protein_coding	NA	NA	NA	NA	NA	NA	NA	NA	NA	NA	NA	NA
Mouse	ENSMUSG00000004347.18	Pde1c	NA	chr6	56046789	56629472	-	20.52	protein_coding	2	NA	2	1	4	3	1101	774	571	512	1403	1404
Mouse	ENSMUSG00000004356.9	Utp20	NA	chr10	88582469	88662666	-	10.199	protein_coding	4844	4950	5933	3788	3112	2483	3581	2503	2589	2153	1267	1159
Mouse	ENSMUSG00000004359.17	Spic	NA	chr10	88510634	88520877	-	3.841	protein_coding	NA	NA	NA	NA	NA	NA	38	18	1777	1489	2511	2415
Mouse	ENSMUSG00000004360.10	9330159F19Rik	NA	chr10	29087602	29106775	+	5.767	protein_coding	1	2	4	2	NA	1	NA	NA	NA	NA	8	5
Mouse	ENSMUSG00000004364.15	Cul3	NA	chr1	80242640	80318197	-	4.873	protein_coding	2959	3006	4066	2450	1698	1344	3675	2444	3787	2988	2834	2612
Mouse	ENSMUSG00000004366.5	Sst	NA	chr16	23708323	23709708	-	0.721	protein_coding	NA	2	1	NA	1	NA	NA	NA	NA	NA	NA	1
Mouse	ENSMUSG00000004371.16	Il11	NA	chr7	4775372	4785858	-	2.081	protein_coding	226	217	1209	764	604	444	3	4	1	1	8	10
Mouse	ENSMUSG00000004383.19	Large1	NA	chr8	73541227	74080168	-	7.976	protein_coding	1508	1555	1751	1087	755	669	NA	NA	NA	NA	5	3
Mouse	ENSMUSG00000004393.11	Ddx56	NA	chr11	6208919	6217772	-	2.533	protein_coding	1270	1294	1688	990	726	614	1742	1099	1042	958	618	576
Mouse	ENSMUSG00000004394.13	Tmed4	NA	chr11	6220369	6224870	-	2.178	protein_coding	987	1062	1326	910	593	460	511	364	502	520	649	562
Mouse	ENSMUSG00000004415.16	Col26a1	NA	chr5	136770613	136912063	-	8.176	protein_coding	NA	NA	NA	NA	NA	NA	NA	NA	NA	1	1	2
Mouse	ENSMUSG00000004446.13	Bid	NA	chr6	120868891	120893814	-	3.55	protein_coding	1286	1293	1517	1011	589	556	1304	914	269	223	248	243
Mouse	ENSMUSG00000004451.15	Ralb	NA	chr1	119398035	119432524	-	4.93	protein_coding	1891	1957	2106	1423	863	760	536	322	396	294	560	522
Mouse	ENSMUSG00000004455.17	Ppp1cc	NA	chr5	122296341	122313336	+	3.424	protein_coding	1568	1710	2319	1452	1071	836	2895	1931	1632	1224	1482	1340
Mouse	ENSMUSG00000004460.18	Dnajb11	NA	chr16	22676595	22698384	+	3.236	protein_coding	1627	1575	1763	1195	646	601	1343	931	1314	1141	1123	1161
Mouse	ENSMUSG00000004462.8	Tbccd1	NA	chr16	22631964	22676419	-	6.939	protein_coding	512	482	399	283	190	191	500	347	408	297	372	279
Mouse	ENSMUSG00000004473.11	Clec11a	NA	chr7	43952111	43956326	-	2.978	protein_coding	18	19	45	32	14	9	46	27	49	51	53	73
Mouse	ENSMUSG00000004500.10	Zfp324	NA	chr7	12699765	12708163	+	4.776	protein_coding	310	363	303	172	142	116	409	242	259	218	336	272
Mouse	ENSMUSG00000004508.7	Gab2	NA	chr7	96730793	96958153	+	6.168	protein_coding	251	254	336	213	152	80	10	14	13	13	47	33
Mouse	ENSMUSG00000004530.13	Coro1c	NA	chr5	113980497	114046819	-	9.664	protein_coding	6048	5849	7439	4450	3350	2621	2300	1445	1268	1009	723	654
Mouse	ENSMUSG00000004535.13	Tax1bp1	NA	chr6	52690714	52743765	+	9.991	protein_coding	2985	3189	4351	3027	1736	1550	2477	1744	2942	2436	3444	3062
Mouse	ENSMUSG00000004540.8	Psg17	NA	chr7	18547862	18555532	-	2.1	protein_coding	7	4	20	6	2	2	NA	1	NA	NA	1	1
Mouse	ENSMUSG00000004542.16	Psg19	NA	chr7	18523492	18532445	-	3.205	protein_coding	NA	NA	NA	1	NA	NA	NA	NA	NA	NA	NA	1
Mouse	ENSMUSG00000004552.17	Ctse	NA	chr1	131566044	131603243	+	3.17	protein_coding	NA	NA	NA	1	NA	NA	849	558	1003	805	3611	3468
Mouse	ENSMUSG00000004558.16	Ndrg2	NA	chr14	52142728	52151615	-	3.397	protein_coding	62	59	42	38	34	29	NA	NA	NA	NA	NA	NA
Mouse	ENSMUSG00000004561.15	Mettl17	NA	chr14	52122299	52130496	+	3.97	protein_coding	130	144	148	107	88	58	361	258	255	191	282	249
Mouse	ENSMUSG00000004562.17	Arhgef40	NA	chr14	52222176	52243708	+	10.366	protein_coding	3097	3019	3032	1861	1430	1151	1	1	NA	2	5	8
Mouse	ENSMUSG00000004565.16	Pnpla6	NA	chr8	3565384	3594267	+	9.698	protein_coding	966	956	822	531	453	436	809	540	549	534	1032	944
Mouse	ENSMUSG00000004567.17	Mcoln1	NA	chr8	3550457	3565232	+	7.555	protein_coding	1384	1411	1731	1182	662	545	462	305	452	412	825	682
Mouse	ENSMUSG00000004568.14	Arhgef18	NA	chr8	3403415	3506601	+	13.889	protein_coding	2111	2040	1813	1162	844	806	1	1	4	NA	2	5
Mouse	ENSMUSG00000004591.17	Pkn2	NA	chr3	142496663	142587765	-	12.877	protein_coding	3472	3543	4397	2841	2142	1831	2184	1506	1927	1600	2108	1869
Mouse	ENSMUSG00000004609.12	Cd33	NA	chr7	43173640	43193852	-	7.771	protein_coding	41	32	26	16	19	4	NA	NA	5	1	1	4
Mouse	ENSMUSG00000004610.5	Etfb	NA	chr7	43093507	43107224	+	1.164	protein_coding	29	24	32	17	8	6	29	26	24	22	20	17
Mouse	ENSMUSG00000004612.10	Nkg7	NA	chr7	43086497	43087673	+	0.914	protein_coding	NA	NA	NA	NA	NA	NA	NA	NA	NA	NA	NA	NA
Mouse	ENSMUSG00000004626.15	Stxbp2	NA	chr8	3680955	3693644	+	4.159	protein_coding	128	139	133	82	76	81	1297	950	1279	1113	2071	1946
Mouse	ENSMUSG00000004630.19	Pcp2	NA	chr8	3673371	3675545	-	1.828	protein_coding	NA	NA	NA	NA	NA	NA	NA	NA	NA	NA	NA	NA
Mouse	ENSMUSG00000004631.16	Sgce	NA	chr6	4674350	4747207	-	10.612	protein_coding	489	478	581	374	227	222	NA	NA	NA	1	3	1
Mouse	ENSMUSG00000004633.18	Chn2	NA	chr6	54016539	54278795	+	5.812	protein_coding	55	50	46	24	24	34	NA	NA	NA	1	NA	1
Mouse	ENSMUSG00000004637.16	Wwox	NA	chr8	115166395	116079447	+	10.173	protein_coding	256	226	326	229	89	84	174	112	97	80	206	189
Mouse	ENSMUSG00000004642.14	Slbp	NA	chr5	33792296	33809918	-	6.076	protein_coding	891	1015	961	673	632	526	1728	1240	1425	1051	1206	1082
Mouse	ENSMUSG00000004651.7	Tyr	NA	chr7	87073979	87142720	-	7.108	protein_coding	NA	NA	NA	NA	1	NA	NA	NA	NA	NA	1	NA
Mouse	ENSMUSG00000004654.7	Ghrhr	NA	chr6	55353280	55365515	+	3.487	protein_coding	NA	NA	NA	NA	1	NA	NA	NA	NA	NA	NA	NA
Mouse	ENSMUSG00000004655.6	Aqp1	NA	chr6	55313417	55325540	+	2.627	protein_coding	242	197	253	161	71	73	NA	NA	NA	NA	NA	NA
Mouse	ENSMUSG00000004661.16	Arid3b	NA	chr9	57697636	57744076	-	7.976	protein_coding	40	43	83	57	35	25	236	168	443	433	423	393
Mouse	ENSMUSG00000004665.11	Cnn2	NA	chr10	79824418	79831896	+	2.46	protein_coding	9787	9621	12081	7673	3808	3275	971	623	516	484	568	534
Mouse	ENSMUSG00000004667.19	Polr2e	NA	chr10	79871783	79875629	-	2.67	protein_coding	1229	1226	1448	1031	862	776	1311	878	721	595	581	524
Mouse	ENSMUSG00000004668.15	Abca13	NA	chr11	9141942	9634259	+	19.737	protein_coding	1	2	5	1	2	3	3	NA	NA	1	NA	5
Mouse	ENSMUSG00000004677.18	Myo9b	NA	chr8	71725358	71813357	+	7.496	protein_coding	4537	4543	5017	3062	2342	2050	2772	1762	3611	3019	3071	2697
Mouse	ENSMUSG00000004698.12	Hdac9	NA	chr12	34097579	34967094	-	14.838	protein_coding	19	35	19	12	10	9	740	595	362	343	739	658
Mouse	ENSMUSG00000004707.15	Ly9	NA	chr1	171416192	171434978	-	3.307	protein_coding	NA	NA	NA	NA	NA	1	2468	1627	2492	1772	2066	1916
Mouse	ENSMUSG00000004709.15	Cd244a	NA	chr1	171386761	171437314	+	4.876	protein_coding	NA	NA	NA	NA	NA	NA	19	18	13	14	13	10
Mouse	ENSMUSG00000004730.16	Adgre1	NA	chr17	57665691	57790527	+	3.238	protein_coding	NA	NA	NA	NA	NA	NA	78	69	16	17	13	23
Mouse	ENSMUSG00000004748.6	Mtfp1	NA	chr11	4041480	4045445	-	1.738	protein_coding	20	24	23	24	15	13	114	89	14	11	14	12
Mouse	ENSMUSG00000004768.15	Rab23	NA	chr1	33758968	33781645	+	8.285	protein_coding	1164	1267	1411	912	505	472	404	279	357	272	374	369
Mouse	ENSMUSG00000004771.13	Rab11a	NA	chr9	64622581	64645040	-	2.992	protein_coding	987	1010	1274	851	574	485	464	312	553	483	562	556
Mouse	ENSMUSG00000004788.12	Eif2b2	NA	chr12	85266255	85273402	+	1.885	protein_coding	858	864	1284	813	550	434	875	632	776	606	632	618
Mouse	ENSMUSG00000004789.11	Dlst	NA	chr12	85157607	85181619	+	9.559	protein_coding	3537	3591	4638	2930	2136	1801	2171	1531	2546	1970	1894	1653
Mouse	ENSMUSG00000004791.8	Pgf	NA	chr12	85213409	85224564	-	2.903	protein_coding	13	6	22	14	4	2	NA	NA	1	3	3	1
Mouse	ENSMUSG00000004798.15	Ulk2	NA	chr11	61666475	61745899	-	5.977	protein_coding	799	861	867	526	289	250	407	281	738	648	545	508
Mouse	ENSMUSG00000004814.11	Ccl24	NA	chr5	135598791	135601903	-	1.295	protein_coding	NA	NA	NA	NA	NA	NA	NA	NA	NA	NA	NA	NA
Mouse	ENSMUSG00000004815.13	Dgkq	NA	chr5	108794559	108817538	-	7.189	protein_coding	228	257	384	239	125	122	379	250	397	365	478	399
Mouse	ENSMUSG00000004821.2	Tmed11	NA	chr5	108925101	108943229	-	0.763	protein_coding	NA	NA	NA	NA	1	NA	NA	NA	NA	NA	NA	1
Mouse	ENSMUSG00000004837.3	Grap	NA	chr11	61544091	61563610	+	1.793	protein_coding	3	NA	NA	NA	NA	NA	2966	1963	1717	1419	1487	1375
Mouse	ENSMUSG00000004842.19	Pou1f1	NA	chr16	65317397	65331891	+	3.891	protein_coding	NA	NA	NA	NA	1	NA	NA	NA	NA	NA	1	NA
Mouse	ENSMUSG00000004843.8	Chmp2b	NA	chr16	65336014	65359612	-	1.928	protein_coding	1406	1570	1809	1120	669	585	252	203	292	233	382	392
Mouse	ENSMUSG00000004846.11	Plod3	NA	chr5	137015873	137025502	+	4.519	protein_coding	3261	3224	3623	2240	1611	1482	690	429	572	544	570	523
Mouse	ENSMUSG00000004849.15	Ap1s1	NA	chr5	137063847	137074989	-	2.198	protein_coding	2565	2634	2966	1944	1505	1096	999	676	648	657	843	814
Mouse	ENSMUSG00000004864.14	Mapk13	NA	chr17	28988271	28999207	+	3.15	protein_coding	1	1	2	NA	1	NA	1	NA	NA	NA	NA	1
Mouse	ENSMUSG00000004865.17	Srpk1	NA	chr17	28806622	28841683	-	12.376	protein_coding	3409	3531	5538	3752	2470	2112	4402	2813	2390	1932	1922	1812
Mouse	ENSMUSG00000004872.16	Pax3	NA	chr1	78077904	78173771	-	6.187	protein_coding	300	323	433	326	186	166	3	NA	22	15	23	35
Mouse	ENSMUSG00000004880.12	Lbr	NA	chr1	181642900	181670611	-	4.761	protein_coding	1545	1666	1995	1339	1015	861	5336	3563	2378	2155	3410	3026
Mouse	ENSMUSG00000004885.6	Crabp2	NA	chr3	87855973	87860683	+	1.322	protein_coding	3	7	26	17	9	7	3	4	8	5	8	10
Mouse	ENSMUSG00000004891.17	Nes	NA	chr3	87878385	87887758	+	6.416	protein_coding	547	552	669	419	207	160	NA	NA	NA	3	22	8
Mouse	ENSMUSG00000004892.14	Bcan	NA	chr3	87894838	87907537	-	4.064	protein_coding	NA	1	2	2	NA	NA	NA	NA	NA	NA	NA	NA
Mouse	ENSMUSG00000004894.11	Hapln2	NA	chr3	87929057	87934890	-	2.371	protein_coding	NA	2	NA	NA	NA	NA	NA	NA	NA	3	NA	1
Mouse	ENSMUSG00000004895.10	Prcc	NA	chr3	87766210	87792915	-	2.099	protein_coding	1042	1059	1334	866	629	587	1539	1038	1044	890	1076	1011
Mouse	ENSMUSG00000004896.17	Rrnad1	NA	chr3	87829908	87838024	-	6.342	protein_coding	228	220	264	167	137	96	430	276	403	331	430	388
Mouse	ENSMUSG00000004897.17	Hdgf	NA	chr3	87813628	87823439	+	2.873	protein_coding	8425	8484	10349	6572	4898	4124	9696	6379	3202	2445	1397	1290
Mouse	ENSMUSG00000004902.8	Slc25a18	NA	chr6	120750539	120771297	+	1.911	protein_coding	NA	1	1	NA	NA	NA	51	39	27	39	60	36
Mouse	ENSMUSG00000004929.13	Thop1	NA	chr10	80905869	80918393	+	5.059	protein_coding	1466	1415	1825	1062	800	659	2268	1462	985	863	685	660
Mouse	ENSMUSG00000004931.12	Apba3	NA	chr10	81102794	81109080	+	2.89	protein_coding	736	745	845	541	341	278	448	308	356	341	437	393
Mouse	ENSMUSG00000004933.18	Matk	NA	chr10	81088769	81099199	+	4.594	protein_coding	NA	2	NA	3	1	NA	1	7	9	14	68	33
Mouse	ENSMUSG00000004934.15	Pias4	NA	chr10	80989100	81003757	-	3.695	protein_coding	740	780	875	582	469	386	653	423	614	611	770	745
Mouse	ENSMUSG00000004936.9	Map2k1	NA	chr9	64093052	64160913	-	3.391	protein_coding	1543	1684	2567	1609	1304	1144	1526	999	1052	882	1077	933
Mouse	ENSMUSG00000004937.7	Sgta	NA	chr10	80879909	80896015	-	2.876	protein_coding	2885	2846	3747	2299	1533	1414	1996	1314	1347	1183	1364	1290
Mouse	ENSMUSG00000004939.8	Nmrk2	NA	chr10	81034004	81037885	-	1.854	protein_coding	NA	NA	NA	NA	NA	NA	NA	1	NA	NA	1	1
Mouse	ENSMUSG00000004945.16	Tmem242	NA	chr17	5461145	5490534	-	1.837	protein_coding	575	591	624	381	312	253	359	220	268	216	328	293
Mouse	ENSMUSG00000004947.16	Dtx2	NA	chr5	136023654	136061726	+	7.032	protein_coding	487	479	721	398	310	249	1207	821	1217	1215	1226	1148
Mouse	ENSMUSG00000004948.13	Zp3	NA	chr5	136008953	136017478	+	1.323	protein_coding	NA	2	NA	NA	NA	NA	NA	NA	NA	NA	NA	NA
Mouse	ENSMUSG00000004951.11	Hspb1	NA	chr5	135916773	135918417	+	1.031	protein_coding	510	509	620	444	272	243	NA	NA	NA	NA	NA	1
Mouse	ENSMUSG00000004952.14	Rasa4	NA	chr5	136112770	136140714	+	7.485	protein_coding	1500	1638	1673	1107	711	560	41	28	22	26	68	47
Mouse	ENSMUSG00000004961.8	Syt5	NA	chr7	4542764	4550540	-	2.38	protein_coding	1	4	3	2	NA	2	10	8	3	6	34	47
Mouse	ENSMUSG00000004980.17	Hnrnpa2b1	NA	chr6	51437912	51446874	-	6.584	protein_coding	5263	5651	7981	5810	3895	3439	12103	8566	10091	7826	7206	6470
Mouse	ENSMUSG00000004988.10	Fxyd4	NA	chr6	117910520	117914653	-	1.957	protein_coding	NA	NA	NA	NA	NA	NA	2	NA	NA	NA	2	NA
Mouse	ENSMUSG00000004994.13	Ccdc130	NA	chr8	84984424	84997009	-	2.694	protein_coding	199	234	211	165	80	98	185	129	168	128	275	192
Mouse	ENSMUSG00000004996.10	Mri1	NA	chr8	84976535	84983955	-	3.273	protein_coding	455	467	536	376	225	191	435	267	136	143	141	157
Mouse	ENSMUSG00000005034.16	Prkacb	NA	chr3	146435329	146518745	-	8.772	protein_coding	1956	2018	2472	1549	1121	895	1909	1298	1296	1061	2399	2284
Mouse	ENSMUSG00000005043.14	Sgsh	NA	chr11	119234251	119246362	-	4.414	protein_coding	733	754	734	385	233	230	356	213	219	205	795	750
Mouse	ENSMUSG00000005045.17	Chd5	NA	chr4	152423108	152474651	+	9.583	protein_coding	41	30	80	51	14	21	49	24	41	53	46	34
Mouse	ENSMUSG00000005054.8	Cstb	NA	chr10	78261503	78263456	+	0.603	protein_coding	2295	2187	3458	2472	1540	1456	350	259	622	554	362	398
Mouse	ENSMUSG00000005057.14	Sh2b2	NA	chr5	136247001	136275410	-	5.406	protein_coding	221	219	674	342	171	183	1400	997	356	387	457	446
Mouse	ENSMUSG00000005069.13	Pex5	NA	chr6	124373775	124392026	-	3.943	protein_coding	1371	1393	2079	1331	951	757	440	271	476	450	569	489
Mouse	ENSMUSG00000005078.17	Jkamp	NA	chr12	72132363	72148235	+	2.692	protein_coding	415	463	442	301	210	181	242	154	306	226	299	261
Mouse	ENSMUSG00000005087.18	Cd44	NA	chr2	102641486	102732010	-	6.776	protein_coding	16130	16436	28241	18573	11812	10214	67	48	83	45	37	24
Mouse	ENSMUSG00000005089.16	Slc1a2	NA	chr2	102489004	102621129	+	13.133	protein_coding	20	28	42	45	25	20	4	1	NA	2	3	3
Mouse	ENSMUSG00000005102.14	Eif2ak4	NA	chr2	118219099	118305715	+	7.457	protein_coding	1031	1159	1181	712	567	501	924	736	704	467	835	780
Mouse	ENSMUSG00000005103.13	Wdr1	NA	chr5	38684156	38720564	-	8.899	protein_coding	11436	11352	18558	11774	6625	5465	3617	2262	3181	2596	2624	2517
Mouse	ENSMUSG00000005107.14	Slc2a9	NA	chr5	38506616	38660486	-	5.083	protein_coding	38	41	40	20	10	6	30	15	3	2	45	39
Mouse	ENSMUSG00000005124.11	Ccn4	NA	chr15	66763169	66795050	+	5.565	protein_coding	4740	4682	3975	2493	806	783	NA	NA	NA	1	3	3
Mouse	ENSMUSG00000005125.14	Ndrg1	NA	chr15	66801167	66841489	-	6.596	protein_coding	1628	1659	2881	1728	1097	988	183	147	1531	1227	189	177
Mouse	ENSMUSG00000005131.5	4930550C14Rik	NA	chr9	53313625	53345702	+	3.539	protein_coding	7	8	11	4	3	2	NA	NA	NA	NA	1	1
Mouse	ENSMUSG00000005142.11	Man2b1	NA	chr8	85809899	85824911	+	8.026	protein_coding	1581	1675	2069	1293	757	650	1582	1012	1415	1149	4645	3962
Mouse	ENSMUSG00000005148.9	Klf5	NA	chr14	99536127	99552472	+	5.201	protein_coding	1074	1130	2049	1393	1311	1070	NA	NA	NA	NA	NA	4
Mouse	ENSMUSG00000005150.17	Wdr83	NA	chr8	85801664	85807935	-	2.818	protein_coding	145	152	192	103	63	45	247	156	153	122	182	174
Mouse	ENSMUSG00000005161.16	Prdx2	NA	chr8	85696216	85701463	+	3.05	protein_coding	4649	4853	5704	3829	2520	2144	1217	801	581	482	1008	1091
Mouse	ENSMUSG00000005198.16	Polr2a	NA	chr11	69624823	69649463	-	7.067	protein_coding	7481	7055	7984	5164	3931	3480	13607	8780	14943	12195	14657	13210
Mouse	ENSMUSG00000005202.3	Shbg	NA	chr11	69505630	69508731	-	1.506	protein_coding	NA	NA	1	2	NA	NA	2	1	NA	3	1	NA
Mouse	ENSMUSG00000005204.13	Senp3	NA	chr11	69563941	69572910	-	3.632	protein_coding	2503	2354	3145	2034	1388	1263	2330	1520	1589	1526	1324	1226
Mouse	ENSMUSG00000005220.11	Corin	NA	chr5	72457368	72661816	-	5.4	protein_coding	NA	NA	4	NA	NA	1	NA	NA	2	3	15	13
Mouse	ENSMUSG00000005225.16	Plekha8	NA	chr6	54572096	54622824	+	7.005	protein_coding	432	496	648	426	230	196	768	538	474	445	728	690
Mouse	ENSMUSG00000005232.12	G6pc2	NA	chr2	69041417	69058185	+	1.974	protein_coding	NA	NA	1	NA	1	NA	NA	NA	NA	NA	1	2
Mouse	ENSMUSG00000005233.17	Spc25	NA	chr2	69024239	69036538	-	3.188	protein_coding	730	777	766	542	348	269	755	584	514	397	468	434
Mouse	ENSMUSG00000005237.15	Dnah2	NA	chr11	69311635	69439936	-	14.968	protein_coding	1	1	5	6	3	NA	NA	NA	4	7	28	22
Mouse	ENSMUSG00000005251.16	Ripk4	NA	chr16	97543133	97564987	-	3.591	protein_coding	NA	NA	5	1	1	1	10	5	8	3	15	4
Mouse	ENSMUSG00000005262.14	Ufd1	NA	chr16	18630529	18654011	+	4.336	protein_coding	997	1172	1554	1001	603	521	702	458	895	702	904	818
Mouse	ENSMUSG00000005267.14	Zfp287	NA	chr11	62591182	62622731	-	7.632	protein_coding	219	189	255	175	98	108	275	186	381	325	431	408
Mouse	ENSMUSG00000005268.21	Prlr	NA	chr15	10177324	10349266	+	15.339	protein_coding	NA	1	2	2	1	1	NA	NA	NA	NA	2	1
Mouse	ENSMUSG00000005299.7	Letm1	NA	chr5	33897017	33940161	-	9.65	protein_coding	1406	1466	1594	1023	776	649	1080	738	742	623	533	491
Mouse	ENSMUSG00000005312.16	Ubqln1	NA	chr13	58323970	58363467	-	4.406	protein_coding	4352	4197	5832	3817	2483	2035	4952	3423	3542	2676	2626	2591
Mouse	ENSMUSG00000005320.10	Fgfr4	NA	chr13	55300453	55316572	+	3.542	protein_coding	NA	4	2	1	NA	3	1	NA	NA	1	2	2
Mouse	ENSMUSG00000005338.15	Cadm3	NA	chr1	173160825	173195261	-	7.248	protein_coding	NA	NA	NA	NA	NA	NA	NA	1	NA	1	1	NA
Mouse	ENSMUSG00000005339.11	Fcer1a	NA	chr1	173048851	173054781	-	0.998	protein_coding	NA	NA	NA	NA	NA	NA	NA	NA	NA	NA	2	NA
Mouse	ENSMUSG00000005354.17	Txn2	NA	chr15	77799247	77813206	-	4.208	protein_coding	2602	2735	3020	2029	1680	1485	1579	1082	973	808	731	715
Mouse	ENSMUSG00000005355.10	Casp14	NA	chr10	78547825	78554128	-	2.394	protein_coding	31	25	25	12	5	2	NA	NA	1	NA	NA	NA
Mouse	ENSMUSG00000005357.10	Slc1a6	NA	chr10	78616330	78650599	+	2.152	protein_coding	NA	1	2	NA	NA	NA	NA	NA	NA	NA	NA	NA
Mouse	ENSMUSG00000005360.15	Slc1a3	NA	chr15	8663608	8740248	-	8.537	protein_coding	236	231	179	116	103	114	470	287	259	229	132	122
Mouse	ENSMUSG00000005362.15	Crbn	NA	chr6	106757162	106777038	-	6.982	protein_coding	484	480	616	457	410	277	613	412	469	399	677	635
Mouse	ENSMUSG00000005364.12	Il5ra	NA	chr6	106687318	106725998	-	3.575	protein_coding	NA	NA	NA	NA	1	NA	NA	NA	2	2	4	4
Mouse	ENSMUSG00000005370.5	Msh6	NA	chr17	88282490	88298320	+	4.346	protein_coding	2488	2599	1821	1148	1216	1042	5451	3712	2983	2275	2808	2448
Mouse	ENSMUSG00000005371.16	Fbxo11	NA	chr17	88298287	88372719	-	4.397	protein_coding	2060	1990	3031	1933	1092	979	2744	1865	2806	2390	2510	2392
Mouse	ENSMUSG00000005373.14	Mlxipl	NA	chr5	135118744	135167236	+	5.538	protein_coding	NA	NA	NA	NA	2	1	4	NA	10	4	3	6
Mouse	ENSMUSG00000005374.14	Tbl2	NA	chr5	135178511	135194614	+	7.855	protein_coding	760	763	955	628	495	410	963	580	417	356	359	313
Mouse	ENSMUSG00000005378.18	Bud23	NA	chr5	135081811	135093813	-	3.386	protein_coding	583	605	705	489	361	359	846	609	745	662	500	455
Mouse	ENSMUSG00000005397.9	Nid1	NA	chr13	13612136	13686854	+	6.943	protein_coding	24872	25041	52167	32510	24511	20601	6	3	7	6	31	30
Mouse	ENSMUSG00000005410.7	Mcm5	NA	chr8	75836197	75855067	+	3.993	protein_coding	3508	3507	3354	2004	2059	1763	7232	4543	2534	2087	3756	3425
Mouse	ENSMUSG00000005413.9	Hmox1	NA	chr8	75820249	75827217	+	1.751	protein_coding	2613	2843	12493	8177	2664	2367	4713	3219	2818	2305	2370	2138
Mouse	ENSMUSG00000005417.18	Mprip	NA	chr11	59552131	59671686	+	13.327	protein_coding	14203	14586	18190	11506	7785	6733	3205	2054	1688	1323	3131	2911
Mouse	ENSMUSG00000005442.14	Cic	NA	chr7	24967129	24993584	+	10.294	protein_coding	4053	4073	3181	2157	1585	1437	3053	1955	1934	1917	3085	2566
Mouse	ENSMUSG00000005447.13	Pafah1b3	NA	chr7	24994474	24997411	-	2.107	protein_coding	467	504	497	366	285	215	665	462	283	356	1662	1585
Mouse	ENSMUSG00000005465.10	Il27ra	NA	chr8	84756923	84769218	-	3.495	protein_coding	1	7	4	NA	2	NA	NA	NA	NA	2	2	2
Mouse	ENSMUSG00000005469.11	Prkaca	NA	chr8	84699622	84723072	+	2.488	protein_coding	3714	3562	3592	2217	1569	1353	1113	774	655	586	1188	1087
Mouse	ENSMUSG00000005470.9	Asf1b	NA	chr8	84682136	84696826	+	2.338	protein_coding	841	856	826	530	377	283	1303	792	447	387	656	577
Mouse	ENSMUSG00000005474.10	Myl10	NA	chr5	136722000	136729948	+	1.203	protein_coding	1	NA	NA	NA	NA	NA	NA	NA	NA	NA	NA	NA
Mouse	ENSMUSG00000005481.19	Ddx39a	NA	chr8	84441806	84453521	+	5.155	protein_coding	2369	2370	4037	2666	1694	1471	2652	1711	1717	1365	800	691
Mouse	ENSMUSG00000005483.11	Dnajb1	NA	chr8	84334822	84339282	+	3.204	protein_coding	1636	1582	1981	1380	1055	865	930	623	1307	1123	699	628
Mouse	ENSMUSG00000005493.16	Msh4	NA	chr3	153562786	153611775	-	6.895	protein_coding	33	24	80	67	23	27	48	24	40	41	31	35
Mouse	ENSMUSG00000005501.15	Usp40	NA	chr1	87872841	87936273	-	11.871	protein_coding	825	881	708	517	365	366	752	529	876	692	773	692
Mouse	ENSMUSG00000005503.9	Evx1	NA	chr6	52290483	52295363	+	2.877	protein_coding	NA	NA	NA	NA	NA	NA	6	1	2	2	4	3
Mouse	ENSMUSG00000005505.13	Kbtbd4	NA	chr2	90735084	90741970	+	3.139	protein_coding	654	699	595	376	304	234	525	344	395	357	493	478
Mouse	ENSMUSG00000005506.17	Celf1	NA	chr2	90770727	90849842	+	8.446	protein_coding	5117	5276	7645	4921	3567	3121	7518	5101	5196	4530	4456	3775
Mouse	ENSMUSG00000005510.10	Ndufs3	NA	chr2	90724978	90735171	-	2.178	protein_coding	628	705	791	561	331	272	835	585	653	560	527	444
Mouse	ENSMUSG00000005514.15	Por	NA	chr5	135698887	135764180	+	4.021	protein_coding	3126	3059	5889	3503	3033	2421	1770	1139	1589	1399	1202	1204
Mouse	ENSMUSG00000005533.11	Igf1r	NA	chr7	67602575	67883416	+	16.791	protein_coding	5213	5240	5160	3288	2294	2232	4	2	7	3	7	12
Mouse	ENSMUSG00000005534.11	Insr	NA	chr8	3172061	3329617	-	13.746	protein_coding	1733	1717	1913	1255	911	822	NA	NA	NA	NA	1	1
Mouse	ENSMUSG00000005540.11	Fcer2a	NA	chr8	3731737	3744175	-	3.092	protein_coding	NA	NA	NA	NA	NA	NA	83	63	41	34	22	27
Mouse	ENSMUSG00000005547.15	Cyp2a5	NA	chr7	26534730	26542973	+	2.073	protein_coding	NA	NA	NA	NA	NA	NA	NA	NA	NA	NA	1	NA
Mouse	ENSMUSG00000005553.15	Atp4a	NA	chr7	30411634	30424959	+	3.761	protein_coding	NA	NA	NA	NA	NA	NA	10	7	11	8	35	46
Mouse	ENSMUSG00000005566.15	Trim28	NA	chr7	12733041	12764962	+	4.158	protein_coding	7487	7336	8370	5208	4096	3385	13357	8581	5413	4455	4396	4070
Mouse	ENSMUSG00000005575.17	Ube2m	NA	chr7	12769047	12772202	-	2.357	protein_coding	1971	1914	2392	1520	1192	1073	2015	1436	1453	1243	1090	1049
Mouse	ENSMUSG00000005580.12	Adcy9	NA	chr16	4105393	4238362	-	5.197	protein_coding	179	197	217	134	77	91	54	33	51	44	177	182
Mouse	ENSMUSG00000005583.17	Mef2c	NA	chr13	83652153	83815199	+	15.715	protein_coding	10	14	9	7	6	6	9947	7047	5299	4542	13250	12448
Mouse	ENSMUSG00000005609.17	Ctr9	NA	chr7	110628158	110655584	+	8	protein_coding	1352	1283	1637	1031	788	651	1245	839	1417	1083	1461	1247
Mouse	ENSMUSG00000005610.18	Eif4g2	NA	chr7	110666957	110682237	-	10.166	protein_coding	25798	26035	34590	22919	15565	12880	21135	14683	19947	16670	9525	8874
Mouse	ENSMUSG00000005611.16	Irag1	NA	chr7	110467473	110581668	-	6.827	protein_coding	40	35	20	17	4	3	NA	NA	4	3	76	83
Mouse	ENSMUSG00000005615.16	Pcyt1a	NA	chr16	32249739	32293888	+	7.412	protein_coding	1974	2157	2609	1654	1097	1020	627	432	816	611	1236	1000
Mouse	ENSMUSG00000005621.12	Zfp592	NA	chr7	80643429	80694912	+	7.412	protein_coding	1123	954	1365	874	591	571	1914	1286	1166	1049	1588	1555
Mouse	ENSMUSG00000005625.16	Psmd4	NA	chr3	94940005	94949925	-	2.808	protein_coding	1710	1795	2563	1700	1127	890	1972	1333	1693	1383	1430	1417
Mouse	ENSMUSG00000005628.13	Tmod4	NA	chr3	95031787	95036520	+	1.717	protein_coding	10	8	23	9	9	2	22	29	18	22	37	36
Mouse	ENSMUSG00000005640.12	Insrr	NA	chr3	87704258	87723408	+	5.714	protein_coding	NA	NA	NA	NA	NA	NA	33	15	4	8	18	10
Mouse	ENSMUSG00000005649.18	Cabp5	NA	chr7	13132057	13142812	+	2.526	protein_coding	NA	NA	NA	NA	1	1	1	1	NA	2	19	14
Mouse	ENSMUSG00000005656.10	Snx6	NA	chr12	54793134	54842488	-	2.998	protein_coding	1190	1146	1304	860	580	547	1244	916	1169	889	1336	1256
Mouse	ENSMUSG00000005667.9	Mthfd2	NA	chr6	83282673	83302890	-	3.487	protein_coding	2375	2510	4043	2571	1495	1324	1285	918	646	523	258	229
Mouse	ENSMUSG00000005672.13	Kit	NA	chr5	75735576	75817382	+	8.911	protein_coding	NA	NA	1	NA	1	NA	NA	NA	NA	NA	NA	1
Mouse	ENSMUSG00000005674.10	Tomm40l	NA	chr1	171043580	171050083	-	5.135	protein_coding	388	380	385	250	207	160	328	252	227	178	226	209
Mouse	ENSMUSG00000005677.15	Nr1i3	NA	chr1	171041539	171048270	+	4.414	protein_coding	1	NA	NA	NA	NA	2	NA	NA	NA	2	NA	NA
Mouse	ENSMUSG00000005681.13	Apoa2	NA	chr1	171052623	171053948	+	0.537	protein_coding	NA	NA	1	NA	NA	NA	NA	NA	NA	NA	1	NA
Mouse	ENSMUSG00000005682.10	Pan2	NA	chr10	128139204	128157227	+	8.472	protein_coding	253	292	300	207	131	117	656	443	595	473	639	441
Mouse	ENSMUSG00000005683.9	Cs	NA	chr10	128173603	128198348	+	5.779	protein_coding	6980	7177	8842	5654	4404	3571	4403	2818	2572	2058	2584	2356
Mouse	ENSMUSG00000005686.18	Ampd3	NA	chr7	110367413	110411612	+	5.627	protein_coding	513	515	575	338	468	458	3	4	3	2	19	19
Mouse	ENSMUSG00000005687.15	Bcas2	NA	chr3	103078971	103086482	+	4.39	protein_coding	925	1045	1316	828	636	509	1029	683	535	416	490	469
Mouse	ENSMUSG00000005696.12	Sh2d1a	NA	chrX	41591330	41618207	+	5.505	protein_coding	NA	NA	NA	NA	NA	NA	NA	NA	NA	1	NA	NA
Mouse	ENSMUSG00000005698.16	Ctcf	NA	chr8	106363200	106409554	+	4.86	protein_coding	1706	1813	1912	1316	1003	847	3745	2435	1848	1566	2441	2132
Mouse	ENSMUSG00000005699.17	Pard6a	NA	chr8	106427780	106430128	+	1.582	protein_coding	126	158	60	57	42	35	130	91	117	98	125	139
Mouse	ENSMUSG00000005705.11	Agrp	NA	chr8	106293330	106364025	-	1.013	protein_coding	2	NA	4	1	NA	NA	5	NA	6	4	21	7
Mouse	ENSMUSG00000005716.17	Pvalb	NA	chr15	78075314	78090600	-	1.041	protein_coding	NA	NA	NA	NA	1	NA	NA	NA	NA	NA	NA	1
Mouse	ENSMUSG00000005718.9	Tfap4	NA	chr16	4362525	4377718	-	2.541	protein_coding	508	538	823	540	344	327	939	682	88	91	122	110
Mouse	ENSMUSG00000005732.15	Ranbp1	NA	chr16	18057648	18066596	-	1.666	protein_coding	2386	2424	3407	2352	1497	1348	2549	1820	1079	911	346	354
Mouse	ENSMUSG00000005763.16	Cd247	NA	chr1	165616250	165704846	+	5.329	protein_coding	1	NA	5	NA	NA	1	3	2	NA	NA	8	3
Mouse	ENSMUSG00000005774.13	Rfx5	NA	chr3	94861386	94868872	+	5.497	protein_coding	329	334	247	149	172	155	1113	786	662	580	763	727
Mouse	ENSMUSG00000005779.13	Psmb4	NA	chr3	94791404	94794272	-	1.951	protein_coding	2065	2141	2801	1885	1273	1055	2351	1468	2483	2131	1557	1473
Mouse	ENSMUSG00000005800.4	Mmp8	NA	chr9	7558457	7568486	+	2.425	protein_coding	NA	4	NA	3	1	1	NA	NA	NA	NA	1	NA
Mouse	ENSMUSG00000005802.13	Slc30a4	NA	chr2	122523153	122544583	-	5.482	protein_coding	3598	3599	4145	2822	2336	1949	215	154	210	188	286	261
Mouse	ENSMUSG00000005803.15	Sqor	NA	chr2	122607157	122651489	+	4.084	protein_coding	381	458	490	333	218	215	NA	NA	1	3	2	NA
Mouse	ENSMUSG00000005804.15	Bloc1s6	NA	chr2	122580423	122591395	+	3.899	protein_coding	821	868	856	552	419	322	545	419	599	529	535	486
Mouse	ENSMUSG00000005813.13	Metap1	NA	chr3	138164717	138195276	-	7	protein_coding	1651	1628	2272	1485	1120	1057	1430	964	1293	981	921	772
Mouse	ENSMUSG00000005823.10	Gpr108	NA	chr17	57541635	57555446	-	2.862	protein_coding	824	840	987	659	365	311	567	379	537	482	810	735
Mouse	ENSMUSG00000005824.8	Tnfsf14	NA	chr17	57496492	57501177	-	1.847	protein_coding	NA	NA	NA	NA	NA	NA	9	3	1	NA	20	19
Mouse	ENSMUSG00000005836.11	Gata6	NA	chr18	11052064	11085635	+	6.508	protein_coding	168	198	279	193	139	134	NA	NA	NA	NA	NA	NA
Mouse	ENSMUSG00000005846.13	Rsl1d1	NA	chr16	11010834	11021195	-	2.258	protein_coding	3720	3989	6945	4575	2927	2502	4182	2957	2772	1925	1171	1033
Mouse	ENSMUSG00000005864.8	Cnga2	NA	chrX	71035455	71053824	+	3.095	protein_coding	NA	NA	NA	NA	1	NA	4	5	NA	NA	1	1
Mouse	ENSMUSG00000005871.16	Apc	NA	chr18	34353977	34455605	+	16.116	protein_coding	3903	4082	5099	3420	2226	1993	2477	1760	2363	1942	2067	1945
Mouse	ENSMUSG00000005873.7	Reep5	NA	chr18	34477938	34507123	-	3.151	protein_coding	2781	2852	3226	1984	1186	1080	1157	859	976	772	1418	1375
Mouse	ENSMUSG00000005881.14	Ergic3	NA	chr2	155849965	155860199	+	2.121	protein_coding	1861	1821	2476	1702	1043	986	1051	706	1057	792	1673	1616
Mouse	ENSMUSG00000005882.19	Uqcc1	NA	chr2	155688814	155772230	-	6.044	protein_coding	569	579	795	553	457	357	542	337	438	371	336	297
Mouse	ENSMUSG00000005883.16	Spo11	NA	chr2	172819493	172835369	+	3.921	protein_coding	NA	NA	NA	NA	NA	NA	57	39	41	20	863	733
Mouse	ENSMUSG00000005886.15	Ncoa2	NA	chr1	13209329	13444307	-	15.642	protein_coding	1476	1395	1222	801	693	689	1998	1405	1619	1315	3377	3157
Mouse	ENSMUSG00000005891.8	Prl4a1	NA	chr13	28200195	28207542	+	0.876	protein_coding	NA	NA	NA	NA	NA	NA	NA	NA	NA	NA	NA	NA
Mouse	ENSMUSG00000005892.5	Trh	NA	chr6	92219042	92221631	-	1.384	protein_coding	NA	NA	NA	NA	NA	NA	NA	NA	NA	NA	NA	NA
Mouse	ENSMUSG00000005893.15	Nr2c2	NA	chr6	92068371	92151275	+	14.935	protein_coding	1609	1640	1743	1144	774	669	1287	835	580	462	1629	1390
Mouse	ENSMUSG00000005897.15	Nr2c1	NA	chr10	93983885	94033073	+	4.607	protein_coding	335	338	439	328	145	155	350	271	275	203	411	358
Mouse	ENSMUSG00000005899.15	Smpd4	NA	chr16	17437218	17462692	+	9.034	protein_coding	1169	1088	1508	968	730	625	2069	1452	1092	943	1165	1044
Mouse	ENSMUSG00000005907.15	Pex1	NA	chr5	3646066	3687232	+	10.356	protein_coding	228	240	200	127	125	99	424	240	234	243	449	400
Mouse	ENSMUSG00000005917.16	Otx1	NA	chr11	21944764	21952897	-	5.422	protein_coding	65	63	55	56	26	15	2	2	1	NA	10	5
Mouse	ENSMUSG00000005936.20	Kctd20	NA	chr17	29170924	29188523	+	7.821	protein_coding	1580	1602	2259	1374	786	706	2089	1286	1264	979	1302	1062
Mouse	ENSMUSG00000005947.12	Itgae	NA	chr11	72981409	73038272	+	4.581	protein_coding	NA	1	10	7	1	NA	6	1	7	7	21	19
Mouse	ENSMUSG00000005949.10	Ctns	NA	chr11	73074422	73089868	-	3.391	protein_coding	684	682	668	483	256	287	116	67	108	112	391	376
Mouse	ENSMUSG00000005950.15	P2rx5	NA	chr11	73051247	73063511	+	2.395	protein_coding	20	25	13	6	1	4	NA	NA	1	1	3	2
Mouse	ENSMUSG00000005951.14	Shpk	NA	chr11	73090286	73115337	+	2.985	protein_coding	36	47	24	9	4	6	29	22	20	36	75	64
Mouse	ENSMUSG00000005952.16	Trpv1	NA	chr11	73125118	73152068	+	3.681	protein_coding	NA	3	NA	3	2	NA	3	NA	2	3	1	2
Mouse	ENSMUSG00000005958.16	Ephb3	NA	chr16	21023505	21042055	+	6.641	protein_coding	1093	1166	792	500	320	299	NA	NA	NA	NA	NA	1
Mouse	ENSMUSG00000005968.15	Tuft1	NA	chr3	94520064	94566179	-	3.117	protein_coding	415	385	354	234	178	152	93	63	102	74	108	84
Mouse	ENSMUSG00000005973.7	Rcn1	NA	chr2	105216636	105229664	-	3.196	protein_coding	2924	3090	4799	2953	1659	1432	278	196	183	117	205	205
Mouse	ENSMUSG00000005980.16	Dnase1	NA	chr16	3854806	3857888	+	3.083	protein_coding	NA	NA	NA	NA	NA	NA	27	15	43	51	193	182
Mouse	ENSMUSG00000005981.12	Trap1	NA	chr16	3857835	3895691	-	2.573	protein_coding	1559	1690	2066	1384	930	794	2737	1842	1571	1425	1300	1207
Mouse	ENSMUSG00000005982.15	Naa60	NA	chr16	3690239	3722634	+	3.765	protein_coding	719	690	581	367	299	269	1061	720	711	579	745	668
Mouse	ENSMUSG00000005983.16	1700037C18Rik	NA	chr16	3713043	3726553	-	3.227	protein_coding	49	55	55	33	27	22	122	94	156	131	140	152
Mouse	ENSMUSG00000005986.17	Ankrd13d	NA	chr19	4320208	4333165	-	2.46	protein_coding	94	79	88	52	30	35	67	42	74	65	123	109
Mouse	ENSMUSG00000005994.15	Tyrp1	NA	chr4	80752360	80769956	+	2.828	protein_coding	NA	NA	NA	NA	1	NA	2	3	1	4	2	1
Mouse	ENSMUSG00000006005.19	Tpr	NA	chr1	150268589	150325686	+	10.496	protein_coding	6654	6706	9062	6455	4140	3808	5169	3723	3982	3081	4143	3966
Mouse	ENSMUSG00000006007.15	Pdc	NA	chr1	150195168	150209657	+	3.35	protein_coding	12	NA	25	7	3	1	NA	NA	NA	NA	NA	NA
Mouse	ENSMUSG00000006010.15	Odr4	NA	chr1	150237056	150268831	-	4.1	protein_coding	405	472	577	404	217	219	368	278	363	261	449	399
Mouse	ENSMUSG00000006014.17	Prg4	NA	chr1	150325163	150341916	-	4.28	protein_coding	54	60	196	114	37	36	NA	NA	2	1	1	2
Mouse	ENSMUSG00000006019.16	Dhx34	NA	chr7	15931072	15955962	-	4.596	protein_coding	234	266	232	136	142	120	493	303	870	871	378	289
Mouse	ENSMUSG00000006021.6	Kptn	NA	chr7	15853820	15861441	+	3.341	protein_coding	102	126	139	100	58	48	324	232	249	234	282	250
Mouse	ENSMUSG00000006024.14	Napa	NA	chr7	15832383	15851900	+	3.786	protein_coding	3454	3415	5039	3323	1865	1571	1909	1253	1239	1142	1530	1420
Mouse	ENSMUSG00000006050.13	Sra1	NA	chr18	36799734	36803868	-	2.279	protein_coding	489	506	717	469	304	250	482	266	496	422	293	312
Mouse	ENSMUSG00000006056.14	Calcoco2	NA	chr11	95990152	96002790	-	1.621	protein_coding	NA	1	NA	NA	NA	NA	NA	NA	NA	NA	NA	NA
Mouse	ENSMUSG00000006057.16	Atp5g1	NA	chr11	95959678	95966496	-	4.912	protein_coding	1176	1184	1255	897	643	494	1658	1254	651	740	372	347
Mouse	ENSMUSG00000006058.11	Snf8	NA	chr11	95925711	95938256	+	2.677	protein_coding	624	619	722	510	342	264	582	365	540	407	598	614
Mouse	ENSMUSG00000006095.13	Tbcb	NA	chr7	29923556	29931697	-	1.442	protein_coding	825	847	908	585	400	313	602	414	403	296	425	402
Mouse	ENSMUSG00000006127.10	Inpp5k	NA	chr11	75521814	75539697	+	5.728	protein_coding	223	272	326	194	112	82	367	261	400	339	1227	1116
Mouse	ENSMUSG00000006134.5	Crkl	NA	chr16	17269851	17305298	+	5.042	protein_coding	2060	2161	2629	1584	1197	1039	1955	1201	1898	1666	1982	1983
Mouse	ENSMUSG00000006143.13	Upk3bl	NA	chr5	136083346	136093180	+	1.303	protein_coding	NA	NA	3	4	NA	NA	NA	1	NA	NA	2	2
Mouse	ENSMUSG00000006154.14	Eps8l1	NA	chr7	4463673	4483486	+	6.036	protein_coding	1	2	1	NA	1	7	1	NA	1	4	2	3
Mouse	ENSMUSG00000006169.21	Clint1	NA	chr11	45742791	45801452	+	7.033	protein_coding	2756	2835	3796	2479	1470	1381	2357	1738	2627	2225	3333	3126
Mouse	ENSMUSG00000006179.10	Prss16	NA	chr13	22186343	22193912	-	4.183	protein_coding	24	23	24	20	9	13	198	134	581	571	378	331
Mouse	ENSMUSG00000006191.18	Cdkal1	NA	chr13	29375729	30039657	-	12.799	protein_coding	500	524	532	338	349	281	523	421	618	546	1203	1060
Mouse	ENSMUSG00000006200.4	Rhox6	NA	chrX	36915787	36918734	+	1.01	protein_coding	NA	NA	NA	NA	NA	NA	NA	NA	NA	NA	3	NA
Mouse	ENSMUSG00000006204.8	Cdcp3	NA	chr7	130776131	130908180	+	9.202	protein_coding	4	3	12	7	4	2	NA	NA	NA	1	6	4
Mouse	ENSMUSG00000006205.14	Htra1	NA	chr7	130537841	130587390	+	2.879	protein_coding	1086	1070	1311	825	388	361	1	NA	5	NA	NA	NA
Mouse	ENSMUSG00000006215.13	Zbtb17	NA	chr4	141171965	141195241	+	3.877	protein_coding	322	337	452	283	215	196	574	350	566	480	431	327
Mouse	ENSMUSG00000006216.11	Clcnkb	NA	chr4	141131664	141143325	-	2.639	protein_coding	NA	NA	NA	NA	NA	NA	1	1	12	14	18	5
Mouse	ENSMUSG00000006218.5	Fam131c	NA	chr4	141095531	141111486	+	1.433	protein_coding	1	NA	NA	NA	NA	NA	NA	NA	NA	NA	1	1
Mouse	ENSMUSG00000006219.13	Fblim1	NA	chr4	141303373	141333407	-	4.457	protein_coding	2377	2322	2281	1456	1082	980	2	3	220	201	16	18
Mouse	ENSMUSG00000006221.8	Hspb7	NA	chr4	141148090	141152622	+	2.769	protein_coding	NA	NA	2	2	2	1	NA	1	26	31	1	2
Mouse	ENSMUSG00000006235.7	Epor	NA	chr9	21870193	21874802	-	1.989	protein_coding	4	3	5	6	1	3	19	16	28	41	39	66
Mouse	ENSMUSG00000006241.17	Ccdc159	NA	chr9	21838767	21847168	+	2.183	protein_coding	38	54	39	22	16	12	10	4	29	17	21	11
Mouse	ENSMUSG00000006262.16	Mob1b	NA	chr5	88868714	88912079	+	15.033	protein_coding	2155	2206	3348	2340	1317	1026	1302	957	1911	1779	1604	1479
Mouse	ENSMUSG00000006269.8	Atp6v1b1	NA	chr6	83719972	83735837	+	4.381	protein_coding	NA	1	NA	1	NA	NA	1	NA	NA	NA	NA	NA
Mouse	ENSMUSG00000006270.8	Vax1	NA	chr19	59154619	59158488	-	1.117	protein_coding	NA	NA	NA	1	NA	NA	NA	NA	NA	NA	1	1
Mouse	ENSMUSG00000006273.15	Atp6v1b2	NA	chr8	69541298	69566363	+	5.305	protein_coding	2589	2679	3673	2462	1885	1602	1624	1127	2084	1632	1623	1472
Mouse	ENSMUSG00000006276.11	Eps15l1	NA	chr8	73094843	73175304	-	6.739	protein_coding	1435	1477	2052	1446	982	801	1787	1210	1478	1361	2180	1901
Mouse	ENSMUSG00000006281.9	Tep1	NA	chr14	51061516	51108017	-	9.568	protein_coding	1048	1223	1099	687	439	387	680	423	692	655	980	754
Mouse	ENSMUSG00000006288.9	Ttc5	NA	chr14	51002872	51022976	-	4.065	protein_coding	252	294	291	180	130	97	572	354	619	540	916	812
Mouse	ENSMUSG00000006289.15	Osgep	NA	chr14	51143935	51162350	-	4.933	protein_coding	303	388	274	185	145	129	432	256	239	200	265	195
Mouse	ENSMUSG00000006299.14	Aamp	NA	chr1	74318999	74323897	-	3.458	protein_coding	1991	2033	2355	1520	1171	972	2154	1383	1791	1588	2027	1850
Mouse	ENSMUSG00000006301.18	Tmbim1	NA	chr1	74327406	74344781	-	12.659	protein_coding	1759	1757	2209	1408	711	664	511	326	538	463	311	256
Mouse	ENSMUSG00000006304.15	Arpc2	NA	chr1	74275243	74307368	+	2.033	protein_coding	5341	5288	7522	4882	2806	2486	8133	5561	7762	5301	5583	4950
Mouse	ENSMUSG00000006307.17	Kmt2b	NA	chr7	30268283	30288151	-	9.596	protein_coding	1504	1500	1973	1253	1050	883	3211	2231	2361	2350	2670	2153
Mouse	ENSMUSG00000006310.11	Zbtb32	NA	chr7	30289106	30298334	-	2.357	protein_coding	2	7	10	6	5	1	1028	732	323	343	172	172
Mouse	ENSMUSG00000006311.9	Etv2	NA	chr7	30333041	30335277	-	1.048	protein_coding	NA	NA	1	NA	NA	NA	3	NA	2	NA	2	3
Mouse	ENSMUSG00000006313.6	Upk1a	NA	chr7	30302517	30312272	-	1.421	protein_coding	13	15	17	13	5	3	6	6	24	10	13	11
Mouse	ENSMUSG00000006315.10	Tmem147	NA	chr7	30427126	30428965	-	1.112	protein_coding	739	723	746	539	309	276	734	488	346	336	349	315
Mouse	ENSMUSG00000006333.15	Rps9	NA	chr7	3706992	3709896	+	2.522	protein_coding	4282	4778	6708	4774	3148	2757	5297	3553	3529	3087	2976	2855
Mouse	ENSMUSG00000006335.17	Tfpt	NA	chr7	3623323	3632928	-	1.201	protein_coding	176	183	205	140	107	88	249	153	181	150	186	177
Mouse	ENSMUSG00000006342.16	Susd2	NA	chr10	75472540	75479842	-	3.435	protein_coding	4	3	25	22	5	2	45	30	55	43	56	61
Mouse	ENSMUSG00000006344.18	Ggt5	NA	chr10	75425174	75453034	+	5.922	protein_coding	NA	NA	NA	NA	NA	NA	NA	NA	NA	NA	NA	1
Mouse	ENSMUSG00000006345.11	Ggt1	NA	chr10	75397438	75422034	+	3.411	protein_coding	1	NA	2	2	1	1	NA	NA	NA	NA	1	1
Mouse	ENSMUSG00000006356.11	Crip2	NA	chr12	113103856	113109126	+	2.099	protein_coding	186	217	220	112	83	72	23	16	18	12	11	13
Mouse	ENSMUSG00000006360.12	Crip1	NA	chr12	113109936	113117499	+	2.28	protein_coding	18	28	28	15	4	8	31	19	9	11	14	7
Mouse	ENSMUSG00000006362.17	Cbfa2t3	NA	chr8	123351880	123425848	-	8.373	protein_coding	1	3	4	1	3	9	483	343	5	3	377	291
Mouse	ENSMUSG00000006369.15	Fbln1	NA	chr15	85090150	85170736	+	4.368	protein_coding	821	853	946	591	564	553	NA	NA	2	1	NA	NA
Mouse	ENSMUSG00000006373.11	Pgrmc1	NA	chrX	35861859	35869732	+	1.857	protein_coding	2230	2426	3231	2171	1078	1023	684	484	1220	1087	1076	1034
Mouse	ENSMUSG00000006378.16	Gcat	NA	chr15	78915074	78922553	+	2.384	protein_coding	121	137	154	100	54	72	154	111	56	62	34	39
Mouse	ENSMUSG00000006386.16	Tek	NA	chr4	94627526	94763213	+	4.712	protein_coding	1	5	3	NA	2	3	1	1	1	2	3	4
Mouse	ENSMUSG00000006389.14	Mpl	NA	chr4	118299612	118314710	-	3.155	protein_coding	NA	NA	NA	NA	NA	NA	NA	NA	NA	NA	NA	1
Mouse	ENSMUSG00000006390.16	Elovl1	NA	chr4	118285290	118290150	+	2.726	protein_coding	1433	1423	1622	1081	777	697	827	583	494	476	640	533
Mouse	ENSMUSG00000006392.17	Med8	NA	chr4	118266534	118272979	+	3.001	protein_coding	546	596	787	532	369	312	776	592	660	519	504	559
Mouse	ENSMUSG00000006395.17	Hyi	NA	chr4	118217187	118219941	+	2.209	polymorphic_pseudogene	110	124	161	89	59	52	109	75	75	76	61	54
Mouse	ENSMUSG00000006398.16	Cdc20	NA	chr4	118290098	118294549	-	1.868	protein_coding	2095	1938	3490	2204	934	768	3696	2307	2296	1725	1100	1094
Mouse	ENSMUSG00000006403.14	Adamts4	NA	chr1	171077990	171088206	+	4.81	protein_coding	194	205	407	266	96	98	2	2	13	7	13	12
Mouse	ENSMUSG00000006411.13	Nectin4	NA	chr1	171197667	171216166	+	3.746	protein_coding	9	6	12	7	3	2	3	2	6	6	80	73
Mouse	ENSMUSG00000006412.11	Pfdn2	NA	chr1	171173238	171186822	+	1.937	protein_coding	256	280	462	370	240	233	299	215	220	162	182	167
Mouse	ENSMUSG00000006418.18	Rnf114	NA	chr2	167334565	167358093	+	3.356	protein_coding	817	899	1246	845	624	590	1381	992	1588	1467	2710	2523
Mouse	ENSMUSG00000006423.16	Steep1	NA	chrX	36087390	36137764	-	7.424	protein_coding	1833	1900	2380	1611	833	787	782	579	794	677	993	839
Mouse	ENSMUSG00000006435.17	Neurl1a	NA	chr19	47167259	47247880	+	7.284	protein_coding	66	62	59	64	22	33	42	22	NA	NA	37	36
Mouse	ENSMUSG00000006442.11	Srm	NA	chr4	148675960	148679450	+	1.599	protein_coding	2513	2407	2624	1697	1446	1240	3222	2008	833	825	209	191
Mouse	ENSMUSG00000006445.4	Epha2	NA	chr4	141028551	141056695	+	4.674	protein_coding	2282	2084	3604	2189	2447	1956	NA	5	1	4	4	6
Mouse	ENSMUSG00000006456.11	Rbm14	NA	chr19	4850597	4861662	-	3.91	protein_coding	1128	1148	2297	1477	694	671	2245	1472	1659	1562	883	873
Mouse	ENSMUSG00000006457.5	Actn3	NA	chr19	4911244	4927937	-	2.901	protein_coding	32	36	40	31	23	27	14	3	26	31	43	49
Mouse	ENSMUSG00000006462.7	A530013C23Rik	NA	chr2	167533097	167571092	+	5.964	lncRNA	18	26	56	27	13	12	9	4	5	6	10	7
Mouse	ENSMUSG00000006463.14	Zdhhc24	NA	chr19	4928696	4935425	+	2.916	protein_coding	254	264	283	208	118	89	295	212	280	304	315	315
Mouse	ENSMUSG00000006464.10	Bbs1	NA	chr19	4936906	4956656	-	7.674	protein_coding	111	143	97	49	34	31	172	114	238	193	305	257
Mouse	ENSMUSG00000006469.14	Slc34a3	NA	chr2	25118910	25124376	-	2.358	protein_coding	NA	NA	NA	NA	NA	NA	NA	NA	1	NA	2	2
Mouse	ENSMUSG00000006471.19	Ndor1	NA	chr2	25134833	25146034	-	5.835	protein_coding	179	158	204	121	95	88	273	194	227	239	208	153
Mouse	ENSMUSG00000006476.20	Nsmf	NA	chr2	24944367	24952893	+	4.896	protein_coding	595	615	972	640	408	355	212	172	764	729	468	454
Mouse	ENSMUSG00000006488.18	Prl7a1	NA	chr13	27817349	27826476	-	1.621	protein_coding	4	4	3	NA	NA	2	NA	NA	NA	NA	NA	NA
Mouse	ENSMUSG00000006490.4	Prl8a9	NA	chr13	27741978	27748589	-	0.942	protein_coding	1	2	7	6	2	NA	NA	NA	NA	NA	NA	1
Mouse	ENSMUSG00000006494.12	Pdk1	NA	chr2	71703568	71734202	+	7.779	protein_coding	494	580	556	336	259	248	1180	814	280	215	362	357
Mouse	ENSMUSG00000006498.17	Ptbp1	NA	chr10	79690261	79700605	+	4.74	protein_coding	9804	9436	14198	9018	6550	5754	12418	8467	9437	8375	4263	3995
Mouse	ENSMUSG00000006517.6	Mvd	NA	chr8	123160340	123170161	-	1.859	protein_coding	839	898	719	398	476	399	643	431	182	184	332	321
Mouse	ENSMUSG00000006519.12	Cyba	NA	chr8	123151515	123159669	-	1.039	protein_coding	131	129	166	105	73	43	1652	1116	1075	962	1224	1310
Mouse	ENSMUSG00000006522.18	Itih3	NA	chr14	30630529	30645717	-	3.638	protein_coding	NA	1	4	2	NA	1	1	NA	2	1	4	3
Mouse	ENSMUSG00000006526.14	Stimate	NA	chr14	30547547	30599167	+	4.362	protein_coding	458	462	461	253	175	173	533	350	273	277	488	433
Mouse	ENSMUSG00000006527.17	Sfmbt1	NA	chr14	30436806	30544678	+	8.637	protein_coding	511	495	899	615	392	335	828	620	679	538	1569	1388
Mouse	ENSMUSG00000006529.17	Itih1	NA	chr14	30651137	30665246	-	3.293	protein_coding	NA	NA	1	3	NA	NA	NA	NA	4	NA	2	1
Mouse	ENSMUSG00000006538.13	Ihh	NA	chr1	74984474	74990831	-	3.048	protein_coding	3	5	9	8	NA	2	4	1	NA	1	10	6
Mouse	ENSMUSG00000006542.14	Prkag3	NA	chr1	74778081	74788380	-	3.682	protein_coding	2	6	5	2	18	8	43	30	6	10	8	7
Mouse	ENSMUSG00000006546.4	Cryba2	NA	chr1	74929093	74932302	-	1.193	protein_coding	NA	NA	NA	2	2	2	1	3	1	1	9	15
Mouse	ENSMUSG00000006567.12	Atp7b	NA	chr8	22482801	22550321	-	6.505	protein_coding	9	1	5	1	4	4	171	111	88	101	29	28
Mouse	ENSMUSG00000006570.4	Defb2	NA	chr8	22329942	22333498	+	0.305	protein_coding	NA	NA	NA	NA	NA	NA	NA	NA	NA	NA	NA	NA
Mouse	ENSMUSG00000006574.16	Slc4a1	NA	chr11	102239650	102257029	-	4.891	protein_coding	NA	NA	NA	NA	3	NA	2	2	7	11	14	17
Mouse	ENSMUSG00000006575.15	Rundc3a	NA	chr11	102284229	102293381	+	2.941	protein_coding	10	4	9	8	3	3	25	11	16	15	68	53
Mouse	ENSMUSG00000006576.17	Slc4a3	NA	chr1	75522910	75538816	+	8.599	protein_coding	213	274	324	182	134	120	200	124	81	83	227	164
Mouse	ENSMUSG00000006585.4	Cdt1	NA	chr8	123294754	123300293	+	3.14	protein_coding	1879	1814	1939	1182	2428	1981	1435	945	547	569	1301	1162
Mouse	ENSMUSG00000006586.16	Runx1t1	NA	chr4	13743436	13893649	+	7.959	protein_coding	327	390	214	173	142	120	NA	NA	18	13	1153	1132
Mouse	ENSMUSG00000006587.7	Snai3	NA	chr8	123180947	123187472	-	1.628	protein_coding	1	NA	1	NA	NA	NA	3	1	4	NA	6	2
Mouse	ENSMUSG00000006589.9	Aprt	NA	chr8	123301374	123303648	-	1.615	protein_coding	2527	2527	2934	1982	1593	1463	1386	889	661	599	224	195
Mouse	ENSMUSG00000006599.14	Gtf2h1	NA	chr7	46445527	46473224	+	2.984	protein_coding	1895	2027	2801	2012	1437	1284	2065	1286	1244	987	977	891
Mouse	ENSMUSG00000006611.16	Hfe	NA	chr13	23886017	23894837	-	3.572	protein_coding	11	13	12	6	2	6	NA	1	4	2	32	31
Mouse	ENSMUSG00000006638.16	Abhd1	NA	chr5	31107410	31112435	+	1.352	polymorphic_pseudogene	142	149	200	130	102	99	68	63	133	123	161	167
Mouse	ENSMUSG00000006641.13	Slc5a6	NA	chr5	31193380	31206268	-	3.991	protein_coding	226	237	371	225	243	146	447	289	312	286	215	232
Mouse	ENSMUSG00000006642.4	Tcf23	NA	chr5	31126006	31134362	+	4.116	protein_coding	NA	NA	1	NA	1	NA	NA	NA	NA	1	10	1
Mouse	ENSMUSG00000006649.18	Nphs1	NA	chr7	30157740	30186648	+	6.62	protein_coding	NA	NA	NA	3	13	21	NA	NA	NA	NA	2	1
Mouse	ENSMUSG00000006651.9	Aplp1	NA	chr7	30134407	30144960	-	3.017	protein_coding	370	382	354	219	101	76	3	1	NA	NA	1	6
Mouse	ENSMUSG00000006673.15	Qrich1	NA	chr9	108394005	108437362	+	7.918	protein_coding	3164	3094	3672	2425	1919	1591	3858	2597	3274	2603	2964	2545
Mouse	ENSMUSG00000006675.11	P4htm	NA	chr9	108456061	108474866	-	3.89	protein_coding	7	14	16	15	10	10	5	5	15	11	18	23
Mouse	ENSMUSG00000006676.17	Usp19	NA	chr9	108367801	108379536	+	7.048	protein_coding	2983	3065	3586	2116	1633	1481	3445	2244	3394	3173	3621	3169
Mouse	ENSMUSG00000006678.7	Pola1	NA	chrX	92348373	92675761	-	8.813	protein_coding	1916	2073	2120	1565	1439	1263	2242	1599	870	797	971	892
Mouse	ENSMUSG00000006699.18	Cdc42	NA	chr4	137047007	137085031	-	2.966	protein_coding	7153	7198	9283	6191	3694	3039	5506	3673	5026	3975	4703	4373
Mouse	ENSMUSG00000006705.14	Pknox1	NA	chr17	31783708	31826667	+	6.933	protein_coding	600	608	528	323	264	242	424	315	445	396	270	262
Mouse	ENSMUSG00000006711.16	D130043K22Rik	NA	chr13	25029118	25085253	+	5.276	protein_coding	1	1	2	2	NA	NA	5	2	10	15	20	12
Mouse	ENSMUSG00000006715.12	Gmnn	NA	chr13	24935828	24945906	-	1.465	protein_coding	284	304	235	164	141	114	773	499	199	188	418	354
Mouse	ENSMUSG00000006717.8	Acot13	NA	chr13	25001931	25015523	-	0.744	protein_coding	192	188	171	97	81	74	140	114	85	47	73	83
Mouse	ENSMUSG00000006720.17	Zfp184	NA	chr13	22129264	22144949	+	3.513	protein_coding	84	100	201	121	65	70	86	70	74	62	121	137
Mouse	ENSMUSG00000006724.13	Cyp27b1	NA	chr10	126884119	126888875	+	2.574	protein_coding	8	6	14	11	11	9	42	29	30	33	21	13
Mouse	ENSMUSG00000006728.13	Cdk4	NA	chr10	126899403	126903789	+	3.249	protein_coding	9742	9620	11624	7736	5690	4848	5224	3772	2240	1811	1861	1889
Mouse	ENSMUSG00000006731.11	B4galnt1	NA	chr10	127001094	127008199	+	3.454	protein_coding	358	312	399	268	177	172	2158	1481	2044	1853	619	578
Mouse	ENSMUSG00000006732.15	Mettl1	NA	chr10	126877283	126882234	+	2.907	protein_coding	276	299	341	233	164	178	541	363	318	234	92	84
Mouse	ENSMUSG00000006736.10	Tspan31	NA	chr10	126903149	126906133	-	2.193	protein_coding	1469	1585	1655	1071	816	695	946	589	1290	1083	1387	1314
Mouse	ENSMUSG00000006740.15	Kif5b	NA	chr18	6201002	6242174	-	7.981	protein_coding	6364	6410	7143	4827	3253	2926	4414	3276	4638	4022	4575	4114
Mouse	ENSMUSG00000006763.15	Saal1	NA	chr7	46335532	46360104	-	8.08	protein_coding	272	254	271	182	136	108	739	490	457	441	475	457
Mouse	ENSMUSG00000006764.9	Tph2	NA	chr10	114914546	115020927	-	2.879	protein_coding	NA	1	6	2	1	3	3	1	2	2	7	9
Mouse	ENSMUSG00000006777.8	Krt23	NA	chr11	99368800	99383963	-	1.565	protein_coding	NA	NA	NA	NA	1	1	NA	NA	NA	NA	NA	NA
Mouse	ENSMUSG00000006782.17	Cnp	NA	chr11	100465730	100482555	+	3.639	protein_coding	188	164	146	116	88	87	3526	2289	1521	1271	2800	2720
Mouse	ENSMUSG00000006784.15	Odad4	NA	chr11	100436433	100463394	+	6.147	protein_coding	7	4	5	2	NA	1	6	6	6	7	30	16
Mouse	ENSMUSG00000006800.15	Sulf2	NA	chr2	165915009	165997583	-	5.871	protein_coding	1605	1609	1780	1125	682	684	NA	NA	NA	NA	5	3
Mouse	ENSMUSG00000006818.6	Sod2	NA	chr17	13225733	13258950	+	10.008	protein_coding	1428	1542	1704	1115	834	749	929	581	433	303	453	412
Mouse	ENSMUSG00000006850.9	Tmco6	NA	chr18	36868092	36875450	+	3.363	protein_coding	85	72	55	25	32	23	232	149	169	207	340	304
Mouse	ENSMUSG00000006906.11	Stambp	NA	chr6	83520193	83549711	-	10.426	protein_coding	527	541	508	344	237	218	269	177	253	199	390	367
Mouse	ENSMUSG00000006920.15	Ezh1	NA	chr11	101081941	101117289	-	7.44	protein_coding	422	431	388	253	184	167	537	380	482	417	961	859
Mouse	ENSMUSG00000006930.16	Hap1	NA	chr11	100238153	100246954	-	3.766	protein_coding	18	15	13	16	59	46	148	83	83	63	498	394
Mouse	ENSMUSG00000006931.16	P3h4	NA	chr11	100299282	100305662	-	2.178	protein_coding	1863	1788	2435	1497	730	733	1	2	NA	NA	NA	1
Mouse	ENSMUSG00000006932.18	Ctnnb1	NA	chr9	120758282	120789573	+	5.192	protein_coding	12066	12573	14309	9138	5562	4982	5981	3961	7532	5965	5532	5028
Mouse	ENSMUSG00000006941.6	Eif1b	NA	chr9	120321298	120324396	+	1.125	protein_coding	392	398	462	297	223	162	431	297	322	222	227	253
Mouse	ENSMUSG00000006948.8	Klk4	NA	chr7	43530584	43535228	+	1.249	protein_coding	2	NA	NA	NA	NA	NA	1814	1302	306	306	660	647
Mouse	ENSMUSG00000006958.15	Chrd	NA	chr16	20551877	20561134	+	6.258	protein_coding	66	72	72	58	27	13	1	NA	NA	NA	2	1
Mouse	ENSMUSG00000006998.17	Psmd2	NA	chr16	20470402	20482164	+	4.038	protein_coding	8284	8377	11230	7193	5295	4476	4413	2867	4318	3395	3304	3043
Mouse	ENSMUSG00000007021.6	Syngr3	NA	chr17	24904066	24908929	-	2.071	protein_coding	2	5	6	3	6	4	1	4	6	3	11	6
Mouse	ENSMUSG00000007029.17	Vars	NA	chr17	35219963	35235298	+	5.608	protein_coding	5044	4974	5572	3359	2805	2331	15962	10003	6925	7036	4832	4309
Mouse	ENSMUSG00000007030.9	Vwa7	NA	chr17	35235555	35245717	+	4.313	protein_coding	7	5	8	3	NA	2	51	29	62	77	23	18
Mouse	ENSMUSG00000007033.5	Hspa1l	NA	chr17	35191679	35198261	+	2.472	protein_coding	2	NA	2	1	4	NA	NA	NA	NA	NA	2	NA
Mouse	ENSMUSG00000007034.16	Slc44a4	NA	chr17	35133442	35149412	+	3.112	protein_coding	NA	NA	NA	NA	NA	NA	2	NA	NA	1	7	4
Mouse	ENSMUSG00000007035.16	Msh5	NA	chr17	35247581	35265721	-	5.526	protein_coding	34	38	51	36	25	18	257	172	147	139	186	152
Mouse	ENSMUSG00000007036.16	Abhd16a	NA	chr17	35308239	35321963	+	3.22	protein_coding	678	738	663	394	267	230	502	305	358	341	507	416
Mouse	ENSMUSG00000007038.6	Neu1	NA	chr17	35150229	35154929	+	3.733	protein_coding	901	1019	963	639	484	459	513	317	396	301	789	728
Mouse	ENSMUSG00000007039.13	Ddah2	NA	chr17	35278011	35281071	+	1.593	protein_coding	528	563	514	346	221	232	76	49	34	34	63	54
Mouse	ENSMUSG00000007041.10	Clic1	NA	chr17	35268942	35277725	+	1.799	protein_coding	5209	5110	6053	3962	3195	2738	1527	1050	1240	1013	943	915
Mouse	ENSMUSG00000007050.18	Lsm2	NA	chr17	35200838	35204867	+	3.152	protein_coding	963	990	1055	663	454	459	1550	1040	593	498	317	260
Mouse	ENSMUSG00000007080.15	Pole	NA	chr5	110434172	110485340	+	11.16	protein_coding	2000	2106	2334	1465	1164	1024	3013	1947	1243	1015	1781	1487
Mouse	ENSMUSG00000007097.15	Atp1a2	NA	chr1	172099276	172125631	-	7.038	protein_coding	NA	NA	NA	NA	NA	1	NA	2	10	5	50	62
Mouse	ENSMUSG00000007107.7	Atp1a4	NA	chr1	172051080	172085981	-	3.667	protein_coding	NA	NA	NA	NA	NA	NA	NA	NA	NA	NA	3	3
Mouse	ENSMUSG00000007122.12	Casq1	NA	chr1	172037461	172047435	-	1.951	protein_coding	4	NA	NA	1	NA	NA	NA	NA	NA	NA	1	1
Mouse	ENSMUSG00000007207.11	Stx1a	NA	chr5	135052336	135079954	+	2.666	protein_coding	110	100	156	91	78	82	105	80	93	96	119	94
Mouse	ENSMUSG00000007209.5	Ceacam9	NA	chr7	16455854	16460057	+	1.411	protein_coding	NA	NA	NA	NA	NA	NA	NA	NA	NA	NA	NA	NA
Mouse	ENSMUSG00000007216.7	Zfp775	NA	chr6	48578997	48600161	+	4.244	protein_coding	58	79	68	38	35	27	90	52	21	33	65	51
Mouse	ENSMUSG00000007279.15	Scube2	NA	chr7	109397883	109464886	-	4.153	protein_coding	NA	NA	5	2	NA	3	2	NA	2	4	96	115
Mouse	ENSMUSG00000007338.11	Mrpl49	NA	chr19	6103652	6107815	-	1.876	protein_coding	815	773	932	642	543	485	665	483	440	309	427	434
Mouse	ENSMUSG00000007379.16	Dennd2c	NA	chr3	103009920	103077085	+	6.858	protein_coding	263	233	330	188	155	119	7	2	17	17	33	44
Mouse	ENSMUSG00000007411.17	Mark3	NA	chr12	111540957	111622655	+	9.7	protein_coding	1751	1738	2570	1715	1120	975	1222	923	1344	1153	1256	1158
Mouse	ENSMUSG00000007415.16	Gatad1	NA	chr5	3682932	3707185	-	4.168	protein_coding	1854	1878	2005	1513	1057	921	914	637	849	787	607	616
Mouse	ENSMUSG00000007440.11	Pcdha10	NA	chr18	37138256	37320710	+	5.359	protein_coding	NA	2	2	NA	NA	NA	NA	NA	NA	NA	1	1
Mouse	ENSMUSG00000007457.4	2310003L06Rik	NA	chr5	88117318	88120729	+	1.603	protein_coding	NA	NA	NA	NA	NA	NA	NA	NA	NA	NA	1	NA
Mouse	ENSMUSG00000007458.15	M6pr	NA	chr6	122285679	122294639	+	4.17	protein_coding	2693	2765	3626	2373	1581	1359	3525	2434	3001	2453	2849	2656
Mouse	ENSMUSG00000007476.19	Lrrc8a	NA	chr2	30127727	30153802	+	4.308	protein_coding	624	682	983	621	363	282	128	109	154	135	134	141
Mouse	ENSMUSG00000007480.6	Mc5r	NA	chr18	68470667	68475517	+	3.904	protein_coding	11	20	30	20	4	17	3	1	2	2	3	9
Mouse	ENSMUSG00000007564.16	Ppp2r1a	NA	chr17	21165573	21186178	+	3.411	protein_coding	5066	4978	5951	3786	2769	2409	5108	3298	3376	2775	3420	3226
Mouse	ENSMUSG00000007570.17	Fance	NA	chr17	28532493	28545546	+	3.192	protein_coding	372	352	398	201	167	138	333	209	155	146	227	189
Mouse	ENSMUSG00000007589.10	Tinf2	NA	chr14	55912146	55919277	-	4.938	protein_coding	485	481	652	407	275	250	1012	661	866	648	1129	1020
Mouse	ENSMUSG00000007591.16	Tssk4	NA	chr14	55887641	55889996	+	1.717	protein_coding	14	9	16	8	7	9	17	6	14	15	26	14
Mouse	ENSMUSG00000007594.11	Hapln4	NA	chr8	70536107	70543512	+	3.924	protein_coding	193	169	221	149	97	70	5	4	14	26	28	17
Mouse	ENSMUSG00000007603.10	Dus3l	NA	chr17	57071757	57077093	+	2.944	protein_coding	554	580	798	504	320	286	826	579	583	597	539	461
Mouse	ENSMUSG00000007610.16	Gtpbp3	NA	chr8	71940747	71952227	+	3.984	protein_coding	570	574	640	436	319	252	630	356	299	298	388	325
Mouse	ENSMUSG00000007613.16	Tgfbr1	NA	chr4	47353222	47414931	+	6.534	protein_coding	799	889	1529	958	629	594	1025	705	868	808	1211	1102
Mouse	ENSMUSG00000007617.19	Homer1	NA	chr13	93436143	93541637	+	11.976	protein_coding	412	420	826	543	346	297	644	494	1512	1455	818	765
Mouse	ENSMUSG00000007646.14	Rad51c	NA	chr11	87267471	87295780	-	4.384	protein_coding	140	127	107	93	63	51	225	125	187	124	239	206
Mouse	ENSMUSG00000007653.13	Gabrb2	NA	chr11	42310584	42519855	+	6.36	protein_coding	NA	NA	NA	NA	1	3	NA	NA	NA	1	1	3
Mouse	ENSMUSG00000007655.17	Cav1	NA	chr6	17306334	17341451	+	3.444	protein_coding	10782	11239	11414	7638	4992	4247	NA	NA	NA	2	1	NA
Mouse	ENSMUSG00000007656.14	Arpp19	NA	chr9	74944896	74967595	+	4.957	protein_coding	2220	2238	2639	1893	1262	1087	1644	1148	899	941	1051	939
Mouse	ENSMUSG00000007659.19	Bcl2l1	NA	chr2	152622588	152673648	-	4.586	protein_coding	3396	3407	3611	2255	1731	1548	10927	7145	7283	6397	8927	8253
Mouse	ENSMUSG00000007670.11	Khsrp	NA	chr17	57328051	57338522	-	4.319	protein_coding	10567	10362	14765	9029	6479	5619	12023	7902	5247	4822	5500	4931
Mouse	ENSMUSG00000007682.8	Dio2	NA	chr12	90691326	90705212	-	5.815	protein_coding	27	44	66	43	38	14	4	3	2	1	10	12
Mouse	ENSMUSG00000007721.7	Ccdc124	NA	chr8	71320871	71326579	-	1.696	protein_coding	923	989	1231	840	692	536	458	314	308	292	162	166
Mouse	ENSMUSG00000007739.11	Cct4	NA	chr11	22940519	22953780	+	4.201	protein_coding	6650	6838	9343	6258	4155	3440	7157	4749	5230	4023	3457	3173
Mouse	ENSMUSG00000007777.10	0610009B22Rik	NA	chr11	51576213	51579701	-	0.998	protein_coding	199	177	183	112	82	68	104	90	128	103	149	124
Mouse	ENSMUSG00000007783.11	Cpt1c	NA	chr7	44608796	44624275	-	5.605	protein_coding	539	522	496	378	208	197	43	29	35	38	43	36
Mouse	ENSMUSG00000007805.5	Twist2	NA	chr1	91729183	91775750	+	3.174	protein_coding	2027	2063	2291	1565	1263	1025	NA	NA	NA	NA	NA	1
Mouse	ENSMUSG00000007812.17	Zfp655	NA	chr5	145168525	145184112	+	5.598	protein_coding	1075	1264	1789	1184	851	662	995	658	1235	1137	923	891
Mouse	ENSMUSG00000007815.14	Rhoa	NA	chr9	108183328	108215133	+	7.494	protein_coding	8845	9125	10945	7456	4423	3750	5391	3699	3722	2959	2888	2745
Mouse	ENSMUSG00000007817.16	Zmiz1	NA	chr14	25459609	25667167	+	12.523	protein_coding	3620	3568	4812	3234	1876	1921	401	294	112	131	157	152
Mouse	ENSMUSG00000007827.11	Ankrd26	NA	chr6	118478269	118539187	-	7.253	protein_coding	614	658	895	629	472	403	1100	793	1371	1133	1242	1133
Mouse	ENSMUSG00000007833.16	Aldh16a1	NA	chr7	44790108	44804008	-	5.622	protein_coding	640	722	789	483	267	256	872	512	539	527	565	535
Mouse	ENSMUSG00000007836.7	Hnrnpa0	NA	chr13	58273693	58276370	-	2.678	protein_coding	3416	3473	5183	3293	2012	1675	4897	3182	3585	3888	2670	2660
Mouse	ENSMUSG00000007837.12	Prrg2	NA	chr7	44703008	44712101	-	2.581	protein_coding	243	210	226	171	101	93	57	45	55	62	94	83
Mouse	ENSMUSG00000007850.17	Hnrnph1	NA	chr11	50267817	50277355	+	5.842	protein_coding	3495	3853	7970	5964	3718	3443	6157	4558	7316	6545	5232	4755
Mouse	ENSMUSG00000007867.10	Ift43	NA	chr12	86129315	86209233	+	1.651	protein_coding	118	138	190	129	84	61	NA	NA	NA	1	2	NA
Mouse	ENSMUSG00000007872.4	Id3	NA	chr4	135870808	135873066	+	1.791	protein_coding	1220	1278	2270	1425	648	581	627	420	148	174	256	214
Mouse	ENSMUSG00000007877.3	Tcap	NA	chr11	98274637	98275779	+	0.948	protein_coding	NA	4	2	NA	3	NA	2	NA	6	2	6	1
Mouse	ENSMUSG00000007880.17	Arid1a	NA	chr4	133406319	133484080	-	11.476	protein_coding	3580	3448	4667	2893	1882	1679	13468	8923	8166	7268	8114	7174
Mouse	ENSMUSG00000007888.16	Crlf1	NA	chr8	70945808	70956731	+	1.644	protein_coding	2181	2003	2897	1729	945	804	4	3	3	2	8	5
Mouse	ENSMUSG00000007891.17	Ctsd	NA	chr7	141929648	141941775	-	2.351	protein_coding	5998	6717	8170	5061	2431	2243	569	371	514	510	1539	1358
Mouse	ENSMUSG00000007892.9	Rplp1	NA	chr9	61820566	61821824	-	0.499	protein_coding	14609	14262	18555	13345	10249	8681	13775	10266	10996	10979	8092	8410
Mouse	ENSMUSG00000007907.5	Cabs1	NA	chr5	88127298	88129403	+	1.505	protein_coding	NA	NA	NA	NA	NA	NA	NA	NA	NA	NA	NA	NA
Mouse	ENSMUSG00000007908.15	Hmgcll1	NA	chr9	75922137	76043632	+	5.449	protein_coding	15	12	45	18	11	9	NA	NA	NA	NA	1	2
Mouse	ENSMUSG00000007944.9	Ttc9b	NA	chr7	27353340	27356771	+	2.052	protein_coding	2	NA	1	2	NA	2	1	1	1	NA	NA	1
Mouse	ENSMUSG00000007946.12	Phox2a	NA	chr7	101467520	101471933	+	2.035	protein_coding	NA	NA	NA	1	NA	NA	NA	1	NA	1	NA	NA
Mouse	ENSMUSG00000007950.10	Abhd8	NA	chr8	71909349	71916299	-	4.079	protein_coding	1506	1370	1141	792	620	483	746	479	137	145	874	794
Mouse	ENSMUSG00000007987.13	Ift22	NA	chr5	136937004	136944258	+	3.608	protein_coding	351	349	371	264	183	167	351	243	221	182	510	416
Mouse	ENSMUSG00000007989.8	Fzd3	NA	chr14	65429898	65499912	-	12.804	protein_coding	261	251	607	391	200	144	NA	NA	NA	2	5	4
Mouse	ENSMUSG00000008028.16	1700008O03Rik	NA	chr7	44009467	44035244	-	3.675	protein_coding	5	2	5	1	2	2	4	11	8	3	16	5
Mouse	ENSMUSG00000008035.13	Mid1ip1	NA	chrX	10581252	10585929	+	2.128	protein_coding	923	968	1199	713	462	441	1056	617	208	208	140	123
Mouse	ENSMUSG00000008036.12	Ap2s1	NA	chr7	16472335	16483219	+	1.472	protein_coding	1257	1370	1182	793	616	563	1219	780	809	673	1134	1020
Mouse	ENSMUSG00000008090.15	Fgfrl1	NA	chr5	108840248	108854790	+	2.782	protein_coding	840	785	1191	728	335	316	22	27	11	16	59	43
Mouse	ENSMUSG00000008129.15	Brme1	NA	chr8	84874654	84899219	+	2.406	protein_coding	47	64	32	16	14	13	397	255	308	268	269	242
Mouse	ENSMUSG00000008136.15	Fhl2	NA	chr1	43162234	43236144	-	1.897	protein_coding	1449	1433	1649	989	558	530	NA	NA	NA	1	3	3
Mouse	ENSMUSG00000008140.19	Emc10	NA	chr7	44139361	44145953	-	2.917	protein_coding	1055	1023	1191	789	571	424	1521	971	979	914	891	883
Mouse	ENSMUSG00000008153.13	Clstn3	NA	chr6	124407540	124441753	-	5.867	protein_coding	2	4	2	NA	NA	2	71	36	26	16	88	84
Mouse	ENSMUSG00000008167.15	Fbxw9	NA	chr8	85786684	85793753	+	3.383	protein_coding	403	359	365	241	166	104	108	83	137	190	228	195
Mouse	ENSMUSG00000008193.14	Spib	NA	chr7	44175417	44181495	-	2.868	protein_coding	2	3	1	NA	1	2	4278	2741	486	454	415	330
Mouse	ENSMUSG00000008200.16	Fnbp4	NA	chr2	90575714	90611365	+	6.583	protein_coding	1077	1147	1877	1355	1084	940	3439	2379	2095	1813	2427	2148
Mouse	ENSMUSG00000008206.17	Cers4	NA	chr8	4543026	4581680	+	12.264	protein_coding	331	426	303	180	123	116	154	114	84	89	209	191
Mouse	ENSMUSG00000008226.15	Scrn3	NA	chr2	73142945	73168162	+	4.815	protein_coding	521	541	464	353	232	181	85	49	74	63	89	94
Mouse	ENSMUSG00000008301.12	Phax	NA	chr18	56695515	56720784	+	2.223	protein_coding	776	868	1211	813	512	386	676	432	460	274	385	351
Mouse	ENSMUSG00000008305.19	Tle1	NA	chr4	72035379	72119156	-	8.711	protein_coding	1205	1198	1412	998	685	595	1239	830	894	762	620	613
Mouse	ENSMUSG00000008307.12	1700109H08Rik	NA	chr5	3621566	3634356	+	3.062	protein_coding	45	53	118	83	53	46	208	151	234	262	216	169
Mouse	ENSMUSG00000008318.11	Relt	NA	chr7	100495054	100512653	-	3.28	protein_coding	185	175	471	311	102	94	103	76	139	155	95	97
Mouse	ENSMUSG00000008333.13	Snrpb2	NA	chr2	142904959	142914773	+	2.857	protein_coding	778	883	1115	942	576	507	895	639	732	567	571	600
Mouse	ENSMUSG00000008348.10	Ubc	NA	chr5	125463029	125467266	-	2.893	protein_coding	1072	1184	2007	1348	995	875	697	424	652	567	682	609
Mouse	ENSMUSG00000008373.17	Prpf31	NA	chr7	3632984	3645485	+	5.439	protein_coding	1226	1278	1462	1126	796	665	1897	1181	1195	948	891	855
Mouse	ENSMUSG00000008384.9	Sertad1	NA	chr7	27186335	27189741	+	1.344	protein_coding	455	416	845	555	368	294	66	62	835	777	179	159
Mouse	ENSMUSG00000008393.10	Carhsp1	NA	chr16	8476444	8490019	-	2.858	protein_coding	2271	2289	3078	2036	1613	1354	426	285	812	784	734	650
Mouse	ENSMUSG00000008398.17	Elk3	NA	chr10	93083276	93146997	-	4.55	protein_coding	2859	2753	2878	1860	1413	1123	427	292	935	716	712	677
Mouse	ENSMUSG00000008429.9	Herpud2	NA	chr9	25019428	25063116	-	5.857	protein_coding	745	824	959	645	453	377	382	283	616	518	517	529
Mouse	ENSMUSG00000008435.16	Rdh13	NA	chr7	4427769	4448648	-	6.595	protein_coding	620	619	939	593	468	388	356	221	225	167	203	159
Mouse	ENSMUSG00000008438.4	Adam21	NA	chr12	81605358	81615248	-	2.911	protein_coding	3	3	8	3	2	4	8	4	3	8	11	5
Mouse	ENSMUSG00000008450.9	Nutf2	NA	chr8	106587212	106605962	+	2.034	protein_coding	799	776	1045	761	561	503	936	611	419	335	255	231
Mouse	ENSMUSG00000008461.7	Fut1	NA	chr7	45266713	45270483	+	2.786	protein_coding	NA	NA	2	NA	NA	NA	16	12	12	3	14	14
Mouse	ENSMUSG00000008475.14	Arpc5	NA	chr1	152642293	152651348	+	2.276	protein_coding	3091	3049	5419	3600	1794	1441	1306	959	2039	1593	1431	1323
Mouse	ENSMUSG00000008482.10	Rnf151	NA	chr17	24934813	24937037	-	1.195	protein_coding	5	4	15	5	4	4	22	17	17	20	7	10
Mouse	ENSMUSG00000008489.19	Elavl2	NA	chr4	91139000	91289022	-	8.313	protein_coding	47	73	49	43	26	28	NA	NA	3	2	10	5
Mouse	ENSMUSG00000008496.20	Pou2f2	NA	chr7	24786769	24879151	-	8.243	protein_coding	4	2	3	6	12	5	1157	798	37	27	114	106
Mouse	ENSMUSG00000008540.12	Mgst1	NA	chr6	138117314	138133753	+	2.013	protein_coding	518	575	720	490	345	231	NA	NA	NA	NA	NA	NA
Mouse	ENSMUSG00000008575.18	Nfib	NA	chr4	82208410	82623987	-	14.957	protein_coding	2879	2929	2600	1772	1581	1374	69	35	89	87	187	154
Mouse	ENSMUSG00000008590.5	Htr3b	NA	chr9	48846308	48876290	-	2.411	protein_coding	NA	NA	NA	NA	NA	NA	NA	NA	2	NA	8	1
Mouse	ENSMUSG00000008601.13	Rab25	NA	chr3	88449336	88455607	-	1.673	protein_coding	2	3	4	4	NA	2	24	10	14	14	58	51
Mouse	ENSMUSG00000008604.12	Ubqln4	NA	chr3	88461065	88477032	+	4.147	protein_coding	2321	2260	2775	1823	1563	1333	2989	2000	1316	1134	1283	1220
Mouse	ENSMUSG00000008658.17	Rbfox1	NA	chr16	5703219	7229390	+	4.4	protein_coding	NA	NA	2	NA	NA	NA	NA	1	1	3	8	4
Mouse	ENSMUSG00000008668.16	Rps18	NA	chr17	34170973	34174975	-	2.451	protein_coding	2767	3026	3865	2983	1968	1647	2309	1659	1626	1624	1289	1281
Mouse	ENSMUSG00000008682.14	Rpl10	NA	chrX	73314418	73316741	+	2.053	protein_coding	10028	10219	12910	8686	6137	5083	8564	5870	6326	5696	4549	4473
Mouse	ENSMUSG00000008683.17	Rps15a	NA	chr7	117703595	117715411	-	6.27	protein_coding	3241	3469	5259	3580	2429	2186	4599	3461	3810	3052	3119	2942
Mouse	ENSMUSG00000008690.16	Ncaph2	NA	chr15	89239922	89257029	+	4.198	protein_coding	2462	2501	2881	1821	1304	1086	1744	1114	1067	872	1601	1487
Mouse	ENSMUSG00000008730.18	Hipk1	NA	chr3	103647131	103698879	-	10.914	protein_coding	3719	3706	5218	3335	2471	2178	2463	1632	2058	1905	2546	2203
Mouse	ENSMUSG00000008734.10	Gprc5b	NA	chr7	118571270	118594434	-	4.63	protein_coding	960	1020	1328	834	590	542	NA	NA	NA	NA	1	NA
Mouse	ENSMUSG00000008763.17	Man1a2	NA	chr3	100469524	100592819	-	7.969	protein_coding	2549	2585	2636	1901	1304	1064	2056	1461	3217	2672	2886	2694
Mouse	ENSMUSG00000008789.11	Ceacam5	NA	chr7	17447163	17495057	+	3.273	protein_coding	NA	NA	NA	NA	NA	NA	NA	NA	NA	NA	1	2
Mouse	ENSMUSG00000008813.14	Tppp2	NA	chr14	52155882	52158157	+	0.742	protein_coding	NA	NA	NA	NA	NA	NA	NA	NA	NA	NA	NA	NA
Mouse	ENSMUSG00000008822.16	Acyp1	NA	chr12	85319172	85335212	-	1.38	protein_coding	72	57	59	46	26	19	211	162	169	162	246	233
Mouse	ENSMUSG00000008843.5	Cldn13	NA	chr5	134943103	134944380	-	1.067	protein_coding	NA	NA	NA	NA	NA	NA	NA	NA	NA	2	NA	NA
Mouse	ENSMUSG00000008845.10	Cd163	NA	chr6	124281615	124307486	+	5.461	protein_coding	NA	NA	NA	NA	2	1	NA	NA	2	NA	1	3
Mouse	ENSMUSG00000008855.18	Hdac5	NA	chr11	102085258	102120992	-	8.78	protein_coding	1174	1186	1400	905	652	614	604	430	466	388	1525	1330
Mouse	ENSMUSG00000008859.9	Rala	NA	chr13	18055156	18118824	-	2.899	protein_coding	1032	1084	1204	869	616	503	375	310	411	339	425	437
Mouse	ENSMUSG00000008874.4	Clec3a	NA	chr8	115144826	115152586	+	0.591	protein_coding	NA	NA	NA	NA	NA	NA	NA	NA	NA	NA	NA	NA
Mouse	ENSMUSG00000008892.13	Vdac3	NA	chr8	23067091	23083829	-	5.42	protein_coding	2238	2281	2877	1967	1284	1146	1559	1058	944	732	699	654
Mouse	ENSMUSG00000008932.11	Slc1a7	NA	chr4	107825529	107870729	+	3.36	protein_coding	NA	NA	1	1	1	NA	NA	NA	NA	1	7	3
Mouse	ENSMUSG00000008958.15	Vps72	NA	chr3	95018333	95030362	+	3.639	protein_coding	845	881	994	660	547	447	1229	763	631	513	729	682
Mouse	ENSMUSG00000008976.17	Gabpa	NA	chr16	84631813	84660667	+	5.687	protein_coding	2466	2517	3094	2200	1520	1357	2286	1669	1695	1409	1603	1533
Mouse	ENSMUSG00000008999.8	Bmp7	NA	chr2	172709805	172782114	-	4.019	protein_coding	NA	NA	NA	NA	NA	NA	NA	NA	NA	1	NA	NA
Mouse	ENSMUSG00000009013.6	Dynll1	NA	chr5	115435169	115439058	-	3.89	protein_coding	3342	3389	4177	3227	2357	2055	2972	2250	2830	2131	2778	2823
Mouse	ENSMUSG00000009030.15	Pdcl	NA	chr2	37240086	37249344	-	3.751	protein_coding	631	653	851	504	302	267	687	514	628	517	773	625
Mouse	ENSMUSG00000009035.16	Tmem184b	NA	chr15	79244884	79287769	-	4.702	protein_coding	3421	3575	4237	2611	2117	1839	2025	1451	547	531	2125	1984
Mouse	ENSMUSG00000009047.5	Gm5965	NA	chr16	88574784	88575616	+	0.833	protein_coding	NA	NA	NA	NA	NA	NA	NA	NA	NA	NA	NA	NA
Mouse	ENSMUSG00000009070.15	Rsph14	NA	chr10	74793309	74868418	-	3.012	protein_coding	NA	NA	NA	NA	NA	NA	2	1	NA	NA	4	1
Mouse	ENSMUSG00000009073.17	Nf2	NA	chr11	4715845	4799536	-	6.825	protein_coding	2080	2192	2342	1532	1122	1080	2697	1862	1793	1464	2218	1982
Mouse	ENSMUSG00000009075.3	Cabp7	NA	chr11	4686892	4696778	-	2.628	protein_coding	1	NA	3	2	NA	2	1	1	1	1	6	3
Mouse	ENSMUSG00000009076.11	Zmat5	NA	chr11	4654678	4687669	+	1.248	protein_coding	241	265	190	143	109	96	329	203	190	172	181	193
Mouse	ENSMUSG00000009079.17	Ewsr1	NA	chr11	5019689	5049266	-	5.907	protein_coding	3924	4094	8047	5699	3182	2828	8181	5788	6841	5484	4584	3872
Mouse	ENSMUSG00000009090.18	Ap1b1	NA	chr11	4936824	4992791	+	4.957	protein_coding	1976	1944	1869	1176	862	802	2225	1404	1702	1455	2515	2240
Mouse	ENSMUSG00000009092.6	Derl3	NA	chr10	75729247	75731775	+	1.993	protein_coding	NA	NA	NA	NA	NA	NA	193	153	176	168	392	436
Mouse	ENSMUSG00000009093.8	Gstt4	NA	chr10	75650777	75658377	-	0.989	protein_coding	NA	1	3	1	NA	NA	119	98	495	415	182	145
Mouse	ENSMUSG00000009097.11	Tbx1	NA	chr16	18399729	18409421	-	3.517	protein_coding	NA	NA	NA	NA	NA	NA	1	1	4	9	19	10
Mouse	ENSMUSG00000009108.16	Gnat2	NA	chr3	108000105	108008748	+	2.995	protein_coding	26	29	19	17	12	9	75	45	46	29	20	13
Mouse	ENSMUSG00000009112.5	Bcl2l13	NA	chr6	120813173	120869803	+	9.089	protein_coding	1370	1359	1416	839	738	617	1616	1044	1519	1272	1524	1404
Mouse	ENSMUSG00000009114.18	2610028H24Rik	NA	chr10	76284915	76296944	+	1.705	protein_coding	NA	NA	NA	NA	1	NA	NA	NA	2	1	1	2
Mouse	ENSMUSG00000009115.6	Spatc1l	NA	chr10	76398106	76406035	+	1.332	protein_coding	NA	2	1	2	2	1	1	1	NA	3	1	2
Mouse	ENSMUSG00000009145.7	Dqx1	NA	chr6	83034825	83044299	+	3.419	protein_coding	14	15	31	19	17	13	91	66	132	150	56	40
Mouse	ENSMUSG00000009185.3	Ccl8	NA	chr11	82006011	82007625	+	0.511	protein_coding	65	66	117	76	37	30	NA	NA	NA	NA	NA	NA
Mouse	ENSMUSG00000009207.16	Lnpk	NA	chr2	74350635	74409779	-	9.154	protein_coding	937	942	1240	832	579	536	997	734	1029	965	801	790
Mouse	ENSMUSG00000009210.11	Prr29	NA	chr11	106256298	106268384	+	1.724	protein_coding	NA	NA	NA	NA	NA	NA	2	1	NA	NA	3	4
Mouse	ENSMUSG00000009214.10	Mymk	NA	chr2	26951648	26962191	-	1.511	protein_coding	NA	2	NA	NA	NA	NA	NA	NA	NA	NA	2	NA
Mouse	ENSMUSG00000009216.8	Fam163b	NA	chr2	27000392	27032503	-	2.959	protein_coding	NA	1	NA	NA	NA	NA	NA	NA	1	1	1	1
Mouse	ENSMUSG00000009246.15	Trpm5	NA	chr7	142622890	142648379	-	6.398	protein_coding	NA	NA	NA	1	NA	NA	5	10	3	NA	8	8
Mouse	ENSMUSG00000009248.7	Ascl2	NA	chr7	142520566	142523001	-	1.623	protein_coding	NA	NA	1	NA	NA	NA	NA	NA	NA	NA	NA	NA
Mouse	ENSMUSG00000009281.7	Rarres2	NA	chr6	48546630	48549723	-	2.656	protein_coding	NA	NA	NA	NA	NA	NA	NA	NA	NA	NA	NA	NA
Mouse	ENSMUSG00000009291.14	Pttg1ip	NA	chr10	77417554	77434566	+	3.877	protein_coding	3293	3330	4512	2837	2067	1759	329	199	500	396	690	606
Mouse	ENSMUSG00000009292.19	Trpm2	NA	chr10	77743556	77806397	-	12.459	protein_coding	NA	NA	1	NA	NA	NA	50	37	296	289	239	207
Mouse	ENSMUSG00000009293.18	Ube2g2	NA	chr10	77458109	77481827	+	2.431	protein_coding	993	1023	1195	804	447	379	736	506	725	704	436	455
Mouse	ENSMUSG00000009350.14	Mpo	NA	chr11	87684407	87695239	+	3.424	protein_coding	NA	NA	NA	NA	NA	NA	57	39	37	26	73	44
Mouse	ENSMUSG00000009356.13	Lpo	NA	chr11	87697254	87719115	-	3.135	protein_coding	NA	NA	NA	NA	NA	NA	17	11	9	3	8	10
Mouse	ENSMUSG00000009376.16	Met	NA	chr6	17463799	17573979	+	7.679	protein_coding	1515	1487	1393	891	957	854	NA	NA	NA	2	1	NA
Mouse	ENSMUSG00000009378.5	Slc16a12	NA	chr19	34645803	34724689	-	4.17	protein_coding	NA	NA	NA	NA	2	NA	2	2	NA	NA	1	NA
Mouse	ENSMUSG00000009394.14	Syn2	NA	chr6	115111863	115258967	+	7.031	protein_coding	4	6	10	4	7	NA	NA	NA	1	1	1	6
Mouse	ENSMUSG00000009406.14	Elk1	NA	chrX	20799634	20816847	-	5.381	protein_coding	874	894	994	685	513	366	388	300	358	349	418	384
Mouse	ENSMUSG00000009418.17	Nav1	NA	chr1	135362318	135615843	-	18.814	protein_coding	3371	3174	3161	2070	1515	1312	5	2	3	2	8	11
Mouse	ENSMUSG00000009470.18	Tnpo1	NA	chr13	98975527	99062892	-	11.212	protein_coding	7131	7335	10442	7021	4246	3618	7003	4984	3993	3480	3300	3212
Mouse	ENSMUSG00000009471.5	Myod1	NA	chr7	46025898	46028523	+	1.861	protein_coding	NA	NA	NA	NA	NA	NA	NA	NA	NA	NA	NA	NA
Mouse	ENSMUSG00000009487.11	Otog	NA	chr7	45890411	45960858	+	10.349	protein_coding	NA	NA	NA	NA	NA	NA	NA	2	NA	2	6	5
Mouse	ENSMUSG00000009535.14	Rnmt	NA	chr18	68433426	68457923	+	7.339	protein_coding	891	878	1404	1001	528	518	1192	798	965	782	877	788
Mouse	ENSMUSG00000009545.15	Kcnq1	NA	chr7	142660099	142980779	+	4.093	protein_coding	1	2	3	6	NA	2	NA	NA	NA	NA	6	4
Mouse	ENSMUSG00000009549.15	Srp14	NA	chr2	118306331	118310192	-	1.195	protein_coding	1129	1154	1498	983	566	602	868	614	922	857	688	646
Mouse	ENSMUSG00000009551.3	6330409D20Rik	NA	chr2	32622632	32631028	-	1.431	protein_coding	NA	NA	NA	NA	1	NA	NA	NA	NA	NA	1	NA
Mouse	ENSMUSG00000009555.17	Cdk9	NA	chr2	32595796	32603088	-	4.611	protein_coding	1629	1717	2344	1551	990	907	1273	789	996	866	1129	930
Mouse	ENSMUSG00000009563.17	Tor2a	NA	chr2	32647246	32652256	+	3.05	protein_coding	486	518	424	287	228	198	703	476	760	723	656	569
Mouse	ENSMUSG00000009566.13	Fpgs	NA	chr2	32572621	32594157	-	3.802	protein_coding	779	741	764	473	358	307	998	691	542	486	262	258
Mouse	ENSMUSG00000009569.15	Mrtfb	NA	chr16	13074345	13235393	+	8.99	protein_coding	2021	2074	2351	1525	1027	965	1031	735	747	574	1040	860
Mouse	ENSMUSG00000009575.15	Cbx5	NA	chr15	103099971	103148243	-	9.006	protein_coding	12226	12188	12616	8076	6129	5160	10359	6900	5080	4413	4552	4188
Mouse	ENSMUSG00000009580.16	Odam	NA	chr5	88032888	88042033	+	1.376	protein_coding	NA	NA	NA	NA	NA	NA	NA	NA	NA	NA	5	4
Mouse	ENSMUSG00000009585.19	Apobec3	NA	chr15	79775860	79800107	+	9.454	protein_coding	751	724	626	455	452	360	882	637	359	307	731	631
Mouse	ENSMUSG00000009588.10	St6galnac1	NA	chr11	116655851	116666333	-	2.392	protein_coding	NA	1	NA	NA	1	2	NA	NA	NA	NA	2	3
Mouse	ENSMUSG00000009596.10	Taf7l	NA	chrX	133360867	133377239	-	2.245	protein_coding	3	NA	9	3	6	1	3	NA	3	NA	2	4
Mouse	ENSMUSG00000009614.17	Sardh	NA	chr2	27078405	27138349	-	5.432	protein_coding	431	407	351	186	108	92	NA	NA	3	1	1	9
Mouse	ENSMUSG00000009621.19	Vav2	NA	chr2	27152116	27317045	-	6.915	protein_coding	1074	1139	1260	872	493	450	1344	913	373	341	874	730
Mouse	ENSMUSG00000009628.15	Tex15	NA	chr8	34006766	34075610	+	9.622	protein_coding	21	13	10	10	6	10	NA	NA	3	4	84	60
Mouse	ENSMUSG00000009630.11	Ppp2cb	NA	chr8	34089653	34109469	+	1.469	protein_coding	1597	1609	2246	1408	976	748	1037	725	1072	851	623	604
Mouse	ENSMUSG00000009633.4	G0s2	NA	chr1	192954469	192955525	-	0.871	protein_coding	NA	1	3	NA	1	NA	NA	NA	1	NA	NA	NA
Mouse	ENSMUSG00000009640.12	Dmap1	NA	chr4	117531878	117539470	-	2.636	protein_coding	288	258	269	174	119	116	571	331	429	386	578	454
Mouse	ENSMUSG00000009646.14	Pla2g12b	NA	chr10	59239482	59257798	+	1.182	protein_coding	NA	NA	NA	NA	NA	NA	NA	NA	NA	NA	1	1
Mouse	ENSMUSG00000009647.14	Mcu	NA	chr10	59282806	59452514	-	6.936	protein_coding	1431	1562	1986	1235	1077	913	344	219	521	409	1007	978
Mouse	ENSMUSG00000009654.5	Oit3	NA	chr10	59258780	59277600	-	2.788	protein_coding	16	16	20	13	12	7	NA	3	27	17	13	17
Mouse	ENSMUSG00000009670.12	Tex11	NA	chrX	99882254	100103273	-	3.624	protein_coding	NA	4	2	2	1	NA	NA	NA	1	1	1	1
Mouse	ENSMUSG00000009681.11	Bcr	NA	chr10	74896424	75020753	+	8.191	protein_coding	2101	2316	2053	1240	1013	857	740	468	371	361	939	839
Mouse	ENSMUSG00000009687.15	Fxyd5	NA	chr7	30732147	30741906	-	4.192	protein_coding	1202	1118	1715	1315	997	803	401	306	323	249	332	317
Mouse	ENSMUSG00000009731.5	Kcnd1	NA	chrX	7688528	7704519	+	5.287	protein_coding	329	341	239	178	132	127	42	24	128	138	29	14
Mouse	ENSMUSG00000009733.10	Tfcp2	NA	chr15	100395893	100449889	-	8.063	protein_coding	425	465	432	280	218	192	327	204	278	211	287	258
Mouse	ENSMUSG00000009734.19	Pou6f2	NA	chr13	18295683	18572271	-	6.985	protein_coding	NA	NA	NA	NA	NA	2	NA	1	NA	NA	3	NA
Mouse	ENSMUSG00000009739.18	Pou6f1	NA	chr15	100473199	100497865	-	6.949	protein_coding	510	539	694	427	315	251	77	42	19	20	95	81
Mouse	ENSMUSG00000009741.16	Ubp1	NA	chr9	113760002	113806270	+	4.757	protein_coding	1106	1216	1781	1211	724	637	2176	1466	1774	1328	1772	1494
Mouse	ENSMUSG00000009772.16	Nuak2	NA	chr1	132243864	132261226	+	3.92	protein_coding	812	853	788	475	263	232	110	64	97	61	68	73
Mouse	ENSMUSG00000009828.16	Cilk1	NA	chr9	78016474	78079389	+	11.524	protein_coding	444	410	775	497	310	287	319	220	320	209	304	255
Mouse	ENSMUSG00000009863.15	Sdhb	NA	chr4	140688514	140706504	+	2.239	protein_coding	1048	1181	1404	965	680	558	1449	955	807	631	707	658
Mouse	ENSMUSG00000009876.14	Cox4i2	NA	chr2	152596093	152606957	+	0.788	protein_coding	NA	NA	NA	6	1	NA	NA	NA	NA	NA	NA	NA
Mouse	ENSMUSG00000009894.16	Snap47	NA	chr11	59297960	59342012	-	2.651	protein_coding	1434	1482	1109	708	499	426	551	358	342	338	646	632
Mouse	ENSMUSG00000009900.8	Wnt3a	NA	chr11	59138859	59181578	-	2.761	protein_coding	NA	NA	NA	NA	NA	NA	NA	NA	NA	NA	1	NA
Mouse	ENSMUSG00000009905.6	Kdsr	NA	chr1	106648189	106687457	-	8.147	protein_coding	1184	1304	1377	875	553	506	475	341	401	248	541	492
Mouse	ENSMUSG00000009907.18	Vps4b	NA	chr1	106691801	106724458	-	8.905	protein_coding	1309	1369	1872	1303	824	714	1726	1222	1476	1215	2018	1863
Mouse	ENSMUSG00000009927.10	Rps25	NA	chr9	44318436	44321724	+	2.691	protein_coding	3537	3748	4914	3726	2502	2167	5402	3869	4228	2943	2436	2492
Mouse	ENSMUSG00000009941.11	Nxf2	NA	chrX	133845275	133865503	-	2.568	protein_coding	11	3	4	2	1	1	14	7	12	10	12	13
Mouse	ENSMUSG00000009995.18	Tafazzin	NA	chrX	73325518	73333757	+	5.364	protein_coding	308	280	255	177	129	115	421	283	489	445	544	502
Mouse	ENSMUSG00000010021.14	Kif19a	NA	chr11	114656214	114681565	+	4.068	protein_coding	NA	NA	1	NA	1	NA	205	111	102	93	588	554
Mouse	ENSMUSG00000010025.20	Aldh3a2	NA	chr11	61114243	61158290	-	5.619	protein_coding	1119	1174	1245	789	600	441	448	294	475	389	768	707
Mouse	ENSMUSG00000010044.13	Zmynd10	NA	chr9	107424497	107428518	+	2.129	protein_coding	8	6	2	2	5	1	3	1	12	5	11	5
Mouse	ENSMUSG00000010045.3	Tmem115	NA	chr9	107411144	107415872	+	2.194	protein_coding	765	751	969	585	299	330	594	379	517	491	428	466
Mouse	ENSMUSG00000010047.13	Hyal2	NA	chr9	107445144	107449978	+	3.293	protein_coding	690	676	902	560	408	343	311	202	203	198	166	129
Mouse	ENSMUSG00000010048.11	Ifrd2	NA	chr9	107464841	107470584	+	2.637	protein_coding	874	878	950	647	516	402	1327	917	481	486	151	132
Mouse	ENSMUSG00000010051.16	Hyal1	NA	chr9	107454126	107458909	+	3.777	protein_coding	20	25	18	15	8	4	2	1	6	14	11	14
Mouse	ENSMUSG00000010054.5	Tusc2	NA	chr9	107440454	107443311	+	1.785	protein_coding	294	335	262	171	137	102	454	275	422	411	394	404
Mouse	ENSMUSG00000010057.9	Nprl2	NA	chr9	107419425	107422905	+	2.013	protein_coding	157	158	133	88	79	66	237	143	179	171	338	340
Mouse	ENSMUSG00000010064.16	Slc38a3	NA	chr9	107527833	107546729	-	5.277	protein_coding	NA	NA	NA	2	NA	NA	NA	NA	2	NA	8	3
Mouse	ENSMUSG00000010066.16	Cacna2d2	NA	chr9	107276811	107406542	+	7.947	protein_coding	2	NA	NA	NA	NA	NA	NA	1	2	1	6	7
Mouse	ENSMUSG00000010067.14	Rassf1	NA	chr9	107428754	107439466	+	5.845	protein_coding	1187	1223	2062	1209	797	628	252	188	251	233	210	181
Mouse	ENSMUSG00000010080.16	Epn3	NA	chr11	94380425	94390800	-	4.067	protein_coding	2	7	4	5	1	NA	NA	NA	5	NA	2	NA
Mouse	ENSMUSG00000010086.18	Rnf112	NA	chr11	61339268	61344957	-	3.923	protein_coding	NA	NA	1	NA	1	NA	NA	NA	NA	NA	NA	2
Mouse	ENSMUSG00000010095.14	Slc3a2	NA	chr19	8684246	8700733	-	3.529	protein_coding	4207	4436	8435	5230	2789	2420	5711	3978	4365	3585	2108	2026
Mouse	ENSMUSG00000010097.16	Nxf1	NA	chr19	8734437	8748286	+	4.427	protein_coding	2098	2174	3115	2048	1843	1380	2643	1902	3328	2618	1555	1449
Mouse	ENSMUSG00000010110.18	Stx5a	NA	chr19	8718777	8733433	+	5.808	protein_coding	865	848	1079	644	321	338	891	610	1330	1192	2172	2009
Mouse	ENSMUSG00000010122.15	Slc47a1	NA	chr11	61234227	61269171	-	3.383	protein_coding	NA	NA	6	NA	3	1	3	NA	NA	1	3	NA
Mouse	ENSMUSG00000010136.15	Pifo	NA	chr3	105904273	105921962	-	1.127	protein_coding	NA	NA	NA	NA	NA	NA	NA	NA	NA	NA	NA	1
Mouse	ENSMUSG00000010142.13	Tnfrsf13b	NA	chr11	61017581	61040198	+	2.836	protein_coding	NA	NA	NA	NA	NA	NA	3122	2084	1432	1096	1561	1413
Mouse	ENSMUSG00000010154.8	Spire2	NA	chr8	124059452	124096254	+	2.51	protein_coding	329	401	363	248	280	245	83	56	32	29	43	46
Mouse	ENSMUSG00000010175.14	Prox1	NA	chr1	189850232	189902911	-	8.39	protein_coding	NA	NA	2	1	2	NA	NA	NA	NA	NA	NA	2
Mouse	ENSMUSG00000010205.12	Raver1	NA	chr9	20985454	21003304	-	3.47	protein_coding	NA	NA	NA	NA	NA	NA	NA	NA	NA	NA	NA	NA
Mouse	ENSMUSG00000010277.8	2610507B11Rik	NA	chr11	78152578	78181449	+	8.798	protein_coding	8918	9014	9126	5705	5180	4388	5573	3646	3378	2850	4634	3983
Mouse	ENSMUSG00000010290.8	AI597479	NA	chr1	43137870	43155107	+	3.458	protein_coding	342	360	327	247	163	141	733	478	608	521	544	423
Mouse	ENSMUSG00000010307.8	Tmem86a	NA	chr7	46700349	46704525	+	1.887	protein_coding	388	452	320	173	106	102	8	7	36	45	602	608
Mouse	ENSMUSG00000010311.16	Optc	NA	chr1	133824937	133835737	-	2.575	protein_coding	NA	3	1	NA	1	NA	NA	NA	NA	NA	2	NA
Mouse	ENSMUSG00000010342.17	Tex14	NA	chr11	87295891	87446649	+	5.014	protein_coding	6	15	23	8	23	20	36	10	69	56	176	157
Mouse	ENSMUSG00000010358.14	Ifi35	NA	chr11	101339233	101349524	+	1.727	protein_coding	232	266	271	211	522	406	475	306	355	325	747	723
Mouse	ENSMUSG00000010362.10	Rdm1	NA	chr11	101518021	101526926	+	1.575	protein_coding	69	58	77	39	65	45	245	188	301	336	196	141
Mouse	ENSMUSG00000010376.16	Nedd8	NA	chr14	55899720	55909581	-	1.261	protein_coding	1352	1421	1585	1194	762	676	1485	1044	1067	862	962	967
Mouse	ENSMUSG00000010392.9	Gosr1	NA	chr11	76617428	76654405	-	4.289	protein_coding	1145	1261	1437	1023	799	619	975	682	1096	935	1321	1226
Mouse	ENSMUSG00000010406.13	Mrpl52	NA	chr14	54664366	54667213	+	1.109	protein_coding	625	677	688	475	302	319	998	687	654	539	358	382
Mouse	ENSMUSG00000010435.8	Spaca7	NA	chr8	12623029	12650744	+	0.979	protein_coding	NA	NA	1	NA	NA	NA	NA	NA	1	NA	NA	NA
Mouse	ENSMUSG00000010453.13	Kansl3	NA	chr1	36374811	36408262	-	6.742	protein_coding	1338	1269	1876	1225	680	614	1377	917	1111	930	1136	914
Mouse	ENSMUSG00000010461.17	Eya4	NA	chr10	22978862	23226684	-	9.418	protein_coding	637	741	623	497	196	203	NA	NA	NA	NA	2	3
Mouse	ENSMUSG00000010476.15	Ebf3	NA	chr7	136795402	136916174	-	9.227	protein_coding	698	779	785	541	311	337	127	86	62	52	51	36
Mouse	ENSMUSG00000010492.11	Uckl1os	NA	chr2	181220273	181226963	+	2.522	lncRNA	8	5	8	7	48	45	6	3	5	2	8	13
Mouse	ENSMUSG00000010505.17	Myt1	NA	chr2	181405125	181469590	+	7.191	protein_coding	NA	1	7	NA	1	1	NA	NA	3	3	12	7
Mouse	ENSMUSG00000010517.8	Faf1	NA	chr4	109533785	109821157	+	5.093	protein_coding	1459	1470	1741	1111	778	658	2608	1817	1506	1294	1321	1149
Mouse	ENSMUSG00000010529.7	Gm266	NA	chr12	111451043	111452257	-	1.215	protein_coding	NA	NA	NA	NA	NA	NA	NA	NA	2	NA	NA	4
Mouse	ENSMUSG00000010538.15	Tsacc	NA	chr3	88190064	88204306	-	1.112	protein_coding	14	1	12	8	6	3	33	33	25	30	29	24
Mouse	ENSMUSG00000010554.15	Mettl16	NA	chr11	74661656	74719351	+	13.817	protein_coding	1347	1299	1627	1078	950	806	2134	1505	1345	1076	726	621
Mouse	ENSMUSG00000010592.10	Dazl	NA	chr17	50586423	50600664	-	3.82	protein_coding	1	NA	NA	NA	NA	3	3	NA	33	30	289	259
Mouse	ENSMUSG00000010601.15	Apol7a	NA	chr15	77272419	77283310	-	3.029	protein_coding	43	45	17	16	18	22	NA	NA	2	1	61	59
Mouse	ENSMUSG00000010607.9	Pigyl	NA	chr9	22068142	22069654	+	0.777	protein_coding	99	106	108	61	55	32	58	47	36	62	52	66
Mouse	ENSMUSG00000010608.16	Rbm25	NA	chr12	83678010	83729897	+	17.376	protein_coding	2306	2732	3560	2708	1695	1672	6627	5031	5921	5935	5674	5157
Mouse	ENSMUSG00000010609.16	Psen2	NA	chr1	180054569	180091003	-	4.332	protein_coding	209	198	211	143	78	65	1249	850	445	378	623	496
Mouse	ENSMUSG00000010651.5	Acaa1b	NA	chr9	118977091	118986161	-	1.962	protein_coding	1	2	1	1	NA	NA	9	2	4	8	13	12
Mouse	ENSMUSG00000010660.4	Plcd1	NA	chr9	118900595	118922570	-	3.093	protein_coding	587	585	724	477	278	244	NA	NA	2	5	1	NA
Mouse	ENSMUSG00000010663.6	Fads1	NA	chr19	10160252	10174241	+	4.812	protein_coding	5742	5803	6648	4193	3119	2645	1269	902	542	424	1054	923
Mouse	ENSMUSG00000010721.16	Lmbr1	NA	chr5	29434800	29583388	-	5.85	protein_coding	235	239	233	153	89	83	NA	NA	NA	NA	1	2
Mouse	ENSMUSG00000010751.16	Tnfrsf22	NA	chr7	143188543	143203398	-	4.217	protein_coding	986	1094	1660	1087	886	753	311	201	121	98	106	85
Mouse	ENSMUSG00000010755.18	Cars	NA	chr7	143110967	143153827	-	6.583	protein_coding	2478	2514	3431	2213	1522	1336	2660	1745	2099	1742	1308	1112
Mouse	ENSMUSG00000010760.6	Phlda2	NA	chr7	143055282	143056887	-	1.121	protein_coding	1	1	1	1	1	NA	NA	NA	NA	NA	NA	NA
Mouse	ENSMUSG00000010796.12	Asz1	NA	chr6	18050963	18109060	-	2.829	protein_coding	NA	NA	NA	NA	NA	2	NA	NA	NA	NA	NA	1
Mouse	ENSMUSG00000010797.7	Wnt2	NA	chr6	17988939	18030584	-	2.255	protein_coding	NA	3	1	2	NA	1	NA	NA	NA	NA	1	1
Mouse	ENSMUSG00000010803.14	Gabra1	NA	chr11	42021766	42073757	-	7.326	protein_coding	NA	NA	NA	NA	4	1	NA	NA	NA	NA	NA	NA
Mouse	ENSMUSG00000010825.18	Grid2ip	NA	chr5	143343093	143377907	+	6.773	protein_coding	NA	NA	NA	NA	NA	NA	NA	NA	1	2	2	3
Mouse	ENSMUSG00000010830.9	Kdelr3	NA	chr15	79400612	79411940	+	1.411	protein_coding	591	701	1029	733	253	194	NA	NA	NA	NA	NA	NA
Mouse	ENSMUSG00000010841.14	Cfap97d1	NA	chr11	101875105	101883090	+	0.798	protein_coding	NA	NA	1	NA	1	NA	NA	NA	NA	NA	NA	1
Mouse	ENSMUSG00000010911.13	Apip	NA	chr2	102904020	102922989	+	1	protein_coding	387	401	460	317	209	165	196	122	179	155	215	172
Mouse	ENSMUSG00000010914.11	Pdhx	NA	chr2	102851420	102903858	-	3.93	protein_coding	631	629	809	537	369	292	524	398	490	329	424	362
Mouse	ENSMUSG00000010936.12	Vac14	NA	chr8	111345217	111447030	+	6.96	protein_coding	2168	2293	2557	1609	1257	1207	2185	1481	880	819	1145	1050
Mouse	ENSMUSG00000011008.14	Mcoln2	NA	chr3	145855588	145901268	+	3.288	protein_coding	NA	NA	5	1	3	2	270	182	175	141	429	370
Mouse	ENSMUSG00000011034.7	Slc5a1	NA	chr5	33261563	33320214	+	4.104	protein_coding	1	1	NA	1	4	2	NA	NA	NA	NA	3	8
Mouse	ENSMUSG00000011096.18	Akt1s1	NA	chr7	44498415	44504845	+	3.072	protein_coding	2646	2828	3783	2359	1607	1333	779	452	575	507	429	414
Mouse	ENSMUSG00000011114.19	Tbrg1	NA	chr9	37560059	37568608	-	3.901	protein_coding	2410	2470	3011	1938	1255	1051	1892	1290	1440	1149	1423	1286
Mouse	ENSMUSG00000011118.5	Panx3	NA	chr9	37571198	37580531	-	3.434	protein_coding	NA	1	NA	NA	NA	NA	NA	NA	NA	NA	1	NA
Mouse	ENSMUSG00000011148.15	Adssl1	NA	chr12	112586479	112607794	+	2.09	protein_coding	40	42	52	25	11	15	105	86	225	217	304	244
Mouse	ENSMUSG00000011154.18	Cfap161	NA	chr7	83423309	83444088	-	3.188	protein_coding	13	18	17	14	16	11	NA	NA	1	NA	NA	3
Mouse	ENSMUSG00000011158.9	Brf1	NA	chr12	112923705	112964324	-	7.788	protein_coding	369	415	625	432	264	263	763	519	606	524	677	571
Mouse	ENSMUSG00000011171.12	Vipr2	NA	chr12	116041346	116109881	+	4.463	protein_coding	NA	1	2	NA	1	NA	NA	NA	NA	NA	NA	NA
Mouse	ENSMUSG00000011179.9	Odc1	NA	chr12	17594795	17601506	+	3.405	protein_coding	4477	4348	7243	4473	3866	3206	7792	4954	5790	3920	1019	968
Mouse	ENSMUSG00000011254.17	Thg1l	NA	chr11	45837670	45846321	-	3.015	protein_coding	315	309	432	258	189	159	464	335	373	253	184	178
Mouse	ENSMUSG00000011256.17	Adam19	NA	chr11	45946819	46038170	+	7.115	protein_coding	551	525	1383	887	442	414	63	42	13	19	618	583
Mouse	ENSMUSG00000011257.20	Pabpc4	NA	chr4	123156144	123192718	+	4.027	protein_coding	4112	4162	6087	3737	3517	2979	7993	4964	4183	3836	2236	2028
Mouse	ENSMUSG00000011263.17	Exoc3l2	NA	chr7	19197256	19230687	+	4.016	protein_coding	3	6	9	3	12	14	NA	NA	NA	3	22	17
Mouse	ENSMUSG00000011267.9	Zfp296	NA	chr7	19311212	19314581	+	2.037	protein_coding	21	28	32	12	6	9	677	485	202	224	362	322
Mouse	ENSMUSG00000011305.12	Plin5	NA	chr17	56418601	56424596	-	2.087	protein_coding	NA	NA	NA	NA	NA	NA	NA	NA	NA	NA	4	NA
Mouse	ENSMUSG00000011306.8	Sugp1	NA	chr8	70495463	70524997	+	6.109	protein_coding	1110	1120	1298	953	771	629	1073	760	1087	890	1174	1017
Mouse	ENSMUSG00000011349.6	Dmrtc2	NA	chr7	24569482	24577076	+	1.619	protein_coding	NA	NA	NA	NA	NA	NA	NA	NA	NA	NA	NA	2
Mouse	ENSMUSG00000011350.16	Gm5893	NA	chr7	24518220	24539700	+	2.087	lncRNA	NA	NA	NA	1	1	NA	NA	1	NA	NA	4	1
Mouse	ENSMUSG00000011382.9	Dhdh	NA	chr7	45120411	45138229	-	7.408	protein_coding	NA	NA	NA	2	7	NA	479	322	252	242	404	383
Mouse	ENSMUSG00000011427.17	Zfp790	NA	chr7	29515539	29530430	+	3.658	protein_coding	204	243	294	191	85	87	206	139	257	179	243	247
Mouse	ENSMUSG00000011463.6	Cpb1	NA	chr3	20302428	20329897	-	3.284	protein_coding	NA	3	1	3	NA	NA	NA	NA	NA	NA	2	NA
Mouse	ENSMUSG00000011486.15	Slc25a41	NA	chr17	57339773	57348654	-	1.331	protein_coding	NA	NA	NA	NA	NA	4	NA	NA	NA	1	NA	1
Mouse	ENSMUSG00000011589.10	Fsd1	NA	chr17	56293509	56303881	+	2.493	protein_coding	179	168	117	75	66	68	1	NA	NA	NA	1	NA
Mouse	ENSMUSG00000011632.8	Pinlyp	NA	chr7	24241083	24245543	-	0.843	protein_coding	NA	NA	NA	NA	NA	NA	47	43	21	25	80	60
Mouse	ENSMUSG00000011658.17	Fuz	NA	chr7	44545503	44552055	+	5.003	protein_coding	64	59	57	23	16	18	385	271	336	312	417	286
Mouse	ENSMUSG00000011751.17	Sptbn4	NA	chr7	27055808	27147111	-	9.563	protein_coding	22	29	30	29	21	11	46	34	55	53	107	76
Mouse	ENSMUSG00000011752.8	Pgam1	NA	chr19	41900362	41907099	+	1.982	protein_coding	3490	3522	4456	2752	2012	1596	2395	1535	1139	1214	663	584
Mouse	ENSMUSG00000011831.17	Evi5	NA	chr5	107892661	108022973	-	8.06	protein_coding	1700	1695	2398	1666	1088	1020	239	153	246	228	462	519
Mouse	ENSMUSG00000011832.17	Evi5l	NA	chr8	4216567	4261257	+	8.524	protein_coding	396	429	407	245	148	126	188	126	227	202	559	473
Mouse	ENSMUSG00000011837.5	Snapc2	NA	chr8	4303080	4306220	+	1.769	protein_coding	690	725	642	426	327	310	300	154	136	128	247	229
Mouse	ENSMUSG00000011877.14	Git1	NA	chr11	77384388	77398612	+	4.838	protein_coding	2489	2461	3445	2053	1657	1337	2607	1716	1188	1027	1383	1279
Mouse	ENSMUSG00000011884.14	Gltp	NA	chr5	114807459	114829045	-	1.762	protein_coding	977	988	1178	763	508	462	713	509	365	336	724	674
Mouse	ENSMUSG00000011958.18	Bnip2	NA	chr9	69896748	69915599	+	3.455	protein_coding	2652	2768	3670	2432	1501	1242	1271	836	1198	929	1211	1035
Mouse	ENSMUSG00000011960.13	Ccnt1	NA	chr15	98436570	98468804	-	9.157	protein_coding	2009	2190	3428	2329	1790	1429	2457	1672	2427	2062	1945	1764
Mouse	ENSMUSG00000012017.5	Scarf2	NA	chr16	17615146	17626157	+	3.839	protein_coding	1509	1520	2118	1361	716	573	NA	NA	NA	NA	NA	NA
Mouse	ENSMUSG00000012042.10	4930579F01Rik	NA	chr3	137869839	137945424	-	2.379	protein_coding	2	1	NA	NA	NA	NA	NA	NA	NA	NA	NA	1
Mouse	ENSMUSG00000012076.9	Brms1l	NA	chr12	55883109	55916521	+	3.455	protein_coding	696	692	693	468	307	275	550	359	387	336	430	437
Mouse	ENSMUSG00000012114.18	Med15	NA	chr16	17469072	17550755	-	11.642	protein_coding	1955	1968	2255	1477	1042	997	1663	1124	1796	1505	1942	1639
Mouse	ENSMUSG00000012117.14	Dhdds	NA	chr4	133696339	133728229	-	3.784	protein_coding	522	554	550	352	251	222	868	589	720	626	638	591
Mouse	ENSMUSG00000012123.18	Crybg2	NA	chr4	133788126	133819815	+	7.801	protein_coding	2	NA	3	1	NA	NA	20	17	28	16	21	29
Mouse	ENSMUSG00000012126.17	Ubxn11	NA	chr4	133829881	133854904	+	4.742	protein_coding	16	29	28	14	10	6	276	200	199	185	157	142
Mouse	ENSMUSG00000012187.14	Mogat1	NA	chr1	78487628	78514810	+	1.558	protein_coding	NA	NA	NA	NA	1	NA	1	NA	1	1	6	2
Mouse	ENSMUSG00000012211.14	Tex22	NA	chr12	113038122	113052537	+	1.27	protein_coding	3	3	5	5	NA	2	2	2	7	4	4	6
Mouse	ENSMUSG00000012282.3	Wnt8a	NA	chr18	34675366	34681326	+	1.746	protein_coding	NA	NA	NA	NA	3	NA	NA	NA	NA	2	1	NA
Mouse	ENSMUSG00000012296.17	Tjap1	NA	chr17	46568777	46593952	-	4.701	protein_coding	1483	1500	1894	1173	965	790	1213	793	1234	1023	1204	1035
Mouse	ENSMUSG00000012350.16	Ehf	NA	chr2	103093778	103133623	-	5.576	protein_coding	NA	NA	1	2	1	NA	14	11	9	12	37	30
Mouse	ENSMUSG00000012396.13	Nanog	NA	chr6	122684448	122691592	+	2.242	protein_coding	6	8	5	1	2	1	NA	NA	1	NA	3	2
Mouse	ENSMUSG00000012405.17	Rpl15	NA	chr14	4198305	4201873	+	2.473	protein_coding	4235	4155	5885	4269	2923	2505	4359	3222	3261	2585	2426	2424
Mouse	ENSMUSG00000012422.15	Tmem167	NA	chr13	90237242	90292026	+	10.807	protein_coding	1949	2138	2747	1869	1075	916	1636	1091	1116	994	971	1000
Mouse	ENSMUSG00000012428.10	Steap4	NA	chr5	8010457	8032213	+	3.155	protein_coding	NA	NA	NA	1	NA	NA	NA	NA	NA	NA	NA	5
Mouse	ENSMUSG00000012429.10	Mplkip	NA	chr13	17869777	17874333	+	4.503	protein_coding	424	431	489	335	220	191	738	519	677	597	555	487
Mouse	ENSMUSG00000012443.5	Kif11	NA	chr19	37364851	37410307	+	7.461	protein_coding	2080	2141	2536	1700	971	743	4939	3402	2538	2008	2160	1984
Mouse	ENSMUSG00000012483.5	Rpa3	NA	chr6	8255936	8259173	-	1.136	protein_coding	256	260	324	204	138	119	498	387	278	231	271	272
Mouse	ENSMUSG00000012519.15	Mlkl	NA	chr8	112038429	112064809	-	2.303	protein_coding	618	681	768	533	743	589	2	4	8	1	23	9
Mouse	ENSMUSG00000012520.11	Phox2b	NA	chr5	67251742	67256644	-	3.645	protein_coding	NA	NA	NA	1	NA	NA	NA	NA	NA	NA	NA	NA
Mouse	ENSMUSG00000012535.15	Tnpo3	NA	chr6	29540826	29609886	-	13.1	protein_coding	2880	3023	3645	2345	1700	1491	3244	2184	2839	2332	2332	2016
Mouse	ENSMUSG00000012609.20	Ttll5	NA	chr12	85871433	86108667	+	15.875	protein_coding	636	635	610	453	311	296	903	636	553	512	849	712
Mouse	ENSMUSG00000012640.17	Zfp715	NA	chr7	42945621	42962718	-	5.119	protein_coding	344	300	481	376	218	211	366	297	558	462	463	436
Mouse	ENSMUSG00000012705.17	Retn	NA	chr8	3705770	3710110	+	1.579	protein_coding	1	NA	NA	2	2	4	1	2	15	3	14	9
Mouse	ENSMUSG00000012777.15	Acp4	NA	chr7	43901572	43906802	-	1.749	protein_coding	NA	NA	NA	1	NA	NA	NA	NA	NA	1	2	2
Mouse	ENSMUSG00000012819.17	Cdh23	NA	chr10	60138527	60532269	-	16.939	protein_coding	8	4	6	5	10	10	3	NA	6	14	44	38
Mouse	ENSMUSG00000012848.16	Rps5	NA	chr7	12656217	12660613	+	1.734	protein_coding	8522	8807	11088	7644	5493	4564	9797	6723	7635	5708	5162	4909
Mouse	ENSMUSG00000012889.9	Podnl1	NA	chr8	84852618	84859156	+	3.549	protein_coding	433	464	437	311	217	182	NA	NA	1	2	NA	NA
Mouse	ENSMUSG00000013033.17	Adgrl1	NA	chr8	84626734	84668583	+	8.587	protein_coding	2213	2203	2475	1505	983	905	303	183	136	148	202	160
Mouse	ENSMUSG00000013076.18	Amotl1	NA	chr9	14453262	14556352	-	10.064	protein_coding	6072	6112	6582	4063	2741	2403	1602	998	1086	844	1565	1383
Mouse	ENSMUSG00000013083.9	2200002J24Rik	NA	chr7	30398351	30399961	+	0.616	protein_coding	NA	NA	NA	NA	NA	NA	4	4	8	12	6	3
Mouse	ENSMUSG00000013089.16	Etv5	NA	chr16	22200059	22258469	-	4.103	protein_coding	1023	1031	1348	841	619	524	622	425	916	698	253	225
Mouse	ENSMUSG00000013091.6	Tmem190	NA	chr7	4785936	4787340	+	0.871	protein_coding	2	1	6	1	2	NA	NA	NA	NA	NA	1	NA
Mouse	ENSMUSG00000013150.16	Gfod2	NA	chr8	106440486	106485296	-	4.608	protein_coding	346	345	452	261	274	249	171	115	129	107	199	184
Mouse	ENSMUSG00000013155.11	Enkd1	NA	chr8	106430283	106434842	-	3.659	protein_coding	477	462	472	282	262	243	517	348	116	86	373	295
Mouse	ENSMUSG00000013158.7	4933405L10Rik	NA	chr8	106434287	106436878	+	1.487	protein_coding	2	7	2	1	NA	NA	1	1	2	NA	6	4
Mouse	ENSMUSG00000013160.8	Atp6v0d1	NA	chr8	106251097	106292679	-	1.793	protein_coding	3478	3731	4002	2463	1492	1347	781	513	1020	839	1775	1657
Mouse	ENSMUSG00000013236.18	Ptprs	NA	chr17	56719426	56783483	-	14.99	protein_coding	7154	7619	8903	5442	3084	2783	1570	976	501	491	693	616
Mouse	ENSMUSG00000013275.10	Slc41a1	NA	chr1	131755231	131776603	+	4.912	protein_coding	654	630	760	423	364	287	831	598	1191	1054	743	581
Mouse	ENSMUSG00000013338.17	Fer1l4	NA	chr2	155861059	155894867	-	6.896	protein_coding	NA	NA	4	6	NA	2	5	1	23	13	17	18
Mouse	ENSMUSG00000013353.11	4931406B18Rik	NA	chr7	43141468	43155364	-	5.633	protein_coding	1	NA	1	NA	NA	1	NA	1	1	3	5	8
Mouse	ENSMUSG00000013367.6	Iglon5	NA	chr7	43122328	43139499	-	2.622	protein_coding	473	423	457	263	136	139	NA	NA	7	19	4	5
Mouse	ENSMUSG00000013415.10	Igf2bp1	NA	chr11	95847989	95896766	-	9.682	protein_coding	3010	2883	4314	2804	2048	1711	NA	NA	8	2	7	4
Mouse	ENSMUSG00000013418.9	B4galnt2	NA	chr11	95756769	95805717	-	1.722	protein_coding	NA	1	1	1	2	2	3	2	NA	NA	3	1
Mouse	ENSMUSG00000013419.8	Zfp651	NA	chr9	121588396	121600808	+	7.063	protein_coding	726	644	633	399	265	229	62	42	97	88	93	77
Mouse	ENSMUSG00000013465.20	Nelfb	NA	chr2	25089724	25101501	-	3.432	protein_coding	953	957	865	583	441	431	832	512	803	803	682	588
Mouse	ENSMUSG00000013483.15	Card14	NA	chr11	119198594	119236201	+	4.605	protein_coding	1	1	1	1	NA	NA	NA	NA	1	NA	3	1
Mouse	ENSMUSG00000013495.16	Tmem175	NA	chr5	108777636	108796648	+	5.928	protein_coding	302	342	294	197	79	85	497	371	403	392	567	560
Mouse	ENSMUSG00000013523.14	Bcas1	NA	chr2	170188911	170269765	-	3.775	protein_coding	1	1	1	NA	NA	2	4	1	NA	NA	4	2
Mouse	ENSMUSG00000013539.15	Tango2	NA	chr16	18118689	18165967	-	7.91	protein_coding	269	288	343	225	153	132	172	88	209	172	357	297
Mouse	ENSMUSG00000013562.13	4833413E03Rik	NA	chr17	31776100	31778087	+	1.373	lncRNA	NA	NA	NA	NA	NA	NA	NA	1	1	NA	2	NA
Mouse	ENSMUSG00000013584.6	Aldh1a2	NA	chr9	71123071	71203525	+	2.264	protein_coding	NA	NA	2	NA	5	NA	NA	1	8	5	32	22
Mouse	ENSMUSG00000013593.13	Ndufs2	NA	chr1	171062422	171078957	-	2.313	protein_coding	2301	2268	2538	1638	1074	938	2133	1383	1581	1160	1808	1724
Mouse	ENSMUSG00000013611.15	Snx31	NA	chr15	36504208	36555718	-	2.935	protein_coding	NA	NA	NA	3	2	8	57	42	30	18	151	130
Mouse	ENSMUSG00000013622.16	Atraid	NA	chr5	31205656	31211967	+	2.082	protein_coding	349	379	515	315	209	182	209	179	188	166	268	250
Mouse	ENSMUSG00000013629.17	Cad	NA	chr5	31212124	31235823	+	8.183	protein_coding	5244	5051	4968	3072	2868	2391	7569	4692	2546	2354	1203	1080
Mouse	ENSMUSG00000013643.14	Lypd8	NA	chr11	58269869	58281554	+	1.284	protein_coding	NA	NA	NA	NA	NA	NA	NA	NA	NA	NA	NA	NA
Mouse	ENSMUSG00000013646.18	Sh3bp5l	NA	chr11	58221550	58238554	+	6.352	protein_coding	606	610	669	424	268	259	509	298	381	418	510	430
Mouse	ENSMUSG00000013653.3	1810065E05Rik	NA	chr11	58311937	58316850	+	0.926	protein_coding	NA	NA	NA	NA	NA	NA	NA	NA	NA	NA	NA	NA
Mouse	ENSMUSG00000013662.7	Atad1	NA	chr19	32649038	32717186	-	5.995	protein_coding	1911	1994	2590	1868	1183	1044	1926	1332	1563	1275	1577	1429
Mouse	ENSMUSG00000013663.8	Pten	NA	chr19	32734897	32803560	+	11.507	protein_coding	4286	4569	5036	3225	2465	2018	4462	3108	2439	2276	2855	2700
Mouse	ENSMUSG00000013668.10	4933402N03Rik	NA	chr7	130739442	130748043	-	1.826	protein_coding	NA	NA	NA	NA	NA	NA	NA	NA	NA	NA	NA	NA
Mouse	ENSMUSG00000013698.13	Pea15a	NA	chr1	172024295	172034371	-	3.861	protein_coding	3362	3310	3541	2164	1441	1271	317	224	394	376	426	408
Mouse	ENSMUSG00000013701.14	Timm23	NA	chr14	31902119	31923855	-	1.786	protein_coding	531	587	827	608	409	360	776	578	583	482	377	360
Mouse	ENSMUSG00000013707.4	Tnfaip8l2	NA	chr3	95046832	95049671	-	1.122	protein_coding	NA	2	NA	NA	NA	NA	4	1	NA	1	NA	1
Mouse	ENSMUSG00000013736.17	Trnt1	NA	chr6	106746081	106759435	+	4.413	protein_coding	935	1043	1208	825	561	533	1409	963	919	840	665	589
Mouse	ENSMUSG00000013766.12	Ly6g6e	NA	chr17	35295878	35297780	+	1.273	protein_coding	NA	NA	NA	NA	NA	NA	NA	NA	1	NA	NA	NA
Mouse	ENSMUSG00000013787.16	Ehmt2	NA	chr17	35117445	35133028	+	5.489	protein_coding	5312	5262	5618	3532	3049	2510	2729	1783	827	805	2769	2345
Mouse	ENSMUSG00000013822.8	Elof1	NA	chr9	22024285	22028468	-	1.702	protein_coding	806	698	791	524	366	341	403	250	313	258	274	233
Mouse	ENSMUSG00000013833.16	Med16	NA	chr10	79730542	79744757	-	4.663	protein_coding	600	605	663	437	285	249	1127	734	630	566	573	564
Mouse	ENSMUSG00000013846.11	St3gal1	NA	chr15	66974724	67048679	-	6.851	protein_coding	2221	2288	2509	1609	1381	1206	170	96	108	91	189	198
Mouse	ENSMUSG00000013858.15	Tmem259	NA	chr10	79810782	79820164	-	4.663	protein_coding	1866	1849	2434	1530	977	833	1719	1172	1226	1235	1168	969
Mouse	ENSMUSG00000013878.19	Rnf170	NA	chr8	26609396	26641818	+	6.237	protein_coding	235	249	249	219	78	78	175	108	190	151	254	199
Mouse	ENSMUSG00000013921.16	Clip3	NA	chr7	29991153	30007792	+	3.935	protein_coding	1628	1676	1957	1279	820	725	6	2	10	5	17	16
Mouse	ENSMUSG00000013928.14	1700020L13Rik	NA	chr7	29979519	29989662	+	2.432	protein_coding	5	5	6	9	2	6	11	9	8	4	18	12
Mouse	ENSMUSG00000013936.13	Myl2	NA	chr5	122239014	122251535	+	1.95	protein_coding	NA	1	1	NA	1	NA	NA	NA	2	NA	NA	NA
Mouse	ENSMUSG00000013973.13	Dedd	NA	chr1	171156713	171169899	+	5.861	protein_coding	658	622	813	565	389	286	652	443	766	596	549	502
Mouse	ENSMUSG00000013974.4	Mcemp1	NA	chr8	3715754	3719259	+	1.494	protein_coding	NA	NA	NA	NA	NA	NA	1	1	NA	2	3	NA
Mouse	ENSMUSG00000013997.11	Nit1	NA	chr1	171165576	171173214	-	4.932	protein_coding	165	166	158	96	58	71	275	173	391	311	409	347
Mouse	ENSMUSG00000014030.16	Pax5	NA	chr4	44524757	44710487	-	8.853	protein_coding	NA	NA	NA	NA	10	2	11638	8034	1788	1650	3655	3376
Mouse	ENSMUSG00000014039.19	Prdm15	NA	chr16	97592667	97653050	-	11.349	protein_coding	414	422	604	405	242	242	629	500	509	432	474	403
Mouse	ENSMUSG00000014074.18	Rnf168	NA	chr16	32096277	32120252	+	4.462	protein_coding	978	1056	942	601	516	472	891	624	855	690	824	692
Mouse	ENSMUSG00000014075.16	Dynlt2b	NA	chr16	32238520	32247917	+	2.385	protein_coding	215	189	214	130	82	85	182	135	108	94	197	178
Mouse	ENSMUSG00000014077.14	Chp1	NA	chr2	119378178	119417508	+	3.499	protein_coding	2918	2865	3514	2194	1483	1233	1704	1075	1573	1262	1855	1672
Mouse	ENSMUSG00000014104.13	Sval2	NA	chr6	41829923	41841347	+	1.208	protein_coding	NA	NA	NA	NA	2	NA	NA	NA	NA	NA	NA	NA
Mouse	ENSMUSG00000014158.13	Trpv4	NA	chr5	114760213	114796482	-	4.076	protein_coding	89	61	84	66	37	43	3	1	5	NA	18	6
Mouse	ENSMUSG00000014164.16	Klhl3	NA	chr13	58148042	58261406	-	7.322	protein_coding	2	1	5	3	1	NA	2	NA	2	3	21	17
Mouse	ENSMUSG00000014177.11	Tvp23b	NA	chr11	62770281	62807606	+	2.235	protein_coding	456	483	499	325	220	176	236	182	312	205	299	236
Mouse	ENSMUSG00000014195.17	Dnajc7	NA	chr11	100473644	100511014	-	8.726	protein_coding	1252	1195	1700	1072	981	845	1593	1203	1275	1038	1390	1255
Mouse	ENSMUSG00000014198.16	Zfp385c	NA	chr11	100518369	100583281	-	3.101	protein_coding	NA	NA	NA	NA	NA	NA	NA	NA	NA	1	3	2
Mouse	ENSMUSG00000014226.11	Cacybp	NA	chr1	160029937	160040445	-	2.39	protein_coding	2168	2253	2591	1874	1483	1212	1979	1437	909	774	567	507
Mouse	ENSMUSG00000014232.15	Cluap1	NA	chr16	3726665	3759011	+	2.279	protein_coding	122	129	99	90	52	47	194	134	119	104	104	101
Mouse	ENSMUSG00000014243.6	Zswim7	NA	chr11	62158050	62172201	-	0.732	protein_coding	82	99	107	69	65	46	97	82	103	89	53	54
Mouse	ENSMUSG00000014245.9	Pigl	NA	chr11	62349286	62405243	+	2.268	protein_coding	172	195	198	129	74	100	302	185	233	233	127	140
Mouse	ENSMUSG00000014294.5	Ndufa2	NA	chr18	36875385	36877610	-	0.572	protein_coding	672	704	901	628	451	398	710	480	423	484	493	439
Mouse	ENSMUSG00000014301.14	Pam16	NA	chr16	4434328	4442852	-	2.435	protein_coding	248	269	279	206	144	98	311	214	231	228	169	175
Mouse	ENSMUSG00000014303.14	Glis2	NA	chr16	4412577	4442788	+	4.373	protein_coding	1559	1500	2299	1491	918	771	120	89	93	86	146	117
Mouse	ENSMUSG00000014313.16	Cox6c	NA	chr15	35926032	35938392	-	3.567	protein_coding	1024	1150	1443	1199	830	787	1033	798	807	702	663	702
Mouse	ENSMUSG00000014329.15	Bicc1	NA	chr10	70758662	70995530	-	7.441	protein_coding	2070	2068	2343	1472	908	717	NA	NA	1	NA	NA	NA
Mouse	ENSMUSG00000014349.8	Ube2z	NA	chr11	95938258	95956214	-	3.997	protein_coding	3669	3475	4812	2930	2166	1677	1725	1182	2077	1752	1863	1601
Mouse	ENSMUSG00000014351.13	Gip	NA	chr11	95915371	95921657	+	0.687	protein_coding	1	1	2	NA	NA	NA	NA	NA	NA	NA	1	NA
Mouse	ENSMUSG00000014353.16	Tmem87b	NA	chr2	128660038	128696181	+	8.395	protein_coding	518	590	676	478	338	288	405	248	404	316	585	484
Mouse	ENSMUSG00000014355.11	Anapc1	NA	chr2	128452024	128529311	-	16.714	protein_coding	7992	8103	8362	5149	4236	3743	7206	4795	4586	3879	5379	4914
Mouse	ENSMUSG00000014361.6	Mertk	NA	chr2	128540876	128644814	+	4.336	protein_coding	54	57	52	28	29	21	NA	NA	5	1	4	3
Mouse	ENSMUSG00000014402.16	Tsg101	NA	chr7	46538697	46569717	-	2.73	protein_coding	1000	1015	1368	910	570	531	632	535	701	529	697	638
Mouse	ENSMUSG00000014418.17	Hps5	NA	chr7	46409890	46445488	-	6.497	protein_coding	619	738	605	421	272	272	735	493	678	639	948	846
Mouse	ENSMUSG00000014426.10	Map3k4	NA	chr17	12446508	12537683	-	10.181	protein_coding	1133	1235	1152	720	504	439	1000	674	450	347	1427	1290
Mouse	ENSMUSG00000014444.18	Piezo1	NA	chr8	123208437	123278068	-	9.935	protein_coding	10505	10520	14354	8766	4541	4338	3388	2116	3794	3918	736	643
Mouse	ENSMUSG00000014453.5	Blk	NA	chr14	63610285	63654486	-	2.698	protein_coding	NA	NA	1	NA	NA	NA	1012	736	194	166	679	620
Mouse	ENSMUSG00000014470.5	Rnf166	NA	chr8	123192886	123202803	-	1.985	protein_coding	535	519	550	365	210	186	163	107	135	119	300	268
Mouse	ENSMUSG00000014496.9	Ankrd28	NA	chr14	31420725	31552608	-	12.233	protein_coding	2587	2783	2614	1807	1305	1133	1900	1363	1221	1097	1221	997
Mouse	ENSMUSG00000014498.10	Ankrd52	NA	chr10	128212984	128244573	+	8.401	protein_coding	4526	4632	6007	3780	2533	2266	4874	2980	2664	2557	2975	2753
Mouse	ENSMUSG00000014503.16	Pkd2l2	NA	chr18	34541542	34577169	+	5.804	protein_coding	1	NA	NA	3	10	1	185	135	145	160	1113	993
Mouse	ENSMUSG00000014504.17	Srp19	NA	chr18	34463900	34469652	+	3.63	protein_coding	499	513	694	570	317	270	771	515	473	562	416	429
Mouse	ENSMUSG00000014529.10	Tmbim7	NA	chr5	3701181	3730325	+	2.345	protein_coding	NA	NA	1	2	1	NA	NA	NA	NA	1	3	1
Mouse	ENSMUSG00000014542.4	Clec4f	NA	chr6	83621524	83633169	-	2.471	protein_coding	NA	NA	NA	NA	2	NA	NA	NA	NA	NA	2	NA
Mouse	ENSMUSG00000014543.15	Klra17	NA	chr6	129808117	129853635	-	1.192	protein_coding	7	9	5	7	2	5	NA	NA	NA	NA	1	NA
Mouse	ENSMUSG00000014547.11	Wdfy2	NA	chr14	63075127	63198958	+	9.185	protein_coding	809	868	958	569	407	348	546	329	287	230	608	454
Mouse	ENSMUSG00000014550.15	Rbsn	NA	chr6	92163693	92191906	-	8.783	protein_coding	1266	1251	1334	796	618	585	871	547	747	560	927	750
Mouse	ENSMUSG00000014551.9	Mrps25	NA	chr6	92146506	92161014	-	6.576	protein_coding	393	462	627	415	275	248	565	386	340	300	288	250
Mouse	ENSMUSG00000014554.14	Dguok	NA	chr6	83457199	83483951	-	4.611	protein_coding	352	384	318	199	198	128	81	54	124	99	152	118
Mouse	ENSMUSG00000014592.22	Camta1	NA	chr4	151001779	151946333	-	14.57	protein_coding	71	104	125	87	39	39	249	218	263	229	285	268
Mouse	ENSMUSG00000014599.11	Csf1	NA	chr3	107648364	107667785	-	5.281	protein_coding	10055	10055	11912	7343	5681	5375	686	483	702	581	514	444
Mouse	ENSMUSG00000014601.14	Strip1	NA	chr3	107519848	107539010	-	5.453	protein_coding	1159	1128	1155	742	629	584	916	607	935	700	1001	986
Mouse	ENSMUSG00000014602.16	Kif1a	NA	chr1	92943186	93029673	-	9.33	protein_coding	57	55	86	45	31	36	3	NA	NA	3	55	46
Mouse	ENSMUSG00000014603.4	Alx3	NA	chr3	107502347	107513092	+	1.892	protein_coding	NA	NA	NA	NA	NA	NA	NA	NA	NA	NA	NA	NA
Mouse	ENSMUSG00000014606.15	Slc25a11	NA	chr11	70535022	70538305	-	2.12	protein_coding	1365	1352	1301	965	608	517	762	489	686	674	969	934
Mouse	ENSMUSG00000014609.17	Chrne	NA	chr11	70505709	70510042	-	1.69	protein_coding	NA	NA	NA	2	2	1	NA	NA	1	NA	3	1
Mouse	ENSMUSG00000014633.16	Cmc2	NA	chr8	117615424	117648194	-	2.043	protein_coding	278	303	246	150	117	117	260	176	167	113	187	135
Mouse	ENSMUSG00000014668.16	Chfr	NA	chr5	110283708	110319838	+	4.437	protein_coding	762	808	813	560	359	276	1032	763	1443	1085	1549	1424
Mouse	ENSMUSG00000014686.9	Ceacam16	NA	chr7	19586022	19595224	-	1.635	protein_coding	NA	NA	NA	NA	NA	1	448	329	2577	2708	2485	1765
Mouse	ENSMUSG00000014704.11	Hoxa2	NA	chr6	52139397	52141811	-	1.775	protein_coding	125	137	149	106	52	41	2	4	NA	1	8	6
Mouse	ENSMUSG00000014725.17	Adam28	NA	chr14	68843476	68893291	-	9.184	protein_coding	2	NA	2	1	2	1	NA	3	NA	NA	NA	1
Mouse	ENSMUSG00000014747.7	Ankrd53	NA	chr6	83739626	83745308	+	1.739	protein_coding	NA	NA	NA	NA	NA	1	NA	NA	NA	NA	NA	NA
Mouse	ENSMUSG00000014748.14	Tex261	NA	chr6	83745867	83752795	-	4.088	protein_coding	2673	2745	3264	2139	1333	1107	730	471	514	458	604	618
Mouse	ENSMUSG00000014763.9	Fam120b	NA	chr17	15616464	15653845	+	8.345	protein_coding	925	988	1088	772	512	418	729	481	855	687	929	832
Mouse	ENSMUSG00000014767.18	Tbp	NA	chr17	15720150	15748641	+	13.576	protein_coding	630	726	889	586	428	310	1331	945	1149	941	983	950
Mouse	ENSMUSG00000014769.11	Psmb1	NA	chr17	15695283	15720013	-	4.595	protein_coding	2424	2631	3444	2303	1587	1296	2805	1879	1832	1600	1746	1691
Mouse	ENSMUSG00000014771.14	Pdcd2	NA	chr17	15739470	15747563	-	2.582	protein_coding	435	447	548	341	305	271	431	243	264	218	169	165
Mouse	ENSMUSG00000014773.14	Dll1	NA	chr17	15587616	15597134	-	4.219	protein_coding	3	13	36	17	53	34	62	50	105	101	58	81
Mouse	ENSMUSG00000014776.8	Nol3	NA	chr8	106002772	106008571	+	3.176	protein_coding	22	21	29	15	25	13	1	NA	NA	3	7	3
Mouse	ENSMUSG00000014778.11	Fhod1	NA	chr8	106055795	106074585	-	4.666	protein_coding	1399	1419	1494	887	596	469	387	238	190	187	331	281
Mouse	ENSMUSG00000014782.17	Plekhg4	NA	chr8	106099906	106109494	+	5.478	protein_coding	64	91	161	90	37	40	54	34	73	62	39	31
Mouse	ENSMUSG00000014786.9	Slc9a5	NA	chr8	106075475	106096513	+	5.24	protein_coding	353	345	539	314	202	185	352	269	416	398	204	141
Mouse	ENSMUSG00000014791.11	Elmo3	NA	chr8	106032233	106037392	+	3.485	protein_coding	23	30	70	53	24	20	108	59	162	134	98	75
Mouse	ENSMUSG00000014813.10	Stc1	NA	chr14	69266687	69279253	+	4.197	protein_coding	371	353	783	554	600	429	36	22	2	10	6	6
Mouse	ENSMUSG00000014837.16	4931428F04Rik	NA	chr8	106007041	106016496	-	4.045	protein_coding	331	349	390	251	186	168	384	271	423	378	248	195
Mouse	ENSMUSG00000014846.13	Tppp3	NA	chr8	106194125	106198158	-	1.848	protein_coding	22	30	41	39	10	14	5	3	2	6	13	8
Mouse	ENSMUSG00000014850.16	Msh3	NA	chr13	92348380	92491511	-	11.254	protein_coding	335	342	451	259	299	221	871	604	529	389	959	886
Mouse	ENSMUSG00000014852.17	Adamts13	NA	chr2	26863428	26899640	+	4.925	protein_coding	NA	1	NA	NA	NA	1	23	17	148	161	407	298
Mouse	ENSMUSG00000014856.13	Tmem208	NA	chr8	106052986	106061851	+	1.511	protein_coding	507	578	628	414	326	253	402	293	420	330	240	265
Mouse	ENSMUSG00000014859.10	E2f4	NA	chr8	106024295	106032002	+	2.452	protein_coding	1901	1832	2166	1492	1239	957	2700	1780	1522	1272	1333	1248
Mouse	ENSMUSG00000014867.10	Surf4	NA	chr2	26810052	26823940	-	3.281	protein_coding	7536	7468	9412	5856	3048	2582	3079	1983	2928	2547	2921	2680
Mouse	ENSMUSG00000014873.16	Surf2	NA	chr2	26806379	26810195	+	3.408	protein_coding	487	486	703	412	330	323	442	308	314	224	163	155
Mouse	ENSMUSG00000014905.5	Dnajb9	NA	chr12	44252342	44257109	-	2.549	protein_coding	510	541	864	631	394	303	875	682	973	836	1127	964
Mouse	ENSMUSG00000014907.11	Naf1	NA	chr8	67312869	67343216	+	3.094	protein_coding	1810	1924	2195	1375	1157	1072	1659	1167	758	736	660	553
Mouse	ENSMUSG00000014932.16	Yes1	NA	chr5	32768515	32844401	+	7.508	protein_coding	971	962	1382	961	749	572	434	306	599	496	488	415
Mouse	ENSMUSG00000014956.16	Ppp1cb	NA	chr5	32616187	32674777	+	10.913	protein_coding	4201	4305	6997	4763	2667	2392	4364	3178	3537	3280	3761	3521
Mouse	ENSMUSG00000014959.13	Gorasp2	NA	chr2	70491920	70542980	+	4.145	protein_coding	3775	3701	5512	3529	1952	1684	3024	2040	2401	1987	2720	2748
Mouse	ENSMUSG00000014980.15	Tsen15	NA	chr1	152246486	152262439	-	4.195	protein_coding	343	289	359	239	169	157	421	288	346	276	242	208
Mouse	ENSMUSG00000015001.18	Oc90	NA	chr15	65747902	65784246	-	1.912	protein_coding	NA	NA	NA	2	1	NA	NA	NA	NA	NA	NA	NA
Mouse	ENSMUSG00000015002.19	Efr3a	NA	chr15	65658883	65745665	+	11.399	protein_coding	3468	3459	4042	2562	1961	1571	1351	879	1124	919	1678	1480
Mouse	ENSMUSG00000015013.10	Trappc2l	NA	chr8	123338379	123343399	+	1.95	protein_coding	540	499	646	478	288	241	193	134	143	157	261	220
Mouse	ENSMUSG00000015016.9	Acsf3	NA	chr8	123502225	123544619	+	3.747	protein_coding	229	246	233	119	97	79	300	197	146	161	179	132
Mouse	ENSMUSG00000015023.8	Ddx19a	NA	chr8	111701628	111724432	-	2.957	protein_coding	1483	1508	1890	1218	885	745	1127	746	885	725	770	782
Mouse	ENSMUSG00000015027.12	Galns	NA	chr8	123304981	123338202	-	2.65	protein_coding	417	407	411	258	184	150	349	239	168	185	596	594
Mouse	ENSMUSG00000015053.15	Gata2	NA	chr6	88170873	88184014	+	5.398	protein_coding	325	341	642	390	240	248	NA	NA	NA	NA	NA	NA
Mouse	ENSMUSG00000015083.12	C8g	NA	chr2	25388663	25391731	-	1.493	protein_coding	4	7	2	1	NA	2	18	6	11	8	34	32
Mouse	ENSMUSG00000015085.9	Entpd2	NA	chr2	25285886	25291333	+	2.128	protein_coding	NA	1	NA	1	NA	NA	NA	NA	1	NA	1	2
Mouse	ENSMUSG00000015087.15	Rabl6	NA	chr2	25473030	25498533	-	6.379	protein_coding	1581	1582	1876	1193	870	714	2773	1903	1531	1338	1981	1772
Mouse	ENSMUSG00000015090.14	Ptgds	NA	chr2	25356721	25360058	-	1.649	protein_coding	NA	NA	NA	1	NA	NA	NA	NA	NA	NA	NA	1
Mouse	ENSMUSG00000015092.10	Edf1	NA	chr2	25447859	25452094	+	1.317	protein_coding	783	788	1026	733	493	488	780	503	507	582	502	564
Mouse	ENSMUSG00000015093.16	Clic3	NA	chr2	25346850	25348788	+	1.012	protein_coding	NA	5	1	NA	NA	NA	NA	1	1	2	1	NA
Mouse	ENSMUSG00000015094.17	Npdc1	NA	chr2	25289363	25299506	+	3.906	protein_coding	1789	1912	1875	1200	696	639	409	238	162	153	353	285
Mouse	ENSMUSG00000015095.13	Fbxw5	NA	chr2	25390762	25395483	+	3.052	protein_coding	720	858	735	433	323	255	609	396	507	523	822	723
Mouse	ENSMUSG00000015112.16	Slc25a13	NA	chr6	6041218	6217173	-	3.798	protein_coding	604	684	613	442	354	335	NA	NA	NA	NA	NA	NA
Mouse	ENSMUSG00000015120.16	Ube2i	NA	chr17	25480890	25493596	-	5.474	protein_coding	2544	2617	3929	2651	1802	1491	2785	2019	2037	1584	2095	1864
Mouse	ENSMUSG00000015126.10	Tsr3	NA	chr17	25459144	25461772	+	1.192	protein_coding	267	258	397	297	150	168	213	131	190	160	146	159
Mouse	ENSMUSG00000015127.15	Unkl	NA	chr17	25407371	25453417	+	5.673	protein_coding	170	167	297	168	130	109	226	180	225	223	236	200
Mouse	ENSMUSG00000015133.18	Lrrk1	NA	chr7	65876660	66038098	-	10.307	protein_coding	3617	3593	3617	2173	1463	1304	2371	1487	749	709	916	822
Mouse	ENSMUSG00000015134.16	Aldh1a3	NA	chr7	66040638	66077265	-	4.617	protein_coding	10	5	44	30	12	8	NA	NA	2	2	9	NA
Mouse	ENSMUSG00000015143.16	Actn1	NA	chr12	80214321	80307145	-	5.533	protein_coding	20050	20046	27700	16600	8054	7134	6	2	9	12	179	138
Mouse	ENSMUSG00000015149.15	Sirt2	NA	chr7	28466160	28488086	+	5.035	protein_coding	1151	1176	1372	912	672	530	518	377	543	577	793	716
Mouse	ENSMUSG00000015165.17	Hnrnpl	NA	chr7	28507966	28521691	+	5.953	protein_coding	7657	7939	8669	5600	4377	3709	10776	7085	5928	4854	5205	4578
Mouse	ENSMUSG00000015176.12	Nolc1	NA	chr19	46064302	46073969	+	3.971	protein_coding	3710	3755	5479	3831	3165	2893	4069	2646	2031	1437	857	764
Mouse	ENSMUSG00000015189.13	Casd1	NA	chr6	4600839	4643355	+	4.037	protein_coding	628	674	554	343	243	223	597	418	369	328	628	583
Mouse	ENSMUSG00000015202.14	Cnksr3	NA	chr10	7069063	7162237	-	3.837	protein_coding	228	257	230	147	201	181	219	154	267	228	250	236
Mouse	ENSMUSG00000015214.15	Mtmr1	NA	chrX	70408366	70462802	+	5.859	protein_coding	462	452	433	280	214	167	974	681	1140	984	953	817
Mouse	ENSMUSG00000015217.12	Hmgb3	NA	chrX	70599524	70604282	+	2.234	protein_coding	354	289	683	484	259	216	222	135	124	95	45	53
Mouse	ENSMUSG00000015222.19	Map2	NA	chr1	66214432	66481742	+	16.456	protein_coding	331	366	301	206	174	142	3	NA	4	2	140	126
Mouse	ENSMUSG00000015224.11	Cyp2j9	NA	chr4	96456666	96479815	-	3.337	protein_coding	3	6	5	5	1	3	NA	NA	NA	NA	NA	NA
Mouse	ENSMUSG00000015242.15	Nipsnap3a	NA	chr4	52989272	53001162	+	1.733	protein_coding	NA	NA	NA	NA	NA	NA	NA	NA	NA	NA	NA	NA
Mouse	ENSMUSG00000015243.5	Abca1	NA	chr4	53030787	53159895	-	10.363	protein_coding	511	588	519	289	162	156	1931	1405	447	373	1624	1653
Mouse	ENSMUSG00000015247.11	Nipsnap3b	NA	chr4	53011880	53022060	+	1.687	protein_coding	415	416	445	306	193	190	426	250	260	264	378	416
Mouse	ENSMUSG00000015289.5	Lage3	NA	chrX	73394882	73397224	-	2.021	protein_coding	469	422	423	296	197	182	464	255	189	161	227	232
Mouse	ENSMUSG00000015290.16	Ubl4a	NA	chrX	73409324	73416824	-	3.142	protein_coding	642	643	925	625	379	356	337	219	204	173	173	173
Mouse	ENSMUSG00000015291.11	Gdi1	NA	chrX	73348604	73355468	+	4.296	protein_coding	1627	1698	1932	1378	884	733	1015	733	1611	1233	1894	1607
Mouse	ENSMUSG00000015305.7	Sash1	NA	chr10	8597983	8761814	-	8.568	protein_coding	1793	1815	2773	1645	831	758	NA	NA	NA	1	NA	3
Mouse	ENSMUSG00000015312.10	Gadd45b	NA	chr10	80765907	80768038	+	1.589	protein_coding	346	298	662	396	186	146	320	192	506	483	342	276
Mouse	ENSMUSG00000015314.11	Slamf6	NA	chr1	171745082	171780737	+	10.832	protein_coding	NA	NA	NA	NA	NA	1	2696	1957	1010	982	1765	1690
Mouse	ENSMUSG00000015316.12	Slamf1	NA	chr1	171594695	171628752	+	6.156	protein_coding	NA	NA	NA	NA	1	2	5	6	21	8	29	31
Mouse	ENSMUSG00000015335.17	Zdhhc12	NA	chr2	29980956	29983660	-	1.785	protein_coding	373	367	366	254	194	159	250	191	210	211	316	279
Mouse	ENSMUSG00000015337.6	Endog	NA	chr2	30061505	30064081	+	1.063	protein_coding	62	49	77	64	29	36	187	100	65	71	72	77
Mouse	ENSMUSG00000015340.11	Cybb	NA	chrX	9301491	9354010	-	5.808	protein_coding	NA	NA	1	NA	1	NA	3094	2115	1588	1150	2701	2663
Mouse	ENSMUSG00000015341.18	Golga7	NA	chr8	23731362	23747090	-	6.726	protein_coding	1517	1642	2066	1374	886	691	1074	829	1489	1032	1019	910
Mouse	ENSMUSG00000015342.7	Xk	NA	chrX	9138995	9179489	+	5.076	protein_coding	192	197	161	114	51	62	1731	1197	1020	887	1219	1153
Mouse	ENSMUSG00000015354.9	Pcolce2	NA	chr9	95519654	95580149	+	4.625	protein_coding	56	59	91	75	37	38	NA	NA	1	NA	1	1
Mouse	ENSMUSG00000015355.14	Cd48	NA	chr1	171509577	171532826	+	1.189	protein_coding	NA	NA	NA	NA	NA	NA	478	367	322	283	375	424
Mouse	ENSMUSG00000015357.11	Clpx	NA	chr9	65201542	65237940	+	3.494	protein_coding	461	498	596	381	345	264	797	532	681	574	661	561
Mouse	ENSMUSG00000015363.14	Trabd	NA	chr15	88959327	88971280	+	5.591	protein_coding	1068	1031	1055	653	527	425	765	449	706	663	793	743
Mouse	ENSMUSG00000015365.16	Mov10l1	NA	chr15	88867112	88939355	+	4.183	protein_coding	NA	NA	2	NA	NA	3	NA	1	NA	1	15	13
Mouse	ENSMUSG00000015377.11	Dennd6b	NA	chr15	89066416	89080699	-	5.896	protein_coding	51	53	78	67	18	37	451	317	302	306	323	204
Mouse	ENSMUSG00000015396.5	Cd83	NA	chr13	43938251	43956608	+	2.572	protein_coding	1	NA	NA	NA	NA	NA	525	385	142	98	110	101
Mouse	ENSMUSG00000015401.13	Cltrn	NA	chrX	162871826	162901856	+	1.544	protein_coding	NA	1	NA	NA	NA	1	NA	NA	NA	2	NA	1
Mouse	ENSMUSG00000015405.16	Ace2	NA	chrX	162922328	162971416	+	3.762	protein_coding	NA	1	NA	NA	2	NA	NA	NA	NA	NA	NA	NA
Mouse	ENSMUSG00000015437.6	Gzmb	NA	chr14	56496295	56499717	-	1.436	protein_coding	NA	1	9	1	NA	NA	NA	NA	NA	NA	NA	NA
Mouse	ENSMUSG00000015441.5	Gzmf	NA	chr14	56442720	56448874	-	0.919	protein_coding	NA	NA	NA	NA	NA	NA	NA	NA	NA	NA	NA	3
Mouse	ENSMUSG00000015443.10	Gzmn	NA	chr14	56403254	56412056	-	0.99	protein_coding	NA	NA	NA	1	NA	NA	NA	NA	NA	NA	1	NA
Mouse	ENSMUSG00000015451.17	C4a	NA	chr17	35028069	35042440	-	6.206	lncRNA	15	14	30	25	16	9	18	9	10	17	20	17
Mouse	ENSMUSG00000015452.15	Ager	NA	chr17	34816836	34819910	+	2.141	protein_coding	9	4	21	13	6	1	25	11	28	30	21	20
Mouse	ENSMUSG00000015461.16	Atf6b	NA	chr17	34866120	34874048	+	2.757	protein_coding	2330	2346	2535	1604	1450	1297	3275	2180	1938	1933	2256	2090
Mouse	ENSMUSG00000015467.15	Egfl8	NA	chr17	34832323	34834945	-	1.761	protein_coding	5	4	6	3	6	1	NA	NA	NA	NA	1	NA
Mouse	ENSMUSG00000015468.15	Notch4	NA	chr17	34783242	34807477	+	8.061	protein_coding	33	27	20	21	10	13	9	4	11	11	22	27
Mouse	ENSMUSG00000015474.17	Ppt2	NA	chr17	34835636	34847484	-	2.614	protein_coding	287	260	311	193	135	90	NA	1	1	2	5	3
Mouse	ENSMUSG00000015476.7	Prrt1	NA	chr17	34848507	34852100	+	2.306	protein_coding	1	1	7	1	4	NA	NA	NA	NA	NA	NA	NA
Mouse	ENSMUSG00000015478.14	Rnf5	NA	chr17	34820065	34822664	-	1.483	protein_coding	354	388	428	327	194	172	366	231	259	239	430	383
Mouse	ENSMUSG00000015484.4	Fam163a	NA	chr1	155951712	156032596	-	3.882	protein_coding	NA	NA	NA	1	NA	1	1	2	NA	NA	2	NA
Mouse	ENSMUSG00000015488.15	Cacfd1	NA	chr2	26899938	26911101	+	4.693	protein_coding	606	585	872	580	327	288	372	246	365	362	418	327
Mouse	ENSMUSG00000015501.11	Hivep2	NA	chr10	13841819	14027118	+	13.72	protein_coding	733	797	1412	951	710	601	1209	853	472	362	831	731
Mouse	ENSMUSG00000015519.13	2310057J18Rik	NA	chr10	28848284	28862299	-	1.858	protein_coding	NA	NA	NA	NA	1	NA	NA	NA	NA	NA	NA	2
Mouse	ENSMUSG00000015522.19	Arnt	NA	chr3	95341699	95404551	+	8.007	protein_coding	1690	1782	1614	1092	862	796	1734	1142	1643	1296	2252	2017
Mouse	ENSMUSG00000015533.10	Itga2	NA	chr13	114969617	115068636	-	7.133	protein_coding	83	64	145	79	83	75	NA	NA	2	NA	4	6
Mouse	ENSMUSG00000015536.15	Mocs2	NA	chr13	114954772	114968811	+	9.054	protein_coding	492	511	613	466	289	273	246	177	320	248	335	294
Mouse	ENSMUSG00000015542.18	Nat9	NA	chr11	115073658	115078685	-	2.066	protein_coding	105	95	119	76	41	31	203	130	138	128	173	176
Mouse	ENSMUSG00000015568.17	Lpl	NA	chr8	69333143	69360100	+	10.478	protein_coding	86	80	123	87	65	47	NA	NA	NA	NA	6	3
Mouse	ENSMUSG00000015575.16	Atp6v0e	NA	chr17	26882205	26918621	+	3.712	protein_coding	1354	1454	1658	1159	640	581	913	654	876	771	835	868
Mouse	ENSMUSG00000015579.6	Nkx2-5	NA	chr17	27057638	27063983	-	1.719	protein_coding	NA	NA	NA	NA	NA	NA	NA	NA	NA	NA	NA	NA
Mouse	ENSMUSG00000015597.18	Zfp318	NA	chr17	46694657	46731846	+	13.804	protein_coding	925	940	1293	903	544	486	335	253	732	621	600	562
Mouse	ENSMUSG00000015599.10	Ttbk1	NA	chr17	46753374	46798601	-	14.097	protein_coding	67	61	80	68	30	25	146	85	53	68	154	135
Mouse	ENSMUSG00000015605.7	Srf	NA	chr17	46859255	46867101	-	2.893	protein_coding	1427	1513	2397	1503	778	744	1588	1125	1354	1316	584	555
Mouse	ENSMUSG00000015619.11	Gata3	NA	chr2	9861889	9894845	-	3.978	protein_coding	180	200	198	124	186	152	3	1	10	11	19	19
Mouse	ENSMUSG00000015627.6	Gata5	NA	chr2	179966926	179976492	-	3.277	protein_coding	NA	NA	NA	NA	NA	NA	NA	NA	NA	NA	1	NA
Mouse	ENSMUSG00000015647.10	Lama5	NA	chr2	179818166	179867652	-	11.388	protein_coding	715	717	934	524	243	201	8	4	4	4	14	12
Mouse	ENSMUSG00000015652.10	Steap1	NA	chr5	5786317	5799326	-	1.377	protein_coding	880	1003	1108	712	597	472	NA	NA	NA	NA	NA	NA
Mouse	ENSMUSG00000015653.14	Steap2	NA	chr5	5714829	5744578	-	12.144	protein_coding	4680	4761	3745	2431	1967	1719	NA	NA	1	NA	1	1
Mouse	ENSMUSG00000015656.18	Hspa8	NA	chr9	40712280	40721383	+	4.301	protein_coding	21565	21104	29669	19797	13347	11023	22597	15194	20626	14311	6858	6486
Mouse	ENSMUSG00000015659.13	Serac1	NA	chr17	6092471	6130016	-	4.576	protein_coding	132	175	216	150	99	77	168	102	124	99	222	188
Mouse	ENSMUSG00000015665.9	Awat1	NA	chrX	99615857	99621811	+	1.39	protein_coding	NA	NA	NA	NA	NA	NA	NA	NA	NA	NA	NA	NA
Mouse	ENSMUSG00000015668.14	Pdzd11	NA	chrX	99666489	99670174	-	2.127	protein_coding	822	943	935	663	401	380	400	279	454	297	297	266
Mouse	ENSMUSG00000015671.12	Psma2	NA	chr13	14787825	14848821	+	3.673	protein_coding	2828	2885	4428	2972	2271	1782	2586	1798	2069	1582	1653	1543
Mouse	ENSMUSG00000015672.5	Mrpl32	NA	chr13	14782769	14787750	-	4.982	protein_coding	487	475	660	512	362	348	547	381	499	413	318	319
Mouse	ENSMUSG00000015697.15	Setdb1	NA	chr3	95230836	95264513	-	6.853	protein_coding	1507	1579	1822	1218	1130	993	3401	2174	1685	1307	1908	1601
Mouse	ENSMUSG00000015702.14	Anxa9	NA	chr3	95203407	95214487	-	2.073	protein_coding	46	35	36	20	18	24	69	49	62	55	26	18
Mouse	ENSMUSG00000015709.10	Arnt2	NA	chr7	83895486	84059384	-	7.689	protein_coding	125	118	195	106	73	60	2	NA	3	1	9	5
Mouse	ENSMUSG00000015711.9	Prune1	NA	chr3	95160985	95189387	-	3.618	protein_coding	641	570	887	596	288	249	353	217	223	173	574	542
Mouse	ENSMUSG00000015714.12	Cers2	NA	chr3	95222102	95230910	+	3.676	protein_coding	2822	2965	4152	2557	1862	1675	2232	1551	1814	1613	1144	1061
Mouse	ENSMUSG00000015721.19	Nlrp5	NA	chr7	23085314	23141347	+	4.847	protein_coding	NA	NA	NA	NA	NA	NA	NA	NA	NA	NA	NA	NA
Mouse	ENSMUSG00000015733.14	Capza2	NA	chr6	17636233	17666971	+	5.89	protein_coding	3941	4059	5718	4077	2499	2071	2229	1672	2643	2401	2124	1994
Mouse	ENSMUSG00000015745.10	Plekho1	NA	chr3	95895741	95903313	-	2.172	protein_coding	473	498	944	650	394	352	641	479	228	202	809	727
Mouse	ENSMUSG00000015747.6	Vps45	NA	chr3	95907144	95965778	-	3.991	protein_coding	307	345	357	238	154	110	355	252	394	364	540	545
Mouse	ENSMUSG00000015748.14	Prpf3	NA	chr3	95737436	95763197	-	5.661	protein_coding	949	952	1188	841	665	562	2161	1391	1857	1344	1052	1013
Mouse	ENSMUSG00000015749.13	Anp32e	NA	chr3	95836558	95854702	+	3.566	protein_coding	1232	1245	1717	1214	865	689	3798	2531	3071	2498	1762	1637
Mouse	ENSMUSG00000015750.16	Aph1a	NA	chr3	95801281	95805600	+	3.45	protein_coding	826	806	952	528	336	335	503	361	427	423	619	542
Mouse	ENSMUSG00000015755.17	Tab2	NA	chr10	7781417	7831994	-	6.135	protein_coding	2100	2046	2612	1812	1177	984	2496	1826	2211	1937	2659	2489
Mouse	ENSMUSG00000015757.11	Ppil4	NA	chr10	7668655	7698899	+	6.45	protein_coding	519	571	854	622	500	425	1117	791	933	789	818	738
Mouse	ENSMUSG00000015759.12	Cnih1	NA	chr14	47013024	47025868	-	1.623	protein_coding	1959	2035	2854	1845	1160	936	824	584	605	486	574	559
Mouse	ENSMUSG00000015766.15	Eps8	NA	chr6	137454243	137631874	-	12.355	protein_coding	3971	4311	4912	3254	2814	2447	NA	NA	NA	NA	2	NA
Mouse	ENSMUSG00000015776.13	Med22	NA	chr2	26795274	26800689	-	3.614	protein_coding	1877	1824	2267	1310	1077	906	839	500	863	770	386	381
Mouse	ENSMUSG00000015787.16	Abo	NA	chr2	26732515	26754991	-	1.92	protein_coding	NA	NA	NA	NA	NA	NA	NA	NA	3	NA	3	NA
Mouse	ENSMUSG00000015790.17	Surf1	NA	chr2	26803393	26806542	-	1.753	protein_coding	468	502	615	384	297	227	338	197	247	216	263	244
Mouse	ENSMUSG00000015804.15	Med28	NA	chr5	45677571	45686618	+	5.011	protein_coding	853	929	1260	849	594	515	757	550	606	507	931	867
Mouse	ENSMUSG00000015806.13	Qdpr	NA	chr5	45591363	45607578	-	1.788	protein_coding	564	621	633	352	299	259	799	484	267	218	441	411
Mouse	ENSMUSG00000015812.9	Gnrh1	NA	chr14	67982630	67986888	+	0.642	protein_coding	2	6	23	16	7	6	9	9	17	12	3	11
Mouse	ENSMUSG00000015829.14	Tnr	NA	chr1	159351339	159759299	+	12.867	protein_coding	2	1	2	2	NA	NA	NA	NA	1	1	9	11
Mouse	ENSMUSG00000015837.16	Sqstm1	NA	chr11	50090193	50101654	-	3.356	protein_coding	14498	15878	31497	19831	9766	8395	3540	2405	8689	7021	6637	6173
Mouse	ENSMUSG00000015839.7	Nfe2l2	NA	chr2	75505857	75534985	-	3.796	protein_coding	2227	2346	3258	2231	1528	1337	1257	846	760	728	1113	1016
Mouse	ENSMUSG00000015843.11	Rxrg	NA	chr1	167425953	167467192	+	2.297	protein_coding	NA	NA	NA	NA	NA	NA	NA	NA	NA	NA	NA	NA
Mouse	ENSMUSG00000015846.16	Rxra	NA	chr2	27566452	27652969	+	6.303	protein_coding	2233	2357	3313	2119	1297	1115	96	50	77	59	84	69
Mouse	ENSMUSG00000015850.12	Adamtsl4	NA	chr3	95583511	95595228	-	4.198	protein_coding	334	431	277	231	118	135	1	5	1	4	12	12
Mouse	ENSMUSG00000015852.14	Fcrls	NA	chr3	87158065	87171045	-	2.334	protein_coding	NA	NA	NA	NA	NA	NA	NA	NA	NA	NA	NA	NA
Mouse	ENSMUSG00000015854.8	Cd5l	NA	chr3	87265188	87278380	+	2.036	protein_coding	NA	NA	NA	NA	NA	NA	NA	NA	NA	NA	1	1
Mouse	ENSMUSG00000015869.17	Prpsap1	NA	chr11	116361671	116385028	-	3.407	protein_coding	1150	1218	1515	964	831	683	999	717	625	588	875	820
Mouse	ENSMUSG00000015879.9	Fam184b	NA	chr5	45687047	45796956	-	8.598	protein_coding	1	NA	NA	NA	NA	NA	NA	1	3	1	5	8
Mouse	ENSMUSG00000015880.14	Ncapg	NA	chr5	45827261	45857888	+	7.066	protein_coding	1363	1425	1404	1050	792	693	3209	2249	3643	3103	5244	4928
Mouse	ENSMUSG00000015882.19	Lcorl	NA	chr5	45854523	46014957	-	19.019	protein_coding	396	455	631	454	281	265	678	588	726	702	811	757
Mouse	ENSMUSG00000015889.9	Lta4h	NA	chr10	93289273	93320737	+	6.102	protein_coding	1242	1280	1359	835	609	483	1142	831	794	683	786	742
Mouse	ENSMUSG00000015890.3	Amdhd1	NA	chr10	93359200	93375895	-	2.421	protein_coding	1	NA	1	NA	1	NA	NA	NA	1	NA	3	5
Mouse	ENSMUSG00000015932.9	Dstn	NA	chr2	143757240	143785244	+	1.911	protein_coding	9936	9966	14408	9319	4018	3430	1890	1219	1285	880	1078	970
Mouse	ENSMUSG00000015937.16	Macroh2a1	NA	chr13	56221432	56284174	-	6.809	protein_coding	1892	2021	2602	1773	1155	1027	3653	2435	1814	1447	1995	1870
Mouse	ENSMUSG00000015942.10	Gtf2ird2	NA	chr5	134212858	134253209	+	6.2	protein_coding	174	194	204	125	99	77	291	190	228	155	279	268
Mouse	ENSMUSG00000015943.12	Bola1	NA	chr3	96103904	96127025	-	1.082	protein_coding	135	150	128	97	63	70	196	146	69	70	47	37
Mouse	ENSMUSG00000015944.10	Castor2	NA	chr5	134128550	134173182	+	7.56	protein_coding	679	634	434	250	211	233	220	144	225	212	809	701
Mouse	ENSMUSG00000015947.11	Fcgr1	NA	chr3	96190225	96201285	-	2.589	protein_coding	NA	NA	2	1	NA	1	1	NA	1	4	2	3
Mouse	ENSMUSG00000015950.14	Ncf1	NA	chr5	134248907	134258479	-	3.663	protein_coding	4	NA	4	3	4	1	1695	1106	889	677	1444	1261
Mouse	ENSMUSG00000015957.13	Wnt11	NA	chr7	98484319	98504402	+	4.137	protein_coding	1	NA	77	36	13	5	NA	NA	NA	NA	NA	1
Mouse	ENSMUSG00000015961.9	Adss	NA	chr1	177590528	177624077	-	4.531	protein_coding	2731	2913	3723	2564	1719	1501	1994	1396	2203	1908	1489	1444
Mouse	ENSMUSG00000015962.6	1700016C15Rik	NA	chr1	177557380	177580890	+	0.768	protein_coding	2	4	1	3	3	NA	NA	NA	NA	NA	NA	NA
Mouse	ENSMUSG00000015966.18	Il17rb	NA	chr14	29718092	29730853	-	3.707	protein_coding	3	1	NA	1	NA	NA	1	NA	NA	NA	3	1
Mouse	ENSMUSG00000015968.19	Cacna1d	NA	chr14	29761896	30213412	-	15.183	protein_coding	NA	1	1	NA	NA	1	63	30	17	16	103	87
Mouse	ENSMUSG00000015970.20	Chdh	NA	chr14	29730980	29762484	+	6.217	protein_coding	1	1	1	1	1	NA	2	NA	1	4	8	6
Mouse	ENSMUSG00000015971.6	Actr8	NA	chr14	29700294	29728311	+	9.009	protein_coding	554	571	593	397	268	221	619	388	379	280	514	489
Mouse	ENSMUSG00000015980.15	Lrrc27	NA	chr7	138792904	138822895	+	3.637	protein_coding	170	203	226	147	60	58	3	3	22	17	20	26
Mouse	ENSMUSG00000015981.13	Stk32c	NA	chr7	138683554	138793223	-	2.302	protein_coding	2	3	2	3	3	NA	NA	NA	NA	NA	1	NA
Mouse	ENSMUSG00000015994.11	Fnta	NA	chr8	26488750	26505678	-	3.012	protein_coding	1226	1252	1625	1042	763	628	727	493	707	494	628	564
Mouse	ENSMUSG00000016018.5	Mtrex	NA	chr13	113003952	113063932	-	6.404	protein_coding	1253	1273	1958	1358	1090	816	2729	1855	2061	1691	1857	1561
Mouse	ENSMUSG00000016024.10	Lbp	NA	chr2	158148413	158174772	+	4.831	protein_coding	7	6	7	7	1	1	NA	NA	1	NA	NA	2
Mouse	ENSMUSG00000016028.12	Celsr1	NA	chr15	85783130	85918404	-	11.631	protein_coding	4	8	11	4	7	3	1	2	6	6	19	12
Mouse	ENSMUSG00000016087.14	Fli1	NA	chr9	32333500	32454157	-	3.486	protein_coding	324	363	498	278	184	172	1065	731	470	369	653	675
Mouse	ENSMUSG00000016128.15	Stard13	NA	chr5	150960975	151157301	-	8.594	protein_coding	472	533	495	351	280	221	3	NA	NA	2	13	9
Mouse	ENSMUSG00000016150.16	Tenm1	NA	chrX	41616743	42518003	-	17.747	protein_coding	NA	2	NA	NA	1	3	NA	NA	2	2	6	2
Mouse	ENSMUSG00000016179.12	Camk1g	NA	chr1	193028654	193052606	-	2.759	protein_coding	NA	2	NA	NA	NA	NA	NA	NA	NA	3	NA	NA
Mouse	ENSMUSG00000016181.11	Utp25	NA	chr1	192773412	192812580	-	6.508	protein_coding	517	510	682	428	341	286	1124	721	832	696	788	733
Mouse	ENSMUSG00000016194.15	Hsd11b1	NA	chr1	192903942	192946383	-	4.251	protein_coding	12	12	33	31	7	7	1	NA	1	NA	9	3
Mouse	ENSMUSG00000016200.15	Syt14	NA	chr1	192573541	192718083	-	11.932	protein_coding	3	NA	2	NA	6	NA	3	3	5	3	2	15
Mouse	ENSMUSG00000016206.7	H2-M3	NA	chr17	37581111	37585375	+	1.438	protein_coding	73	74	89	38	54	57	294	206	139	153	223	213
Mouse	ENSMUSG00000016239.12	Lonrf3	NA	chrX	35592006	35625994	+	3.812	protein_coding	5	8	26	34	29	24	NA	NA	NA	NA	1	NA
Mouse	ENSMUSG00000016252.8	Atp5e	NA	chr2	174302865	174305898	-	1.756	protein_coding	550	580	605	422	295	268	874	615	578	588	490	451
Mouse	ENSMUSG00000016253.13	Nelfcd	NA	chr2	174257597	174269295	+	2.883	protein_coding	606	692	674	462	405	322	857	549	594	579	811	721
Mouse	ENSMUSG00000016255.6	Tubb1	NA	chr2	174292488	174299675	+	1.406	protein_coding	1	NA	NA	NA	NA	NA	5	2	11	10	6	8
Mouse	ENSMUSG00000016256.11	Ctsz	NA	chr2	174269286	174280832	-	1.441	protein_coding	1051	993	1182	710	496	434	3235	2087	3171	2414	2259	2185
Mouse	ENSMUSG00000016257.16	Prelid3b	NA	chr2	174306860	174314874	-	1.86	protein_coding	1453	1450	2056	1344	890	739	1394	923	1024	735	516	412
Mouse	ENSMUSG00000016262.15	Sertad4	NA	chr1	192526796	192538064	-	3.85	protein_coding	1256	1318	940	573	393	376	NA	NA	NA	NA	1	NA
Mouse	ENSMUSG00000016283.14	H2-M2	NA	chr17	37791742	37794443	-	1.551	protein_coding	NA	NA	NA	NA	NA	NA	NA	NA	NA	NA	2	NA
Mouse	ENSMUSG00000016308.14	Ube2a	NA	chrX	36064828	36147875	+	2.562	protein_coding	896	889	1138	722	526	411	766	519	822	685	678	707
Mouse	ENSMUSG00000016319.4	Slc25a5	NA	chrX	36059304	36062460	+	1.646	protein_coding	7703	7557	9659	6207	4657	3631	9039	6036	7454	6363	2693	2501
Mouse	ENSMUSG00000016327.10	Atp1b4	NA	chrX	37405061	37425646	+	4.201	protein_coding	NA	NA	NA	NA	NA	NA	NA	NA	NA	NA	2	NA
Mouse	ENSMUSG00000016344.15	Ppdpf	NA	chr2	180829040	180830564	+	1.336	protein_coding	398	374	406	275	200	153	718	536	240	258	638	599
Mouse	ENSMUSG00000016346.18	Kcnq2	NA	chr2	180717372	180777093	-	16.273	protein_coding	NA	NA	1	2	NA	NA	NA	NA	1	2	NA	1
Mouse	ENSMUSG00000016349.11	Eef1a2	NA	chr2	180789446	180798807	-	2.084	protein_coding	NA	NA	NA	1	NA	NA	NA	NA	1	NA	NA	NA
Mouse	ENSMUSG00000016356.19	Col20a1	NA	chr2	180628328	180660156	+	5.142	protein_coding	23	28	235	136	29	38	47	22	137	118	137	78
Mouse	ENSMUSG00000016382.16	Pls3	NA	chrX	74829260	74918788	-	4.238	protein_coding	7131	7473	9477	6543	3565	2913	567	329	948	711	1586	1458
Mouse	ENSMUSG00000016386.16	Mpped2	NA	chr2	106523614	106698701	+	3.425	protein_coding	7	8	7	6	7	4	NA	NA	NA	NA	NA	2
Mouse	ENSMUSG00000016409.5	Nkap	NA	chrX	36390448	36414399	+	4.326	protein_coding	578	585	613	419	332	260	764	462	526	513	668	626
Mouse	ENSMUSG00000016427.8	Ndufa1	NA	chrX	36451241	36454816	-	0.419	protein_coding	330	373	442	360	209	186	324	232	294	244	265	271
Mouse	ENSMUSG00000016458.16	Wt1	NA	chr2	104956874	105003961	+	6.195	protein_coding	1	3	3	NA	NA	2	NA	NA	NA	NA	2	1
Mouse	ENSMUSG00000016477.19	E2f3	NA	chr13	30090558	30170046	-	5.429	protein_coding	1071	1071	1595	1093	679	559	1700	1225	1040	798	713	574
Mouse	ENSMUSG00000016481.16	Cr1l	NA	chr1	194779690	194813894	-	10.349	protein_coding	661	704	984	637	368	268	1206	793	1219	948	1015	871
Mouse	ENSMUSG00000016487.16	Ppfibp1	NA	chr6	146789985	146933523	+	11.135	protein_coding	4865	5056	6082	4066	2353	2177	683	527	662	521	1004	1030
Mouse	ENSMUSG00000016493.14	Cd46	NA	chr1	194719134	194774557	-	7.603	protein_coding	29	21	46	37	17	15	113	61	93	105	153	146
Mouse	ENSMUSG00000016494.10	Cd34	NA	chr1	194621127	194643587	+	7.29	protein_coding	2760	2918	2961	1957	1584	1268	2	NA	NA	NA	NA	3
Mouse	ENSMUSG00000016495.13	Plgrkt	NA	chr19	29325999	29344790	-	3.799	protein_coding	423	414	424	303	210	188	839	618	490	385	1064	848
Mouse	ENSMUSG00000016496.8	Cd274	NA	chr19	29344855	29365495	+	3.622	protein_coding	69	59	63	53	77	80	1682	1180	820	665	2331	2137
Mouse	ENSMUSG00000016498.11	Pdcd1lg2	NA	chr19	29388319	29448561	+	1.961	protein_coding	NA	NA	NA	2	NA	NA	NA	NA	NA	2	2	1
Mouse	ENSMUSG00000016503.19	Gtf3a	NA	chr5	146885467	146892424	+	2.548	protein_coding	880	819	850	627	540	428	1070	716	435	390	301	256
Mouse	ENSMUSG00000016510.12	Mtif3	NA	chr5	146888383	146900610	-	5.127	protein_coding	161	176	218	113	67	71	213	121	137	172	236	182
Mouse	ENSMUSG00000016520.8	Lnx2	NA	chr5	146953465	147013396	-	4.557	protein_coding	339	332	464	296	167	160	1009	630	489	406	598	530
Mouse	ENSMUSG00000016524.13	Il19	NA	chr1	130860393	130867852	-	1.149	protein_coding	2	1	2	1	2	NA	3	3	36	40	77	90
Mouse	ENSMUSG00000016526.9	Dyrk3	NA	chr1	131055192	131066077	-	3.178	protein_coding	225	212	297	130	135	126	650	415	421	346	632	616
Mouse	ENSMUSG00000016528.11	Mapkapk2	NA	chr1	130981437	131025563	-	3.041	protein_coding	2504	2491	3816	2448	1265	1045	1507	961	2832	2617	2698	2488
Mouse	ENSMUSG00000016529.6	Il10	NA	chr1	130947582	130952711	+	1.31	protein_coding	NA	NA	NA	NA	NA	NA	88	51	108	93	382	362
Mouse	ENSMUSG00000016534.16	Lamp2	NA	chrX	37490234	37545331	-	9.552	protein_coding	9320	9759	11303	8001	4861	4155	1404	1090	2227	2051	3154	3079
Mouse	ENSMUSG00000016541.11	Atxn10	NA	chr15	85220446	85347413	+	1.937	protein_coding	3938	4116	4811	3097	1859	1620	2186	1524	1732	1245	1676	1435
Mouse	ENSMUSG00000016552.14	Foxred2	NA	chr15	77824722	77840922	-	5.939	protein_coding	248	243	168	109	113	125	651	441	210	192	550	564
Mouse	ENSMUSG00000016554.10	Eif3d	NA	chr15	77843198	77855013	-	4.968	protein_coding	4393	4482	6156	4000	3207	2569	4498	3039	3721	2920	2148	1924
Mouse	ENSMUSG00000016559.15	H3f3b	NA	chr11	115912738	115918788	-	2.976	protein_coding	6393	6613	11764	7787	4443	3928	6922	4693	7426	5932	4221	4112
Mouse	ENSMUSG00000016619.11	Nup50	NA	chr15	84807612	84827164	+	4.894	protein_coding	3062	3041	3669	2372	1899	1715	3320	2095	2344	1899	2024	1890
Mouse	ENSMUSG00000016624.16	Phf21b	NA	chr15	84669582	84740250	-	4.264	protein_coding	10	16	41	22	12	13	392	230	219	233	265	187
Mouse	ENSMUSG00000016626.11	Nlrp14	NA	chr7	106766197	106797309	+	3.537	protein_coding	NA	NA	NA	NA	NA	NA	NA	NA	NA	NA	1	NA
Mouse	ENSMUSG00000016637.8	Ift27	NA	chr15	78043663	78058307	-	2.864	protein_coding	308	311	289	176	150	127	136	87	66	65	155	130
Mouse	ENSMUSG00000016664.17	Pacsin2	NA	chr15	83259808	83348807	-	4.908	protein_coding	3532	3543	4134	2801	1844	1810	1788	1122	999	847	912	812
Mouse	ENSMUSG00000016756.18	Cmah	NA	chr13	24511387	24661360	+	10.66	protein_coding	NA	1	1	1	2	2	473	296	449	405	2450	2198
Mouse	ENSMUSG00000016757.12	Ttll12	NA	chr15	83459291	83479358	-	4.039	protein_coding	3618	3671	4019	2357	1973	1729	1600	1065	720	649	862	797
Mouse	ENSMUSG00000016758.5	Bik	NA	chr15	83411063	83428835	+	1.591	protein_coding	NA	1	NA	NA	NA	NA	NA	NA	NA	NA	1	NA
Mouse	ENSMUSG00000016763.16	Scube1	NA	chr15	83489200	83609222	-	9.829	protein_coding	NA	NA	NA	NA	NA	NA	NA	1	NA	1	3	3
Mouse	ENSMUSG00000016831.13	Tox4	NA	chr14	52516603	52533858	+	6.95	protein_coding	1362	1422	1834	1206	821	729	2523	1614	3133	2245	2660	2360
Mouse	ENSMUSG00000016833.15	Mrps18c	NA	chr5	100946493	100952337	+	1.076	protein_coding	201	182	279	195	124	97	204	143	215	158	199	188
Mouse	ENSMUSG00000016918.16	Sulf1	NA	chr1	12762501	12931416	+	11.294	protein_coding	51	80	81	39	23	12	NA	NA	NA	1	2	NA
Mouse	ENSMUSG00000016921.15	Srsf6	NA	chr2	162773448	162779041	+	4.81	protein_coding	4327	4258	7216	4838	2594	2151	7617	5105	5525	4553	2765	2555
Mouse	ENSMUSG00000016933.18	Plcg1	NA	chr2	160573220	160617680	+	7.857	protein_coding	2985	2803	3352	2150	1441	1277	563	393	289	295	726	690
Mouse	ENSMUSG00000016940.19	Kctd2	NA	chr11	115310954	115322100	+	3.009	protein_coding	247	195	237	131	63	67	142	94	138	110	140	160
Mouse	ENSMUSG00000016942.7	Tmprss6	NA	chr15	78323867	78352834	-	3.359	protein_coding	3	2	NA	2	NA	NA	NA	NA	NA	NA	1	NA
Mouse	ENSMUSG00000016946.7	Kctd5	NA	chr17	24266708	24292459	-	3.73	protein_coding	1282	1201	1607	1078	685	582	731	512	829	733	731	731
Mouse	ENSMUSG00000016982.7	Pom121l2	NA	chr13	22165364	22172904	+	3.534	protein_coding	NA	NA	NA	NA	NA	NA	NA	NA	NA	3	6	2
Mouse	ENSMUSG00000016984.8	Etaa1	NA	chr11	17888756	17903875	-	4.185	protein_coding	405	409	431	308	236	179	619	412	338	276	445	417
Mouse	ENSMUSG00000016995.18	Matn4	NA	chr2	164231313	164247080	-	5.174	protein_coding	18	29	48	33	14	18	5	4	9	7	13	23
Mouse	ENSMUSG00000016998.3	Svs4	NA	chr2	164117872	164120379	-	0.731	protein_coding	NA	NA	1	NA	NA	NA	NA	NA	NA	NA	1	NA
Mouse	ENSMUSG00000017000.3	Svs6	NA	chr2	164158671	164160373	+	0.535	protein_coding	NA	NA	NA	NA	NA	NA	NA	NA	NA	NA	NA	NA
Mouse	ENSMUSG00000017002.15	Slpi	NA	chr2	164195990	164231015	-	1.18	protein_coding	204	220	653	404	209	177	7	3	1	4	25	21
Mouse	ENSMUSG00000017003.8	Svs3a	NA	chr2	164131188	164133420	+	1.2	protein_coding	NA	NA	NA	NA	NA	NA	NA	NA	NA	NA	NA	NA
Mouse	ENSMUSG00000017004.8	Svs5	NA	chr2	164174660	164176316	+	0.646	protein_coding	NA	NA	NA	NA	NA	1	NA	NA	NA	NA	NA	NA
Mouse	ENSMUSG00000017007.10	Rbpjl	NA	chr2	164245061	164257368	+	5.732	protein_coding	1	NA	2	NA	NA	NA	NA	NA	NA	NA	1	2
Mouse	ENSMUSG00000017009.4	Sdc4	NA	chr2	164266167	164285807	-	2.547	protein_coding	3108	2925	6711	4361	2368	1953	2698	1843	925	874	1464	1300
Mouse	ENSMUSG00000017049.5	Ccdc70	NA	chr8	22459791	22464057	+	1.115	protein_coding	NA	NA	NA	NA	NA	NA	NA	NA	NA	NA	2	NA
Mouse	ENSMUSG00000017057.10	Il13ra1	NA	chrX	35375763	35434912	+	3.712	protein_coding	351	361	374	239	216	162	1	NA	71	45	102	83
Mouse	ENSMUSG00000017064.5	Prl5a1	NA	chr13	28326467	28335594	+	1.061	protein_coding	NA	NA	NA	NA	NA	NA	NA	NA	NA	NA	NA	NA
Mouse	ENSMUSG00000017119.21	Nbr1	NA	chr11	101442975	101472777	+	6.871	protein_coding	2300	2388	2012	1413	1197	1049	1448	977	2214	1636	4437	4007
Mouse	ENSMUSG00000017132.18	Cyth1	NA	chr11	118022845	118139418	-	3.905	protein_coding	234	258	456	304	182	166	1512	970	460	417	1276	1131
Mouse	ENSMUSG00000017144.9	Rnd3	NA	chr2	51020450	51039123	-	4.432	protein_coding	1678	1769	2036	1436	767	694	NA	NA	NA	NA	NA	1
Mouse	ENSMUSG00000017146.13	Brca1	NA	chr11	101379590	101442781	-	8.533	protein_coding	1399	1378	1026	670	610	585	2715	1909	1629	1358	2539	2310
Mouse	ENSMUSG00000017165.2	Gast	NA	chr11	100225233	100227822	+	0.46	protein_coding	NA	NA	NA	NA	NA	1	NA	NA	NA	NA	NA	NA
Mouse	ENSMUSG00000017167.7	Cntnap1	NA	chr11	101061349	101081550	+	5.875	protein_coding	57	61	88	43	40	25	1234	823	339	314	210	195
Mouse	ENSMUSG00000017176.18	Nt5c3b	NA	chr11	100313147	100332634	-	3.42	protein_coding	612	628	756	510	381	342	578	394	357	344	387	316
Mouse	ENSMUSG00000017188.4	Coa3	NA	chr11	101168794	101169940	-	0.886	protein_coding	566	587	507	340	225	225	457	337	270	206	257	269
Mouse	ENSMUSG00000017195.16	Zpbp2	NA	chr11	98441923	98449491	+	1.683	protein_coding	NA	2	2	NA	NA	NA	23	20	24	10	39	27
Mouse	ENSMUSG00000017204.5	Gsdma	NA	chr11	98555177	98568534	+	2.726	protein_coding	NA	NA	NA	1	NA	1	NA	2	NA	NA	6	NA
Mouse	ENSMUSG00000017210.15	Med24	NA	chr11	98595417	98620261	-	6.528	protein_coding	1227	1225	1047	744	675	517	1880	1353	1660	1484	2258	2079
Mouse	ENSMUSG00000017211.15	Gsdma2	NA	chr11	98537585	98548790	+	3.083	protein_coding	NA	NA	NA	NA	NA	NA	1	1	NA	NA	3	1
Mouse	ENSMUSG00000017221.15	Psmd3	NA	chr11	98573380	98586805	+	4.967	protein_coding	3735	3706	4606	2868	2080	1858	3932	2523	2643	2267	1804	1734
Mouse	ENSMUSG00000017264.17	Exosc10	NA	chr4	148642886	148666858	+	3.594	protein_coding	1609	1582	2208	1417	1005	937	3853	2447	3573	2737	1924	1709
Mouse	ENSMUSG00000017286.16	Glod4	NA	chr11	76011813	76134551	-	6.005	protein_coding	371	427	398	254	194	167	481	318	254	200	494	430
Mouse	ENSMUSG00000017288.16	Vps53	NA	chr11	75937052	76070473	-	5.203	protein_coding	892	897	854	537	333	300	1057	681	767	667	1198	973
Mouse	ENSMUSG00000017291.14	Taok1	NA	chr11	77419988	77498641	-	12.421	protein_coding	5874	6054	7303	4977	3207	2809	3731	2608	3568	3296	3264	3127
Mouse	ENSMUSG00000017299.14	Dnttip1	NA	chr2	164587903	164610527	+	2.122	protein_coding	488	497	522	347	297	243	471	311	513	438	431	420
Mouse	ENSMUSG00000017300.10	Tnnc2	NA	chr2	164619081	164621887	-	0.8	protein_coding	NA	NA	2	3	4	1	NA	NA	1	4	2	2
Mouse	ENSMUSG00000017307.17	Acot8	NA	chr2	164634685	164646802	-	1.997	protein_coding	134	154	225	140	84	104	330	206	339	333	355	296
Mouse	ENSMUSG00000017309.12	Cd300lg	NA	chr11	101932335	101946446	+	2.737	protein_coding	NA	NA	NA	NA	NA	NA	NA	NA	1	2	1	3
Mouse	ENSMUSG00000017310.8	Spint4	NA	chr2	164540421	164544373	+	0.751	protein_coding	NA	NA	NA	NA	NA	NA	NA	NA	1	NA	NA	NA
Mouse	ENSMUSG00000017311.16	Pyy	NA	chr11	101997502	101998658	-	0.631	protein_coding	NA	NA	NA	NA	NA	NA	NA	NA	NA	NA	NA	NA
Mouse	ENSMUSG00000017314.13	Mpp2	NA	chr11	101947841	101979341	-	4.807	protein_coding	285	279	286	166	84	92	1	NA	NA	NA	1	NA
Mouse	ENSMUSG00000017316.14	Ppy	NA	chr11	101990756	101992145	-	0.5	protein_coding	NA	NA	NA	NA	NA	NA	NA	NA	NA	2	NA	NA
Mouse	ENSMUSG00000017344.5	Vtn	NA	chr11	78389917	78393150	+	2.03	protein_coding	NA	NA	NA	NA	NA	NA	1	2	NA	1	NA	NA
Mouse	ENSMUSG00000017376.16	Nlk	NA	chr11	78457994	78588199	-	5.447	protein_coding	767	824	966	679	463	395	1169	854	1096	952	1087	1020
Mouse	ENSMUSG00000017386.11	Traf4	NA	chr11	78049325	78056415	-	3.292	protein_coding	1343	1314	1837	1152	754	684	764	489	380	372	386	330
Mouse	ENSMUSG00000017390.16	Aldoc	NA	chr11	78213794	78218607	+	3.263	protein_coding	5	9	24	7	7	5	19	9	10	10	12	11
Mouse	ENSMUSG00000017400.11	Stac2	NA	chr11	97927449	97944288	-	3.139	protein_coding	113	106	174	142	128	80	NA	NA	7	3	3	5
Mouse	ENSMUSG00000017404.13	Rpl19	NA	chr11	97917536	97921318	+	1.022	protein_coding	2882	2933	4490	3103	2318	2150	3266	2400	2630	2151	2042	1970
Mouse	ENSMUSG00000017405.15	Nek8	NA	chr11	78056932	78067501	-	5.222	protein_coding	214	234	207	125	86	74	260	138	357	299	279	200
Mouse	ENSMUSG00000017412.16	Cacnb4	NA	chr2	52318332	52566843	-	8.963	protein_coding	2	1	17	7	7	10	13	14	10	10	23	26
Mouse	ENSMUSG00000017417.15	Plxdc1	NA	chr11	97814064	97877270	-	4.836	protein_coding	22	25	25	21	22	15	2	3	1	NA	5	6
Mouse	ENSMUSG00000017418.15	Arl5b	NA	chr2	15054206	15087267	+	10.428	protein_coding	641	685	1530	1082	641	566	667	399	1000	896	340	297
Mouse	ENSMUSG00000017421.19	Zfp207	NA	chr11	80274105	80296559	+	6.658	protein_coding	4840	4695	6150	4441	3126	2703	6562	4704	6832	5934	4559	4298
Mouse	ENSMUSG00000017428.17	Psmd11	NA	chr11	80319441	80364074	+	6.383	protein_coding	4176	4140	6369	4024	3103	2576	4486	3046	3452	2803	2140	1928
Mouse	ENSMUSG00000017446.15	C1qtnf1	NA	chr11	118319029	118340789	+	3.131	protein_coding	25	43	27	31	10	9	12	13	5	4	11	14
Mouse	ENSMUSG00000017453.5	Pipox	NA	chr11	77771441	77784922	-	2.47	protein_coding	NA	NA	NA	NA	1	NA	9	9	4	2	15	14
Mouse	ENSMUSG00000017466.10	Timp2	NA	chr11	118191895	118246566	-	3.896	protein_coding	24168	25318	24573	15494	9937	8976	NA	NA	NA	2	2	1
Mouse	ENSMUSG00000017478.16	Zc3h18	NA	chr8	123103348	123144099	+	9.19	protein_coding	3139	3296	3925	2457	1856	1622	3647	2332	2501	1916	2108	1735
[truncated: 83,008 more rows]

## Sheet: ERCC norm counts
										ERCC normalized counts
Species	Gene_ID	Gene_name	circRNA annotation	Chromosome	Start	Stop	Strand	Size_(kb)	Gene_type	3T3_Uninfected_R1	3T3_Uninfected_R2	3T3_Infected_6h_R1	3T3_Infected_6h_R2	3T3_Infected_18h_R1	3T3_Infected_18h_R2	HERIT_Uninduced_R1	HERIT_Uninduced_R2	HERIT_Induced_6h_R1	HERIT_Induced_6h_R2	HERIT_Induced_24h_R1	HERIT_Induced_24h_R2
MHV68	K3	K3	NA	MH636806.1	24675	25919	-	1.244	protein_coding	NA	NA	6479.14	5494.21	5457.56	4374.23	280.003	170.478	2819.64	2383.81	6525.6	6078.69
MHV68	M1	M1	NA	MH636806.1	486	3344	+	2.858	protein_coding	NA	NA	205.224	171.284	797.952	756.84	8.26995	8.34224	551.657	424.604	673.21	585.147
MHV68	M10a	M10a	NA	MH636806.1	98882	101206	+	2.324	protein_coding	NA	NA	NA	NA	NA	NA	NA	NA	NA	NA	0.407093	0.341318
MHV68	M10c	M10c	NA	MH636806.1	99166	101349	+	2.183	protein_coding	NA	NA	3.19403	4.30928	71.027	81.212	NA	NA	NA	NA	22.8241	14.2452
MHV68	M11	M11	NA	MH636806.1	103397	103909	+	0.512	protein_coding	NA	NA	3848.98	3603.02	8727.5	7254.49	60.5582	38.4426	1190.93	846.581	3540.78	2541.37
MHV68	M12	M12	NA	MH636806.1	117971	118663	+	0.692	protein_coding	NA	NA	143.833	113.55	837.429	883.209	NA	NA	1.78581	7.23432	96.6338	30.9866
MHV68	M13	M13	NA	MH636806.1	118128	118766	+	0.638	protein_coding	NA	NA	109.687	90.5175	581.039	506.52	NA	NA	NA	NA	NA	NA
MHV68	M14	M14	NA	MH636806.1	118784	119104	-	0.32	protein_coding	NA	NA	1516.75	1244.67	1096.74	1331.84	NA	NA	NA	NA	NA	NA
MHV68	M15	M15	NA	MH636806.1	30673	34681	-	4.008	protein_coding	NA	NA	17.1208	15.6152	281.827	285.737	NA	0.614091	0.259215	0.487978	26.7734	15.3429
MHV68	M17	M17	NA	MH636806.1	65557	69443	+	3.886	protein_coding	NA	NA	32.2993	34.2396	179.63	173.964	0.178543	0.634403	1.92057	4.29922	101.019	69.941
MHV68	M18	M18	NA	MH636806.1	72537	77046	-	4.509	protein_coding	NA	NA	49.3782	42.0855	441.24	424.665	NA	1.12535	1.33497	0.669764	124.093	87.3123
MHV68	M2	M2	NA	MH636806.1	4006	4605	-	0.599	protein_coding	NA	NA	3708.82	3397.44	12884.4	10401.8	50.7278	29.9547	311.737	204.215	1614.71	1482.85
MHV68	M3	M3	NA	MH636806.1	3355	10309	-	6.954	protein_coding	NA	NA	72056.1	57861.3	151776	96212.2	108.571	74.9689	8970.3	6828.26	12511.2	11703.1
MHV68	M4	M4	NA	MH636806.1	8388	9767	+	1.379	protein_coding	NA	NA	101870	86688.5	86719.3	58721.3	20.767	19.0812	588.581	431.404	3565.09	3395.19
MHV68	M5	M5	NA	MH636806.1	26157	26654	+	0.497	protein_coding	NA	NA	274.52	275.553	990.816	864.224	NA	2.66509	18.3993	10.4142	714.562	290.362
MHV68	M6	M6	NA	MH636806.1	26533	28290	+	1.757	protein_coding	NA	NA	7197.74	6453.92	25202.3	19550.7	62.3557	91.8142	141.738	192.335	22026.4	9356.59
MHV68	M7	M7	NA	MH636806.1	69436	70917	+	1.481	protein_coding	NA	NA	346.594	377.84	14460.5	13040.3	7.13287	4.59555	5.5432	5.79673	1267.66	1185.59
MHV68	M9	M9	NA	MH636806.1	93820	94561	-	0.741	protein_coding	NA	NA	62901.4	53470.5	1.59712e+06	872074	1908.84	1371.04	3194.66	2742.13	353264	298968
MHV68	ORF10	ORF10	NA	MH636806.1	21934	24680	+	2.746	protein_coding	NA	NA	7116.24	6093.76	13898	11144.2	18.4329	11.414	614.776	415.276	2290.59	1991.16
MHV68	ORF11	ORF11	NA	MH636806.1	23276	24680	+	1.404	protein_coding	NA	NA	10826.4	9933.96	36989.7	28356.7	34.1837	27.575	931.494	618.738	6770.42	6494.11
MHV68	ORF17	ORF17	NA	MH636806.1	28240	29993	-	1.753	protein_coding	NA	NA	5806.4	5171.62	129052	86891.4	36.2677	27.1612	85.8761	52.1806	11044.9	10790.9
MHV68	ORF18	ORF18	NA	MH636806.1	29206	30765	+	1.559	protein_coding	NA	NA	26398.6	23131.1	91768	61138.4	285.881	390.496	686.215	906.801	93771.2	43995.9
MHV68	ORF19	ORF19	NA	MH636806.1	30702	32252	-	1.55	protein_coding	NA	NA	3266.03	2948.67	35969.1	26714.3	22.5339	11.9778	78.4099	75.0086	2390.59	2210.2
MHV68	ORF20	ORF20	NA	MH636806.1	28240	32975	-	4.735	protein_coding	NA	NA	166.719	143.15	2263.7	2059.44	NA	0.789589	1.26512	NA	116.058	89.4135
MHV68	ORF21	ORF21	NA	MH636806.1	32782	37006	+	4.224	protein_coding	NA	NA	27943.3	22653.8	45501	31294.4	119.299	97.6499	2608.46	1626.73	18521.9	13844.5
MHV68	ORF22	ORF22	NA	MH636806.1	34759	37006	+	2.247	protein_coding	NA	NA	15955.3	13496.5	79186.9	51466.7	123.654	117.583	618.689	622.057	23190.4	17719.2
MHV68	ORF23	ORF23	NA	MH636806.1	36913	38207	-	1.294	protein_coding	NA	NA	1759.93	1658.08	11824.4	9152.22	15.1192	6.41812	22.8152	30.9318	2438.3	1987.05
MHV68	ORF24	ORF24	NA	MH636806.1	36913	41253	-	4.34	protein_coding	NA	NA	1037.07	976.574	1692.94	1544.46	5.16097	5.0416	30.0986	16.4796	1011.23	943.155
MHV68	ORF25	ORF25	NA	MH636806.1	40125	46386	+	6.261	protein_coding	NA	NA	3404.76	3024.75	40536.7	28197.6	22.7204	19.3949	60.1085	58.8436	6272.34	5126.66
MHV68	ORF26	ORF26	NA	MH636806.1	44371	48317	+	3.946	protein_coding	NA	NA	1782.16	1588.49	21294.5	16029.8	7.24048	9.66742	21.1164	14.5374	2935.96	2604.17
MHV68	ORF27	ORF27	NA	MH636806.1	45259	50888	+	5.629	protein_coding	NA	NA	821.027	791.516	11560.3	8711.65	3.26134	7.4314	7.76723	12.8925	1789.98	1572.11
MHV68	ORF29	ORF29	NA	MH636806.1	46360	51626	-	5.266	protein_coding	NA	NA	694.851	676.951	5265.11	4321.89	4.1489	1.72262	116.128	75.7197	913.709	814.148
MHV68	ORF30	ORF30	NA	MH636806.1	46067	50888	+	4.821	protein_coding	NA	NA	358.885	309.465	279.814	274.543	0.669248	0.505583	13.1932	7.27232	118.997	106.627
MHV68	ORF32	ORF32	NA	MH636806.1	48245	50888	+	2.643	protein_coding	NA	NA	1937.05	1623.96	5510.76	4511.07	9.96527	5.18127	76.7072	52.1995	1413.87	1313.18
MHV68	ORF33	ORF33	NA	MH636806.1	49401	50888	+	1.487	protein_coding	NA	NA	4160.92	3684.49	45399.5	31653.9	32.038	15.5698	96.343	73.9174	6068.17	5796.89
MHV68	ORF34	ORF34	NA	MH636806.1	51092	55792	+	4.7	protein_coding	NA	NA	578.461	571.811	1135.16	990.312	3.06152	1.07726	79.1172	60.1178	578.801	534.104
MHV68	ORF35	ORF35	NA	MH636806.1	52280	55792	+	3.512	protein_coding	NA	NA	116.234	119.995	356.072	336.574	0.200146	0.340193	16.7854	9.09782	129.163	107.381
MHV68	ORF36	ORF36	NA	MH636806.1	52741	55792	+	3.051	protein_coding	NA	NA	5070.72	4502.95	4706.46	3909.63	9.67957	9.72784	584.187	371.76	1838.7	1584.03
MHV68	ORF37	ORF37	NA	MH636806.1	53867	55792	+	1.925	protein_coding	NA	NA	19184.1	16914.9	15980.7	12363	29.7009	25.4229	1866.11	1421.93	5517.85	5188.62
MHV68	ORF38	ORF38	NA	MH636806.1	55314	58854	+	3.54	protein_coding	NA	NA	511.494	452.374	1380.84	1204.44	2.07368	NA	56.6868	39.6573	262.872	264.602
MHV68	ORF39	ORF39	NA	MH636806.1	55750	59210	-	3.46	protein_coding	NA	NA	1279.1	1137.02	28242.5	20135	11.985	6.3999	10.0085	8.84207	2928.17	2673.31
MHV68	ORF4	ORF4	NA	MH636806.1	9564	14893	+	5.329	protein_coding	NA	NA	1577.52	1436.19	17093.4	13357	2.65687	2.21643	6.51255	8.06484	643.391	634.277
MHV68	ORF40	ORF40	NA	MH636806.1	57025	58857	+	1.832	protein_coding	NA	NA	1024.19	928.607	3253.06	2535.86	4.36143	3.67363	82.8618	79.0746	637.412	576.428
MHV68	ORF42	ORF42	NA	MH636806.1	55750	59657	-	3.907	protein_coding	NA	NA	2130.19	1991.64	4864.81	4094.15	13.0326	10.1503	465.204	309.912	1173.58	1099.28
MHV68	ORF43	ORF43	NA	MH636806.1	58821	61336	-	2.515	protein_coding	NA	NA	795.284	754.438	8907	6725.52	7.14151	2.63163	49.6962	30.0443	1296.34	1105
MHV68	ORF44	ORF44	NA	MH636806.1	61282	63612	+	2.33	protein_coding	NA	NA	1360.22	1269.24	1190.07	1035.35	1.52054	5.91649	251.556	176.255	648.952	559.538
MHV68	ORF45	ORF45	NA	MH636806.1	58821	64365	-	5.544	protein_coding	NA	NA	1947.76	1767.77	23816.7	18031.6	9.00053	11.3014	29.8624	28.1163	2503.39	2502.44
MHV68	ORF46	ORF46	NA	MH636806.1	64251	65000	-	0.749	protein_coding	NA	NA	5697.54	4899.87	22154.1	16106	22.5093	17.4889	115.18	92.8618	4345.02	3707.48
MHV68	ORF47B	ORF47B	NA	MH636806.1	65003	65524	-	0.521	protein_coding	NA	NA	213.048	218.809	170.765	181.988	1.72462	NA	NA	24.1398	43.7605	14.9908
MHV68	ORF48	ORF48	NA	MH636806.1	63599	69362	-	5.763	protein_coding	NA	NA	10203.8	8605.81	6412.28	5130.76	10.3246	9.5558	268.549	199.769	1074.99	881.843
MHV68	ORF49	ORF49	NA	MH636806.1	63599	69362	-	5.763	protein_coding	NA	NA	410.53	411.975	2740.42	2303.72	29.0413	24.3961	222.34	175.301	594.249	488.273
MHV68	ORF50	ORF50	NA	MH636806.1	65557	70917	+	5.36	protein_coding	NA	NA	2196.97	2013.77	2066.6	1925.83	27.3347	16.8019	16801.5	11638.3	4850.84	4379.31
MHV68	ORF52	ORF52	NA	MH636806.1	63599	71378	-	7.779	protein_coding	NA	NA	1940.63	1871.3	25713.2	19390.4	10.5022	12.3176	120.39	89.9633	2651.4	2449.36
MHV68	ORF53	ORF53	NA	MH636806.1	71423	71680	-	0.257	protein_coding	NA	NA	7354.61	6395.17	158615	99613.2	57.342	16.964	166.242	72.1225	15438.9	14601.5
MHV68	ORF54	ORF54	NA	MH636806.1	71709	77167	+	5.458	protein_coding	NA	NA	10578.2	9917.17	5963.3	4933.18	15.9057	14.8094	1245.7	747.286	493.719	460.5
MHV68	ORF55	ORF55	NA	MH636806.1	70914	75307	-	4.393	protein_coding	NA	NA	349.033	310.555	5667.3	4633.9	2.81128	1.15666	1.07504	3.17013	715.622	623.548
MHV68	ORF56	ORF56	NA	MH636806.1	72840	77167	+	4.327	protein_coding	NA	NA	3182.24	2806.31	4414.3	3664.2	9.0282	6.39678	264.534	175.835	1162.64	1007.41
MHV68	ORF57	ORF57	NA	MH636806.1	75728	77167	+	1.439	protein_coding	NA	NA	1172.61	1164.13	571.676	548.94	4.13973	5.73916	29.8694	13.8441	375.253	292.989
MHV68	ORF58	ORF58	NA	MH636806.1	77165	78773	-	1.608	protein_coding	NA	NA	42415.6	36259.9	96712.6	62565.7	129.863	104.957	488.76	481.093	22453.2	21835.9
MHV68	ORF59	ORF59	NA	MH636806.1	77165	79581	-	2.416	protein_coding	NA	NA	151221	126443	153477	101364	243.219	180.105	3048.99	2006.49	36614.6	35792.8
MHV68	ORF6	ORF6	NA	MH636806.1	11166	14893	+	3.727	protein_coding	NA	NA	111552	89413.4	122066	82175.8	98.6596	87.1897	8108.04	5590.77	9215.39	8709.18
MHV68	ORF60	ORF60	NA	MH636806.1	77165	83139	-	5.974	protein_coding	NA	NA	9559.28	7893.33	6970.96	5550.67	21.6776	19.3445	176.644	128.378	5332.68	5043.35
MHV68	ORF61	ORF61	NA	MH636806.1	77900	83139	-	5.239	protein_coding	NA	NA	39605	31457.1	36421.1	25426.5	112.998	80.3656	9962.8	5533.04	4054.26	3398.56
MHV68	ORF62B	ORF62B	NA	MH636806.1	82847	83989	-	1.142	protein_coding	NA	NA	47.3502	41.2457	300.855	294.609	NA	2.30278	3.44378	3.03672	215.605	177
MHV68	ORF63	ORF63	NA	MH636806.1	83730	86546	+	2.816	protein_coding	NA	NA	49.9219	39.9825	164.585	177.133	NA	NA	3.75315	0.719671	36.6604	28.0938
MHV68	ORF64	ORF64	NA	MH636806.1	86546	93919	+	7.373	protein_coding	NA	NA	1792.27	1674.31	25998.3	20218.5	24.396	20.7045	25.5481	24.0637	4644.37	4284.01
MHV68	ORF66	ORF66	NA	MH636806.1	93820	97768	-	3.948	protein_coding	NA	NA	29335.5	25842.9	780167	441488	828.145	583.177	1588.44	1181.97	169446	131458
MHV68	ORF67	ORF67	NA	MH636806.1	93820	97768	-	3.948	protein_coding	NA	NA	14727	13198.4	418248	249077	437.175	320.28	769.5	616.574	84329.4	65024.3
MHV68	ORF68	ORF68	NA	MH636806.1	96652	98034	+	1.382	protein_coding	NA	NA	3529.96	3135.08	14579.8	11904.5	26.6495	19.0376	133.066	124.546	4067.43	3899.72
MHV68	ORF69	ORF69	NA	MH636806.1	97903	98934	+	1.031	protein_coding	NA	NA	3843.61	3347.99	30005.6	22687.1	44.144	45.9319	75.5258	73.5418	4229.58	4193.15
MHV68	ORF7	ORF7	NA	MH636806.1	14440	19103	+	4.663	protein_coding	NA	NA	4780.88	3901.44	7965.41	6211.22	4.27391	6.84966	333.321	259.997	629.9	538.4
MHV68	ORF72	ORF72	NA	MH636806.1	102390	103909	-	1.519	protein_coding	NA	NA	3515.02	2952.36	5789.46	5095.34	40.7137	31.5831	2539.08	1699.97	2142.13	1914.58
MHV68	ORF73	ORF73	NA	MH636806.1	102390	106368	-	3.978	protein_coding	5.56679	7.78952	11.927	8.94265	43.7044	50.9471	133.922	96.4504	850.052	583.97	212.001	183.139
MHV68	ORF74	ORF74	NA	MH636806.1	105036	106049	+	1.013	protein_coding	NA	NA	1453.17	1329.67	3256.99	2849.63	10.9505	11.2427	418.4	344.866	1092.3	787.213
MHV68	ORF75A	ORF75A	NA	MH636806.1	114008	117883	-	3.875	protein_coding	NA	NA	3404.62	3140.06	44326.9	32408.7	175.127	138.313	136.584	99.7832	34730.1	30798.1
MHV68	ORF75B	ORF75B	NA	MH636806.1	110053	113880	-	3.827	protein_coding	NA	NA	8203.12	7353.7	179882	121072	213.96	158.416	142.144	147.361	37899.6	35350.2
MHV68	ORF75C	ORF75C	NA	MH636806.1	105788	110455	-	4.667	protein_coding	NA	NA	8805.01	7879.85	221870	142871	211.156	137.273	156.354	109.331	35175	32541.5
MHV68	ORF8	ORF8	NA	MH636806.1	16447	19103	+	2.656	protein_coding	NA	NA	4976.43	4529.31	76779.5	52857.5	20.6531	9.57037	39.3195	32.433	4749.83	4356.93
MHV68	ORF9	ORF9	NA	MH636806.1	19112	24680	+	5.568	protein_coding	NA	NA	7404.29	6135.15	12976.9	9934.42	13.232	11.2501	774.244	528.233	1752.84	1547.5
MHV68	vtRNA1	vtRNA1	NA	MH636806.1	105	175	+	0.07	ncRNA	NA	NA	713.56	440.575	4806.68	4401.82	36.3379	NA	47.4128	115.157	1228.53	1026.82
MHV68	vtRNA2	vtRNA2	NA	MH636806.1	466	540	+	0.074	ncRNA	NA	NA	2440.19	1876.36	236584	162701	257.867	342.438	261.452	156.881	12728.9	16256.2
MHV68	vtRNA3	vtRNA3	NA	MH636806.1	872	946	+	0.074	ncRNA	NA	NA	1400.14	1753.45	24587	19407	15.6084	41.0552	NA	39.5099	2899.26	2591.81
MHV68	vtRNA4	vtRNA4	NA	MH636806.1	1160	1233	+	0.073	ncRNA	NA	NA	1373.67	1104.97	37521.7	30612.8	413.822	155.723	45.2762	159.248	3489.25	2390.91
MHV68	vtRNA5	vtRNA5	NA	MH636806.1	1566	1638	+	0.072	ncRNA	NA	NA	2179.43	1637.91	18745.5	15449.5	99.0133	64.755	359.473	161.684	2303.2	2481.39
MHV68	vtRNA6	vtRNA6	NA	MH636806.1	3654	3727	+	0.073	ncRNA	NA	NA	1061.19	747.926	28299.2	21507.5	97.4838	20.0762	70.6897	62.6666	2752.45	2311.39
MHV68	vtRNA7	vtRNA7	NA	MH636806.1	4925	5009	+	0.084	ncRNA	NA	NA	623.172	593.078	31003.8	23180.7	121.636	NA	NA	NA	2458.17	2369.74
MHV68	vtRNA8	vtRNA8	NA	MH636806.1	5363	5437	+	0.074	ncRNA	NA	NA	115.859	44.6462	6805.81	5848.67	NA	NA	NA	NA	499.895	361.663
Mouse	ENSMUSG00000000001.5	Gnai3	NA	chr3	108014596	108053462	-	3.262	protein_coding	1783.47	1998.08	1359.16	1191.75	451.047	488.38	934.325	635.69	1341.83	920.57	823.978	669.783
Mouse	ENSMUSG00000000003.16	Pbsn	NA	chrX	76881507	76897229	-	0.902	protein_coding	NA	NA	0.611527	NA	NA	NA	NA	NA	NA	NA	NA	NA
Mouse	ENSMUSG00000000028.16	Cdc45	NA	chr16	18599197	18630737	-	3.506	protein_coding	398.879	408.575	174.659	159.492	98.1633	100.763	600.308	421.654	451.525	280.348	455.579	343.149
Mouse	ENSMUSG00000000031.17	H19	NA	chr7	142129266	142131880	-	2.46	lncRNA	1.2324	0.763095	3.08285	2.98442	0.371853	2.79249	NA	NA	NA	NA	NA	NA
Mouse	ENSMUSG00000000037.18	Scml2	NA	chrX	159865521	160041209	+	6.397	protein_coding	5.05518	4.00142	0.987511	2.5554	0.515974	0.894529	0.101722	NA	NA	NA	0.446774	NA
Mouse	ENSMUSG00000000049.12	Apoh	NA	chr11	108234180	108305222	+	1.594	protein_coding	1.27174	1.23771	1.90361	1.07487	0.279411	NA	NA	NA	NA	NA	NA	NA
Mouse	ENSMUSG00000000056.8	Narf	NA	chr11	121128079	121146682	+	4.806	protein_coding	102.903	126.124	57.5213	41.2551	23.8206	35.9232	113.612	83.8623	86.3659	57.2729	183.537	147.203
Mouse	ENSMUSG00000000058.7	Cav2	NA	chr6	17281184	17289114	+	3.335	protein_coding	1086.05	1208.89	488.94	441.224	205.26	236.511	NA	NA	NA	0.278563	NA	0.491612
Mouse	ENSMUSG00000000078.8	Klf6	NA	chr13	5911481	5920393	+	4.391	protein_coding	1919.07	2105.3	1345.52	1152.48	560.836	596.561	63.2496	50.3268	94.4915	70.1783	101.112	84.3301
Mouse	ENSMUSG00000000085.17	Scmh1	NA	chr4	120262478	120387383	+	7.731	protein_coding	151.229	161.945	81.7384	81.9151	40.7469	47.4293	211.783	142.631	125.323	116.945	149.228	135.928
Mouse	ENSMUSG00000000088.8	Cox5a	NA	chr9	57428557	57439709	+	2.101	protein_coding	1592.34	1767.47	1131.93	962.533	367.974	401.611	1373.84	846.416	1226.38	895.177	524.746	442.494
Mouse	ENSMUSG00000000093.7	Tbx2	NA	chr11	85723377	85732774	+	3.626	protein_coding	1.72639	2.32179	4.89225	1.70611	0.242439	1.05649	2.30521	4.10618	4.03385	11.1301	20.6317	10.7501
Mouse	ENSMUSG00000000094.13	Tbx4	NA	chr11	85777248	85806923	+	3.401	protein_coding	NA	NA	0.143578	NA	NA	NA	0.717134	NA	0.310475	0.272619	0.570544	1.03073
Mouse	ENSMUSG00000000103.13	Zfy2	NA	chrY	2106015	2170409	-	3.107	protein_coding	NA	NA	NA	NA	NA	NA	NA	NA	NA	NA	NA	NA
Mouse	ENSMUSG00000000120.7	Ngfr	NA	chr11	95459644	95478561	-	3.446	protein_coding	NA	NA	NA	NA	0.119422	NA	NA	NA	0.306023	NA	2.17795	1.29833
Mouse	ENSMUSG00000000125.6	Wnt3	NA	chr11	103664976	103708783	+	3.076	protein_coding	NA	NA	NA	NA	NA	NA	NA	NA	NA	NA	NA	0.250806
Mouse	ENSMUSG00000000126.12	Wnt9a	NA	chr11	59197754	59224378	+	3.329	protein_coding	42.8959	43.1121	16.8635	19.3892	1.92071	3.25521	NA	0.359908	NA	NA	0.276079	NA
Mouse	ENSMUSG00000000127.16	Fer	NA	chr17	64170057	64446491	+	4.68	protein_coding	353.718	407.771	205.506	184.903	115.487	130.241	115.319	73.5232	111.422	63.9845	137.993	130.716
Mouse	ENSMUSG00000000131.16	Xpo6	NA	chr7	125700887	125799673	-	16.92	protein_coding	219.512	231.711	137.288	126.29	61.081	77.4827	400.518	268.275	469.84	336.439	245.074	187.502
Mouse	ENSMUSG00000000134.18	Tfe3	NA	chrX	7628799	7641441	+	9.261	protein_coding	291.137	302.782	236.84	197.576	97.3058	117.322	107.898	72.2177	188.228	145.675	148.138	126.944
Mouse	ENSMUSG00000000142.16	Axin2	NA	chr11	108811175	108841609	+	5.506	protein_coding	4.80094	6.35964	4.63242	5.56215	1.72456	2.8533	NA	NA	NA	NA	0.160286	0.132257
Mouse	ENSMUSG00000000148.18	Brat1	NA	chr5	140690766	140705134	+	6.179	protein_coding	93.6128	92.2601	58.7072	52.2361	18.2907	27.5881	101.335	82.7534	95.5309	95.6857	76.7264	66.2795
Mouse	ENSMUSG00000000149.11	Gna12	NA	chr5	140744163	140816186	-	3.416	protein_coding	1357.2	1405.8	762.229	625.923	287.272	330.99	519.877	314.678	315.679	241.957	311.324	288.744
Mouse	ENSMUSG00000000154.17	Slc22a18	NA	chr7	143027473	143053071	+	1.699	protein_coding	4.7284	7.7078	5.46446	4.43832	0.260434	1.12927	0.993224	1.51574	NA	1.9611	8.37301	7.39373
Mouse	ENSMUSG00000000157.17	Itgb2l	NA	chr16	96223488	96244819	-	4.324	protein_coding	NA	NA	NA	NA	0.0929839	NA	NA	NA	NA	NA	0.682167	NA
Mouse	ENSMUSG00000000159.17	Igsf5	NA	chr16	96162868	96223321	+	2.523	protein_coding	NA	NA	NA	NA	NA	NA	NA	NA	NA	NA	NA	NA
Mouse	ENSMUSG00000000167.15	Pih1d2	NA	chr9	50528621	50536300	+	2.813	protein_coding	13.5182	13.4437	7.50581	6.53477	2.52599	3.50871	21.267	12.731	30.6286	26.5603	25.1614	24.9141
Mouse	ENSMUSG00000000168.11	Dlat	NA	chr9	50545933	50571080	-	4.886	protein_coding	647.547	724.538	437.357	351.774	166.465	190.711	350.53	219.092	357.595	259.066	182.931	163.134
Mouse	ENSMUSG00000000171.6	Sdhd	NA	chr9	50507657	50515112	-	1.231	protein_coding	2433.49	2590.58	1531.7	1353.33	623.267	663.971	2526.88	1602.77	1994.19	1671.18	1472.88	1190.17
Mouse	ENSMUSG00000000182.10	Fgf23	NA	chr6	127049865	127058371	+	1.814	protein_coding	NA	NA	NA	NA	NA	NA	NA	NA	NA	NA	NA	NA
Mouse	ENSMUSG00000000183.7	Fgf6	NA	chr6	126992549	127005150	+	4.657	protein_coding	NA	NA	0.101872	0.16192	NA	NA	NA	NA	NA	NA	NA	NA
Mouse	ENSMUSG00000000184.13	Ccnd2	NA	chr6	127102125	127129156	-	9.409	protein_coding	4007.2	4387	2499.74	2066.45	858.018	924.188	1.29386	0.250075	0.101493	0.639193	NA	NA
Mouse	ENSMUSG00000000194.14	Gpr107	NA	chr2	31042328	31108787	+	12.766	protein_coding	246.448	271.54	176.449	151.062	61.4102	72.7491	83.4638	62.9727	159.621	129.292	160.924	120.101
Mouse	ENSMUSG00000000197.9	Nalcn	NA	chr14	123514046	123864556	-	14.715	protein_coding	0.170908	0.103931	0.0962619	0.208501	0.0809171	0.0605773	NA	NA	0.132984	0.0543665	0.739433	0.816446
Mouse	ENSMUSG00000000202.10	Btbd17	NA	chr11	114682043	114686771	-	3.187	protein_coding	NA	NA	NA	NA	NA	NA	0.488324	0.781679	4.1862	3.69265	1.29445	0.806938
Mouse	ENSMUSG00000000204.17	Slfn4	NA	chr11	83066012	83081042	+	3.964	protein_coding	NA	0.20707	NA	NA	0.343617	0.717807	NA	NA	NA	NA	0.749352	1.3601
Mouse	ENSMUSG00000000214.12	Th	NA	chr7	142446489	142484865	-	2.364	protein_coding	NA	NA	NA	NA	NA	NA	0.684124	NA	0.991643	NA	NA	0.334975
Mouse	ENSMUSG00000000215.12	Ins2	NA	chr7	142232393	142297118	-	1.312	protein_coding	NA	NA	NA	NA	NA	NA	NA	NA	NA	NA	NA	NA
Mouse	ENSMUSG00000000216.9	Scnn1g	NA	chr7	121333702	121367698	+	2.991	protein_coding	NA	NA	NA	NA	0.643699	NA	NA	0.402848	NA	NA	0.655506	NA
Mouse	ENSMUSG00000000223.14	Drp2	NA	chrX	133305300	133357322	+	8.553	protein_coding	3.09366	2.8948	1.08265	0.679801	0.434	0.89199	3.92261	3.45142	2.86432	1.52257	3.36692	2.43606
Mouse	ENSMUSG00000000244.18	Tspan32	NA	chr7	142558783	142573381	+	6.234	protein_coding	0.77581	0.270693	0.245865	0.249041	NA	0.297637	0.104729	NA	NA	NA	0.296425	NA
Mouse	ENSMUSG00000000247.12	Lhx2	NA	chr2	38229293	38259745	+	4.393	protein_coding	39.2563	34.4548	14.0558	15.6504	8.95789	11.5755	27.1668	26.3803	15.7361	9.01096	30.618	21.8051
Mouse	ENSMUSG00000000248.17	Clec2g	NA	chr6	128911344	128961670	+	2.847	protein_coding	0.311672	NA	0.174341	1.54152	0.494948	0.326625	2.28075	1.82606	2.21253	1.52493	4.36294	2.3182
Mouse	ENSMUSG00000000253.14	Gmpr	NA	chr13	45660920	45707276	+	2.323	protein_coding	95.887	90.4352	34.6809	29.5054	15.3012	17.2461	0.697768	NA	1.01089	NA	1.33499	1.14232
Mouse	ENSMUSG00000000263.16	Glra1	NA	chr11	55405064	55499024	-	2.414	protein_coding	3.20798	0.77932	0.444938	2.23708	0.176813	1.19385	NA	NA	NA	NA	NA	NA
Mouse	ENSMUSG00000000266.12	Mid2	NA	chrX	139565348	139668464	+	8.114	protein_coding	92.9914	82.1496	51.415	48.3022	13.6319	16.6979	117.347	85.2506	574.576	447.954	112.051	94.6651
Mouse	ENSMUSG00000000275.17	Trim25	NA	chr11	88890202	88911119	+	5.754	protein_coding	559.204	591.558	337.627	305.701	333.766	378.308	487.007	316.417	288.706	217.699	863.566	759.509
Mouse	ENSMUSG00000000276.12	Dgke	NA	chr11	88926005	88957676	-	8.387	protein_coding	61.964	64.451	66.7532	62.167	20.858	25.6063	47.709	45.3225	57.143	46.5327	62.7487	41.7278
Mouse	ENSMUSG00000000278.11	Scpep1	NA	chr11	88814846	88846291	-	2.097	protein_coding	6330.72	7250.75	4652.16	3778	1475.31	1534.64	994.079	607.728	799.83	629.565	862.759	786.34
Mouse	ENSMUSG00000000282.13	Mnt	NA	chr11	74721746	74736551	+	4.627	protein_coding	552.158	554.683	326.273	281.881	130.224	154.826	330.962	214.715	136.03	113.432	186.332	155.437
Mouse	ENSMUSG00000000290.14	Itgb2	NA	chr10	77366086	77401542	+	3.052	protein_coding	10.1006	15.9761	9.56597	8.38147	8.41227	7.58337	486.155	304.873	947.283	711.371	768.939	632.228
Mouse	ENSMUSG00000000295.14	Hddc2	NA	chr10	31189379	31204200	+	3.508	protein_coding	96.6188	93.908	67.2389	69.8887	19.8144	39.4651	163.054	128.373	114.161	78.0582	62.843	53.903
Mouse	ENSMUSG00000000296.9	Tpd52l1	NA	chr10	31208372	31321954	-	1.323	protein_coding	68.1035	66.2294	68.1751	57.5828	14.0545	21.8707	NA	NA	NA	NA	NA	NA
Mouse	ENSMUSG00000000301.17	Pemt	NA	chr11	59861440	59937315	-	2.104	protein_coding	76.6738	59.3218	40.266	35.0143	15.703	15.5839	23.593	21.6765	28.6434	13.198	14.0553	9.68643
Mouse	ENSMUSG00000000303.13	Cdh1	NA	chr8	107329983	107396878	+	4.574	protein_coding	1.5837	1.5444	0.344758	0.165073	0.293452	0.832531	0.148539	0.818874	0.480166	NA	1.85276	0.16216
Mouse	ENSMUSG00000000305.13	Cdh4	NA	chr2	179084224	179541166	+	7.257	protein_coding	NA	NA	NA	0.10063	NA	0.125089	NA	NA	NA	0.118374	0.389844	0.0976359
Mouse	ENSMUSG00000000308.15	Ckmt1	NA	chr2	121188195	121194218	+	2.496	protein_coding	0.774986	NA	NA	NA	NA	NA	1.80986	NA	NA	0.383222	0.376865	0.315556
Mouse	ENSMUSG00000000317.12	Bcl6b	NA	chr11	70114954	70120624	-	3.719	protein_coding	2.30666	2.89453	4.75883	1.91601	1.39032	2.63493	NA	NA	1.29094	0.827944	0.802836	0.203575
Mouse	ENSMUSG00000000318.17	Clec10a	NA	chr11	70047023	70061660	+	2.899	protein_coding	NA	0.293476	NA	NA	NA	NA	NA	NA	NA	NA	NA	NA
Mouse	ENSMUSG00000000320.11	Alox12	NA	chr11	70132283	70146179	-	4.085	protein_coding	NA	NA	NA	NA	NA	NA	NA	NA	0.543683	0.22282	2.95348	0.842689
Mouse	ENSMUSG00000000326.14	Comt	NA	chr16	18225636	18245602	-	2.532	protein_coding	1443.84	1518.34	939.157	781.767	300.292	368.454	346.903	237.811	451.008	309.471	342.089	329.593
Mouse	ENSMUSG00000000339.15	Rtca	NA	chr3	116282612	116301857	-	1.88	protein_coding	561.098	655.957	456.511	406.533	170.799	202.272	628.195	411.747	495.995	376.562	370.625	363.143
Mouse	ENSMUSG00000000340.11	Dbt	NA	chr3	116306719	116343630	+	3.348	protein_coding	70.3644	77.543	41.071	38.4236	17.8161	24.135	259.519	181.334	318.204	239.992	258.878	203.672
Mouse	ENSMUSG00000000346.10	Dazap2	NA	chr15	100513230	100518642	+	2.9	protein_coding	2074.38	2220.59	1500.93	1283.41	595.497	629.223	1588.77	1090.21	1195.45	924.198	1277.04	1136.39
Mouse	ENSMUSG00000000355.14	Mcts1	NA	chrX	37689455	37702303	+	1.571	protein_coding	473.241	585.438	327.573	324.516	107.507	115.216	779.686	578.476	839.801	675.682	495.158	449.796
Mouse	ENSMUSG00000000359.4	Rem1	NA	chr2	152468871	152477118	+	2.156	protein_coding	34.0007	37.7039	8.28178	4.83709	7.89185	8.90376	NA	NA	NA	NA	NA	NA
Mouse	ENSMUSG00000000365.10	Rnf17	NA	chr14	56640038	56762489	+	6.241	protein_coding	NA	NA	NA	0.118294	NA	NA	0.104597	0.185719	0.341273	NA	1.50404	1.133
Mouse	ENSMUSG00000000374.9	Trappc10	NA	chr10	78022559	78080475	-	8.128	protein_coding	306.29	322.268	169.82	136.759	69.1637	96.0603	303.106	194.352	313.842	218.064	245.855	201.461
Mouse	ENSMUSG00000000378.16	Ccm2	NA	chr11	6496887	6546744	+	3.666	protein_coding	644.915	639.86	407.342	360.327	167.36	177.972	444.461	302.726	404.519	316.445	440.233	381.446
Mouse	ENSMUSG00000000381.11	Wap	NA	chr11	6585482	6588637	-	1.008	protein_coding	NA	NA	NA	NA	NA	0.947515	NA	NA	NA	NA	NA	0.854872
Mouse	ENSMUSG00000000384.16	Tbrg4	NA	chr11	6565598	6576067	-	3.696	protein_coding	1156.66	1106.72	895.965	722.906	349.45	405.868	1280.93	798.794	798.676	625.346	318.981	266.944
Mouse	ENSMUSG00000000385.9	Tmprss2	NA	chr16	97365882	97412395	-	7.302	protein_coding	0.11013	NA	NA	NA	NA	NA	NA	NA	0.134095	NA	0.118143	0.0969748
Mouse	ENSMUSG00000000386.17	Mx1	NA	chr16	97248235	97264107	-	3.785	polymorphic_pseudogene	5.5402	9.29914	2.99846	1.8802	24.0395	35.6547	1.65381	2.07344	1.26622	0.519715	105.979	67.1576
Mouse	ENSMUSG00000000392.18	Fap	NA	chr2	62331287	62404419	-	5.662	protein_coding	0.145854	0.301344	0.582107	0.737545	0.318501	0.840902	0.255274	0.654117	3.22211	3.74624	4.82235	3.64243
Mouse	ENSMUSG00000000394.16	Gcg	NA	chr2	62304874	62313994	-	1.494	protein_coding	NA	NA	NA	NA	1.38376	NA	1.81478	NA	0.766608	1.44591	5.37369	0.554713
Mouse	ENSMUSG00000000399.11	Ndufa9	NA	chr6	126798684	126826099	-	2.101	protein_coding	715.772	799.96	527.017	465.317	214.281	245.642	1181.13	635.289	972.006	664.841	618.318	488.646
Mouse	ENSMUSG00000000402.3	Egfl6	NA	chrX	165306003	165368716	-	2.704	protein_coding	NA	NA	NA	NA	NA	NA	0.268846	NA	0.855523	NA	1.54602	0.619074
Mouse	ENSMUSG00000000409.15	Lck	NA	chr4	129442137	129467434	-	2.929	protein_coding	3.84204	5.9352	3.96706	2.80833	2.6216	5.10236	23.5573	13.7468	46.9861	37.7762	13.8687	12.3531
Mouse	ENSMUSG00000000411.8	Tssk3	NA	chr4	129382807	129384815	-	1.28	protein_coding	NA	NA	NA	NA	NA	NA	NA	NA	NA	NA	NA	2.19933
Mouse	ENSMUSG00000000416.17	Cttnbp2	NA	chr6	18366477	18514842	-	8.829	protein_coding	NA	NA	0.050669	NA	0.142114	NA	0.0707092	0.1289	0.637987	0.204584	7.16699	5.54545
Mouse	ENSMUSG00000000420.16	Galnt1	NA	chr18	24338401	24419875	+	5.519	protein_coding	984.815	1045.18	597.966	505.487	238.225	273.514	628.982	399.469	537.061	355.602	285.354	250.457
Mouse	ENSMUSG00000000435.2	Myf5	NA	chr10	107318769	107321995	-	2.083	protein_coding	NA	1.44334	0.813746	0.383681	2.92618	0.916267	NA	NA	NA	NA	NA	NA
Mouse	ENSMUSG00000000439.10	Mkrn2	NA	chr6	115578863	115599585	+	7.005	protein_coding	125.81	112.122	67.6096	47.3511	22.5747	30.1903	92.0449	61.2856	67.4918	49.4173	82.9326	83.9072
Mouse	ENSMUSG00000000440.13	Pparg	NA	chr6	115337912	115467360	+	2.953	protein_coding	71.3397	66.9636	65.8969	57.2658	18.2415	30.3438	NA	NA	NA	NA	NA	0.262312
Mouse	ENSMUSG00000000441.18	Raf1	NA	chr6	115595028	115653596	-	6.845	protein_coding	416.425	445.803	286.105	235.972	95.6099	117.478	595.476	390.536	586.29	418.216	492.917	402.691
Mouse	ENSMUSG00000000486.14	Septin1	NA	chr7	126813619	126832302	-	2.763	protein_coding	11.2737	17.3267	12.6181	13.2187	4.14275	6.15913	1446.67	886.214	1271.38	972.421	996.489	873.42
Mouse	ENSMUSG00000000489.8	Pdgfb	NA	chr15	79880075	79899178	-	4.161	protein_coding	32.4299	35.1087	19.5116	15.0003	3.67229	6.50447	1.24883	0.590343	NA	0.218345	4.34039	2.26079
Mouse	ENSMUSG00000000530.17	Acvrl1	NA	chr15	101026403	101043217	+	4.265	protein_coding	68.2382	57.2905	36.0828	25.0855	5.209	9.49086	NA	NA	1.41912	NA	5.37855	1.02707
Mouse	ENSMUSG00000000531.6	Tamalin	NA	chr15	101122069	101130637	+	2.033	protein_coding	129.732	135.212	138.723	139.821	52.7902	62.6293	134.337	92.6147	911.413	782.443	852.044	655.944
Mouse	ENSMUSG00000000532.12	Acvr1b	NA	chr15	101071948	101111565	+	4.418	protein_coding	160.231	183.669	96.0881	90.7311	45.3095	57.2705	68.374	47.4475	55.6331	40.0911	84.1458	83.1157
Mouse	ENSMUSG00000000538.19	Tom1l2	NA	chr11	60117540	60243731	-	8.764	protein_coding	315.661	364.026	154.768	138.177	55.9912	66.1953	69.1846	56.1664	91.1683	79.8776	156.873	106.51
Mouse	ENSMUSG00000000544.15	Gpa33	NA	chr1	165957807	165994079	+	2.742	protein_coding	NA	0.676154	0.181643	0.285735	NA	NA	NA	NA	0.393374	0.345554	0.72006	NA
Mouse	ENSMUSG00000000552.11	Zfp385a	NA	chr15	103222322	103248520	-	2.515	protein_coding	484.339	509.035	265.355	255.096	95.0128	138.583	46.2632	28.4645	41.032	40.8087	136.407	135.844
Mouse	ENSMUSG00000000555.9	Itga5	NA	chr15	103252713	103275190	-	4.933	protein_coding	3328.8	3305.8	3575.25	2765.14	799.476	821.649	NA	NA	NA	NA	1.25126	0.684899
Mouse	ENSMUSG00000000560.10	Gabra2	NA	chr5	71114940	71253192	-	7.64	protein_coding	NA	NA	0.0593374	NA	0.0496424	0.366194	NA	NA	NA	NA	0.112505	NA
Mouse	ENSMUSG00000000561.15	Wdr77	NA	chr3	105866685	105877353	+	4.841	protein_coding	247.137	301.499	288.358	217.144	74.5564	97.9711	331.614	215.849	186.058	129.24	43.1742	35.9097
Mouse	ENSMUSG00000000562.6	Adora3	NA	chr3	105778174	105816242	+	3.729	protein_coding	NA	NA	NA	NA	NA	NA	0.18705	0.662553	2.7567	1.13303	0.80051	NA
Mouse	ENSMUSG00000000563.18	Atp5pb	NA	chr3	105850014	105867415	-	4.105	protein_coding	1767.03	1891.88	1130.75	1034.86	423.424	477.629	1930.18	1303.4	1429.84	1134.44	728.572	665.484
Mouse	ENSMUSG00000000567.6	Sox9	NA	chr11	112673050	112678586	+	4.135	protein_coding	968.928	1057.69	434.726	396.506	390.126	416.29	NA	NA	NA	0.471506	NA	0.18118
Mouse	ENSMUSG00000000568.16	Hnrnpd	NA	chr5	100103794	100126797	-	7.354	protein_coding	477.672	503.51	394.145	368.234	165.72	191.416	1267.9	819.048	784.685	547.391	452.869	386.67
Mouse	ENSMUSG00000000579.15	Dynlt1c	NA	chr17	6869070	6877173	+	3.777	protein_coding	10.484	6.16041	5.63279	4.22871	2.45349	2.06286	20.5053	25.9404	29.0054	21.2061	36.0479	28.8284
Mouse	ENSMUSG00000000581.9	C1d	NA	chr11	17207579	17219176	+	3.995	protein_coding	248.66	332.633	177.999	176.623	66.7907	81.8185	237.815	177.586	178.271	138.295	144.999	132.587
Mouse	ENSMUSG00000000594.8	Gm2a	NA	chr11	54988941	55003855	+	4.127	protein_coding	233.22	233.481	140.63	126.217	36.6906	58.2553	94.8911	71.1297	115.429	96.9	407.626	401.506
Mouse	ENSMUSG00000000600.16	Krit1	NA	chr5	3853184	3895564	+	21.853	protein_coding	55.4145	64.5993	34.977	36.4368	13.8601	20.3443	96.912	72.2973	152.22	135.29	119.1	103.304
Mouse	ENSMUSG00000000605.10	Clcn4	NA	chr7	7285308	7303850	-	8.575	protein_coding	159.842	151.411	80.0585	66.4889	33.7454	40.1349	86.2592	64.6994	116.901	80.8153	92.2653	73.2663
Mouse	ENSMUSG00000000606.19	Vmn2r88	NA	chr14	51648277	51658178	+	4.597	protein_coding	NA	NA	NA	NA	NA	0.199804	NA	NA	NA	NA	0.411976	0.345482
Mouse	ENSMUSG00000000617.15	Grm6	NA	chr11	50741512	50757035	+	5.421	protein_coding	0.329053	NA	NA	NA	NA	NA	7.88421	6.38157	0.186018	0.750564	0.163004	0.134539
Mouse	ENSMUSG00000000627.16	Sema4f	NA	chr6	82888866	82916750	-	5.29	protein_coding	0.930074	0.70385	6.07073	4.64714	0.439034	0.533899	0.275624	NA	0.191085	NA	0.548607	0.296073
Mouse	ENSMUSG00000000628.11	Hk2	NA	chr6	82702006	82751435	-	5.969	protein_coding	521.404	573.049	620.254	489.106	199.323	237.855	487.575	295.255	198.931	149.973	39.7044	36.4539
Mouse	ENSMUSG00000000631.21	Myo18a	NA	chr11	77654072	77756806	+	16.037	protein_coding	160.625	164.641	85.8023	75.1797	29.7984	42.188	125.401	83.6309	112.138	94.3717	138.524	103.253
Mouse	ENSMUSG00000000632.14	Sez6	NA	chr11	77821626	77869874	+	5.779	protein_coding	NA	NA	0.0804825	NA	NA	NA	NA	NA	0.173395	0.326189	0.15212	0.125406
Mouse	ENSMUSG00000000673.10	Haao	NA	chr17	84138585	84155392	-	4.681	protein_coding	NA	NA	NA	NA	0.0851966	NA	92.1417	65.7894	17.8594	14.2211	28.8875	22.2279
Mouse	ENSMUSG00000000682.8	Cd52	NA	chr4	133809759	133822393	-	1.187	protein_coding	NA	NA	NA	NA	NA	NA	4710.75	2856.98	2090.67	1697.37	830.275	760.842
Mouse	ENSMUSG00000000686.12	Abhd15	NA	chr11	77405947	77429433	+	3.035	protein_coding	5.78095	2.05443	2.90032	3.02662	1.73954	2.91322	6.54919	8.31654	12.089	5.20138	11.6068	7.22855
Mouse	ENSMUSG00000000690.6	Hoxb6	NA	chr11	96183302	96192395	+	1.964	protein_coding	10.0398	12.769	8.40226	11.7898	1.0235	4.03449	94.6092	65.7273	63.3039	56.9548	150.503	105.696
Mouse	ENSMUSG00000000693.11	Loxl3	NA	chr6	83011154	83029543	+	4.603	protein_coding	569.187	552.538	213.113	200.402	62.0509	77.1635	60.3019	42.3049	538.212	422.493	319.706	246.166
Mouse	ENSMUSG00000000701.9	Tcl1b5	NA	chr12	105142603	105147404	+	1.055	protein_coding	NA	NA	NA	NA	NA	NA	NA	NA	NA	NA	NA	NA
Mouse	ENSMUSG00000000706.17	Btn1a1	NA	chr13	23641162	23650071	-	4.119	protein_coding	0.445673	0.930238	0.823889	0.599889	0.098099	0.455298	3.28699	3.59049	9.40544	5.31729	13.4148	10.7805
Mouse	ENSMUSG00000000708.15	Kat2b	NA	chr17	53873889	53979748	+	4.867	protein_coding	175.959	169.75	85.889	83.5571	40.7234	52.3028	111	83.4369	116.031	95.0406	224.783	175.438
Mouse	ENSMUSG00000000711.4	Rab5b	NA	chr10	128513044	128532133	-	4.201	protein_coding	807.697	931.018	394.312	303.035	141.516	165.639	343.373	225.657	565.163	397.601	471.116	439.441
Mouse	ENSMUSG00000000724.11	Cryba1	NA	chr11	77609441	77616109	-	1.594	protein_coding	NA	NA	0.328419	NA	0.599985	NA	NA	NA	NA	NA	0.611846	1.10666
Mouse	ENSMUSG00000000730.14	Dnmt3l	NA	chr10	77877781	77899456	+	2.988	protein_coding	2.5346	4.52656	6.78004	6.47159	2.16375	0.959227	0.525185	NA	0.766608	NA	0.310278	NA
Mouse	ENSMUSG00000000731.16	Aire	NA	chr10	77865856	77879444	-	3.825	protein_coding	NA	NA	NA	NA	NA	NA	NA	0.988503	0.272874	NA	NA	NA
Mouse	ENSMUSG00000000732.10	Icosl	NA	chr10	77905136	77919747	+	4.62	protein_coding	1.8152	0.593989	1.54922	0.722082	0.855839	0.613461	258.959	164.611	80.21	48.703	61.0022	42.7351
Mouse	ENSMUSG00000000738.19	Spg7	NA	chr8	123789681	123824499	+	4.518	protein_coding	411.186	410.378	288.048	233.833	83.5883	105.406	219.422	137.151	294.788	237.536	154.946	136.87
Mouse	ENSMUSG00000000739.15	Sult5a1	NA	chr8	123866931	123885054	-	4.419	protein_coding	NA	NA	0.490086	0.962087	2.87976	4.26456	0.154433	NA	0.23285	0.438262	2.44749	2.58569
Mouse	ENSMUSG00000000740.13	Rpl13	NA	chr8	123829089	123831983	+	2.595	protein_coding	7029.94	8047.47	5106.77	4512.39	2063.01	1958.32	7109.37	3932.26	5093.4	4364.09	2655.01	2369.08
Mouse	ENSMUSG00000000743.10	Chmp1a	NA	chr8	123931003	123939502	-	3.272	protein_coding	903.998	1065.28	514.45	391.568	151.568	191.089	246.053	182.082	368.992	304.272	355.062	295.377
Mouse	ENSMUSG00000000751.14	Rpa1	NA	chr11	75188992	75239150	-	5.578	protein_coding	1550.25	1620.71	810.036	660.519	363.875	368.102	1836.81	1056.18	650.548	473.698	747.572	625.968
Mouse	ENSMUSG00000000753.16	Serpinf1	NA	chr11	75300595	75313527	-	2.359	protein_coding	8809.62	9419.31	5725.98	4740.61	1612.6	1623.84	3.74484	2.81515	3.93711	2.39775	12.9811	9.53523
Mouse	ENSMUSG00000000759.15	Tubgcp3	NA	chr8	12664277	12722248	-	8.568	protein_coding	340.456	357.201	185.404	150.826	75.416	96.3929	295.789	193.328	294.423	220.011	254.926	198.414
Mouse	ENSMUSG00000000766.19	Oprm1	NA	chr10	6708506	6988198	+	8.037	protein_coding	NA	NA	NA	NA	NA	NA	NA	NA	NA	NA	0.106511	NA
Mouse	ENSMUSG00000000776.14	Polr3d	NA	chr14	70676197	70680887	-	2.854	protein_coding	340.497	366.689	350.126	333.626	123.766	155.958	332.685	256.101	274.385	238.502	104.283	80.5265
Mouse	ENSMUSG00000000782.17	Tcf7	NA	chr11	52143198	52174158	-	3.019	protein_coding	9.32325	7.46812	11.71	9.88604	2.73597	3.59851	3.5553	2.63071	1.1834	0.310821	2.51265	1.50153
Mouse	ENSMUSG00000000787.13	Ddx3x	NA	chrX	13147209	13160291	+	5.277	protein_coding	3642.98	3865.41	3919.78	3482.8	1266.43	1275.63	2676.75	1639.94	2401.42	1715.7	851.866	711.598
Mouse	ENSMUSG00000000791.10	Il12rb1	NA	chr8	71261093	71274068	+	4.105	protein_coding	14.2776	16.9859	20.7872	18.4519	58.1042	58.3109	0.802407	0.917652	0.540774	1.01933	11.5352	10.821
Mouse	ENSMUSG00000000792.3	Slc5a5	NA	chr8	71335533	71345401	-	2.928	protein_coding	2.59202	5.93746	8.97304	14.6543	7.42955	11.4594	5.22287	5.63604	22.8197	18.6446	23.1498	9.50898
Mouse	ENSMUSG00000000794.10	Kcnn3	NA	chr3	89427471	89582439	+	10.451	protein_coding	1.04742	1.22583	0.298108	0.464801	0.253382	0.0860475	0.0584528	NA	0.193678	NA	0.656692	0.140081
Mouse	ENSMUSG00000000804.15	Usp32	NA	chr11	84875268	85030987	-	7.68	protein_coding	497.97	532.074	246.208	241.149	127.498	161.863	175.81	135.658	315.95	243.464	330.8	256.374
Mouse	ENSMUSG00000000805.19	Car4	NA	chr11	84848612	84856870	+	1.966	protein_coding	NA	NA	NA	NA	NA	NA	NA	NA	NA	NA	NA	NA
Mouse	ENSMUSG00000000811.15	Txnrd3	NA	chr6	89620970	89652511	+	2.836	protein_coding	154.796	170.867	126.38	106.213	47.3322	61.3256	58.738	38.4382	26.0609	22.523	29.3789	21.992
Mouse	ENSMUSG00000000817.11	Fasl	NA	chr1	161608258	161616064	-	1.937	protein_coding	NA	2.15675	0.26547	1.34714	NA	NA	0.391762	NA	0.576307	1.08643	1.04827	2.98818
Mouse	ENSMUSG00000000823.17	Zfp512b	NA	chr2	181223896	181234596	-	6.81	protein_coding	255.369	267.881	144.55	128.321	47.5603	68.5546	387.998	266.276	271.061	217.555	329.943	253.989
Mouse	ENSMUSG00000000826.17	Dnajc5	NA	chr2	181162278	181196926	+	6.953	protein_coding	721.595	745.711	549.42	443.571	160.916	195.013	611.185	388.527	730.297	514.824	479.662	394.4
Mouse	ENSMUSG00000000827.19	Tpd52l2	NA	chr2	181138935	181159759	+	4.982	protein_coding	533.878	566.863	273.394	264.407	106.251	121.705	332.514	219.535	284.479	203.525	284.131	233.534
Mouse	ENSMUSG00000000838.18	Fmr1	NA	chrX	67722147	67761569	+	8.966	protein_coding	861.415	983.629	568.164	501.54	236.756	266.93	531.15	350.688	497.512	410.436	288.016	246.015
Mouse	ENSMUSG00000000861.16	Bcl11a	NA	chr11	24028056	24124123	+	13.175	protein_coding	NA	NA	NA	NA	0.0272226	0.0678509	210.518	145.572	23.2756	18.7602	26.7908	20.2769
Mouse	ENSMUSG00000000869.13	Il4	NA	chr11	53493809	53509496	-	1.227	protein_coding	NA	NA	NA	NA	NA	NA	1.43411	NA	NA	NA	0.811796	0.688734
Mouse	ENSMUSG00000000876.12	Pxmp4	NA	chr2	154427678	154445628	-	3.114	protein_coding	110.755	101.118	48.3487	50.265	10.6333	17.8284	156.27	124.27	184.229	138.479	338.65	270.721
Mouse	ENSMUSG00000000881.13	Dlg3	NA	chrX	99811328	99862016	+	5.844	protein_coding	189.323	208.749	96.0323	89.4597	41.2302	54.273	0.246319	NA	2.3876	1.07968	5.93108	4.07408
Mouse	ENSMUSG00000000884.18	Gnb1l	NA	chr16	18317463	18385429	+	4.219	protein_coding	33.3806	36.7801	17.5087	20.5622	6.50772	10.8294	35.4739	39.152	15.2757	12.472	18.1591	10.5
Mouse	ENSMUSG00000000889.9	Dbh	NA	chr2	27055245	27073212	+	2.692	protein_coding	0.331551	0.318737	0.185329	NA	NA	NA	NA	0.450085	NA	1.18165	4.63502	1.70317
Mouse	ENSMUSG00000000901.18	Mmp11	NA	chr10	75759056	75772330	-	2.778	protein_coding	271.494	281.649	203.192	161.235	47.5671	72.8454	0.260777	NA	NA	NA	1.50157	2.75806
Mouse	ENSMUSG00000000902.14	Smarcb1	NA	chr10	75732603	75757451	-	7.93	protein_coding	268.718	297.688	146.795	130.954	57.2133	78.1723	425.463	267.212	284.158	207.002	175.383	138.596
Mouse	ENSMUSG00000000903.4	Vpreb3	NA	chr10	75778891	75785491	+	0.859	protein_coding	NA	NA	NA	NA	NA	NA	25.6084	9.87948	1.40823	2.65893	5.33796	7.3039
Mouse	ENSMUSG00000000915.16	Hip1r	NA	chr5	124111691	124143621	+	7.369	protein_coding	104.119	94.4823	117.154	108.358	32.655	46.5927	773.624	484.017	334.464	307.312	232.312	161.748
Mouse	ENSMUSG00000000916.16	Nsun5	NA	chr5	135398807	135405659	+	4.317	protein_coding	113.866	92.5768	73.8069	71.0698	38.6749	50.6055	243.341	158.909	129.134	127.814	42.4655	49.196
Mouse	ENSMUSG00000000934.10	Top1mt	NA	chr15	75528884	75550649	-	2.043	protein_coding	304.929	319.62	173.201	130.991	66.7507	92.3008	73.5334	57.4689	54.2636	24.6736	23.1629	15.9243
Mouse	ENSMUSG00000000938.12	Hoxa10	NA	chr6	52208177	52217834	-	3.27	protein_coding	2.29429	1.5429	1.85156	1.04599	0.126528	0.576927	58.2857	61.6318	98.0537	78.551	49.2369	53.5851
Mouse	ENSMUSG00000000942.11	Hoxa4	NA	chr6	52166651	52168733	-	1.594	protein_coding	78.9319	88.286	56.7296	39.025	19.0324	31.4023	36.7499	39.9713	44.5122	32.4241	13.9029	15.4403
Mouse	ENSMUSG00000000948.17	Gm38393	NA	chr7	59623897	59654812	-	5.216	protein_coding	20.7516	21.8477	17.8354	18.2904	12.9293	17.1311	NA	NA	0.194066	0.365147	0.169937	0.46954
Mouse	ENSMUSG00000000957.12	Mmp14	NA	chr14	54669069	54682821	+	5.96	protein_coding	2111.61	2391.92	1310.72	1099.32	378.802	433.961	0.240915	0.619733	0.358993	1.85393	0.658121	0.55635
Mouse	ENSMUSG00000000958.11	Slc7a7	NA	chr14	54606899	54655237	-	3.315	protein_coding	2.61905	4.40801	3.25586	2.45923	0.124636	1.15828	305.678	180.116	119.69	89.8537	115.24	88.0524
Mouse	ENSMUSG00000000959.8	Oxa1l	NA	chr14	54598291	54607130	+	4.457	protein_coding	333.539	307.455	196.034	171.82	82.0427	111.839	395.176	265.323	216.372	145.611	266.875	228.878
Mouse	ENSMUSG00000000976.14	Heatr6	NA	chr11	83644522	83674580	+	6.419	protein_coding	217.251	217.524	124.719	116.395	54.2499	69.7793	264.049	179.91	245.128	200.557	203.882	169.371
Mouse	ENSMUSG00000000982.6	Ccl3	NA	chr11	83538670	83540181	-	0.766	protein_coding	NA	NA	2.42573	NA	NA	NA	NA	NA	NA	NA	NA	NA
Mouse	ENSMUSG00000000983.14	Wfdc18	NA	chr11	83599841	83602174	+	1.22	protein_coding	NA	NA	NA	NA	NA	NA	NA	NA	NA	NA	2.67741	0.693079
Mouse	ENSMUSG00000001014.7	Icam4	NA	chr9	20940669	20941891	+	1.11	protein_coding	NA	NA	NA	NA	NA	NA	1.60585	NA	1.06254	2.00523	0.904642	0.768932
Mouse	ENSMUSG00000001016.13	Ilf2	NA	chr3	90383433	90395686	+	8.58	protein_coding	357.016	402.117	298.654	268.403	116.039	135.282	471.971	323.356	408.93	275.339	172.267	150.332
Mouse	ENSMUSG00000001017.16	Chtop	NA	chr3	90406263	90416805	-	3.637	protein_coding	1054.69	1154.8	755.087	649.954	272.437	303.836	1513.39	918.472	1569.95	1044.02	836.84	728.534
Mouse	ENSMUSG00000001018.16	Snapin	NA	chr3	90395333	90398340	-	2.29	protein_coding	584.992	661.391	270.597	234.474	82.8876	119.615	269.377	167.998	234.237	170.789	404.424	392.445
Mouse	ENSMUSG00000001020.9	S100a4	NA	chr3	90511078	90513352	+	0.584	protein_coding	1527.52	1771.89	995.706	890.6	435.112	519.214	NA	NA	NA	NA	NA	NA
Mouse	ENSMUSG00000001021.14	S100a3	NA	chr3	90491966	90510009	+	2.67	protein_coding	15.9097	9.06786	8.78896	7.69366	4.77881	4.8447	0.596306	NA	6.2128	2.55717	0.741066	0.293027
Mouse	ENSMUSG00000001023.11	S100a5	NA	chr3	90515830	90519087	+	0.432	protein_coding	11.5646	50.1087	32.065	24.4806	6.95067	14.1979	NA	NA	NA	NA	NA	NA
Mouse	ENSMUSG00000001025.9	S100a6	NA	chr3	90520189	90531488	+	1.367	protein_coding	17949.4	20407.2	11400.3	9440.96	3573.58	3326.5	NA	NA	7.1704	8.34854	5.0075	2.80689
Mouse	ENSMUSG00000001027.8	Scn4a	NA	chr11	106209418	106244114	-	7.041	protein_coding	NA	NA	1.89553	0.103944	0.0543185	0.672425	3.92427	2.23775	6.50572	3.85988	30.6007	28.5506
Mouse	ENSMUSG00000001029.16	Icam2	NA	chr11	106268482	106278901	-	1.904	protein_coding	NA	NA	2.61925	2.88537	NA	0.493479	353.194	250.699	516.364	457.249	362.014	299.406
Mouse	ENSMUSG00000001034.18	Mapk7	NA	chr11	61379638	61385232	-	4.394	protein_coding	360.495	355.522	237.071	196.946	70.9021	110.217	210.791	146.654	123.932	82.9627	161.858	139.414
Mouse	ENSMUSG00000001036.18	Epn2	NA	chr11	61408075	61470513	-	5.228	protein_coding	359.45	364.952	200.219	185.747	83.3621	100.428	293.57	192.776	177.646	131.06	205.257	170.621
Mouse	ENSMUSG00000001039.13	B9d1	NA	chr11	61395970	61403757	+	1.593	protein_coding	186.663	193.62	104.583	99.2186	40.897	51.7038	55.2742	53.1283	66.5886	39.4553	74.4548	62.9801
Mouse	ENSMUSG00000001052.16	Sec24b	NA	chr3	129776408	129855202	-	6.02	protein_coding	644.278	647.402	454.366	400.419	186.679	228.315	695.704	490.289	518.871	402.385	441.816	395.921
Mouse	ENSMUSG00000001053.16	N4bp3	NA	chr11	51533890	51541669	-	2.728	protein_coding	45.3259	46.7467	19.477	19.0592	14.6264	24.6978	142.768	98.9258	66.4684	85.0753	57.7155	56.7222
Mouse	ENSMUSG00000001054.10	Rmnd5b	NA	chr11	51514498	51526723	-	2.161	protein_coding	382.214	373.55	161.565	170.096	81.0142	90.6913	302.776	208.964	234.016	201.834	323.5	264.181
Mouse	ENSMUSG00000001056.4	Nhp2	NA	chr11	51510562	51514541	+	1.146	protein_coding	2405.24	2816.25	2259.97	2012.33	943.167	1004.57	3376.65	2071.41	1905.27	1478.37	510.233	442.626
Mouse	ENSMUSG00000001062.19	Vps9d1	NA	chr8	123969095	123981087	-	5.153	protein_coding	89.4123	110.244	61.3523	50.19	22.9182	30.5366	66.0534	54.0992	93.069	74.5655	70.671	56.3632
Mouse	ENSMUSG00000001065.16	Zfp276	NA	chr8	123980934	123996484	+	5.53	protein_coding	133.192	136.546	102.504	96.9409	37.6098	56.4545	118.711	85.192	153.405	131.95	126.53	93.007
Mouse	ENSMUSG00000001076.8	C1ql4	NA	chr15	98981967	98985698	-	1.474	protein_coding	NA	0.623708	0.357717	NA	NA	NA	NA	NA	NA	0.684283	NA	NA
Mouse	ENSMUSG00000001082.13	Mfsd10	NA	chr5	34790986	34794556	-	2.894	protein_coding	620.897	655.362	370.093	309.119	170.76	202.776	248.4	183.899	161.314	146.971	107.003	109.305
Mouse	ENSMUSG00000001089.15	Luzp1	NA	chr4	136197072	136282091	+	8.112	protein_coding	673.253	680.653	482.747	448.519	155.801	191.559	124.483	93.8822	127.688	100.496	80.4496	59.4976
Mouse	ENSMUSG00000001095.6	Slc13a2	NA	chr11	78287913	78313043	-	2.412	protein_coding	NA	NA	NA	NA	NA	NA	NA	NA	NA	NA	NA	NA
Mouse	ENSMUSG00000001098.16	Kctd10	NA	chr5	114501628	114518569	-	4.039	protein_coding	3256.25	3477.96	2605.74	2101.43	865.351	852.126	312.255	186.211	819.61	554.96	732.143	628.795
Mouse	ENSMUSG00000001100.11	Poldip2	NA	chr11	78403019	78413562	+	3.783	protein_coding	819.634	903.899	620.352	485.88	207.955	259.566	516.915	345.812	532.682	360.481	248.16	235.155
Mouse	ENSMUSG00000001103.8	Sebox	NA	chr11	78394273	78395907	+	1.359	protein_coding	NA	NA	NA	NA	NA	NA	NA	NA	NA	NA	NA	NA
Mouse	ENSMUSG00000001105.16	Ift20	NA	chr11	78427187	78432563	+	1.525	protein_coding	294.835	338.597	231.833	211.735	58.0468	89.1489	228.296	205.143	406.578	314.038	300.553	276.971
Mouse	ENSMUSG00000001119.8	Col6a1	NA	chr10	76544626	76562002	-	4.38	protein_coding	2192.27	2445.53	1326.9	1109.99	323.756	399.449	NA	NA	NA	0.442559	0.918041	0.568928
Mouse	ENSMUSG00000001120.16	Pcbp3	NA	chr10	76597691	76797721	-	2.933	protein_coding	183.645	235.993	104.94	95.23	41.5927	53.3249	NA	0.411239	0.365319	NA	2.99475	1.54999
Mouse	ENSMUSG00000001123.16	Lgals9	NA	chr11	78853800	78875772	-	2.137	protein_coding	1804.68	1975.41	1075.68	967.575	878.898	881.297	14.4674	17.003	16.2182	10.2815	612.848	653.135
Mouse	ENSMUSG00000001127.13	Araf	NA	chrX	20664053	20726758	+	6.541	protein_coding	258.491	285.771	147.69	144.513	58.1713	70.1128	418.792	263.306	413.323	322.563	357.052	291.603
Mouse	ENSMUSG00000001128.8	Cfp	NA	chrX	20791693	20797794	-	1.736	protein_coding	25.5951	26.4693	39.7185	29.6193	8.45502	17.158	105.941	67.2706	94.5941	101.94	111.856	62.9064
Mouse	ENSMUSG00000001131.12	Timp1	NA	chrX	20736405	20740974	+	0.888	protein_coding	12125.8	12886.5	12563.3	10962.4	3556.31	3475.82	2.06578	7.87402	13.3391	15.0731	13.8616	12.3466
Mouse	ENSMUSG00000001134.10	Uxt	NA	chrX	20807961	20828256	-	1.639	protein_coding	143.081	175.252	104.776	100.795	32.5715	39.68	235.225	158.682	244.013	192.825	118.074	116.285
Mouse	ENSMUSG00000001138.14	Cnnm3	NA	chr1	36550948	36567318	+	6.42	protein_coding	82.4647	87.8772	50.9756	48.4699	19.7961	17.4459	91.0714	63.3541	68.0929	50.5376	96.3846	75.1729
Mouse	ENSMUSG00000001143.14	Lman2l	NA	chr1	36458952	36484352	-	7.359	protein_coding	41.1448	35.3829	20.9899	18.4721	8.75446	12.0352	93.5548	77.5704	178.321	131.5	161.734	125.424
Mouse	ENSMUSG00000001150.8	Mcm3ap	NA	chr10	76304761	76351691	+	7.197	protein_coding	458.421	512.928	245.402	203.017	96.4418	119.112	630.758	392.317	541.6	411.244	408.339	352.223
Mouse	ENSMUSG00000001151.11	Pcnt	NA	chr10	76187097	76278620	-	12.154	protein_coding	183.68	194.059	90.5097	76.683	40.2598	50.6248	309.975	204.107	220.405	165.508	262.868	208.478
Mouse	ENSMUSG00000001155.14	Ftcd	NA	chr10	76411482	76426172	+	3.192	protein_coding	NA	NA	0.32797	NA	0.279025	0.290466	NA	NA	NA	0.29233	0.611017	1.41233
Mouse	ENSMUSG00000001156.10	Mxd1	NA	chr6	86624024	86646143	-	7.072	protein_coding	35.7659	46.3581	35.3259	29.6942	9.5319	10.4717	94.4492	65.0635	194.761	127.728	198.943	161.908
Mouse	ENSMUSG00000001157.14	Gmcl1	NA	chr6	86668750	86710365	-	6.493	protein_coding	127.182	119.851	64.4807	64.8782	25.1191	37.5906	79.6902	56.0819	61.4794	41.3759	83.4446	63.8404
Mouse	ENSMUSG00000001158.14	Snrnp27	NA	chr6	86652133	86661504	-	1.837	protein_coding	564.764	581.141	363.252	355.787	120.639	170.584	571.558	319.856	549.454	375.498	402.304	366.258
Mouse	ENSMUSG00000001166.18	Oas1c	NA	chr5	120938259	120950579	-	2.405	protein_coding	28.2561	18.4059	5.51941	8.1675	14.727	16.2056	38.305	33.7755	40.8491	34.8527	118.317	98.4038
Mouse	ENSMUSG00000001168.17	Oas1h	NA	chr5	120999484	121011569	+	1.703	protein_coding	NA	NA	NA	NA	NA	NA	NA	NA	NA	1.25184	NA	0.48036
Mouse	ENSMUSG00000001173.16	Ocrl	NA	chrX	47001264	47054745	+	9.486	protein_coding	196.577	205.426	83.0521	77.2158	29.3115	40.2658	66.1802	54.9205	78.5306	65.7103	97.8856	98.2465
Mouse	ENSMUSG00000001175.17	Calm1	NA	chr12	100165694	100176073	+	4.706	protein_coding	4326.81	4836.73	2600.25	2189.14	913.366	918.195	3095.15	1850.06	3760.21	2429.9	1570.46	1423.6
Mouse	ENSMUSG00000001211.16	Agpat3	NA	chr10	78105012	78188323	-	7.79	protein_coding	297.321	310.374	178.878	150.029	64.1753	81.1602	404.394	267.532	300.258	241.632	336.79	273.597
Mouse	ENSMUSG00000001225.13	Slc26a3	NA	chr12	31440870	31523916	+	6.369	protein_coding	NA	NA	0.240181	0.511777	NA	NA	NA	NA	NA	NA	1.29555	0.24143
Mouse	ENSMUSG00000001227.13	Sema6b	NA	chr17	56430085	56447343	-	3.968	protein_coding	18.4202	12.6256	4.43374	2.27055	2.3236	3.48169	5.71027	5.54038	NA	1.65337	11.9662	3.9929
Mouse	ENSMUSG00000001228.15	Uhrf1	NA	chr17	56610321	56630486	+	4.259	protein_coding	2252.1	2361.47	703.285	566.156	505.892	550.941	3344.88	1875.9	693.806	501.517	668.397	561.567
Mouse	ENSMUSG00000001229.10	Dpp9	NA	chr17	56493807	56525905	-	7.883	protein_coding	474.368	476.273	254.353	216.952	99.3139	121.951	468.094	286.303	356.61	276.78	290.361	236.328
Mouse	ENSMUSG00000001240.14	Ramp2	NA	chr11	101136854	101150372	+	3.301	protein_coding	0.569126	NA	0.316164	1.03546	0.125219	0.280632	NA	0.363122	0.320825	NA	NA	1.0651
Mouse	ENSMUSG00000001247.17	Lsr	NA	chr7	30657195	30672889	-	2.172	protein_coding	0.903625	0.876697	0.234271	NA	NA	NA	1.64596	3.72065	2.331	3.80302	6.4212	5.12964
Mouse	ENSMUSG00000001248.16	Gramd1a	NA	chr7	30829552	30855321	-	5.239	protein_coding	195.643	182.817	169.106	153.031	59.1741	73.4045	351.191	224.8	370.791	284.837	399.741	323.066
Mouse	ENSMUSG00000001249.15	Hpn	NA	chr7	30798150	30814715	-	4.101	protein_coding	NA	0.431711	0.117042	0.390205	NA	0.224629	7.22284	11.1013	4.59259	3.10716	4.40905	4.6514
Mouse	ENSMUSG00000001260.11	Gabrg1	NA	chr5	70908390	70999960	-	7.869	protein_coding	NA	NA	NA	NA	0.048052	0.11512	NA	NA	0.123517	0.108281	0.108971	0.0893226
Mouse	ENSMUSG00000001270.10	Ckb	NA	chr12	111635795	111638772	-	2.895	protein_coding	17.994	14.4792	11.9913	10.3408	2.24051	6.22576	NA	NA	0.370592	NA	0.679027	0.896832
Mouse	ENSMUSG00000001280.14	Sp1	NA	chr15	102314578	102344839	+	8.262	protein_coding	890.568	927.571	439.113	376.089	227.639	250.246	972.201	643.234	526.171	376.202	538.094	485.48
Mouse	ENSMUSG00000001281.11	Itgb7	NA	chr15	102124430	102140379	-	2.77	protein_coding	200.83	208.068	128.648	104.408	100.32	123.914	51.0721	41.7108	31.1514	27.576	32.6881	36.6787
Mouse	ENSMUSG00000001285.13	Myg1	NA	chr15	102240144	102246574	+	2.823	protein_coding	617.49	658.149	374.408	323.673	142.869	181.433	682.235	385.895	452.123	326.006	335.708	286.206
Mouse	ENSMUSG00000001288.16	Rarg	NA	chr15	102143373	102165952	-	4.261	protein_coding	1285.22	1335.64	821.576	731.128	347.351	374.254	1.92136	1.83034	7.59785	8.65913	5.67549	5.50193
Mouse	ENSMUSG00000001289.13	Pfdn5	NA	chr15	102234551	102240308	+	1.394	protein_coding	909.935	974.791	645.99	647.07	283.42	338.272	998.301	589.008	1099.1	741.965	1010.47	774.577
Mouse	ENSMUSG00000001300.17	Efnb2	NA	chr8	8667434	8711242	-	6.855	protein_coding	1288.85	1372.15	969.764	866.621	484.384	541.493	2.76664	6.25133	6.69994	2.85017	6.44448	2.49194
Mouse	ENSMUSG00000001305.6	Rrp15	NA	chr1	186453175	186481555	-	3.239	protein_coding	209.458	216.471	173.327	176.028	86.2358	99.0818	486.045	326.778	359.595	272.512	90.0105	68.7659
Mouse	ENSMUSG00000001313.13	Rnd2	NA	chr11	101355825	101362679	+	1.99	protein_coding	196.965	210.079	153.039	126.443	50.437	56.9143	8.0762	9.95441	29.5721	33.264	23.1351	9.113
Mouse	ENSMUSG00000001323.18	Srr	NA	chr11	74797185	74816774	-	4.56	protein_coding	79.1855	82.6269	57.0387	47.016	13.5972	20.8235	25.1391	22.2929	48.4992	23.2066	123.28	92.8752
Mouse	ENSMUSG00000001333.10	Sync	NA	chr4	129181410	129202352	+	2.862	protein_coding	15.229	13.1874	7.36562	5.33532	2.06145	3.09399	NA	NA	NA	0.32964	0.325065	0.581613
Mouse	ENSMUSG00000001334.10	Fndc5	NA	chr4	129030792	129038386	+	2.763	protein_coding	NA	NA	0.180136	NA	0.152355	NA	NA	NA	NA	0.342664	4.50645	0.944036
Mouse	ENSMUSG00000001348.16	Acp5	NA	chr9	22038023	22047007	-	2.03	protein_coding	NA	NA	0.83697	0.394432	0.459585	0.462086	NA	NA	NA	NA	0.471161	NA
Mouse	ENSMUSG00000001349.6	Cnn1	NA	chr9	22010512	22020926	+	2.736	protein_coding	16.0055	15.4201	14.7559	15.7597	1.73638	3.24023	NA	NA	NA	NA	0.341271	NA
Mouse	ENSMUSG00000001366.15	Fbxo9	NA	chr9	77988781	78016347	-	3.103	protein_coding	155.426	158.059	101.063	102.067	32.1336	44.4095	153.62	115.489	165.781	121.668	166.663	132.144
Mouse	ENSMUSG00000001376.18	Vps50	NA	chr6	3498382	3603531	+	10.856	protein_coding	227.035	256.788	137.749	138.619	66.8462	77.9327	148.869	112.593	119.789	98.8517	122.169	91.5994
Mouse	ENSMUSG00000001380.8	Hars	NA	chr18	36899581	36916258	-	2.447	protein_coding	1135.92	1317.21	841.114	744.809	340.841	365.772	1283.63	873.304	1170.73	890.586	547.251	471.061
Mouse	ENSMUSG00000001383.10	Zmat2	NA	chr18	36926929	36932719	+	2.592	protein_coding	605.398	673.407	376.163	390.442	153.9	187.239	831.497	543.627	966.277	614.01	753.695	628.906
Mouse	ENSMUSG00000001403.14	Ube2c	NA	chr2	164611818	164620742	+	2.6	protein_coding	993.379	984.529	877.311	830.451	255.812	338.906	778.321	583.239	469.855	311.77	289.207	240.91
Mouse	ENSMUSG00000001415.11	Smg5	NA	chr3	88243567	88269645	+	6.956	protein_coding	927.258	891.703	613.736	493.089	265.291	277.578	934.869	555.888	825.339	686.025	368.158	315.192
Mouse	ENSMUSG00000001416.14	Cct3	NA	chr3	88204423	88229074	+	6.37	protein_coding	1697.35	1739.48	1095.49	949.859	493.433	505.355	1932.11	1159.52	1476.65	1017.28	439.104	367.964
Mouse	ENSMUSG00000001418.14	Glmp	NA	chr3	88232330	88238620	+	6.291	protein_coding	1149.38	1278.92	792.352	622.19	257.087	284.87	4.09866	3.86087	7.6083	7.37368	3.53392	3.07479
Mouse	ENSMUSG00000001419.18	Mef2d	NA	chr3	88049679	88079393	+	5.985	protein_coding	694.131	769.502	514.61	453.711	185.329	200.799	792.022	499.06	373.89	312.23	539.444	473.996
Mouse	ENSMUSG00000001420.14	Tmem79	NA	chr3	88235962	88243455	-	2.912	protein_coding	20.3618	20.3256	14.3234	9.54329	5.00018	5.83608	31.351	26.0022	44.167	21.8768	12.1375	11.1959
Mouse	ENSMUSG00000001424.15	Snd1	NA	chr6	28475138	28935161	+	9.757	protein_coding	928.859	1016.82	563.496	464.589	196.248	226.076	1108.55	648.026	733.154	545.202	682.814	578.189
Mouse	ENSMUSG00000001435.16	Col18a1	NA	chr10	76888012	77002382	-	7.021	protein_coding	34.5245	32.87	23.3744	19.1094	12.1641	15.1673	0.200242	0.340346	0.642201	0.88223	1.16604	1.84141
Mouse	ENSMUSG00000001436.16	Slc19a1	NA	chr10	76868075	76896836	+	4.644	protein_coding	277.537	286.636	191.844	182.244	68.1146	89.2089	167.193	119.757	42.8452	46.3123	31.8702	27.6769
Mouse	ENSMUSG00000001440.6	Kpnb1	NA	chr11	97050540	97078707	-	6.59	protein_coding	7711.2	8050.1	5166.55	4251.53	2068.58	2031.28	5446.18	3051.19	2577.55	1644.71	1164.6	980.251
Mouse	ENSMUSG00000001441.14	Npepps	NA	chr11	97096668	97171464	-	7.206	protein_coding	882.557	915.172	489.7	415.455	203.03	233.926	522.608	354.128	358.84	263.805	410.64	333.009
Mouse	ENSMUSG00000001444.3	Tbx21	NA	chr11	96988897	97006157	-	2.488	protein_coding	NA	NA	0.430509	0.317126	0.171023	NA	0.295333	NA	0.937474	NA	2.62164	NA
Mouse	ENSMUSG00000001445.11	Mrpl10	NA	chr11	96932386	96940039	+	1.708	protein_coding	1361.63	1626.39	933.251	756.885	358.161	384.244	1323.82	721.795	1372.72	966.727	762.886	768.717
Mouse	ENSMUSG00000001467.6	Cyp51	NA	chr5	4131145	4154746	-	4.415	protein_coding	2221.33	2526.2	1491.4	1271.37	796.107	826.917	1522.77	854.431	914.136	637.61	713.79	592.598
Mouse	ENSMUSG00000001472.18	Tcf25	NA	chr8	124100492	124130574	+	5.39	protein_coding	2420.59	2593.89	1688.35	1405.78	504.527	546.874	1649.92	946.537	1552.47	1027.98	1311.49	1172.28
Mouse	ENSMUSG00000001473.8	Tubb6	NA	chr18	67523787	67535819	+	2.437	protein_coding	5600.89	5781.03	5705.05	4520.53	1482.25	1439.95	809.583	535.218	2181.84	1729.21	513.855	456.039
Mouse	ENSMUSG00000001482.16	Def8	NA	chr8	124150266	124190009	+	4.408	protein_coding	332.903	360.963	151.598	138.315	59.0083	71.239	285.385	229.122	153.557	147.806	199.667	165.327
Mouse	ENSMUSG00000001493.10	Meox1	NA	chr11	101768336	101785200	-	2.228	protein_coding	NA	NA	NA	0.35697	NA	NA	NA	NA	NA	NA	NA	NA
Mouse	ENSMUSG00000001494.7	Sost	NA	chr11	101853284	101857841	-	2.066	protein_coding	NA	NA	NA	NA	NA	NA	NA	NA	NA	NA	NA	NA
Mouse	ENSMUSG00000001496.16	Nkx2-1	NA	chr12	56578743	56583693	-	2.842	protein_coding	NA	NA	NA	NA	0.147692	NA	NA	NA	NA	NA	0.327537	NA
Mouse	ENSMUSG00000001497.19	Pax9	NA	chr12	56738552	56759607	+	5.056	protein_coding	1.64311	3.22985	1.40395	1.56396	0.262764	0.55926	NA	NA	NA	NA	NA	NA
Mouse	ENSMUSG00000001504.11	Irx2	NA	chr13	72776939	72782317	+	3.282	protein_coding	433.788	456.964	384.929	313.797	104.796	128.376	NA	NA	NA	NA	NA	NA
Mouse	ENSMUSG00000001506.11	Col1a1	NA	chr11	94827050	94843868	+	6.563	protein_coding	32110.3	35755.3	18539.2	13961.1	4288.08	4195.17	0.216083	0.176139	0.504175	2.60524	3.9263	3.25917
Mouse	ENSMUSG00000001507.17	Itga3	NA	chr11	94935300	94967627	-	5.71	protein_coding	543.064	489.414	155.951	129.957	102.827	112.194	66.8551	57.9209	45.4549	31.6062	63.7736	47.4827
Mouse	ENSMUSG00000001508.16	Sgca	NA	chr11	94853617	94867153	-	1.735	protein_coding	13.1126	8.29658	3.69878	7.30376	4.30349	2.25028	NA	NA	NA	NA	1.18076	0.470631
Mouse	ENSMUSG00000001510.9	Dlx3	NA	chr11	95010945	95016122	+	2.607	protein_coding	0.738624	0.330341	0.871966	1.33366	0.162437	NA	NA	NA	NA	NA	0.359555	NA
Mouse	ENSMUSG00000001517.15	Foxm1	NA	chr6	128339930	128353109	+	5.754	protein_coding	998.808	919.348	622.891	498.338	235.013	278.937	676.846	404.722	287.215	206.611	285.506	232.132
Mouse	ENSMUSG00000001518.13	Itfg2	NA	chr6	128386407	128401894	-	7.096	protein_coding	100.413	114.956	67.2934	52.9028	24.5538	33.2606	150.474	105.72	119.152	96.5822	77.7258	57.318
Mouse	ENSMUSG00000001520.13	Nrip2	NA	chr6	128376259	128393390	+	3.757	protein_coding	NA	0.219826	0.74651	0.203848	0.782801	NA	NA	NA	NA	0.523981	0.512353	0.673436
Mouse	ENSMUSG00000001521.13	Tulp3	NA	chr6	128298124	128332814	-	9.342	protein_coding	356.717	390.743	189.484	162.153	70.0492	90.5609	99.7457	74.3776	78.0226	67.0068	92.7721	80.4694
Mouse	ENSMUSG00000001524.15	Gtf2h4	NA	chr17	35978622	35984631	-	3.313	protein_coding	163.732	209.963	86.8942	73.5712	31.9619	52.2864	361.106	265.844	256.514	246.228	129.011	130.146
Mouse	ENSMUSG00000001525.11	Tubb5	NA	chr17	36144813	36149198	-	3.327	protein_coding	28049.8	29167.8	21988.5	16648	5913.57	5096.52	22835.3	11497.5	7095.99	5381.4	8179.84	7622.31
Mouse	ENSMUSG00000001542.8	Ell2	NA	chr13	75854876	75920483	+	9.828	protein_coding	130.588	146.041	133.867	124.132	62.0979	70.1586	152.039	127.435	336.724	234.025	192.816	157.633
Mouse	ENSMUSG00000001552.15	Jup	NA	chr11	100259784	100288589	-	6.436	protein_coding	406.255	396.015	247.184	200.311	52.3515	69.4207	8.73444	6.68049	26.1518	20.5383	62.023	43.0944
Mouse	ENSMUSG00000001555.11	Fkbp10	NA	chr11	100306523	100315650	+	2.935	protein_coding	4163.99	4199.2	2773.79	2111.85	739.657	764.896	NA	NA	NA	0.320627	1.03689	1.21195
Mouse	ENSMUSG00000001558.6	Klhl10	NA	chr11	100332743	100347848	+	2.161	protein_coding	3.05771	7.10172	1.66621	2.51907	1.70717	NA	12.5078	15.3921	25.4112	12.8154	40.0756	23.0827
Mouse	ENSMUSG00000001566.10	Mnx1	NA	chr5	29678032	29683468	-	2.25	protein_coding	NA	NA	NA	NA	NA	NA	NA	NA	NA	NA	NA	NA
Mouse	ENSMUSG00000001569.11	Nom1	NA	chr5	29639662	29662841	+	9.232	protein_coding	164.525	169.767	142.71	128.069	51.3131	71.2579	243.318	166.619	226.768	154.254	124.039	103.433
Mouse	ENSMUSG00000001576.16	Ergic1	NA	chr17	26780463	26875908	+	8.888	protein_coding	1228.82	1278.77	780.503	650.234	267.25	296.549	310.269	215.032	86.3016	62.9952	172.499	142.417
Mouse	ENSMUSG00000001583.14	Tnk1	NA	chr11	69741831	69749556	-	3.329	protein_coding	0.563842	NA	NA	NA	NA	NA	0.464879	1.14413	0.317862	0.279116	2.61171	2.26064
Mouse	ENSMUSG00000001588.13	Acap1	NA	chr11	69772393	69786365	-	4.878	protein_coding	NA	NA	0.206416	0.323963	0.0814111	0.779355	665.364	422.799	1168.46	963.376	470.341	353.784
Mouse	ENSMUSG00000001604.15	Tcea3	NA	chr4	135975040	136002209	+	1.4	protein_coding	31.3747	36.9656	10.5097	9.95319	6.85439	17.6194	NA	NA	1.76339	NA	8.47538	7.48569
Mouse	ENSMUSG00000001622.16	Csn3	NA	chr5	88073438	88080524	+	4.152	protein_coding	0.441763	NA	0.38319	NA	0.0972397	0.2218	NA	0.59169	5.60803	2.7599	10.7641	10.4003
Mouse	ENSMUSG00000001627.13	Ifrd1	NA	chr12	40251566	40298503	-	5.858	protein_coding	878.689	960.498	848.005	741.564	453.435	469.638	722.623	474.901	790.559	553.13	228.976	197.824
Mouse	ENSMUSG00000001630.14	Stk38l	NA	chr6	146626493	146680310	+	4.88	protein_coding	219.428	235.412	142.87	138.333	44.4574	61.7268	103.348	82.1848	93.629	68.6949	99.6476	73.6378
Mouse	ENSMUSG00000001632.17	Brpf1	NA	chr6	113284098	113301821	+	6.779	protein_coding	250.936	270.375	201.532	170.901	78.4679	103.016	615.747	374.222	508.079	346.42	321.639	254.098
Mouse	ENSMUSG00000001642.19	Akr1b3	NA	chr6	34279369	34294413	-	8.384	protein_coding	521.126	480.586	370.914	353.843	193.541	209.236	325.679	216.206	202.277	143.418	183.347	149.873
Mouse	ENSMUSG00000001655.7	Hoxc13	NA	chr15	102829538	102837249	+	2.461	protein_coding	184.685	176.169	123.652	122.117	33.6237	51.4834	NA	NA	NA	NA	NA	NA
Mouse	ENSMUSG00000001656.4	Hoxc11	NA	chr15	102862862	102866143	+	2.021	protein_coding	NA	NA	0.253446	NA	NA	NA	NA	NA	NA	NA	1.00127	NA
Mouse	ENSMUSG00000001657.8	Hoxc8	NA	chr15	102899039	102902543	+	2.832	protein_coding	NA	NA	NA	NA	0.148267	0.3284	0.255172	NA	NA	NA	0.695364	0.588389
Mouse	ENSMUSG00000001661.6	Hoxc6	NA	chr15	102906689	102920313	+	2.408	protein_coding	1.73378	0.781484	0.209319	NA	0.380716	NA	1.46507	0.506136	4.45746	0.854981	4.20918	1.50647
Mouse	ENSMUSG00000001663.11	Gstt1	NA	chr10	75619647	75634418	-	1.528	protein_coding	21.6872	20.6976	8.07261	14.713	1.72636	7.23563	1.11955	1.69483	3.43057	5.60078	1.35452	2.48357
Mouse	ENSMUSG00000001665.12	Gstt3	NA	chr10	75609949	75617248	-	3.842	protein_coding	24.8092	17.9098	5.90717	5.20793	2.25208	4.12715	689.921	438.981	331.845	211.133	265.554	241.422
Mouse	ENSMUSG00000001666.9	Ddt	NA	chr10	75607064	75609248	-	0.773	protein_coding	170.94	166.906	71.3422	81.6082	21.5804	43.5248	4855.42	3161.09	4219.88	3200.38	1117.97	985.354
Mouse	ENSMUSG00000001670.14	Tat	NA	chr8	110717069	110726435	+	2.405	protein_coding	NA	NA	0.695554	0.691542	NA	1.60979	NA	NA	NA	NA	0.392297	1.50853
Mouse	ENSMUSG00000001672.15	Marveld3	NA	chr8	110674546	110688835	-	3.284	protein_coding	NA	NA	NA	NA	NA	0.282122	NA	NA	NA	NA	NA	0.50001
Mouse	ENSMUSG00000001674.12	Ddx18	NA	chr1	121481564	121495718	-	2.483	protein_coding	1301.45	1219.25	843.834	776.393	395.911	384.628	2422.38	1454.21	1779.41	1230.65	585.993	478.389
Mouse	ENSMUSG00000001687.16	Ubl3	NA	chr5	148441445	148489599	-	8.098	protein_coding	254.568	262.403	164.665	137.617	63.4953	76.1041	159.504	124.745	244.355	188.481	248.672	209.954
Mouse	ENSMUSG00000001700.11	Gramd3	NA	chr18	56533409	56636864	+	5.679	protein_coding	75.0754	88.0544	58.7464	50.6546	14.8679	20.5297	200.843	147.437	109.303	60.7825	217.165	175.095
Mouse	ENSMUSG00000001707.9	Eef1e1	NA	chr13	38828183	38843034	-	3.257	protein_coding	408.89	393.784	278.574	267.828	126.015	140.629	587.198	353.804	481.314	317.752	108.862	88.8927
Mouse	ENSMUSG00000001729.15	Akt1	NA	chr12	112620255	112641318	-	4.098	protein_coding	4386.13	4698.73	2561.84	1987.76	895.187	958.517	1789.6	1052.75	911.138	752.55	858.979	716.2
Mouse	ENSMUSG00000001739.15	Cldn15	NA	chr5	136995470	137004712	+	2.124	protein_coding	3.69506	6.00979	8.77222	9.83265	2.01597	1.36133	12.1559	17.8339	29.1679	22.9181	20.9154	9.58623
Mouse	ENSMUSG00000001741.13	Il16	NA	chr7	83292033	83394934	-	7.865	protein_coding	0.341389	0.452378	0.633036	0.194109	0.161435	0.11518	884.698	560.537	233.525	163.628	731.288	627.637
Mouse	ENSMUSG00000001750.17	Tcirg1	NA	chr19	3946050	3957133	-	4.603	protein_coding	678.43	710.28	438.063	370.576	251.361	267.516	249.526	166.369	191.26	191.947	357.482	287.615
Mouse	ENSMUSG00000001751.10	Naglu	NA	chr11	100960838	100968498	+	2.658	protein_coding	364.016	422.487	235.566	176.84	59.9016	67.182	223.683	141.044	215.305	171.063	409.57	305.188
Mouse	ENSMUSG00000001755.13	Coasy	NA	chr11	100973391	100977445	+	2.867	protein_coding	228.799	223.007	139.414	116.806	46.7682	55.7197	271.102	196.567	358.975	269.242	210.933	186.093
Mouse	ENSMUSG00000001761.8	Smo	NA	chr6	29735502	29761364	+	5.621	protein_coding	1134.25	1092.59	653.24	538.524	268.815	288.525	NA	NA	0.597747	0.156809	0.156745	NA
Mouse	ENSMUSG00000001763.15	Tspan33	NA	chr6	29694221	29718558	+	5.195	protein_coding	0.160402	0.521192	0.300019	0.144009	NA	0.543916	25.9115	18.5454	21.0863	21.8581	66.0175	61.469
Mouse	ENSMUSG00000001767.6	Crnkl1	NA	chr2	145759399	145776934	-	3.844	protein_coding	370.274	448.158	206.007	185.425	89.7829	110.598	497.086	358.099	663.87	491.405	444.182	384.246
Mouse	ENSMUSG00000001768.17	Rin2	NA	chr2	145517135	145729536	+	11.271	protein_coding	66.5599	70.9994	47.7257	40.7884	12.6775	21.6319	NA	NA	1.04484	0.919406	0.794065	0.673436
Mouse	ENSMUSG00000001773.15	Folh1	NA	chr7	86368185	86425151	-	3.21	protein_coding	NA	NA	NA	NA	0.277301	0.891242	NA	NA	0.330833	NA	0.287155	NA
Mouse	ENSMUSG00000001774.9	Chordc1	NA	chr9	18203421	18228738	+	7.498	protein_coding	325.237	378.905	212.501	196.031	102.34	118.633	431.086	302.506	574.1	468.673	263.386	224.522
Mouse	ENSMUSG00000001783.4	Rtcb	NA	chr10	85774501	85793687	-	2.615	protein_coding	1722.07	1825.72	1207.92	1029.75	378.706	454.159	1445.51	909.787	991.713	599.382	803.532	744.603
Mouse	ENSMUSG00000001785.14	Pwp1	NA	chr10	85665358	85724960	+	2.942	protein_coding	801.979	862.973	536.376	466.062	223.849	228.378	790.381	454.28	589.329	435.741	260.361	235.837
Mouse	ENSMUSG00000001786.15	Fbxo7	NA	chr10	85857836	85887737	+	6.18	protein_coding	67.5907	85.0678	43.9908	40.5434	13.7729	24.6547	96.37	70.725	86.7532	65.6681	119.525	92.7828
Mouse	ENSMUSG00000001794.14	Capns1	NA	chr7	29886361	29898236	-	2.477	protein_coding	4338.26	4705.19	2359.68	2118.81	882.988	994.505	880.196	543.009	1277.34	943.646	1071.53	864.967
Mouse	ENSMUSG00000001802.17	Lrp3	NA	chr7	34899452	34914923	-	4.7	protein_coding	49.0506	46.6326	36.2282	22.6046	14.5029	16.8188	NA	NA	NA	NA	NA	NA
Mouse	ENSMUSG00000001804.10	Dsg4	NA	chr18	20569232	20604878	+	3.478	protein_coding	NA	NA	NA	NA	NA	NA	NA	NA	NA	NA	0.263321	0.219132
Mouse	ENSMUSG00000001815.16	Evx2	NA	chr2	74483335	74489901	-	4.191	protein_coding	NA	NA	NA	NA	NA	NA	NA	NA	NA	NA	NA	NA
Mouse	ENSMUSG00000001819.5	Hoxd13	NA	chr2	74498654	74501943	+	2.483	protein_coding	NA	NA	0.202425	NA	NA	NA	NA	NA	11.795	5.94043	2.15751	2.69434
Mouse	ENSMUSG00000001823.6	Hoxd12	NA	chr2	74505357	74508049	+	2.534	protein_coding	NA	NA	NA	NA	NA	NA	NA	NA	NA	NA	NA	NA
Mouse	ENSMUSG00000001827.13	Folr1	NA	chr7	101507538	101519995	-	2.297	protein_coding	2.85839	0.823691	2.42688	1.1221	0.40105	1.25627	NA	NA	NA	NA	NA	NA
Mouse	ENSMUSG00000001829.18	Clpb	NA	chr7	101312840	101444713	+	9.96	protein_coding	115.523	124.232	70.2344	68.1461	26.4193	39.1651	164.926	116.335	147.617	130.312	98.4142	83.1523
Mouse	ENSMUSG00000001833.18	Septin7	NA	chr9	25163735	25219867	+	11.631	protein_coding	971.986	1008.16	675.4	616.842	258.202	293.797	232.536	173.513	335.838	267.398	174.917	149.826
Mouse	ENSMUSG00000001844.11	Zdhhc4	NA	chr5	143302244	143315011	-	2.864	protein_coding	259.917	247.628	177.147	152.463	50.9798	63.3702	194.045	132.161	225.298	191.679	168.274	173.449
Mouse	ENSMUSG00000001847.15	Rac1	NA	chr5	143489389	143513791	-	4.496	protein_coding	3194.16	3453.49	1920.29	1615.37	700.293	718.329	1650.76	1065.12	1371.54	1017.66	896.816	817.619
Mouse	ENSMUSG00000001855.16	Nup214	NA	chr2	31864448	31943987	+	9.659	protein_coding	565.101	574.425	311.576	264.676	135.286	168.122	1079.6	644.872	594.101	445.851	566.951	452.193
Mouse	ENSMUSG00000001864.14	Aif1l	NA	chr2	31840151	31863454	+	4.032	protein_coding	247.969	256.548	174.534	147.107	62.6815	81.0485	73.8734	58.6831	10.8105	6.1131	21.4464	18.0053
Mouse	ENSMUSG00000001865.3	Cpa3	NA	chr3	20269784	20296345	-	1.517	protein_coding	NA	NA	NA	NA	NA	NA	NA	NA	NA	NA	NA	1.16856
Mouse	ENSMUSG00000001870.17	Ltbp1	NA	chr17	75312563	75699507	+	10.691	protein_coding	994.779	977.957	671.894	545.557	233.849	261.816	0.512284	0.817396	3.16392	1.30071	17.5791	9.51628
Mouse	ENSMUSG00000001891.17	Ugp2	NA	chr11	21271138	21321201	-	3.069	protein_coding	1272.26	1491.66	781.296	710.914	207.436	227.476	305.308	207.761	491.768	328.407	404.423	378.464
Mouse	ENSMUSG00000001901.16	Kcnh6	NA	chr11	105898950	105925375	+	3.549	protein_coding	NA	NA	NA	NA	0.248244	NA	0.432486	0.33646	NA	NA	0.844472	NA
Mouse	ENSMUSG00000001909.17	Trmt1	NA	chr8	85412936	85426437	+	6.306	protein_coding	439.524	461.157	311.294	244.2	129.365	144.684	420.766	270.022	555.514	443.381	258.597	196.121
Mouse	ENSMUSG00000001910.6	Nacc1	NA	chr8	85397108	85414531	-	4.673	protein_coding	2539.88	2635.72	1704.45	1376.9	616.701	637.796	1702.25	987.741	1184.2	967.925	689.95	631.709
Mouse	ENSMUSG00000001911.17	Nfix	NA	chr8	85426505	85526973	-	7.351	protein_coding	2650.74	2710.3	1392.28	1188.89	491.526	555.753	64.6676	47.0201	26.808	26.4546	40.2503	28.9956
Mouse	ENSMUSG00000001918.18	Slc1a5	NA	chr7	16515265	16532199	+	4.173	protein_coding	802.322	818.99	521.591	427.136	242.275	284.173	1966.67	1132.61	1474.34	1226.61	511.562	425.166
Mouse	ENSMUSG00000001924.16	Uba1	NA	chrX	20524565	20549418	+	4.819	protein_coding	6894.49	7241.27	3490.4	2723.65	1389.42	1392.82	4049.32	2351.68	3646.66	2486.01	1843.05	1634.22
Mouse	ENSMUSG00000001930.18	Vwf	NA	chr6	125523737	125663642	+	16.064	protein_coding	3.01219	3.40723	3.28264	2.90849	1.10252	2.12353	0.172034	0.142399	0.330516	0.105864	0.872797	0.346085
Mouse	ENSMUSG00000001942.9	Siae	NA	chr9	37466994	37560951	+	10.497	protein_coding	60.0705	70.0058	30.3579	31.3473	9.48065	12.9216	33.491	24.5389	25.2451	17.1616	111.22	89.1312
Mouse	ENSMUSG00000001943.9	Vsig2	NA	chr9	37450551	37455501	+	1.979	protein_coding	0.465738	2.10579	0.860547	0.852328	2.48164	0.965691	0.38239	0.62226	2.58196	1.65797	NA	2.91855
Mouse	ENSMUSG00000001946.15	Esam	NA	chr9	37439374	37449615	+	2.867	protein_coding	1.82954	2.18905	2.37189	3.56336	0.314095	2.38664	0.251659	0.421211	0.802231	1.93452	2.6569	0.906464
Mouse	ENSMUSG00000001948.11	Spa17	NA	chr9	37514586	37525018	-	1.061	protein_coding	1.99362	3.06134	2.96882	1.66304	0.939808	2.77437	4.7531	1.19945	20.2877	3.29286	3.1135	3.70843
Mouse	ENSMUSG00000001962.9	Fam50a	NA	chrX	73356639	73363755	+	2.288	protein_coding	742.059	857.207	487.552	433.077	187.571	234.9	210.528	126.433	122.427	109.408	181.875	150.068
Mouse	ENSMUSG00000001964.15	Emd	NA	chrX	73298293	73305154	+	2.517	protein_coding	1177.23	1154.94	825.253	724.885	314.618	343.603	761.211	544.771	441.552	263.214	425.542	368.003
Mouse	ENSMUSG00000001983.8	Taco1	NA	chr11	105956887	105964438	+	1.383	protein_coding	197.234	245.757	104.474	112.729	46.6504	52.7085	277.062	174.795	241.705	198.493	169.503	142.321
Mouse	ENSMUSG00000001985.10	Grik3	NA	chr4	125384493	125607966	+	8.973	protein_coding	NA	NA	NA	NA	NA	0.100615	NA	NA	NA	NA	0.309941	0.258651
Mouse	ENSMUSG00000001986.17	Gria3	NA	chrX	40489731	40767478	+	9.859	protein_coding	189.473	213.566	94.7364	87.6755	28.1677	42.4166	0.136506	0.238073	NA	NA	0.180635	0.408892
Mouse	ENSMUSG00000001988.10	Npas1	NA	chr7	16189646	16211653	-	3.009	protein_coding	NA	0.281544	0.349807	0.543849	0.138681	NA	NA	NA	NA	NA	NA	0.550459
Mouse	ENSMUSG00000001995.10	Sipa1l2	NA	chr8	126144802	126296547	-	9.617	protein_coding	614.026	628.626	443.86	364.502	134.486	144.788	70.2912	53.796	236.672	157.125	66.7795	45.95
Mouse	ENSMUSG00000001998.16	Ap4e1	NA	chr2	126850637	126909829	+	9.81	protein_coding	60.2798	64.7996	42.0542	40.8413	21.4852	25.051	77.9258	67.468	129.616	93.1654	100.356	86.8917
Mouse	ENSMUSG00000001999.16	Blvra	NA	chr2	126912585	126939004	+	2.446	protein_coding	196.231	196.95	120.635	106.458	37.6335	45.1757	207.371	166.541	242.792	204.207	154.842	154.85
Mouse	ENSMUSG00000002006.13	Pdzd4	NA	chrX	72836965	72868575	-	3.97	protein_coding	162.827	149.701	71.7722	65.4693	25.4286	41.8016	12.4788	9.6059	13.0256	3.87026	46.1237	35.5451
Mouse	ENSMUSG00000002007.6	Srpk3	NA	chrX	72818011	72822531	+	2.784	protein_coding	NA	NA	NA	NA	NA	NA	370.904	213.957	91.7109	47.5305	242.481	178.385
Mouse	ENSMUSG00000002010.18	Idh3g	NA	chrX	72822569	72830503	-	2.701	protein_coding	936.167	971.004	654.697	579.099	258.979	313.739	1235.27	799.43	820.902	543.476	486.075	437.355
Mouse	ENSMUSG00000002012.14	Pnck	NA	chrX	72699600	72703723	-	1.971	protein_coding	NA	1.53505	0.864362	0.407106	NA	0.969711	NA	NA	NA	NA	2.17573	1.36844
Mouse	ENSMUSG00000002014.13	Ssr4	NA	chrX	72830634	72834436	+	3.096	protein_coding	1162.46	1211.29	903.122	845.259	353.927	367.597	1022.88	716.852	922.498	694.168	712.074	649.018
Mouse	ENSMUSG00000002015.6	Bcap31	NA	chrX	72729784	72759781	-	1.219	protein_coding	5297.53	5952.78	3513.09	2848.82	1325.42	1303.8	2026.31	1103.62	2200.91	1515.19	1829.98	1489.79
Mouse	ENSMUSG00000002017.11	Fam98a	NA	chr17	75844081	75858941	-	3.564	protein_coding	599.773	637.402	448.558	405.128	164.153	178.495	759.497	506.094	469.169	360.543	169.878	132.2
Mouse	ENSMUSG00000002020.16	Ltbp2	NA	chr12	84829986	84923306	-	8.184	protein_coding	2017.05	2066.96	1486.22	1097.9	190.38	205.571	0.0770302	0.600827	0.118303	0.476963	1.66968	1.31341
Mouse	ENSMUSG00000002028.14	Kmt2a	NA	chr9	44714652	44792594	-	16.67	protein_coding	395.928	434.425	238.137	207.817	121.566	142.894	814.224	544.552	588.512	427.33	567.551	445.523
Mouse	ENSMUSG00000002031.14	Ift46	NA	chr9	44679205	44704744	+	6.416	protein_coding	234.451	226.401	150.835	132.229	41.3181	65.9034	141.409	107.324	207.319	141.61	204.998	168.983
Mouse	ENSMUSG00000002032.18	Tmem25	NA	chr9	44705066	44710604	-	3.212	protein_coding	NA	1.2274	1.27908	1.06626	1.27775	1.81342	1.05838	4.66517	2.80471	2.47229	17.5513	9.68434
Mouse	ENSMUSG00000002033.15	Cd3g	NA	chr9	44880870	44891729	-	3.269	protein_coding	NA	NA	NA	NA	NA	NA	0.474521	NA	NA	NA	0.281559	1.37581
Mouse	ENSMUSG00000002043.18	Trappc6a	NA	chr7	19242320	19250070	+	1.589	protein_coding	85.4778	130.248	75.4653	76.9275	27.9608	39.6064	246.965	186.67	251.13	195.994	374.446	292.863
Mouse	ENSMUSG00000002052.7	Supt6	NA	chr11	78097572	78136813	-	7.095	protein_coding	1188.24	1192.97	953.047	804.85	343.417	385.207	1391.47	814.912	1892.23	1396.76	1278.42	1101.79
Mouse	ENSMUSG00000002055.10	Spag5	NA	chr11	78192355	78213283	+	5.624	protein_coding	247.147	237.586	243.577	223.276	59.7369	80.1095	437.223	297.059	503.156	331.926	251.01	194.215
Mouse	ENSMUSG00000002057.5	Foxn1	NA	chr11	78248403	78277384	-	3.214	protein_coding	1.26038	1.92732	7.40889	7.27715	0.929818	1.50315	NA	NA	NA	NA	0.286769	NA
Mouse	ENSMUSG00000002058.14	Unc119	NA	chr11	78234308	78239990	+	2.448	protein_coding	128.108	111.351	83.1001	65.0617	31.9454	40.2942	480.468	303.89	239.126	226.282	490.768	419.835
Mouse	ENSMUSG00000002059.19	Rab34	NA	chr11	78079256	78083019	+	2.385	protein_coding	1650.29	1729.43	941.048	792.606	382.333	409.456	4.16586	0.511276	10.3125	14.5438	4.25306	5.0929
Mouse	ENSMUSG00000002064.11	Sdf2	NA	chr11	78136572	78146322	+	1.515	protein_coding	514.719	531.902	352.334	316.892	150.362	159.898	196.384	162.191	575.82	450.941	474.844	396.856
Mouse	ENSMUSG00000002068.17	Ccne1	NA	chr7	37797409	37806959	-	2.662	protein_coding	820.103	888.89	362.279	313.244	206.247	221.345	707.011	475.47	158.412	159.756	263.837	228.853
Mouse	ENSMUSG00000002076.13	Hsf2bp	NA	chr17	32163743	32255323	-	3.589	protein_coding	0.518902	0.787068	0.784744	0.450189	1.13059	0.52439	0.67488	0.689789	1.34241	2.88526	1.44897	0.708164
Mouse	ENSMUSG00000002083.14	Bbc3	NA	chr7	16042318	16052130	+	2.124	protein_coding	163.152	171.995	57.8762	35.7551	20.3047	26.8985	694.907	439.747	165.199	140.7	444.36	399.81
Mouse	ENSMUSG00000002100.16	Mybpc3	NA	chr2	90948489	90966861	+	4.163	protein_coding	NA	NA	NA	NA	0.208196	NA	3.7761	3.89115	10.0556	13.0056	4.63185	2.01251
Mouse	ENSMUSG00000002102.16	Psmc3	NA	chr2	90884354	90896714	+	2.607	protein_coding	2479.76	2554.96	1747.74	1486.24	657.668	736.484	1902.88	1068.85	1888.24	1208.51	882.453	806.215
Mouse	ENSMUSG00000002103.17	Acp2	NA	chr2	91033230	91044443	+	5.186	protein_coding	404.899	422.706	221.548	213.563	75.1376	89.1737	43.5636	28.7742	46.2989	34.219	74.5372	61.0492
Mouse	ENSMUSG00000002104.12	Rapsn	NA	chr2	90865965	90876074	+	1.802	protein_coding	3.73715	3.67313	3.54889	1.98164	1.75977	1.06311	NA	NA	NA	0.548517	0.535897	NA
Mouse	ENSMUSG00000002105.16	Slc39a13	NA	chr2	90892136	90900762	-	4.869	protein_coding	776.391	787.627	398.543	312.55	132.198	165.005	46.4746	35.95	47.37	49.6678	72.6596	52.0448
Mouse	ENSMUSG00000002107.19	Celf2	NA	chr2	6544505	7514374	-	25.884	protein_coding	87.0857	90.4668	37.2433	35.5731	11.9568	19.8334	221.059	163.657	174.819	143.151	314.473	282.019
Mouse	ENSMUSG00000002108.11	Nr1h3	NA	chr2	91014406	91033179	-	2.515	protein_coding	6.59256	3.98045	2.73658	1.76072	1.44424	4.34	4.36926	4.88609	7.85933	4.79226	10.0331	7.50205
Mouse	ENSMUSG00000002109.15	Ddb2	NA	chr2	91041917	91067327	-	2.736	protein_coding	30.5241	41.9509	15.9104	14.5558	3.72856	13.8147	151.526	115.792	94.1889	80.3973	142.384	114.107
Mouse	ENSMUSG00000002111.9	Spi1	NA	chr2	90912735	90946101	+	2.695	protein_coding	2.39592	1.91404	1.30924	2.34525	NA	0.703513	844.349	519.081	900.179	773.331	581.21	543.125
Mouse	ENSMUSG00000002129.12	Sf3a1	NA	chr11	4110350	4132541	+	6.147	protein_coding	913.918	945.981	572.918	473.71	244.318	280.13	1916.46	1180.75	1341.72	907.654	799.961	659.853
Mouse	ENSMUSG00000002147.19	Stat6	NA	chr10	127478855	127496826	+	4.402	protein_coding	794.602	900.957	384.094	315.073	179.618	217.094	1065.46	642.41	1017.59	708.391	478.141	438.923
Mouse	ENSMUSG00000002190.14	Clgn	NA	chr8	84116496	84155181	+	4.025	protein_coding	NA	NA	0.119457	NA	0.593414	0.228981	0.171599	NA	NA	0.485709	9.51527	4.74803
Mouse	ENSMUSG00000002204.10	Napsa	NA	chr7	44221804	44236286	+	2.66	protein_coding	NA	NA	NA	NA	NA	NA	1624.43	999.823	1386.73	1053.09	1407.63	1329.5
Mouse	ENSMUSG00000002205.17	Vrk3	NA	chr7	44397837	44426939	+	6.744	protein_coding	64.4968	70.9705	34.4393	28.1791	16.5022	20.6566	148.828	102.581	80.5148	64.6229	132.865	120.824
Mouse	ENSMUSG00000002210.12	Smg9	NA	chr7	24099044	24122203	+	3.702	protein_coding	134.931	152.545	99.7075	80.8104	39.8857	61.5962	247.552	179.832	242.981	205.74	147.128	114.002
Mouse	ENSMUSG00000002221.12	Paxip1	NA	chr5	27945078	27996689	-	10.271	protein_coding	202.819	213.289	128.494	106.897	66.0315	74.1774	396.606	259.707	205.133	154.114	156.522	135.981
Mouse	ENSMUSG00000002222.15	Rmnd5a	NA	chr6	71365618	71417621	-	6.783	protein_coding	205.745	221.891	127.969	126.626	49.4066	66.1017	251.804	178.378	171.956	123.687	258.705	224.226
Mouse	ENSMUSG00000002227.16	Mov10	NA	chr3	104702152	104725879	-	5.607	protein_coding	351.693	386.425	115.575	105.524	128.548	164.804	78.5043	58.1706	39.2848	30.5598	448.731	403.004
Mouse	ENSMUSG00000002228.8	Ppm1j	NA	chr3	104688372	104693334	+	1.814	protein_coding	1.10251	5.02433	2.76145	1.44532	0.242291	1.05589	NA	NA	NA	NA	0.532067	NA
Mouse	ENSMUSG00000002233.14	Rhoc	NA	chr3	104695691	104701775	+	1.618	protein_coding	5859.01	6232.61	3793.72	3141.46	1048.66	1118.81	NA	NA	NA	0.617558	NA	NA
Mouse	ENSMUSG00000002240.13	Prr27	NA	chr5	87973545	87994246	+	1.337	protein_coding	NA	NA	NA	NA	NA	0.709181	NA	NA	NA	NA	NA	NA
Mouse	ENSMUSG00000002249.22	Tead3	NA	chr17	28550645	28569791	-	6.714	protein_coding	234.975	249.447	125.33	106.251	45.8365	58.6932	0.210606	0.740063	0.861965	1.98748	6.03042	8.70244
Mouse	ENSMUSG00000002250.17	Ppard	NA	chr17	28451674	28520448	+	7.514	protein_coding	264.633	272.209	221.988	186.224	101.534	118.521	56.8168	43.1688	98.5946	75.7855	84.9555	75.6012
Mouse	ENSMUSG00000002257.9	Def6	NA	chr17	28426752	28447582	+	2.672	protein_coding	29.6351	17.9857	6.27743	4.97699	4.53614	6.75929	212.48	147.276	69.4117	49.1134	70.1901	49.2777
Mouse	ENSMUSG00000002265.18	Peg3	NA	chr7	6706891	6733430	-	13.616	protein_coding	160.983	167.368	55.5842	46.4699	32.0846	44.1853	NA	NA	NA	NA	NA	NA
Mouse	ENSMUSG00000002266.18	Zim1	NA	chr7	6674268	6699449	-	8.086	protein_coding	0.0983975	NA	NA	NA	0.0466322	0.111952	NA	NA	NA	NA	NA	0.0866913
Mouse	ENSMUSG00000002274.14	Metrn	NA	chr17	26012195	26016110	-	3.771	protein_coding	170.926	171.066	83.1321	68.2138	29.5121	47.7887	152.518	110.928	29.5192	42.1124	100.258	79.4408
Mouse	ENSMUSG00000002279.20	Lmf1	NA	chr17	25798059	25881800	+	13.589	protein_coding	25.014	29.7994	12.048	9.17854	3.38972	5.35882	16.8964	16.6684	11.0329	9.74872	16.3211	11.6365
Mouse	ENSMUSG00000002280.12	Ciao3	NA	chr17	25992750	26002306	+	6.223	protein_coding	96.1269	102.599	47.4135	47.8257	20.1355	24.9926	82.8428	63.1019	134.419	117.583	112.873	85.3694
Mouse	ENSMUSG00000002289.17	Angptl4	NA	chr17	33992724	34000804	-	3.541	protein_coding	134.826	140.967	127.401	96.2979	133.745	147.57	78.8604	58.0542	260.544	181.819	25.0695	22.5577
Mouse	ENSMUSG00000002297.17	Dbf4	NA	chr5	8446973	8472716	-	8.728	protein_coding	319.911	343.615	258.751	231.034	88.1905	108.97	355.266	250.575	273.543	187.969	191.071	156.016
Mouse	ENSMUSG00000002307.17	Daxx	NA	chr17	34128388	34134564	+	3.151	protein_coding	346.654	300.636	202.158	183.365	170.121	225.685	587.597	382.218	571.806	442.098	927.952	759.285
Mouse	ENSMUSG00000002308.17	Cd320	NA	chr17	34062065	34068748	+	2.883	protein_coding	205.304	200.285	116.315	135.876	52.8238	67.0983	142.253	95.0695	127.735	102.343	134.555	110.272
Mouse	ENSMUSG00000002319.17	Ipo4	NA	chr14	55862857	55873414	-	4.669	protein_coding	373.063	417.829	244.833	199.883	107.343	128.419	364.171	259.788	272.882	240.453	88.3909	73.657
Mouse	ENSMUSG00000002320.16	Tm9sf1	NA	chr14	55873422	55881263	-	3.88	protein_coding	409.605	430.06	252.183	195.995	299.835	302.12	361.631	230.95	314.879	223.878	395.974	309.463
Mouse	ENSMUSG00000002324.9	Rec8	NA	chr14	55855494	55862852	+	2.935	protein_coding	NA	NA	NA	NA	NA	0.316584	NA	NA	NA	NA	1.8008	0.264081
Mouse	ENSMUSG00000002325.16	Irf9	NA	chr14	55841028	55847487	+	5.386	protein_coding	145.894	161.021	64.0609	76.5449	113.009	130.224	55.2327	37.3325	82.2298	67.8769	419.724	383.23
Mouse	ENSMUSG00000002326.7	Gmpr2	NA	chr14	55909398	55916657	+	3.925	protein_coding	162.632	147.031	84.4421	65.348	33.8599	51.6529	141.503	97.3965	151.088	129.085	98.3654	84.7464
Mouse	ENSMUSG00000002329.8	Mdp1	NA	chr14	55895336	55897965	-	2.032	protein_coding	121.296	163.623	67.7569	74.0191	26.4362	43.4617	168.484	123.221	148.4	84.0222	178.876	153.022
Mouse	ENSMUSG00000002332.17	Dhrs1	NA	chr14	55976477	55983147	-	2.76	protein_coding	356.092	382.072	167.935	155.837	71.3316	79.6738	239.368	189.555	198.298	139.066	423.632	354.947
Mouse	ENSMUSG00000002341.9	Ncan	NA	chr8	70545735	70573523	-	7.195	protein_coding	0.11194	NA	NA	0.213554	NA	0.126194	2.32583	2.18736	NA	0.256274	2.72771	1.37513
Mouse	ENSMUSG00000002342.18	Tmem161a	NA	chr8	70625006	70636331	+	3.673	protein_coding	499.655	512.456	304.862	264.325	123.499	137.295	321.92	233.734	266.462	245.042	268.829	209.643
Mouse	ENSMUSG00000002343.12	Armc6	NA	chr8	70672822	70687116	-	3.262	protein_coding	214.507	201.641	105.907	98.2683	42.0019	46.8216	161.268	97.2475	121.22	122.248	108.206	79.9565
Mouse	ENSMUSG00000002345.19	Borcs8	NA	chr8	70592149	70599969	+	1.468	protein_coding	276.895	296.197	219.384	180.512	67.7458	93.4501	283.617	199.364	260.904	170.782	338.411	300.836
Mouse	ENSMUSG00000002346.17	Slc25a42	NA	chr8	70636990	70664955	-	5.996	protein_coding	42.3973	59.8041	21.3315	17.5945	4.84228	7.89578	68.3906	55.5576	36.4935	32.314	39.7511	30.7759
Mouse	ENSMUSG00000002365.11	Snx9	NA	chr17	5891604	5982229	+	3.617	protein_coding	3074.84	3375.46	2349.98	2013.16	777.833	797.366	237.842	160.531	864.215	591.209	307.937	246.171
Mouse	ENSMUSG00000002372.10	Ranbp3	NA	chr17	56980294	57018764	+	6.96	protein_coding	595.319	592.882	365.078	322.524	167.248	199.962	703.142	443.33	594.701	511.623	450.332	366.603
Mouse	ENSMUSG00000002379.8	Ndufa11	NA	chr17	57024767	57029141	+	1.092	protein_coding	1168.12	1055.77	664.761	567.369	214.06	253.604	1216.54	765.039	966.469	821.746	812.47	686.696
Mouse	ENSMUSG00000002384.3	Bmp8b	NA	chr4	122998958	123025892	+	3.88	protein_coding	NA	NA	0.12434	NA	NA	NA	NA	NA	2.27891	0.790209	3.12246	1.3925
Mouse	ENSMUSG00000002393.15	Nr2f6	NA	chr8	71826767	71834604	-	2.983	protein_coding	1006.85	1070.3	410.113	324.059	158.014	198.826	325.746	207.089	259.238	250.705	331.522	282.209
Mouse	ENSMUSG00000002395.15	Use1	NA	chr8	71819492	71822376	+	2.203	protein_coding	417.908	416.118	245.856	242.014	107.623	145.616	316.208	201.626	296.682	179.905	244.314	204.506
Mouse	ENSMUSG00000002396.9	Ocel1	NA	chr8	71823942	71832005	+	7.133	protein_coding	36.0737	35.1095	18.2085	15.2205	5.43055	8.19832	27.6538	17.3364	30.4003	22.8022	33.3483	20.6045
Mouse	ENSMUSG00000002409.19	Dyrk1b	NA	chr7	27878894	27886719	+	2.695	protein_coding	145.449	166.618	69.1476	61.3716	18.017	32.9296	80.621	68.225	106.629	87.506	402.228	352.25
Mouse	ENSMUSG00000002413.16	Braf	NA	chr6	39580171	39702397	-	13.862	protein_coding	160.381	166.028	122.883	113.72	38.7862	48.1328	252.32	192.774	252.075	199.873	247.859	207.167
Mouse	ENSMUSG00000002416.14	Ndufb2	NA	chr6	39569508	39580316	+	5.628	protein_coding	22.4477	27.2128	15.7105	13.542	5.88359	9.89996	20.0627	21.4228	25.3646	20.8218	12.3604	9.72348
Mouse	ENSMUSG00000002428.13	Hltf	NA	chr3	20111975	20172654	+	5.931	protein_coding	147.051	168.09	69.9688	76.4357	25.8573	32.9182	247.065	197.276	258.412	188.222	419.118	384.133
Mouse	ENSMUSG00000002455.15	Prpf6	NA	chr2	181233661	181297453	+	3.859	protein_coding	966.666	991.095	595.881	501.875	243.719	275.378	990.045	588.818	957.221	617.214	783.543	671.398
Mouse	ENSMUSG00000002458.14	Rgs19	NA	chr2	181330212	181335770	-	2.23	protein_coding	784.58	863.709	412.853	356.158	201.062	219.989	760.698	501.939	599.178	404.725	341.39	300.288
Mouse	ENSMUSG00000002459.18	Rgs20	NA	chr1	4979799	5140508	-	4.239	protein_coding	20.8752	18.7733	15.5444	14.4462	3.01487	8.57224	0.161854	NA	NA	NA	NA	0.1763
Mouse	ENSMUSG00000002475.17	Abhd3	NA	chr18	10642092	10706771	-	2.334	protein_coding	1.30609	2.2468	2.9691	1.50162	0.394046	1.66004	1.09684	1.66274	4.61298	1.38262	70.8832	32.2731
Mouse	ENSMUSG00000002477.6	Snrpd1	NA	chr18	10617775	10642079	+	2.052	protein_coding	756.608	752.617	664.953	652.678	253.524	279.159	1142.29	773.539	785.893	352.493	267.029	234.857
Mouse	ENSMUSG00000002486.16	Tchp	NA	chr5	114845821	114860388	+	7.397	protein_coding	24.2693	31.0132	17.3922	13.8996	7.43435	9.57872	41.5516	35.4717	57.7759	38.8754	58.9518	34.2931
Mouse	ENSMUSG00000002489.17	Tiam1	NA	chr16	89583999	89940657	-	10.048	protein_coding	339.707	368.316	185.244	156.608	65.7787	81.6403	NA	NA	NA	NA	0.0836744	0.0682773
Mouse	ENSMUSG00000002496.11	Tsc2	NA	chr17	24814790	24851604	-	9.62	protein_coding	387.702	400.887	246.634	189.41	92.8719	103.657	323.67	223.1	272.079	206.485	357.244	289.154
Mouse	ENSMUSG00000002500.16	Rpl3l	NA	chr17	24946794	24955117	+	1.643	protein_coding	NA	0.552637	NA	1.04053	NA	NA	0.471751	NA	5.85848	1.30226	7.90271	6.97152
Mouse	ENSMUSG00000002504.16	Slc9a3r2	NA	chr17	24858260	24869301	-	2.646	protein_coding	181.268	174.892	71.9052	63.5046	26.1895	29.5123	17.2154	17.0292	8.60748	10.7939	12.9603	9.73346
Mouse	ENSMUSG00000002524.18	Puf60	NA	chr15	75942031	75952773	-	4.748	protein_coding	1459.16	1468.46	970.3	800.169	390.164	426.308	1156	714.315	1246.36	911.287	738.289	659.161
Mouse	ENSMUSG00000002546.18	Golga2	NA	chr2	32177396	32197933	+	5.5	protein_coding	610.385	636.501	370.234	324.053	133.208	170.326	150.655	92.9364	205.512	176.145	228.387	188.361
Mouse	ENSMUSG00000002550.17	Uck1	NA	chr2	32145014	32150171	-	2.751	protein_coding	522.834	524.946	396.427	321.474	132.363	152.639	338.017	240.734	286.473	270.584	275.111	222.433
Mouse	ENSMUSG00000002565.17	Scin	NA	chr12	40109768	40184227	-	2.999	protein_coding	0.632749	NA	2.03497	3.39546	1.00358	1.61378	NA	0.401717	4.96953	3.94824	1.75931	1.18356
Mouse	ENSMUSG00000002578.19	Ikzf4	NA	chr10	128466712	128505227	-	6.461	protein_coding	0.424201	0.408725	0.323704	0.11398	0.0597187	0.43489	11.7715	9.61941	3.67344	1.3269	3.61943	4.8338
Mouse	ENSMUSG00000002580.8	Mien1	NA	chr11	98328534	98329817	-	0.747	protein_coding	943.194	1101.54	513.858	418.268	174.69	148.044	821.075	556.113	909.738	841.415	747.716	678.32
Mouse	ENSMUSG00000002588.14	Pon1	NA	chr6	5168090	5193946	-	2.898	protein_coding	NA	NA	0.170994	0.269275	NA	NA	0.54363	NA	NA	NA	1.43449	NA
Mouse	ENSMUSG00000002602.17	Axl	NA	chr7	25456698	25488130	-	5.033	protein_coding	9493.93	10137.5	5390.54	4200.35	2115.04	2098.67	NA	1.00236	0.925815	0.593426	1.22442	0.312731
Mouse	ENSMUSG00000002603.16	Tgfb1	NA	chr7	25386427	25404502	+	5.042	protein_coding	436.552	386.674	274.632	231.081	123.082	148.162	745.369	493.083	1069.21	871.592	438.109	394.715
Mouse	ENSMUSG00000002608.9	Ccdc97	NA	chr7	25410531	25418513	-	3.939	protein_coding	378.893	419.329	241.481	197.816	92.3034	101.985	557.614	358.509	777.977	658.171	669.359	555.595
Mouse	ENSMUSG00000002617.15	Zfp40	NA	chr17	23392843	23412226	-	4.482	protein_coding	33.2587	29.2459	21.2284	15.8082	3.80017	7.86526	53.0303	56.8408	65.9846	60.3518	78.4485	71.3525
Mouse	ENSMUSG00000002625.11	Akap8l	NA	chr17	32540398	32569581	-	5.073	protein_coding	82.7445	93.4108	59.7866	42.401	22.0059	30.1877	225.683	172.125	411.996	333.071	232.035	185.439
Mouse	ENSMUSG00000002633.5	Shh	NA	chr5	28661813	28672254	-	2.847	protein_coding	NA	NA	NA	NA	NA	NA	NA	NA	NA	NA	NA	NA
Mouse	ENSMUSG00000002635.12	Pdcd2l	NA	chr7	33883924	33896086	-	1.549	protein_coding	191.367	199.76	125.364	106.28	50.8501	67.9527	232.307	152.927	174.659	184.757	126.517	97.1948
Mouse	ENSMUSG00000002658.10	Gtf2f1	NA	chr17	57310405	57318288	-	1.717	protein_coding	1743.08	1763.5	1171.97	1110.34	508.319	586.993	1729.22	1018.34	2697.76	1936.5	1269.25	1213.08
Mouse	ENSMUSG00000002660.9	Clpp	NA	chr17	57297305	57303188	+	1.223	protein_coding	1487.5	1484.5	999.096	900.82	380.466	439.121	984.615	599.506	475.794	316.69	188.297	160.429
Mouse	ENSMUSG00000002661.15	Alkbh7	NA	chr17	57304339	57306322	+	1.029	protein_coding	86.6417	99.3052	42.0844	39.2569	22.0962	26.2304	182.765	106.861	83.111	70.395	131.585	90.5431
Mouse	ENSMUSG00000002664.3	Pspn	NA	chr17	57306457	57307018	-	0.474	protein_coding	NA	NA	NA	1.87648	NA	NA	6.6305	8.90555	15.8639	14.0264	15.7287	8.99125
Mouse	ENSMUSG00000002668.9	Dennd1c	NA	chr17	57372905	57385514	-	5.109	protein_coding	NA	NA	NA	NA	0.0773622	0.365042	101.287	77.0187	149.056	119.705	262.861	183.1
Mouse	ENSMUSG00000002679.15	Med6	NA	chr12	81620331	81641782	-	1.447	protein_coding	508.674	525.754	366.172	331.953	139.917	143.755	406.244	324.872	604.037	410.52	487.004	407.116
Mouse	ENSMUSG00000002688.9	Prkd1	NA	chr12	50388014	50695881	-	3.653	protein_coding	237.044	220.862	96.1126	72.9155	34.5402	41.9833	NA	NA	NA	NA	NA	0.207622
Mouse	ENSMUSG00000002699.14	Lcp2	NA	chr11	33996920	34042295	+	4.459	protein_coding	NA	NA	NA	NA	NA	NA	5.00578	4.5782	14.0078	12.7075	33.9388	23.4472
Mouse	ENSMUSG00000002718.15	Cse1l	NA	chr2	166747960	166788309	+	5.273	protein_coding	1395.57	1419.12	856.494	751.84	384.958	404.01	2378.8	1474.23	1383.45	1114.68	771.911	659.33
Mouse	ENSMUSG00000002728.15	Naa20	NA	chr2	145744019	145758345	+	3.705	protein_coding	527.392	522.972	337.76	336.867	178.907	199.906	562.455	386.248	321.893	215.173	232.916	181.793
Mouse	ENSMUSG00000002731.7	Prkra	NA	chr2	76460242	76478359	-	2.028	protein_coding	359.771	432.51	202.005	178.247	71.7441	85.4208	55.2575	45.9496	52.886	35.7101	220.873	220.128
Mouse	ENSMUSG00000002732.15	Fkbp7	NA	chr2	76493388	76503460	-	1.485	protein_coding	242.248	274.3	186.924	182.666	47.376	45.3597	18.2059	15.5918	23.0401	15.3481	26.0664	32.1992
Mouse	ENSMUSG00000002733.9	Plekha3	NA	chr2	76505625	76527172	+	3.126	protein_coding	938.696	938.369	640.662	569.212	250.714	257.072	468.881	320.486	713.258	536.084	402.474	375.08
Mouse	ENSMUSG00000002741.10	Ykt6	NA	chr11	5905693	5917780	+	2.984	protein_coding	1679.87	1797.21	1336.52	1157.76	395.009	447.536	541.679	331.799	719.368	500.61	532.907	394.744
Mouse	ENSMUSG00000002748.8	Baz1b	NA	chr5	135216118	135274983	+	13.667	protein_coding	863.464	932.875	494.956	440.794	265.164	277.888	742.1	484.226	542.532	389.279	485.179	428.016
Mouse	ENSMUSG00000002763.17	Pex6	NA	chr17	47022389	47036467	+	3.796	protein_coding	212.317	222.447	112.172	98.2086	52.0863	62.6112	244.401	151.672	335.12	334.818	191.709	181.454
Mouse	ENSMUSG00000002767.14	Mrpl2	NA	chr17	46957155	46961065	+	1.17	protein_coding	764.952	761.991	434.892	393.476	154.813	211.306	970.63	642.239	590.747	458.11	333.44	348.284
Mouse	ENSMUSG00000002768.9	Mea1	NA	chr17	46989719	46994037	+	1.844	protein_coding	794.294	837.337	514.391	448.629	171.574	214.233	568.044	427.038	641.482	509.92	339.83	358.526
Mouse	ENSMUSG00000002769.10	Gnmt	NA	chr17	47036590	47040094	-	1.206	protein_coding	11.3741	5.74682	4.31227	3.04815	0.816024	5.80163	6.99151	3.33197	4.44933	3.92518	7.8242	13.7716
Mouse	ENSMUSG00000002771.13	Grin2d	NA	chr7	45481307	45527802	-	6.658	protein_coding	31.7887	33.4799	27.4981	21.2392	6.64697	9.26594	1.60639	1.34572	1.06289	2.00589	3.14467	2.10584
Mouse	ENSMUSG00000002778.15	Kdelr1	NA	chr7	45522196	45533156	+	1.874	protein_coding	2325.9	2374.69	1368.28	1232.49	429.839	427.191	941.218	641.909	804.061	631.276	1053.4	960.009
Mouse	ENSMUSG00000002781.20	Tmem143	NA	chr7	45546365	45566837	+	7.518	protein_coding	59.7703	55.477	26.2726	24.7782	9.36207	13.7215	18.3047	14.5799	15.3582	13.7728	29.4428	22.8124
Mouse	ENSMUSG00000002791.18	Pdxk-ps	NA	chr17	32295057	32326324	-	3.119	transcribed_unprocessed_pseudogene	2.03885	2.74619	1.52808	3.25558	0.133298	1.55013	3.42692	1.65881	2.89674	1.76319	4.34302	2.76414
Mouse	ENSMUSG00000002797.10	Ggct	NA	chr6	54959565	54969935	-	7.745	protein_coding	8.97403	5.82462	6.70762	7.29948	3.97505	7.66779	19.417	18.4668	21.7766	15.2218	11.7756	9.23974
Mouse	ENSMUSG00000002799.7	Jag2	NA	chr12	112871439	112893396	-	6.965	protein_coding	0.839507	0.664263	0.139914	NA	NA	0.26564	18.0393	12.9693	7.91027	3.16542	17.8276	20.245
Mouse	ENSMUSG00000002803.15	Btbd6	NA	chr12	112940102	112942565	+	2.324	protein_coding	29.9947	25.4884	14.9026	14.9674	5.84871	8.68955	121.164	106.257	77.6264	65.1941	71.8597	60.4311
Mouse	ENSMUSG00000002804.5	Nudt14	NA	chr12	112897911	112905744	-	1.587	protein_coding	47.6939	52.034	26.7439	31.8831	8.48048	16.8189	127.622	90.6282	100.702	73.086	142.093	125.151
Mouse	ENSMUSG00000002808.8	Epdr1	NA	chr13	19775876	19804097	-	2.745	protein_coding	461.036	473.526	204.072	195.914	63.1209	98.9224	NA	NA	NA	NA	NA	NA
Mouse	ENSMUSG00000002812.5	Flii	NA	chr11	60604949	60618089	-	5.039	protein_coding	1583.32	1643.74	882.809	728.356	347.206	377.332	764.792	463.603	650.995	434.628	885.343	739.281
Mouse	ENSMUSG00000002814.16	Top3a	NA	chr11	60630884	60668191	-	4.599	protein_coding	176.807	172.848	139.147	112.381	42.1542	53.3091	254.052	168.387	224.496	162.033	244.699	192.07
Mouse	ENSMUSG00000002820.7	Atg4d	NA	chr9	21176589	21189068	+	7.264	protein_coding	38.7481	40.2039	32.1035	29.8016	15.1066	16.9629	38.2122	27.6789	67.4388	60.9311	45.7548	35.5309
Mouse	ENSMUSG00000002825.9	Qtrt1	NA	chr9	21323133	21331570	+	1.973	protein_coding	259.101	271.503	204.177	150.223	91.6963	105.151	180.283	121.106	228.652	159.997	109.156	88.2539
Mouse	ENSMUSG00000002831.15	Plin4	NA	chr17	56407591	56416803	-	6.35	protein_coding	26.602	26.8571	9.28123	9.03177	3.84915	9.56369	NA	NA	2.17939	1.72899	0.614553	0.113069
Mouse	ENSMUSG00000002833.12	Hdgfl2	NA	chr17	56386634	56407607	+	4.876	protein_coding	524.751	565.359	264.625	241.697	133.775	158.134	1221.09	755.56	835.586	587.614	797.147	663.14
Mouse	ENSMUSG00000002835.10	Chaf1a	NA	chr17	56347439	56379289	+	8.854	protein_coding	427.761	457.253	198.149	187.135	113.733	143.275	588.6	363.615	270.955	200.785	351.019	267.164
Mouse	ENSMUSG00000002844.10	Adprh	NA	chr16	38264392	38273065	-	2.966	protein_coding	504.351	566.934	260.895	201.82	84.5492	104.357	439.236	268.391	306.353	243.943	374.694	337.79
Mouse	ENSMUSG00000002845.15	Tmem39a	NA	chr16	38379060	38412524	+	4.094	protein_coding	300.601	267.577	143.497	138.484	56.3085	72.8435	266.259	189.056	459.359	375.114	279.098	215.977
Mouse	ENSMUSG00000002846.10	Timmdc1	NA	chr16	38318709	38343025	-	1.784	protein_coding	519.798	558.671	265.927	239.169	110.116	135.218	515.043	329.867	714.635	513.982	228.779	194.671
Mouse	ENSMUSG00000002847.8	Pla1a	NA	chr16	38216479	38253507	-	2.009	protein_coding	16.0298	9.70904	7.45411	5.72782	3.35185	3.43725	15.512	12.0904	54.354	36.0821	84.1087	95.8559
Mouse	ENSMUSG00000002870.9	Mcm2	NA	chr6	88860456	88875762	-	6.956	protein_coding	1318.08	1344.13	663.913	534.92	349.209	388.027	2060.5	1211.66	817.886	591.142	828.332	738.871
Mouse	ENSMUSG00000002871.15	Tpra1	NA	chr6	88879233	88889220	+	4.171	protein_coding	162.23	186.981	96.5569	89.3657	33.1303	39.2208	78.5744	51.5727	72.7719	67.3458	106.516	96.51
Mouse	ENSMUSG00000002881.15	Nab1	NA	chr1	52496453	52539838	-	4.1	protein_coding	665.524	676.104	495.253	462.889	206.178	223.366	532.012	329.402	515.093	375.474	354.849	304.186
Mouse	ENSMUSG00000002885.15	Adgre5	NA	chr8	84449880	84467955	-	3.757	protein_coding	171.63	196.244	138.785	120.004	65.5838	67.0477	0.405559	NA	NA	1.12373	5.83594	1.1807
Mouse	ENSMUSG00000002897.6	Il17ra	NA	chr6	120440208	120464520	+	8.662	protein_coding	124.777	126.228	85.5866	69.98	31.6074	44.075	468.927	316.452	523.257	387.231	381.213	308.088
Mouse	ENSMUSG00000002900.18	Lamb1	NA	chr12	31315233	31379643	+	9.917	protein_coding	1843.35	1860.89	1310.84	1042.55	464.08	516.101	2.13527	2.53116	7.35959	5.54228	4.81789	3.77527
Mouse	ENSMUSG00000002908.18	Kcnn1	NA	chr8	71294693	71315902	-	4.587	protein_coding	9.93042	14.6994	7.2549	6.08752	1.72512	2.56178	18.7725	13.4665	5.3523	3.58187	13.3822	16.1632
Mouse	ENSMUSG00000002910.12	Arrdc2	NA	chr8	71287773	71292364	-	3.232	protein_coding	22.1953	32.9292	41.0879	32.699	26.0529	32.2879	74.7683	55.8442	93.9082	92.9351	67.7346	58.5541
Mouse	ENSMUSG00000002930.7	Ppp1r17	NA	chr6	55994482	56009674	+	1.757	protein_coding	NA	NA	NA	NA	NA	NA	NA	NA	NA	NA	NA	NA
Mouse	ENSMUSG00000002944.16	Cd36	NA	chr5	17986688	18093799	-	3.59	protein_coding	0.241251	0.231254	0.28848	NA	0.114152	NA	9.07315	8.60809	7.43513	6.56517	104.438	80.6675
Mouse	ENSMUSG00000002948.20	Map2k7	NA	chr8	4288740	4297897	+	3.829	protein_coding	685.331	652.086	516.711	405.478	178.601	203.802	519.039	362.37	540.453	385.631	330.727	288.807
Mouse	ENSMUSG00000002949.16	Timm44	NA	chr8	4309731	4325913	-	3.664	protein_coding	410.422	450.152	223.283	199.841	122.181	148.862	584.061	375.179	505.981	358.852	363.96	287.368
Mouse	ENSMUSG00000002957.12	Ap2a2	NA	chr7	141142086	141212924	+	5.663	protein_coding	1830.74	1868.72	1114.84	903.105	404.004	449.646	552.198	342.782	344.634	244.279	392.757	314.486
Mouse	ENSMUSG00000002963.18	Pnkp	NA	chr7	44506563	44512416	+	3.25	protein_coding	167.788	203.614	99.774	100.959	42.4139	46.999	204.956	121.398	243.073	239.782	181.227	148.159
Mouse	ENSMUSG00000002968.10	Med25	NA	chr7	44526189	44542136	-	7.629	protein_coding	304.751	295.586	184.662	156.12	67.5978	94.4303	441.955	291.257	325.085	276.086	247.676	205.788
Mouse	ENSMUSG00000002980.15	Bcam	NA	chr7	19490056	19504941	-	3.199	protein_coding	1.26691	0.894738	0.509396	1.65412	0.435253	0.289814	5.44341	4.23785	6.50897	7.45367	13.0216	6.82228
Mouse	ENSMUSG00000002981.11	Clptm1	NA	chr7	19365496	19398958	-	6.21	protein_coding	1156.68	1181.9	895.071	746.131	314.287	345.633	859.142	524.123	944.505	755.175	789.167	700.951
Mouse	ENSMUSG00000002983.18	Relb	NA	chr7	19340142	19363363	-	3.885	protein_coding	101.902	102.338	76.9737	52.4403	41.6272	39.9676	333.863	206.468	478.488	414.3	202.813	187.566
Mouse	ENSMUSG00000002984.18	Tomm40	NA	chr7	19435238	19449363	-	4.513	protein_coding	916.606	907.439	653.942	539.485	242.36	259.235	1417.21	834.086	622.954	593.541	285.024	226.105
Mouse	ENSMUSG00000002985.17	Apoe	NA	chr7	19430034	19433113	-	2.138	protein_coding	6.65291	10.9708	29.2917	26.3466	8.27934	13.3674	166.255	106.575	193.797	198.983	1847.76	1660.48
Mouse	ENSMUSG00000002992.18	Apoc2	NA	chr7	19405504	19411866	-	0.813	protein_coding	NA	NA	NA	NA	NA	NA	NA	NA	NA	NA	NA	NA
Mouse	ENSMUSG00000002996.18	Hbp1	NA	chr12	31976253	32000534	-	6.167	protein_coding	183.625	216.512	115.802	110.882	49.1785	55.0502	77.5747	61.8511	105.542	70.7581	435.465	375.711
Mouse	ENSMUSG00000002997.16	Prkar2b	NA	chr12	32008475	32111295	-	3.652	protein_coding	735.525	769.757	321.55	289.361	216.944	245.037	6.27098	7.6472	5.21665	3.53016	613.057	576.176
Mouse	ENSMUSG00000003031.15	Cdkn1b	NA	chr6	134897364	134902476	+	4.552	protein_coding	530.792	571.683	266.013	236.021	89.5181	116.482	151.208	101.988	175.511	131.971	547.476	469.15
Mouse	ENSMUSG00000003032.9	Klf4	NA	chr4	55527143	55532466	-	3.049	protein_coding	816.851	924.154	633.516	476.657	249.511	298.576	116.74	96.7325	110.399	87.107	52.1406	44.8382
Mouse	ENSMUSG00000003033.16	Ap1m1	NA	chr8	72993862	73011229	+	3.184	protein_coding	1089.67	1118.98	523.315	442.022	229.51	252.978	906.676	546.404	660.435	532.393	390.269	328.704
Mouse	ENSMUSG00000003037.17	Rab8a	NA	chr8	72915044	72937748	+	4.678	protein_coding	765.314	808.895	488.59	446.502	213.021	234.938	488.861	332.468	333.076	231.438	319.198	293.503
Mouse	ENSMUSG00000003038.16	Hmgn2	NA	chr4	133692049	133695961	-	3.06	protein_coding	208.761	217.143	145.671	154.989	57.8377	73.4569	768.012	510.279	606.234	403.602	235	210.044
Mouse	ENSMUSG00000003039.10	Fam32a	NA	chr8	72973574	72978262	+	4.409	protein_coding	195.845	195.382	145.924	137.704	53.7031	62.3217	230.371	154.645	236.103	168.901	245.629	203.649
Mouse	ENSMUSG00000003051.14	Elf3	NA	chr1	135181313	135186306	-	2.217	protein_coding	NA	NA	0.229084	0.35887	NA	NA	0.735537	1.1454	6.92608	NA	2.43855	1.64971
Mouse	ENSMUSG00000003053.18	Cyp2c29	NA	chr19	39257849	39319157	+	3.061	protein_coding	NA	NA	NA	NA	0.136086	NA	0.807661	NA	NA	NA	0.639323	0.252157
Mouse	ENSMUSG00000003062.14	Stard3nl	NA	chr13	19541846	19579965	-	5.6	protein_coding	106.484	119.161	63.9326	57.1901	22.2234	24.8059	57.9664	44.1016	112.053	77.4597	83.1595	70.8205
Mouse	ENSMUSG00000003068.18	Stk11	NA	chr10	79951637	79966516	+	4.58	protein_coding	709.709	774.506	464.301	416.766	177.009	211.874	347.745	240.248	241.14	218.338	234.658	161.831
Mouse	ENSMUSG00000003070.7	Efna2	NA	chr10	80015316	80025844	+	2.131	protein_coding	50.5384	41.1447	41.3177	44.4291	11.5193	23.3141	9.76164	12.0675	3.04172	4.49854	8.94479	5.76393
Mouse	ENSMUSG00000003072.16	Atp5d	NA	chr10	79974466	79981652	+	1.928	protein_coding	3465.37	3600.87	2077.58	1716.63	700.815	786.388	3304.96	1842.74	1858.97	1590.66	1137.08	1080.14
Mouse	ENSMUSG00000003099.12	Ppp5c	NA	chr7	16738565	16761849	-	3.136	protein_coding	941.391	1023.45	662.244	546.287	290.483	340.319	2132.93	1189.77	1047.72	752.671	414.734	353.952
Mouse	ENSMUSG00000003119.15	Cdk12	NA	chr11	98093885	98169330	+	11.73	protein_coding	497.944	505.878	304.943	288.071	143.792	177.343	701.38	468.912	943.714	675.453	519.659	444.055
Mouse	ENSMUSG00000003123.16	Lipe	NA	chr7	25078952	25098135	-	5.886	protein_coding	23.6096	20.5852	12.1721	10.16	3.33527	8.75043	69.0472	50.0448	49.2214	40.5826	106.394	80.0322
Mouse	ENSMUSG00000003131.8	Pafah1b2	NA	chr9	45874157	45923988	-	8.266	protein_coding	959.048	1026.89	685.463	588.422	222.758	262.945	504.192	340.386	415.561	309.121	318.524	244.663
Mouse	ENSMUSG00000003134.11	Tbc1d8	NA	chr1	39410573	39517836	-	5.239	protein_coding	3.86894	4.75731	1.2281	0.801581	0.952869	1.47472	0.609297	NA	0.885894	0.567793	23.9867	14.6658
Mouse	ENSMUSG00000003135.16	Cnot11	NA	chr1	39574073	39585970	+	3.508	protein_coding	425.646	430.562	299.103	278.82	107.802	139.806	598.795	432.165	587.206	452.087	402.889	341.08
Mouse	ENSMUSG00000003153.11	Slc2a3	NA	chr6	122704768	122778599	-	7.245	protein_coding	0.513604	0.228942	0.208656	0.327416	0.740362	1.19334	169.95	120.142	82.8464	65.2802	23.5043	26.5968
Mouse	ENSMUSG00000003154.16	Foxj2	NA	chr6	122796873	122822325	+	5.346	protein_coding	316.298	294.369	173.549	145.201	70.9692	89.9279	244.172	176.695	88.6619	75.4309	175.284	161.647
Mouse	ENSMUSG00000003161.16	Sri	NA	chr5	8096078	8119379	+	4.852	protein_coding	431.386	439.902	273.304	255.551	102.888	123.682	352.154	241.553	461.167	311.944	417.668	389.302
Mouse	ENSMUSG00000003166.21	Dgcr2	NA	chr16	17657346	17716426	-	6.853	protein_coding	248.752	274.101	133.438	115.659	58.1944	70.8202	212.958	142.992	190.728	176.633	163.448	140.668
Mouse	ENSMUSG00000003184.16	Irf3	NA	chr7	44647072	44652272	+	3.442	protein_coding	169.84	195.29	113.105	93.8502	40.0393	53.4243	620.985	428.344	1099.43	955.564	321.468	279.382
Mouse	ENSMUSG00000003190.13	Bcl2l12	NA	chr7	44640646	44648136	-	1.976	protein_coding	107.729	145.003	63.9758	73.7951	26.1242	44.7255	144.657	128.613	192.405	151.422	150.32	131.907
Mouse	ENSMUSG00000003198.11	Zfp959	NA	chr17	56199093	56205928	+	2.448	protein_coding	72.1995	83.2242	47.0789	55.2192	23.6412	36.3419	118.948	114.308	177.043	138.662	117.347	110.819
Mouse	ENSMUSG00000003199.17	Mpnd	NA	chr17	56312711	56323790	+	2.305	protein_coding	606.849	631.192	381.119	295.78	118.357	147.205	337.956	233.679	215.282	168.768	202.184	187.219
Mouse	ENSMUSG00000003200.11	Sh3gl1	NA	chr17	56323750	56343635	-	5.012	protein_coding	594.335	632.644	348.484	290.952	125.449	156.4	331.742	220.234	352.084	281.344	202.487	164.696
Mouse	ENSMUSG00000003206.8	Ebi3	NA	chr17	56259640	56264022	+	1.154	protein_coding	NA	NA	NA	NA	NA	0.824762	311.119	203.976	153.418	66.4225	96.1295	139.516
Mouse	ENSMUSG00000003208.10	Yju2	NA	chr17	56266099	56275285	+	4.956	protein_coding	40.5821	50.0817	24.2693	29.6119	11.5611	15.292	82.5655	61.6227	70.0526	63.1168	45.3089	38.752
Mouse	ENSMUSG00000003226.8	Ranbp2	NA	chr10	58282742	58330178	+	11.728	protein_coding	1210.35	1274.42	860.937	820.237	325.739	365.016	1668.84	1081.06	1751.17	1318.17	973.757	874.212
Mouse	ENSMUSG00000003227.5	Edar	NA	chr10	58436611	58511476	-	3.637	protein_coding	NA	0.227925	NA	NA	NA	0.254071	0.192399	0.327895	NA	NA	0.530645	0.208626
Mouse	ENSMUSG00000003228.10	Grk5	NA	chr19	60878187	61084406	+	7.055	protein_coding	163.539	176.736	75.4928	75.7007	27.4706	37.7174	67.7381	54.8331	96.2602	76.6135	86.1804	76.5829
Mouse	ENSMUSG00000003233.13	Dvl3	NA	chr16	20335732	20352760	+	6.41	protein_coding	385.825	390.981	267.334	240.367	86.7223	105.662	256.619	189.053	271.679	223.409	206.728	179.181
Mouse	ENSMUSG00000003234.17	Abcf3	NA	chr16	20367327	20380129	+	3.558	protein_coding	420.134	428.33	256.6	230.98	101.109	131.555	355.062	250.543	456.2	296.984	292.753	238.247
Mouse	ENSMUSG00000003235.14	Eif2b5	NA	chr16	20317567	20328073	+	2.595	protein_coding	1129.18	1190.75	700.3	592.575	289.376	345.703	1354.03	747.37	1013.06	735.401	453.478	390.597
Mouse	ENSMUSG00000003269.18	Cyth2	NA	chr7	45456061	45464005	-	3.445	protein_coding	425.232	432.932	470.696	432.124	140.908	182.225	294.805	190.472	523.671	380.017	382.097	302.837
Mouse	ENSMUSG00000003271.18	Sult2b1	NA	chr7	45379407	45434093	-	3.95	protein_coding	0.73047	0.707326	0.553954	0.406222	0.220608	0.233442	0.383265	NA	0.263401	0.49587	1.30641	NA
Mouse	ENSMUSG00000003273.15	Car11	NA	chr7	45349267	45354106	+	1.926	protein_coding	21.2985	22.0354	3.30018	4.92871	1.63527	3.58928	0.394288	NA	NA	NA	2.23072	0.89888
Mouse	ENSMUSG00000003279.18	Dlgap1	NA	chr17	70276068	71128408	+	17.89	protein_coding	3.21641	3.36065	3.1497	2.21197	2.80776	5.00994	0.0696751	NA	0.293641	0.373378	1.26621	0.762793
Mouse	ENSMUSG00000003282.10	Plag1	NA	chr4	3900996	3938423	-	8.487	protein_coding	26.7662	28.2108	19.3823	18.3305	9.70806	16.6895	3.30676	4.48538	9.47379	4.3649	11.2832	8.49298
Mouse	ENSMUSG00000003283.16	Hck	NA	chr2	152950388	152993361	+	2.092	protein_coding	NA	1.97942	2.36334	5.97601	0.207045	NA	0.35916	1.21756	NA	0.465432	2.59637	2.24714
Mouse	ENSMUSG00000003299.11	Mrpl4	NA	chr9	20914034	20920135	+	2.617	protein_coding	467.27	504.864	236.938	198.213	105.176	116.121	459.49	344.156	278.847	188.15	176.266	171.574
Mouse	ENSMUSG00000003308.16	Keap1	NA	chr9	21141026	21150657	-	4.693	protein_coding	379.126	362.563	218.103	195.172	89.2369	100.438	177.636	120.957	135.636	112.809	111.21	101.725
Mouse	ENSMUSG00000003309.15	Ap1m2	NA	chr9	21205571	21223633	-	3.14	protein_coding	NA	NA	NA	NA	NA	NA	7.43665	6.15874	5.19891	4.16872	15.4096	9.1787
Mouse	ENSMUSG00000003316.15	Glg1	NA	chr8	111881053	111985848	-	7.09	protein_coding	2252.99	2386.61	1493.12	1230.68	589.197	632.159	1002.27	620.568	1328.34	918.69	1763.2	1506.7
Mouse	ENSMUSG00000003341.10	Atp8b3	NA	chr10	80355418	80374958	-	4.713	protein_coding	1.29232	1.97661	0.711199	1.28798	0.498654	1.01501	2.82335	3.11575	4.56461	2.66607	8.02352	3.30487
Mouse	ENSMUSG00000003344.15	Btbd2	NA	chr10	80478451	80492905	-	3.586	protein_coding	407.881	390.111	198.092	185.956	69.4975	84.0582	123.552	101.972	98.3299	86.7381	211.585	206.125
Mouse	ENSMUSG00000003345.17	Csnk1g2	NA	chr10	80458672	80476583	+	4.835	protein_coding	1099.77	1157.39	655.21	539.094	224.248	253.192	577.617	373.009	406.344	340.203	341.078	300.283
Mouse	ENSMUSG00000003346.15	Abhd17a	NA	chr10	80419488	80426175	-	1.547	protein_coding	1665.32	1751.59	897.288	747.13	287.564	331.113	1101.34	659.005	651.678	601.294	811.693	690.801
Mouse	ENSMUSG00000003348.11	Mob3a	NA	chr10	80521087	80537811	-	3.254	protein_coding	650.141	667.92	407.056	320.008	163.92	191.485	205.747	178.908	221.416	182.98	124.303	88.9828
Mouse	ENSMUSG00000003352.15	Cacnb3	NA	chr15	98528721	98542410	+	4.01	protein_coding	860.112	820.279	599.513	493.055	232.934	253.215	1.05987	1.27324	2.19786	1.93654	7.95131	3.67667
Mouse	ENSMUSG00000003354.7	Ccdc65	NA	chr15	98606088	98621217	+	1.992	protein_coding	11.9499	5.80473	1.49241	0.846365	0.218533	3.97633	3.41297	2.65945	4.0023	2.88827	10.2725	6.77838
Mouse	ENSMUSG00000003355.8	Fkbp11	NA	chr15	98622247	98626079	-	2.706	protein_coding	140.271	137.228	93.6781	85.0054	33.1008	38.7409	0.928224	0.447634	3.38602	3.45843	4.60911	3.2312
Mouse	ENSMUSG00000003360.16	Ddx23	NA	chr15	98543015	98560775	-	6.229	protein_coding	654.423	675.994	411.263	347.36	188.002	214.872	614.428	379.757	499.412	396.792	282.586	240.923
Mouse	ENSMUSG00000003363.16	Pld3	NA	chr7	27231425	27252643	-	2.924	protein_coding	964.587	1088.36	553.478	466.3	144.328	185.327	182.46	128.728	362.508	295.06	860.949	758.341
Mouse	ENSMUSG00000003378.10	Grik5	NA	chr7	24709274	24771771	-	5.168	protein_coding	52.7259	59.3904	20.5084	20.417	11.71	10.402	38.1045	25.5455	82.7047	79.2905	81.8466	59.6683
Mouse	ENSMUSG00000003379.8	Cd79a	NA	chr7	24596806	24601622	+	1.457	protein_coding	1.40445	0.631824	1.64582	2.4888	3.47825	2.69171	5820.08	3378.37	3473.39	2824.96	4612.31	4669.59
Mouse	ENSMUSG00000003380.12	Rabac1	NA	chr7	24669177	24672179	-	1.523	protein_coding	501.372	540.913	262.956	231.035	73.1269	90.7113	225.151	145.591	155.153	168.827	276.88	237.828
Mouse	ENSMUSG00000003382.19	Etv3	NA	chr3	87432714	87447463	+	10.274	protein_coding	69.1035	75.2841	67.8941	60.9724	20.6317	26.9981	135.324	91.2566	165.554	121.762	102.062	83.9815
Mouse	ENSMUSG00000003402.15	Prkcsh	NA	chr9	21914102	21925518	+	4.275	protein_coding	1451.34	1529.87	976.244	756.27	312.838	341.879	637.119	415.793	756.891	547.128	771.786	690.155
Mouse	ENSMUSG00000003410.9	Elavl3	NA	chr9	21926301	21963319	-	6.89	protein_coding	NA	NA	0.55593	0.597556	0.328071	NA	NA	0.167349	0.306121	0.268789	0.266048	0.474386
Mouse	ENSMUSG00000003411.11	Rab3b	NA	chr4	108736260	108800521	+	3.524	protein_coding	0.529483	0.511201	0.800561	2.02991	0.116511	1.36767	NA	NA	2.9334	0.562239	2.4559	1.54787
Mouse	ENSMUSG00000003418.12	St8sia6	NA	chr2	13655832	13798875	-	7.664	protein_coding	0.104399	0.215036	NA	0.0949107	0.049471	0.616417	NA	NA	0.127152	NA	NA	0.196987
Mouse	ENSMUSG00000003420.9	Fcgrt	NA	chr7	44742414	44753275	-	2.102	protein_coding	144.074	150.69	91.5741	93.624	23.696	26.1738	1.70796	NA	1.12826	2.12948	2.58303	1.275
Mouse	ENSMUSG00000003421.14	Nosip	NA	chr7	44711853	44727634	+	2.8	protein_coding	479.694	435.101	281.068	260.934	124.234	135.614	472.169	317.353	452.216	397.232	392.045	323.863
Mouse	ENSMUSG00000003423.16	Pih1d1	NA	chr7	44803727	44809489	+	2.02	protein_coding	423.291	496.496	285.236	233.432	73.6888	110.286	506.743	304.286	496.126	422.491	302.974	225.734
Mouse	ENSMUSG00000003429.12	Rps11	NA	chr7	44771803	44773863	-	0.865	protein_coding	18738.1	19650.7	13660.6	11574.8	5704.16	5161.85	23814.3	12028.2	16111	10150.7	7291.86	6507.17
Mouse	ENSMUSG00000003435.10	Supt5	NA	chr7	28014316	28038171	-	5.764	protein_coding	1063.5	1160.27	674.454	572.001	283.932	309.455	1570.87	915.024	1524.05	1117.03	1162.84	970.555
Mouse	ENSMUSG00000003436.12	Dll3	NA	chr7	27992978	28001663	-	2.85	protein_coding	0.669384	0.299106	0.577871	0.890384	0.678898	0.664295	2.27805	2.79519	5.25573	7.00555	8.31482	4.18735
Mouse	ENSMUSG00000003437.15	Paf1	NA	chr7	28092376	28098813	+	3.438	protein_coding	352.334	369.599	233.574	208.62	89.0125	110.829	603.363	396.495	625.724	434.756	450.257	356.784
Mouse	ENSMUSG00000003438.18	Timm50	NA	chr7	28004941	28011497	-	2.684	protein_coding	624.36	632.935	406.469	329.08	172.534	195.248	1083.72	660.907	798.551	693.005	419.966	338.675
Mouse	ENSMUSG00000003444.9	Med29	NA	chr7	28085571	28092133	-	1.281	protein_coding	339.613	373.989	290.694	296.95	132.591	147.249	317.824	224.674	282.924	183.907	186.654	175.029
Mouse	ENSMUSG00000003452.16	Bicd1	NA	chr6	149310384	149464827	+	27.373	protein_coding	0.118312	0.0240312	0.0313964	NA	0.188205	0.305224	30.7738	26.7792	32.2677	28.9656	26.4237	24.7803
Mouse	ENSMUSG00000003458.13	Ncstn	NA	chr1	171893580	171910362	-	3.975	protein_coding	771.887	839.139	504.281	438.198	152.409	171.935	506.83	321.111	891.279	639.59	978.892	865.614
Mouse	ENSMUSG00000003464.14	Pex19	NA	chr1	171954322	171964060	+	3.815	protein_coding	462.211	499.246	281.901	230.548	113.93	131.184	359.296	239.213	433.614	347.364	450.543	379.706
Mouse	ENSMUSG00000003469.10	Phyhip	NA	chr14	70694916	70706272	+	2.91	protein_coding	0.304228	0.29224	0.564875	NA	NA	0.319374	1.18315	NA	2.15995	1.08459	2.6145	0.891753
Mouse	ENSMUSG00000003476.17	Crhr2	NA	chr6	55067034	55110001	-	5.115	protein_coding	NA	NA	0.0919551	NA	NA	NA	NA	NA	NA	0.173967	0.173566	0.143411
Mouse	ENSMUSG00000003477.6	Inmt	NA	chr6	55147611	55152028	-	1.6	protein_coding	0.588999	0.569216	NA	NA	NA	NA	NA	NA	NA	NA	NA	NA
Mouse	ENSMUSG00000003484.5	Cyp4f18	NA	chr8	72742326	72763470	-	1.855	protein_coding	0.500242	1.04524	0.593194	0.434464	0.793742	NA	1.42147	NA	0.604359	2.4436	9.6912	3.71227
Mouse	ENSMUSG00000003500.14	Impdh1	NA	chr6	29200433	29216363	-	3.294	protein_coding	704.781	765.361	476.993	409.541	196.528	217.005	314.558	204.407	191.316	136.725	133.636	112.981
Mouse	ENSMUSG00000003505.16	Psg18	NA	chr7	18079347	18088934	-	3.232	protein_coding	NA	NA	NA	NA	NA	NA	NA	NA	NA	NA	NA	NA
Mouse	ENSMUSG00000003518.14	Dusp3	NA	chr11	101861969	101877839	-	4.682	protein_coding	770.288	852.138	496.489	412.017	173.143	189.673	51.4366	57.7568	15.7269	9.60127	42.5943	31.8866
Mouse	ENSMUSG00000003526.13	Prodh	NA	chr16	17878221	17908067	-	7.797	protein_coding	0.878697	0.989068	0.485713	0.866284	0.48062	1.10676	5.23118	6.38953	5.23776	3.61547	8.69054	3.79242
Mouse	ENSMUSG00000003527.10	Ess2	NA	chr16	17718573	17729212	-	4.231	protein_coding	228.625	271.019	165.819	136.99	67.5121	74.0393	320.988	191.997	375.569	288.907	294.929	267.425
Mouse	ENSMUSG00000003528.16	Slc25a1	NA	chr16	17743087	17746083	-	2.164	protein_coding	2091.24	2349.34	935.062	696.975	373.87	473.027	1138.46	702.454	491.071	351.489	739.226	675.277
Mouse	ENSMUSG00000003531.16	Dgcr6	NA	chr16	17870724	17889496	+	2.985	protein_coding	216.39	233.309	127.39	127.079	55.3929	81.9513	191.572	111.271	99.2119	83.9525	122.763	114.5
Mouse	ENSMUSG00000003534.18	Ddr1	NA	chr17	35992459	36015513	-	4.774	protein_coding	513.931	539.981	385.249	332.8	99.7566	113.937	18.7792	16.091	54.1762	43.2238	39.2934	27.9346
Mouse	ENSMUSG00000003541.7	Ier3	NA	chr17	36132576	36133815	+	1.131	protein_coding	2381.88	2428.24	3036.97	2266.02	2628.09	2155.14	1.57223	1.12143	10.2259	12.8272	3.96529	8.42928
Mouse	ENSMUSG00000003545.4	Fosb	NA	chr7	19036621	19043976	-	6.243	protein_coding	13.6123	8.47254	29.2327	27.1212	7.02951	14.0789	34.6475	23.919	142.629	102.453	29.6301	31.9548
Mouse	ENSMUSG00000003546.11	Klc4	NA	chr17	46941550	46956948	-	2.377	protein_coding	137.466	163.901	58.9523	62.5628	23.7956	33.3936	120.886	91.819	145.984	121.304	343.45	320.502
Mouse	ENSMUSG00000003549.10	Ercc1	NA	chr7	19078703	19090449	+	3.111	protein_coding	992.229	1014.29	983.053	801.629	699.864	683.37	123.624	85.6145	1737.15	1506.78	275.441	209.261
Mouse	ENSMUSG00000003555.9	Cyp17a1	NA	chr19	46655604	46661611	-	2.769	protein_coding	NA	NA	NA	NA	0.151991	NA	NA	NA	NA	NA	1.10422	NA
Mouse	ENSMUSG00000003559.9	As3mt	NA	chr19	46695897	46729538	+	3.212	protein_coding	2.34009	NA	0.32574	0.783238	0.27711	NA	NA	0.775275	1.10551	0.972887	2.71467	1.09758
Mouse	ENSMUSG00000003573.16	Homer3	NA	chr8	70735477	70747011	+	3.44	protein_coding	909.143	855.299	609.869	521.788	220.289	245.466	25.5748	29.5362	16.6887	14.757	40.7161	37.3293
Mouse	ENSMUSG00000003575.14	Crtc1	NA	chr8	70835005	70892229	-	11.182	protein_coding	137.033	135.523	88.1971	85.9476	28.3376	41.221	88.2138	61.2605	83.0293	69.8274	103.738	74.6134
Mouse	ENSMUSG00000003581.15	Rnf215	NA	chr11	4085202	4091172	+	2.232	protein_coding	225.283	254.449	163.286	135.6	44.09	61.2905	102.626	75.0562	181.159	139.685	148.776	117.359
Mouse	ENSMUSG00000003585.14	Sec14l2	NA	chr11	4047039	4073415	-	3.505	protein_coding	6.03102	8.20429	6.32054	10.2427	2.49197	1.94214	23.0864	10.952	44.7443	36.8876	101.003	76.718
Mouse	ENSMUSG00000003604.15	Aven	NA	chr2	112323309	112464918	+	5.001	protein_coding	160.116	143.75	126.981	112.997	51.1831	60.8477	167.728	110.774	133.672	89.8103	30.8281	26.5441
Mouse	ENSMUSG00000003617.17	Cp	NA	chr3	20011218	20063309	+	9.566	protein_coding	81.5117	100.106	73.9639	68.3615	27.1498	33.1859	1.79253	1.33764	3.42427	2.10328	3.86002	3.25175
Mouse	ENSMUSG00000003623.5	Crot	NA	chr5	9016033	9047324	-	5.456	protein_coding	136.146	173.392	74.6593	69.009	25.5968	33.5025	96.6896	64.0555	113.137	80.9718	225.271	207.341
Mouse	ENSMUSG00000003644.18	Rps6ka1	NA	chr4	133574601	133615108	-	4.258	protein_coding	94.0626	102.509	50.306	41.9833	28.6379	40.1674	654.034	417.119	869.695	643.018	464.71	426.353
Mouse	ENSMUSG00000003657.10	Calb2	NA	chr8	110864134	110894842	-	1.743	protein_coding	NA	NA	NA	NA	0.543691	NA	NA	NA	NA	NA	1.1749	1.00313
Mouse	ENSMUSG00000003660.11	Snrnp200	NA	chr2	127050306	127082371	+	7.819	protein_coding	1930.05	1957.41	1128.54	924.451	470.833	495.985	2817.7	1574.71	2052.75	1307.14	1247.8	1109.14
Mouse	ENSMUSG00000003662.11	Ciao1	NA	chr2	127082858	127089736	-	3.197	protein_coding	306.849	339.614	169.758	135.103	62.6899	69.8885	246.984	173.654	295.538	207.563	286.691	248.638
Mouse	ENSMUSG00000003665.8	Has1	NA	chr17	18063585	18075467	-	4.518	protein_coding	0.402408	0.839149	0.610345	0.35172	0.0885917	0.203389	NA	NA	NA	NA	NA	NA
Mouse	ENSMUSG00000003680.17	Taf6l	NA	chr19	8751851	8763781	-	5.017	protein_coding	225.895	258.808	99.9152	81.8616	45.0012	60.6486	178.059	123.166	106.739	85.3563	131.136	124.644
Mouse	ENSMUSG00000003721.15	Insig2	NA	chr1	121232082	121260318	-	3.473	protein_coding	167.143	192.285	86.7329	87.6042	30.9989	40.493	145.888	113.206	771.151	590.298	293.764	263.808
Mouse	ENSMUSG00000003731.14	Kpna6	NA	chr4	129537773	129566560	-	6.729	protein_coding	983.068	1011.83	622.262	509.499	245.545	288.868	508.072	290.845	464.111	342.255	318.225	266.551
Mouse	ENSMUSG00000003746.17	Man1a	NA	chr10	53780881	53952705	-	9.647	protein_coding	276.56	296.307	131.503	117.723	56.4241	75.7004	410.15	280.159	631.074	542.926	454.94	426.26
Mouse	ENSMUSG00000003752.10	Itpkc	NA	chr7	26906597	26928086	-	5.285	protein_coding	59.3077	57.3094	57.5069	43.0268	16.7732	23.5065	48.4962	50.2295	100.438	85.8193	69.9007	67.7253
Mouse	ENSMUSG00000003762.14	Coq8b	NA	chr7	26932448	26957375	+	5.586	protein_coding	58.6609	65.6041	27.3205	28.4998	10.5011	15.2155	50.8646	43.0693	70.4997	61.2973	96.8001	77.6102
Mouse	ENSMUSG00000003778.15	Brd8	NA	chr18	34731668	34757654	-	10.633	protein_coding	179.336	190.057	126.827	118.229	53.8386	72.2044	418.308	288.748	456.872	314.123	504.334	388.585
Mouse	ENSMUSG00000003779.17	Kif20a	NA	chr18	34757666	34766330	+	4.338	protein_coding	1760.97	1791.29	1404.16	1179.8	399.977	402.365	1287.99	839.502	1385.49	848.607	676.947	590.768
Mouse	ENSMUSG00000003808.19	Farsa	NA	chr8	85583618	85595886	+	4.538	protein_coding	743.514	748.256	506.705	455.809	225.717	264.482	777.728	484.084	594.93	424.751	270.867	241.003
Mouse	ENSMUSG00000003809.15	Gcdh	NA	chr8	85613022	85620550	-	2.754	protein_coding	206.72	232.545	125.353	112.799	44.2973	45.4809	92.4649	64.9035	89.2988	59.5181	143.677	113.288
Mouse	ENSMUSG00000003810.14	Mast2	NA	chr4	116163959	116321380	-	8.049	protein_coding	760.899	814.856	485.562	413.984	176.935	195.323	235.627	157.035	188.856	151.81	298.621	259.401
Mouse	ENSMUSG00000003812.14	Dnase2a	NA	chr8	85635189	85649544	+	5.389	protein_coding	173.363	180.557	129.78	113.138	41.879	56.3582	172.498	133.047	188.226	137.427	230.125	186.336
Mouse	ENSMUSG00000003813.16	Rad23a	NA	chr8	85560648	85567294	-	2.577	protein_coding	1235.79	1279.89	731.9	568.681	247.204	261.616	939.601	609.303	471.854	383.418	439.508	384.66
Mouse	ENSMUSG00000003814.9	Calr	NA	chr8	85568479	85573563	-	2.88	protein_coding	18432.7	19718.4	11354	9426.56	4035.07	3638.63	18384	9463.73	20655.5	12635.3	11198.9	10354.4
Mouse	ENSMUSG00000003824.13	Syce2	NA	chr8	85598740	85614850	+	1.968	protein_coding	7.29045	8.56092	6.49618	5.85587	1.02121	2.48603	155.613	117.144	62.2125	22.5843	138.902	107.691
Mouse	ENSMUSG00000003847.17	Nfat5	NA	chr8	108020102	108106149	+	18.378	protein_coding	1016.18	1045.77	735.538	682.017	312.825	358.97	262.734	208.378	474.733	407.5	387.897	332.929
Mouse	ENSMUSG00000003848.15	Nob1	NA	chr8	108139118	108151683	-	3.486	protein_coding	632.5	656.323	552.224	513.61	243.915	254.102	617.262	404.628	545.506	371.699	180.45	131.17
Mouse	ENSMUSG00000003849.9	Nqo1	NA	chr8	108114857	108129838	-	1.553	protein_coding	1937.38	2057.07	2183.73	1946.22	974.941	879.738	6.00275	3.45631	8.21474	2.97149	9.22676	4.51298
Mouse	ENSMUSG00000003863.19	Ppfia3	NA	chr7	44988546	45016443	-	7.899	protein_coding	14.8998	13.7569	7.50119	5.31468	2.41146	3.88341	10.008	8.34505	12.2798	10.1308	24.9076	19.3703
Mouse	ENSMUSG00000003865.17	Gys1	NA	chr7	45084268	45106043	+	4.789	protein_coding	598.979	602.35	347.76	282.545	124.472	146.902	186.572	142.82	122.663	76.5329	197.752	167.088
Mouse	ENSMUSG00000003868.15	Ruvbl2	NA	chr7	45071184	45087520	-	2.902	protein_coding	1096.28	1114.32	728.661	555.951	359.629	381.047	2332.8	1351.3	1031.01	701.285	446.234	403.607
Mouse	ENSMUSG00000003872.10	Lin7b	NA	chr7	45017315	45020007	-	1.463	protein_coding	NA	0.628937	1.63845	3.82731	0.659482	0.646602	15.8132	4.6551	34.1396	24.9057	33.2283	9.51613
Mouse	ENSMUSG00000003873.12	Bax	NA	chr7	45111121	45116322	-	1.576	protein_coding	1031.39	1096.55	745.653	676.451	256.943	311.198	1563.82	890.611	738.573	607.456	712.557	580.93
Mouse	ENSMUSG00000003882.6	Il7r	NA	chr15	9505874	9530262	-	4.663	protein_coding	NA	NA	NA	0.161697	0.0855593	NA	NA	NA	0.219498	NA	0.191816	NA
Mouse	ENSMUSG00000003923.15	Tfam	NA	chr10	71061294	71074110	-	4.438	protein_coding	283.374	288.891	193.865	163.88	65.8853	78.6274	383.096	260.191	380.572	242.254	178.909	141.952
Mouse	ENSMUSG00000003929.12	Zfp81	NA	chr17	33548316	33577852	-	6.79	protein_coding	99.9276	106.572	59.4498	54.9341	23.1459	25.5148	97.9409	77.6056	96.0953	61.4216	66.4265	61.3929
Mouse	ENSMUSG00000003934.6	Efnb3	NA	chr11	69444918	69451031	-	3.183	protein_coding	6.70834	5.00938	9.13694	13.0574	1.83346	7.2634	7.32335	8.37324	12.4851	17.0073	11.8486	7.94446
Mouse	ENSMUSG00000003948.18	Mmd	NA	chr11	90140282	90169415	+	3.581	protein_coding	680.509	615.4	487.674	424.906	235.251	250.965	85.3396	75.2081	58.5636	41.4085	42.2059	39.0639
Mouse	ENSMUSG00000003949.17	Hlf	NA	chr11	90227362	90281721	-	6.681	protein_coding	2.41831	5.50861	2.51029	3.17233	1.73839	2.0403	1.01254	0.358604	1.05887	0.596327	1.56579	1.05126
Mouse	ENSMUSG00000003955.9	Fam162a	NA	chr16	35864131	35891964	-	0.85	protein_coding	1742.77	2104.22	1340.94	1146.44	552.998	490.292	536.965	356.476	330.059	266.222	97.1201	67.6705
Mouse	ENSMUSG00000003970.10	Rpl8	NA	chr15	76788278	76790514	+	1.359	protein_coding	31911.2	35661.1	22696.3	18452.5	10061.6	8530.4	28782.2	14103.1	19911.5	16955.7	10452.9	9834.49
Mouse	ENSMUSG00000003974.7	Grm3	NA	chr5	9535541	9775170	-	3.049	protein_coding	NA	NA	NA	NA	NA	NA	NA	NA	NA	NA	NA	NA
Mouse	ENSMUSG00000003992.16	Ssbp2	NA	chr13	91608402	91851548	+	7.985	protein_coding	89.3969	100.136	51.3366	46.6136	22.4807	35.0979	28.3324	25.4452	48.5231	38.3405	80.1229	68.0691
Mouse	ENSMUSG00000004018.10	Fancl	NA	chr11	26336135	26421876	+	3.372	protein_coding	82.5227	87.4674	47.6633	46.8551	27.3054	27.7469	147.329	111.288	114.538	71.8969	80.7683	73.3086
Mouse	ENSMUSG00000004031.14	Brinp2	NA	chr1	158072839	158183896	-	8.767	protein_coding	NA	NA	NA	NA	0.0426548	0.103041	NA	NA	NA	NA	NA	NA
Mouse	ENSMUSG00000004032.11	Gstm5	NA	chr3	107803137	107806002	+	1.278	protein_coding	417.056	486.409	245.068	221.766	85.4501	112.91	NA	NA	NA	NA	1.64298	2.20311
Mouse	ENSMUSG00000004035.13	Gstm7	NA	chr3	107833650	107839133	-	1.601	protein_coding	10.0034	12.5044	3.59926	2.85768	NA	0.589498	NA	NA	NA	NA	0.608955	NA
Mouse	ENSMUSG00000004038.10	Gstm3	NA	chr3	107871012	107876599	-	1.311	protein_coding	NA	NA	0.406544	NA	NA	NA	NA	NA	NA	NA	NA	NA
Mouse	ENSMUSG00000004040.17	Stat3	NA	chr11	100775924	100830366	-	9.527	protein_coding	732.771	799.011	344.837	277.573	115.963	141.758	345.296	220.825	495.112	346.858	397.47	333.567
Mouse	ENSMUSG00000004043.15	Stat5a	NA	chr11	100750177	100775995	+	7.133	protein_coding	64.0251	73.6733	25.7363	24.7803	9.34661	11.9872	192.074	125.92	138.321	96.7652	125.492	107.014
Mouse	ENSMUSG00000004044.10	Cavin1	NA	chr11	100847559	100861713	-	3.587	protein_coding	9950.57	10731.2	6980.47	5455.51	2273.68	2211.01	5.74671	5.35354	4.90453	3.24203	25.4975	18.7238
Mouse	ENSMUSG00000004054.10	Map3k11	NA	chr19	5738770	5752893	+	4.393	protein_coding	241.837	237.457	199.154	165.387	71.107	97.1955	373.435	224.394	654.278	569.66	407.451	297.276
Mouse	ENSMUSG00000004056.16	Akt2	NA	chr7	27290977	27340251	+	7.131	protein_coding	512.441	537.185	320.341	268.952	134.932	141.698	429.173	272.377	520.41	380.592	224.357	204.596
Mouse	ENSMUSG00000004069.18	Dnaja3	NA	chr16	4457853	4525559	+	3.912	protein_coding	639.845	647.908	340.24	281.415	155.795	186.776	593.143	372.063	518.613	379.164	296.572	221.844
Mouse	ENSMUSG00000004070.16	Hmox2	NA	chr16	4544225	4584606	+	2.217	protein_coding	772.978	807.327	501.28	438.018	169.929	219.793	808.946	569.034	716.616	435.278	647.126	604.076
Mouse	ENSMUSG00000004071.14	Cdip1	NA	chr16	4568212	4608156	-	10.094	protein_coding	160.782	168.061	165.984	142.646	39.7417	54.6842	177.888	126.75	158.503	110.069	214.839	172.809
Mouse	ENSMUSG00000004085.15	Map3k20	NA	chr2	72115981	72272954	+	10.175	protein_coding	1858.1	1942.12	1269.98	1037.31	350.954	395.248	129.123	98.9138	162.314	105.985	109.07	86.5728
Mouse	ENSMUSG00000004096.10	Cwc15	NA	chr9	14411913	14421873	+	1.571	protein_coding	910.83	1084.98	669.836	704.075	254.309	312.214	1234.21	863.926	1034.03	711.626	867.255	791.209
Mouse	ENSMUSG00000004098.8	Col5a3	NA	chr9	20681346	20726363	-	6.809	protein_coding	20.7423	23.9696	27.929	23.879	5.90741	10.1226	0.207293	0.35151	0.84876	1.08125	3.41996	1.02956
Mouse	ENSMUSG00000004099.17	Dnmt1	NA	chr9	20818505	20871184	-	7.377	protein_coding	1745.48	1741.4	810.744	687.078	498.824	509.689	2207.71	1283.06	1044.07	714.924	1062.55	886.09
Mouse	ENSMUSG00000004100.13	Ppan	NA	chr9	20799471	20803474	+	4.004	protein_coding	473.777	530.063	381.304	319.05	174.695	196.908	1409.35	849.579	620.419	486.495	212.142	201.101
Mouse	ENSMUSG00000004105.9	Angptl2	NA	chr2	33106081	33137729	+	6.286	protein_coding	1233.75	1216.67	841.127	615.096	271.792	289.78	NA	NA	0.158091	0.13865	0.293776	NA
Mouse	ENSMUSG00000004110.18	Cacna1e	NA	chr1	154266477	154760247	-	25.228	protein_coding	NA	0.0263194	0.0161028	NA	0.0285604	0.070948	0.635721	0.738504	0.291314	0.176602	13.0672	9.88198
Mouse	ENSMUSG00000004113.19	Cacna1b	NA	chr2	24493899	24653164	-	9.942	protein_coding	0.996212	1.52009	1.30057	0.667554	0.681383	0.569071	NA	0.113755	0.319443	0.280507	0.800684	0.586438
Mouse	ENSMUSG00000004127.13	Trmt10a	NA	chr3	137849209	137865582	+	7.976	protein_coding	86.993	91.2095	66.6994	59.2482	18.8344	29.1003	87.6136	65.7126	118.119	63.9766	29.2036	22.4906
Mouse	ENSMUSG00000004151.18	Etv1	NA	chr12	38829379	38920483	+	13.296	protein_coding	57.1441	65.117	24.81	22.1195	10.5662	16.9908	NA	NA	0.0694102	NA	0.988297	0.841313
Mouse	ENSMUSG00000004187.12	Kifc2	NA	chr15	76544058	76552396	+	3.932	protein_coding	3.39437	2.72032	2.01616	2.04791	0.744478	0.477522	2.63853	2.34287	5.95374	8.0341	22.3868	11.3454
Mouse	ENSMUSG00000004207.15	Psap	NA	chr10	60113449	60138376	+	2.744	protein_coding	16958	18715	9971.8	7968.89	3365.33	3296.1	1415.81	843.106	1226.64	878.85	3635.4	3272.3
Mouse	ENSMUSG00000004221.17	Ikbkg	NA	chrX	73436896	73497460	+	8.11	protein_coding	209.437	230.205	103.458	92.4155	49.3115	61.3277	126.761	91.8525	158.257	109.201	176.726	140.946
Mouse	ENSMUSG00000004231.16	Pax2	NA	chr19	44744484	44826310	+	5.409	protein_coding	NA	0.146443	NA	NA	NA	0.700978	2.0309	1.17518	2.34095	2.7535	3.49042	3.43113
Mouse	ENSMUSG00000004233.15	Wars2	NA	chr3	99048384	99146502	+	5.946	protein_coding	75.7828	86.5153	31.5354	32.0589	16.772	22.9693	44.4273	33.3743	49.5989	31.8164	43.5131	35.0472
Mouse	ENSMUSG00000004263.16	Atn1	NA	chr6	124719507	124733487	-	4.6	protein_coding	90.732	101.542	58.9923	53.5623	25.8113	40.6139	43.7744	28.5351	32.04	24.6544	24.8775	19.3607
Mouse	ENSMUSG00000004264.18	Phb2	NA	chr6	124689299	124693913	+	3.718	protein_coding	2372.41	2331.76	1542.98	1347.57	642.21	683.625	3467.76	2046.96	1270.47	857.687	694.712	549.405
Mouse	ENSMUSG00000004266.16	Ptpn6	NA	chr6	124697670	124715677	-	2.802	protein_coding	13.5768	17.0581	4.92699	6.93331	3.18956	2.44345	3524.97	2083.62	775.889	575.282	499.342	410.609
Mouse	ENSMUSG00000004267.17	Eno2	NA	chr6	124737016	124746636	-	4.705	protein_coding	87.4325	116.4	65.8581	51.0143	28.3674	43.1183	30.1691	24.8733	53.8726	51.2264	52.9069	43.0325
Mouse	ENSMUSG00000004268.12	Emg1	NA	chr6	124681048	124689141	-	4.632	protein_coding	332.719	323.003	242.019	227.667	109.397	130.668	701.038	457.761	469.786	320.289	210.277	179.606
Mouse	ENSMUSG00000004270.14	Lpcat3	NA	chr6	124639990	124681381	+	3.268	protein_coding	785.497	920.878	563.709	461.919	199.082	233.565	611.566	395.184	496.047	362.13	406.603	322.398
Mouse	ENSMUSG00000004285.13	Atp6v1f	NA	chr6	29467717	29470511	+	1.063	protein_coding	3548.58	3892.81	2469.25	2221.73	919.167	943.469	2384.56	1479.25	2501.87	1828.21	1916.81	1643.45
Mouse	ENSMUSG00000004296.15	Il12b	NA	chr11	44290890	44304860	+	1.967	protein_coding	NA	NA	NA	NA	NA	NA	NA	NA	NA	NA	NA	0.409989
Mouse	ENSMUSG00000004317.15	Clcn5	NA	chrX	7020049	7185597	-	11.452	protein_coding	661.631	699.829	362.578	312.826	148.951	174.541	49.9829	37.6394	95.3567	78.5729	59.5568	45.5581
Mouse	ENSMUSG00000004319.16	Clcn3	NA	chr8	61363423	61436334	-	17.071	protein_coding	37.9003	50.1329	28.0369	27.8728	13.2206	17.0857	221.146	167.065	202.226	141.678	195.352	167.553
Mouse	ENSMUSG00000004328.16	Hif3a	NA	chr7	16765432	16796352	-	6.71	protein_coding	NA	NA	NA	NA	NA	NA	12.5986	14.618	3.95645	4.4612	5.84821	5.63243
Mouse	ENSMUSG00000004341.9	Gpx6	NA	chr13	21496295	21503794	+	1.368	protein_coding	NA	NA	NA	NA	NA	NA	0.580096	0.917888	0.844534	NA	0.721767	0.61112
Mouse	ENSMUSG00000004344.13	Gpx5	NA	chr13	21470599	21476901	-	1.674	protein_coding	NA	NA	NA	NA	NA	NA	NA	NA	NA	NA	NA	NA
Mouse	ENSMUSG00000004347.18	Pde1c	NA	chr6	56046789	56629472	-	20.52	protein_coding	0.0756424	NA	0.0430047	0.0330127	0.0770131	0.132917	74.0034	58.3134	46.0563	36.183	97.3308	89.7098
Mouse	ENSMUSG00000004356.9	Utp20	NA	chr10	88582469	88662666	-	10.199	protein_coding	895.108	947.537	570.281	480.031	256.286	267.915	616.681	418.799	522.691	379.578	185.565	156.683
Mouse	ENSMUSG00000004359.17	Spic	NA	chr10	88510634	88520877	-	3.841	protein_coding	NA	NA	NA	NA	NA	NA	10.9775	6.49026	1010.79	741.055	1116.39	1027.13
Mouse	ENSMUSG00000004360.10	9330159F19Rik	NA	chr10	29087602	29106775	+	5.767	protein_coding	0.142924	0.295235	0.366463	0.270727	NA	0.158341	NA	NA	NA	NA	1.44229	0.737191
Mouse	ENSMUSG00000004364.15	Cul3	NA	chr1	80242640	80318197	-	4.873	protein_coding	1174.16	1237.87	845.526	664.189	296.686	304.491	1461.49	888.748	1787.18	1227.55	983.834	861.905
Mouse	ENSMUSG00000004366.5	Sst	NA	chr16	23708323	23709708	-	0.721	protein_coding	NA	2.99674	0.780942	NA	0.670079	NA	NA	NA	NA	NA	NA	1.23553
Mouse	ENSMUSG00000004371.16	Il11	NA	chr7	4775372	4785858	-	2.081	protein_coding	175.433	170.692	569.475	474.105	242.539	233.998	1.24849	2.53985	0.532641	0.468141	4.33926	4.84196
Mouse	ENSMUSG00000004383.19	Large1	NA	chr8	73541227	74080168	-	7.976	protein_coding	323.63	342.854	196.794	163.83	70.5154	89.8056	NA	NA	NA	NA	0.611348	0.2944
Mouse	ENSMUSG00000004393.11	Ddx56	NA	chr11	6208919	6217772	-	2.533	protein_coding	950.288	1003.22	661.498	507.012	239.198	266.724	1317.02	762.986	888.41	721.192	384.822	335.854
Mouse	ENSMUSG00000004394.13	Tmed4	NA	chr11	6220369	6224870	-	2.178	protein_coding	849.881	952.46	599.339	544.623	226.03	231.573	391.245	279.476	470.083	434.655	477.632	385.908
Mouse	ENSMUSG00000004415.16	Col26a1	NA	chr5	136770613	136912063	-	8.176	protein_coding	NA	NA	NA	NA	NA	NA	NA	NA	NA	0.103814	0.104556	0.183471
Mouse	ENSMUSG00000004446.13	Bid	NA	chr6	120868891	120893814	-	3.55	protein_coding	663.668	688.071	407.22	361.081	130.918	170.409	648.911	440.472	138.462	99.971	99.62	89.7526
Mouse	ENSMUSG00000004451.15	Ralb	NA	chr1	119398035	119432524	-	4.93	protein_coding	706.931	757.338	407.07	366.321	138.888	167.662	164.219	103.942	147.624	94.4113	168.455	144.969
Mouse	ENSMUSG00000004455.17	Ppp1cc	NA	chr5	122296341	122313336	+	3.424	protein_coding	859.779	978.213	673.292	553.365	263.393	268.709	1662.79	1005.56	1044.44	677.802	714.976	609.972
Mouse	ENSMUSG00000004460.18	Dnajb11	NA	chr16	22676595	22698384	+	3.236	protein_coding	953.218	950.52	530.886	477.086	160.537	202.963	744.776	495.091	875.81	667.622	563.136	554.396
Mouse	ENSMUSG00000004462.8	Tbccd1	NA	chr16	22631964	22676419	-	6.939	protein_coding	114.474	108.533	45.5788	44.9337	17.9615	28.6378	103.227	78.4688	104.782	65.5354	74.8343	50.0112
Mouse	ENSMUSG00000004473.11	Clec11a	NA	chr7	43952111	43956326	-	2.978	protein_coding	7.22018	7.58281	10.5945	10.7509	2.57409	2.97043	18.1507	13.0014	25.856	23.9109	22.73	29.0303
Mouse	ENSMUSG00000004500.10	Zfp324	NA	chr7	12699765	12708163	+	4.776	protein_coding	99.3609	119.986	50.7442	39.3226	19.6688	25.1883	125.437	79.564	95.8716	70.3432	100.379	73.3254
Mouse	ENSMUSG00000004508.7	Gab2	NA	chr7	96730793	96958153	+	6.168	protein_coding	59.3282	60.6015	42.9661	37.5921	15.9916	13.2354	1.42545	3.0256	2.70352	2.38294	9.08876	5.44862
Mouse	ENSMUSG00000004530.13	Coro1c	NA	chr5	113980497	114046819	-	9.664	protein_coding	1213.95	1211.88	774.281	604.459	294.993	299.292	397.609	248.578	253.117	174.886	107.276	88.6336
Mouse	ENSMUSG00000004535.13	Tax1bp1	NA	chr6	52690714	52743765	+	9.991	protein_coding	536.451	593.937	415.725	385.859	137.756	168.757	416.376	292.574	615.279	444.822	559.064	466.239
Mouse	ENSMUSG00000004540.8	Psg17	NA	chr7	18547862	18555532	-	2.1	protein_coding	3.74173	1.97101	6.40025	2.59761	0.442724	0.908659	NA	0.584574	NA	NA	0.454212	0.38154
Mouse	ENSMUSG00000004542.16	Psg19	NA	chr7	18523492	18532445	-	3.205	protein_coding	NA	NA	NA	0.241717	NA	NA	NA	NA	NA	NA	NA	0.239733
Mouse	ENSMUSG00000004552.17	Ctse	NA	chr1	131566044	131603243	+	3.17	protein_coding	NA	NA	NA	0.244579	NA	NA	454.288	295.165	665.829	465.194	2034.34	1888.08
Mouse	ENSMUSG00000004558.16	Ndrg2	NA	chr14	52142728	52151615	-	3.397	protein_coding	24.4705	23.1521	8.51034	11.2246	5.92179	8.61818	NA	NA	NA	NA	NA	NA
Mouse	ENSMUSG00000004561.15	Mettl17	NA	chr14	52122299	52130496	+	3.97	protein_coding	46.6685	52.6079	28.3973	28.8187	14.2288	14.954	134.226	103.394	115.469	74.5374	101.43	81.5292
Mouse	ENSMUSG00000004562.17	Arhgef40	NA	chr14	52222176	52243708	+	10.366	protein_coding	536.444	536.275	269.198	220.158	106.811	119.747	0.058994	0.108862	NA	0.171456	0.46056	0.648676
Mouse	ENSMUSG00000004565.16	Pnpla6	NA	chr8	3565384	3594267	+	9.698	protein_coding	159.458	160.326	69.6225	61.6227	32.3657	47.3689	121.778	87.8694	100.505	86.4757	156.984	132.166
Mouse	ENSMUSG00000004567.17	Mcoln1	NA	chr8	3550457	3565232	+	7.555	protein_coding	312.536	326.828	206.195	189.961	64.76	76.9376	85.7743	62.6363	106.8	85.5608	161.429	121.656
Mouse	ENSMUSG00000004568.14	Arhgef18	NA	chr8	3403415	3506601	+	13.889	protein_coding	254.299	250.053	111.56	97.089	43.257	61.5471	0.0424033	0.0800046	0.303482	NA	0.124728	0.280552
Mouse	ENSMUSG00000004591.17	Pkn2	NA	chr3	142496663	142587765	-	12.877	protein_coding	478.964	503.341	318.763	274.616	131.29	154.326	271.264	191.927	292.46	211.806	250.03	205.034
Mouse	ENSMUSG00000004609.12	Cd33	NA	chr7	43173640	43193852	-	7.771	protein_coding	6.21353	4.65464	2.04252	1.82811	1.25194	0.483385	NA	NA	0.734044	0.109785	0.110457	0.415617
Mouse	ENSMUSG00000004610.5	Etfb	NA	chr7	43093507	43107224	+	1.164	protein_coding	34.5075	28.0304	20.3637	14.9399	3.91263	5.13654	31.1329	33.5911	33.1304	26.6522	21.8824	16.4305
Mouse	ENSMUSG00000004612.10	Nkg7	NA	chr7	43086497	43087673	+	0.914	protein_coding	NA	NA	NA	NA	NA	NA	NA	NA	NA	NA	NA	NA
Mouse	ENSMUSG00000004626.15	Stxbp2	NA	chr8	3680955	3693644	+	4.159	protein_coding	43.5791	48.0211	24.0188	20.6108	11.5001	20.0831	539.435	388.323	645.33	492.83	831.908	742.309
Mouse	ENSMUSG00000004630.19	Pcp2	NA	chr8	3673371	3675545	-	1.828	protein_coding	NA	NA	NA	NA	NA	NA	NA	NA	NA	NA	NA	NA
Mouse	ENSMUSG00000004631.16	Sgce	NA	chr6	4674350	4747207	-	10.612	protein_coding	68.0587	66.9709	43.2026	38.4215	13.681	21.6118	NA	NA	NA	0.0779099	0.258551	0.0642994
Mouse	ENSMUSG00000004633.18	Chn2	NA	chr6	54016539	54278795	+	5.812	protein_coding	11.8462	10.5808	5.22923	3.85556	2.23116	5.84845	NA	NA	NA	0.151147	NA	0.124624
Mouse	ENSMUSG00000004637.16	Wwox	NA	chr8	115166395	116079447	+	10.173	protein_coding	34.891	30.4609	24.0736	23.7583	5.10527	8.32858	20.3637	15.9502	14.1973	10.1519	26.1329	21.4058
Mouse	ENSMUSG00000004642.14	Slbp	NA	chr5	33792296	33809918	-	6.076	protein_coding	244.434	288.619	137.576	131.171	78.2382	92.7649	486.143	344.891	479.151	304.851	307.901	256.712
Mouse	ENSMUSG00000004651.7	Tyr	NA	chr7	87073979	87142720	-	7.108	protein_coding	NA	NA	NA	NA	0.0537542	NA	NA	NA	NA	NA	0.121631	NA
Mouse	ENSMUSG00000004654.7	Ghrhr	NA	chr6	55353280	55365515	+	3.487	protein_coding	NA	NA	NA	NA	0.117875	NA	NA	NA	NA	NA	NA	NA
Mouse	ENSMUSG00000004655.6	Aqp1	NA	chr6	55313417	55325540	+	2.627	protein_coding	146.272	118.203	80.0413	69.5395	17.7053	28.9183	NA	NA	NA	NA	NA	NA
Mouse	ENSMUSG00000004661.16	Arid3b	NA	chr9	57697636	57744076	-	7.976	protein_coding	5.87495	6.28497	7.05038	6.94236	2.3858	3.08365	37.8016	31.5779	98.4235	85.1368	73.9659	62.5348
Mouse	ENSMUSG00000004665.11	Cnn2	NA	chr10	79824418	79831896	+	2.46	protein_coding	9362.45	9697.71	5856.1	4701.52	1535.75	1530.56	703.784	432.888	423.839	351.274	362.569	319.13
Mouse	ENSMUSG00000004667.19	Polr2e	NA	chr10	79871783	79875629	-	2.67	protein_coding	864.665	890.779	528.241	500.479	272.742	321.298	900.42	569.886	559.432	402.893	340.068	285.654
Mouse	ENSMUSG00000004668.15	Abca13	NA	chr11	9141942	9634259	+	19.737	protein_coding	0.0367235	0.0749228	0.122024	0.034419	0.0374367	0.138328	0.0985519	NA	NA	0.0393521	NA	0.190666
Mouse	ENSMUSG00000004677.18	Myo9b	NA	chr8	71725358	71813357	+	7.496	protein_coding	1169.96	1213.71	664.627	531.593	263.06	301.857	653.845	400.213	1056.7	772.866	673.757	556.122
Mouse	ENSMUSG00000004698.12	Hdac9	NA	chr12	34097579	34967094	-	14.838	protein_coding	1.30065	2.50138	0.715727	0.671172	0.302376	0.572022	68.1416	62.194	39.8585	33.2652	69.1108	55.6966
Mouse	ENSMUSG00000004707.15	Ly9	NA	chr1	171416192	171434978	-	3.307	protein_coding	NA	NA	NA	NA	NA	0.28011	1444.31	870.937	1727.68	1058.25	1062.97	938.844
Mouse	ENSMUSG00000004709.15	Cd244a	NA	chr1	171386761	171437314	+	4.876	protein_coding	NA	NA	NA	NA	NA	NA	3.83521	5.04868	3.50021	3.3489	2.9219	1.89918
Mouse	ENSMUSG00000004730.16	Adgre1	NA	chr17	57665691	57790527	+	3.238	protein_coding	NA	NA	NA	NA	NA	NA	29.9716	31.9667	6.89489	6.50741	4.54762	7.43996
[truncated: 84,069 more rows]

## Sheet: Log2FC (Inf-Uninf)
										Log2FC (Infected/Uninfected or Induced/Uninduced), pseudozero=0.001
[truncated: 84,817 more rows]
