# Supplementary material for: Interferon induced circRNAs escape herpesvirus host shutoff and suppress lytic infection
Source: EMBO Rep. 2024 Jan 23;25(3):1541–69. doi: 10.1038/s44319-023-00051-z (PMC10933408; doi:10.1038/s44319-023-00051-z)
Supplement: Supplementary file 7 — Dataset EV6 [file 44319_2023_51_MOESM7_ESM.xlsx]

## Sheet: Tab 1
DATASET EV6. Transcriptomic data from interferon stimulation experiments
Transcriptomic data from bulk RNA-Seq data for MRC-5, LEC, or Akata- treated with IFN-beta and -gamma for 48 hours. Data was mapped to a concatenated genome assembly containing hg38 (gencode.v36) and ERCC spike-ins. Tab 1-GenePlotter) Query ERCC normalized gene expression data from the samples by inputting gene symbol. Tab 2-CircPlotter) Query ERCC normalized BSJ data from the samples by inputtin…

## Sheet: GenePlotter
	Gene Symbol	ISG15	<-- type your gene of interest here, and graph/table will autopopulate
																				ISG15	ERCC normalized counts
																				MRC5	R1	R2	R3
																				Untreated	379.929	421.925	428.555
																				IFN-Beta	11102.9	15068.3	17851.8
																				IFN-Gamma	9848.49	8584.68	7598.26
																				LEC	R1	R2	R3
																				Untreated	229.474	251.728	182.536
																				IFN-Beta	35964.8	39293.5	36155.8
																				IFN-Gamma	2464.07	2271.92	2356.61
																				Akata-	R1	R2	R3
																				Untreated	453.697	476.558	804.439
																				IFN-Beta	51226.3	27644	29623.4
																				ISG15	Log2FC (Stimulated/Untreated)
																				MRC5	R1	R2	R3
																				IFN-Beta	4.86906	5.15839	5.38045
																				IFN-Gamma	4.6961	4.34671	4.14812
																				LEC	R1	R2	R3
																				IFN-Beta	7.29211	7.28628	7.6299
																				IFN-Gamma	3.42464	3.17397	3.69046
																				Akata-	R1	R2	R3
																				IFN-Beta	6.81901	5.85817	5.20261

## Sheet: CircPlotter
	circbase ID	hsa_circ_0000479	<-- type your circRNA of interest here, and graph/table will autopopulate
	colinear gene	EPSTI1
																			hsa_circ_0000479	ERCC normalized counts
																			MRC5	R1	R2	R3
																			Untreated	NA	NA	NA
																			IFN-Beta	32.9652	4.51395	34.0057
																			IFN-Gamma	28.7258	68.2674	49.0503
																			LEC	R1	R2	R3
																			Untreated	NA	NA	NA
																			IFN-Beta	85.1136	66.4135	69.8764
																			IFN-Gamma	18.9415	49.9543	11.8122
																			Akata-	R1	R2	R3
																			Untreated	NA	NA	NA
																			IFN-Beta	4.72417	78.9936	27.8777
																			hsa_circ_0000479	Log2FC (Stimulated/Untreated)
																			MRC5	R1	R2	R3
																			IFN-Beta	18.3306	15.4621	18.3754
																			IFN-Gamma	18.132	19.3808	18.9039
																			LEC	R1	R2	R3
																			IFN-Beta	19.699	19.3411	19.4144
																			IFN-Gamma	17.5312	18.9302	16.8499
																			Akata-	R1	R2	R3
																			IFN-Beta	15.5278	19.5914	18.0888

## Sheet: Summary data
sample	STAR 2-pass mapping stats
	Number of input reads	Uniquely mapped reads number	Number of reads mapped to multiple loci	Number of reads mapped to too many loci	Number of chimeric reads
MRC5_Untreated_2d_R1	27210114	24469421	2093041	6276	277514
MRC5_Untreated_2d_R2	33655230	30564005	2331582	6400	353275
MRC5_Untreated_2d_R3	34321539	31003473	2563859	7501	326147
MRC5_IFN_Beta_2d_R1	32071932	29058287	2305783	7423	292292
MRC5_IFN_Beta_2d_R2	30447807	27334506	2378751	6688	321317
MRC5_IFN_Beta_2d_R3	35157393	31288789	2966858	8065	371774
MRC5_IFN_Gamma_2d_R1	32515859	29169106	2519078	7279	339812
MRC5_IFN_Gamma_2d_R2	30723290	27773205	2127117	6290	330434
MRC5_IFN_Gamma_2d_R3	32333976	29403007	2126185	6706	324187
LEC_Untreated_2d_R1	32862750	29873717	2213149	6165	334643
LEC_Untreated_2d_R2	33698196	30630978	2229877	5633	347866
LEC_Untreated_2d_R3	30633253	27807297	1989345	4830	360057
LEC_IFN_Beta_2d_R1	28921478	26160044	1849956	5201	311059
LEC_IFN_Beta_2d_R2	24427252	21941469	1777707	4482	242884
LEC_IFN_Beta_2d_R3	35511851	32049331	2367306	5392	380785
LEC_IFN_Gamma_2d_R1	30108612	27569053	1656400	3525	301445
LEC_IFN_Gamma_2d_R2	34575448	31657278	1899818	4646	364453
LEC_IFN_Gamma_2d_R3	33747928	30833227	1911916	4522	332575
Akata_Untreated_2d_R1	30567988	27608651	2051600	9500	342767
Akata_Untreated_2d_R2	28883128	25694932	2036264	9130	382515
Akata_Untreated_2d_R3	25943140	23286345	1873049	7808	318465
Akata_IFN_Beta_2d_R1	40298311	36239313	2895786	10220	470002
Akata_IFN_Beta_2d_R2	29436235	26602329	1993474	6878	309383
Akata_IFN_Beta_2d_R3	32081124	29084541	2053638	8514	384025

## Sheet: Raw counts
										Raw Gene or BSJ counts
Species	Gene_ID	Gene_name	circRNA annotation	Chromosome	Start	Stop	Strand	Size_(kb)	Gene_type	MRC5_Untreated_2d_R1	MRC5_Untreated_2d_R2	MRC5_Untreated_2d_R3	MRC5_IFN_Beta_2d_R1	MRC5_IFN_Beta_2d_R2	MRC5_IFN_Beta_2d_R3	MRC5_IFN_Gamma_2d_R1	MRC5_IFN_Gamma_2d_R2	MRC5_IFN_Gamma_2d_R3	LEC_Untreated_2d_R1	LEC_Untreated_2d_R2	LEC_Untreated_2d_R3	LEC_IFN_Beta_2d_R1	LEC_IFN_Beta_2d_R2	LEC_IFN_Beta_2d_R3	LEC_IFN_Gamma_2d_R1	LEC_IFN_Gamma_2d_R2	LEC_IFN_Gamma_2d_R3	Akata_Untreated_2d_R1	Akata_Untreated_2d_R2	Akata_Untreated_2d_R3	Akata_IFN_Beta_2d_R1	Akata_IFN_Beta_2d_R2	Akata_IFN_Beta_2d_R3
ERCC	ERCC_00002	ERCC_00002	NA	ERCC	0	1061	+	1.061	spike-in	13292	18955	17043	15242	14415	15583	15144	14082	12053	12569	14012	11613	11090	9529	14561	10925	12150	11391	10033	7326	7652	12820	8866	8683
ERCC	ERCC_00003	ERCC_00003	NA	ERCC	0	1023	+	1.023	spike-in	1739	2476	2379	2346	2072	2023	1914	2146	2218	1884	2402	1869	1920	1432	2865	2423	2621	2680	2216	1878	1343	2063	1844	1724
ERCC	ERCC_00004	ERCC_00004	NA	ERCC	0	523	+	0.523	spike-in	3269	4958	4468	4490	3994	3831	3882	3883	3831	3377	4321	3373	3259	2554	4626	3887	4299	3942	3428	2915	2213	3759	3122	2847
ERCC	ERCC_00009	ERCC_00009	NA	ERCC	0	984	+	0.984	spike-in	422	618	514	454	429	477	503	439	342	392	445	375	312	284	419	296	375	325	284	183	215	398	252	254
ERCC	ERCC_00012	ERCC_00012	NA	ERCC	0	994	+	0.994	spike-in	1	NA	NA	NA	NA	NA	NA	NA	NA	NA	NA	NA	NA	NA	NA	NA	NA	NA	NA	NA	NA	NA	NA	NA
ERCC	ERCC_00013	ERCC_00013	NA	ERCC	0	808	+	0.808	spike-in	2	2	NA	2	NA	NA	1	1	NA	2	2	1	NA	1	NA	NA	NA	3	4	NA	NA	NA	3	NA
ERCC	ERCC_00014	ERCC_00014	NA	ERCC	0	1957	+	1.957	spike-in	7	11	9	3	11	9	8	8	6	8	7	3	7	8	11	9	10	6	6	1	5	10	7	8
ERCC	ERCC_00016	ERCC_00016	NA	ERCC	0	844	+	0.844	spike-in	NA	1	1	NA	NA	1	NA	NA	NA	NA	NA	1	NA	NA	NA	NA	NA	3	NA	NA	NA	NA	NA	NA
ERCC	ERCC_00017	ERCC_00017	NA	ERCC	0	1136	+	1.136	spike-in	NA	NA	1	NA	2	NA	1	NA	NA	NA	NA	NA	NA	NA	NA	NA	NA	NA	1	1	NA	NA	NA	NA
ERCC	ERCC_00019	ERCC_00019	NA	ERCC	0	644	+	0.644	spike-in	24	24	14	18	7	19	14	12	12	20	23	20	10	16	30	16	23	15	17	17	9	17	7	9
ERCC	ERCC_00022	ERCC_00022	NA	ERCC	0	751	+	0.751	spike-in	158	258	249	196	191	218	207	193	201	190	213	206	165	128	248	171	172	179	169	124	123	189	132	143
ERCC	ERCC_00024	ERCC_00024	NA	ERCC	0	536	+	0.536	spike-in	NA	NA	NA	NA	NA	NA	NA	NA	NA	NA	NA	NA	NA	NA	1	NA	1	NA	NA	NA	NA	NA	NA	NA
ERCC	ERCC_00025	ERCC_00025	NA	ERCC	0	1994	+	1.994	spike-in	146	200	176	175	151	146	169	148	144	135	169	141	124	100	182	125	183	154	119	118	79	125	113	130
ERCC	ERCC_00028	ERCC_00028	NA	ERCC	0	1130	+	1.13	spike-in	2	NA	2	2	3	2	3	2	4	3	5	6	2	1	4	1	1	3	2	1	2	7	3	3
ERCC	ERCC_00031	ERCC_00031	NA	ERCC	0	1138	+	1.138	spike-in	2	2	3	1	1	3	NA	2	NA	NA	4	NA	2	2	5	2	3	NA	3	1	NA	2	NA	1
ERCC	ERCC_00033	ERCC_00033	NA	ERCC	0	2022	+	2.022	spike-in	6	11	10	2	4	8	8	9	4	11	8	6	10	3	9	5	10	2	4	4	NA	5	4	3
ERCC	ERCC_00034	ERCC_00034	NA	ERCC	0	1019	+	1.019	spike-in	23	34	16	26	20	20	8	28	13	13	18	15	10	20	22	16	19	23	14	12	10	10	7	15
ERCC	ERCC_00035	ERCC_00035	NA	ERCC	0	1130	+	1.13	spike-in	108	170	156	119	134	128	146	128	94	113	143	126	100	75	138	121	111	115	82	78	68	118	83	98
ERCC	ERCC_00039	ERCC_00039	NA	ERCC	0	740	+	0.74	spike-in	4	3	2	2	5	3	4	3	1	2	2	3	3	2	1	NA	1	6	4	5	1	2	1	1
ERCC	ERCC_00040	ERCC_00040	NA	ERCC	0	744	+	0.744	spike-in	1	NA	1	2	1	5	NA	4	3	4	1	NA	3	1	2	1	NA	3	NA	1	NA	1	NA	NA
ERCC	ERCC_00041	ERCC_00041	NA	ERCC	0	1122	+	1.122	spike-in	1	1	NA	NA	NA	NA	2	NA	1	NA	1	1	NA	2	NA	NA	NA	NA	NA	NA	NA	NA	NA	NA
ERCC	ERCC_00042	ERCC_00042	NA	ERCC	0	1023	+	1.023	spike-in	817	1322	1135	1095	956	926	1026	1078	873	866	1049	900	833	666	1173	921	1074	911	858	793	611	945	738	687
ERCC	ERCC_00043	ERCC_00043	NA	ERCC	0	1023	+	1.023	spike-in	940	1232	1195	1214	995	1121	958	1112	959	928	1124	840	842	711	1167	902	1126	1123	899	581	586	864	730	693
ERCC	ERCC_00044	ERCC_00044	NA	ERCC	0	1156	+	1.156	spike-in	133	206	214	183	162	162	177	177	142	142	167	123	144	128	150	145	139	151	133	112	88	151	125	106
ERCC	ERCC_00046	ERCC_00046	NA	ERCC	0	522	+	0.522	spike-in	1853	2593	2445	2189	1982	2421	2162	2138	1821	1857	2028	1723	1676	1394	2110	1589	1820	1758	1674	1079	1172	1748	1279	1258
ERCC	ERCC_00048	ERCC_00048	NA	ERCC	0	992	+	0.992	spike-in	NA	NA	NA	2	NA	NA	NA	1	NA	NA	NA	NA	NA	NA	NA	NA	NA	NA	NA	NA	NA	NA	NA	NA
ERCC	ERCC_00051	ERCC_00051	NA	ERCC	0	274	+	0.274	spike-in	11	11	15	11	12	10	20	17	13	11	7	9	14	11	13	7	13	9	3	17	2	14	12	5
ERCC	ERCC_00053	ERCC_00053	NA	ERCC	0	1023	+	1.023	spike-in	37	49	63	55	42	50	43	54	55	56	34	44	56	29	54	34	61	48	40	30	39	39	47	38
ERCC	ERCC_00054	ERCC_00054	NA	ERCC	0	274	+	0.274	spike-in	NA	1	2	NA	2	3	NA	NA	1	NA	1	2	NA	NA	NA	NA	NA	1	NA	1	2	2	1	NA
ERCC	ERCC_00057	ERCC_00057	NA	ERCC	0	1021	+	1.021	spike-in	NA	NA	NA	NA	NA	NA	NA	NA	NA	NA	2	NA	NA	NA	NA	NA	NA	NA	NA	NA	NA	1	NA	NA
ERCC	ERCC_00058	ERCC_00058	NA	ERCC	0	1136	+	1.136	spike-in	2	2	NA	5	4	NA	1	7	2	NA	3	5	1	2	6	6	3	NA	3	1	1	5	2	4
ERCC	ERCC_00059	ERCC_00059	NA	ERCC	0	525	+	0.525	spike-in	4	11	7	5	6	8	11	5	2	8	1	5	4	1	2	1	6	3	4	NA	7	4	1	2
ERCC	ERCC_00060	ERCC_00060	NA	ERCC	0	523	+	0.523	spike-in	413	657	541	555	549	555	442	546	475	494	520	498	492	336	681	545	629	629	592	308	376	461	416	470
ERCC	ERCC_00061	ERCC_00061	NA	ERCC	0	1136	+	1.136	spike-in	NA	1	NA	NA	NA	NA	NA	NA	NA	NA	NA	NA	NA	NA	NA	NA	NA	NA	NA	NA	NA	NA	NA	NA
ERCC	ERCC_00062	ERCC_00062	NA	ERCC	0	1023	+	1.023	spike-in	84	106	107	90	94	89	65	78	77	83	93	82	76	85	129	112	91	140	103	57	57	81	80	80
ERCC	ERCC_00067	ERCC_00067	NA	ERCC	0	644	+	0.644	spike-in	1	2	4	4	1	2	2	1	1	3	4	1	NA	3	2	NA	2	NA	2	2	1	NA	2	1
ERCC	ERCC_00069	ERCC_00069	NA	ERCC	0	1137	+	1.137	spike-in	NA	2	6	1	3	3	3	3	2	1	4	6	2	1	6	2	7	1	3	2	3	NA	2	NA
ERCC	ERCC_00071	ERCC_00071	NA	ERCC	0	642	+	0.642	spike-in	44	76	65	61	62	58	53	70	62	51	51	54	39	37	78	54	71	55	62	49	30	56	51	33
ERCC	ERCC_00073	ERCC_00073	NA	ERCC	0	603	+	0.603	spike-in	NA	1	1	NA	NA	NA	1	1	NA	NA	NA	NA	NA	1	NA	NA	NA	1	NA	NA	NA	NA	NA	NA
ERCC	ERCC_00074	ERCC_00074	NA	ERCC	0	522	+	0.522	spike-in	10905	16892	15338	15548	13661	13116	12569	13056	12957	11882	14103	11250	10714	8564	15870	12319	14694	14320	12438	10094	8298	12511	10343	9632
ERCC	ERCC_00075	ERCC_00075	NA	ERCC	0	1023	+	1.023	spike-in	NA	NA	NA	NA	NA	NA	NA	NA	NA	NA	NA	NA	NA	NA	NA	NA	NA	NA	NA	NA	NA	NA	NA	NA
ERCC	ERCC_00076	ERCC_00076	NA	ERCC	0	642	+	0.642	spike-in	128	198	164	127	134	155	169	142	113	128	142	118	108	112	151	93	131	108	113	74	87	118	100	104
ERCC	ERCC_00077	ERCC_00077	NA	ERCC	0	273	+	0.273	spike-in	2	3	NA	NA	1	NA	1	NA	1	2	2	1	4	1	NA	3	NA	NA	NA	2	NA	NA	1	1
ERCC	ERCC_00078	ERCC_00078	NA	ERCC	0	993	+	0.993	spike-in	27	54	54	39	48	35	49	47	46	31	64	45	35	28	60	43	39	32	36	40	25	39	34	24
ERCC	ERCC_00079	ERCC_00079	NA	ERCC	0	644	+	0.644	spike-in	50	50	64	60	44	42	38	47	50	30	46	49	35	28	54	41	41	38	33	23	14	47	31	26
ERCC	ERCC_00081	ERCC_00081	NA	ERCC	0	534	+	0.534	spike-in	2	1	NA	NA	NA	NA	NA	NA	1	NA	NA	NA	NA	NA	NA	1	NA	NA	NA	1	NA	NA	NA	NA
ERCC	ERCC_00083	ERCC_00083	NA	ERCC	0	1022	+	1.022	spike-in	NA	NA	NA	NA	NA	NA	NA	NA	NA	NA	NA	NA	NA	NA	NA	NA	1	NA	1	NA	NA	NA	NA	NA
ERCC	ERCC_00084	ERCC_00084	NA	ERCC	0	994	+	0.994	spike-in	35	44	30	33	37	32	39	32	29	28	44	28	30	13	49	28	38	39	23	26	18	24	28	29
ERCC	ERCC_00085	ERCC_00085	NA	ERCC	0	844	+	0.844	spike-in	4	8	5	4	3	2	NA	1	3	4	6	2	6	NA	5	1	4	2	3	3	NA	1	1	1
ERCC	ERCC_00086	ERCC_00086	NA	ERCC	0	1020	+	1.02	spike-in	NA	NA	NA	NA	NA	NA	NA	NA	NA	NA	NA	NA	NA	NA	NA	NA	NA	NA	1	NA	2	3	NA	1
ERCC	ERCC_00092	ERCC_00092	NA	ERCC	0	1124	+	1.124	spike-in	248	392	304	250	255	254	293	238	206	236	252	208	211	185	281	239	228	258	193	147	152	233	207	176
ERCC	ERCC_00095	ERCC_00095	NA	ERCC	0	521	+	0.521	spike-in	81	117	141	115	107	122	97	123	82	92	116	86	95	67	144	110	123	112	80	85	60	94	89	85
ERCC	ERCC_00096	ERCC_00096	NA	ERCC	0	1107	+	1.107	spike-in	21684	31979	28801	26403	24296	25797	24778	24807	21906	22480	24942	20857	20009	16397	26769	20733	23136	21759	18964	14023	13868	21804	16371	15765
ERCC	ERCC_00097	ERCC_00097	NA	ERCC	0	523	+	0.523	spike-in	1	NA	NA	1	1	NA	NA	NA	NA	NA	1	NA	NA	NA	NA	NA	1	NA	NA	NA	NA	NA	NA	NA
ERCC	ERCC_00098	ERCC_00098	NA	ERCC	0	1143	+	1.143	spike-in	NA	NA	NA	NA	1	1	NA	NA	NA	NA	NA	NA	NA	NA	NA	1	NA	NA	NA	NA	NA	NA	NA	NA
ERCC	ERCC_00099	ERCC_00099	NA	ERCC	0	1350	+	1.35	spike-in	29	39	40	49	34	17	26	28	21	32	51	41	23	25	36	24	33	25	28	11	10	30	20	24
ERCC	ERCC_00104	ERCC_00104	NA	ERCC	0	2022	+	2.022	spike-in	1	NA	1	2	NA	2	1	NA	1	NA	4	4	NA	NA	4	2	2	2	3	1	1	2	NA	NA
ERCC	ERCC_00108	ERCC_00108	NA	ERCC	0	1022	+	1.022	spike-in	295	392	386	360	377	350	362	327	330	271	322	289	244	232	353	261	278	300	272	203	176	298	201	214
ERCC	ERCC_00109	ERCC_00109	NA	ERCC	0	536	+	0.536	spike-in	2	3	NA	NA	1	NA	NA	2	NA	NA	1	2	NA	1	NA	NA	2	NA	NA	1	NA	NA	NA	1
ERCC	ERCC_00111	ERCC_00111	NA	ERCC	0	994	+	0.994	spike-in	621	875	798	827	731	677	721	709	670	651	716	644	561	478	846	699	749	720	594	454	391	634	502	456
ERCC	ERCC_00112	ERCC_00112	NA	ERCC	0	1136	+	1.136	spike-in	144	201	176	148	138	152	159	130	163	129	141	130	91	91	165	96	127	102	115	82	69	142	94	105
ERCC	ERCC_00113	ERCC_00113	NA	ERCC	0	840	+	0.84	spike-in	3592	5327	4584	4412	4044	4157	4091	3930	3457	3532	4047	3322	3311	2668	4155	3305	3724	3484	2980	2177	2105	3623	2613	2402
ERCC	ERCC_00116	ERCC_00116	NA	ERCC	0	1991	+	1.991	spike-in	472	686	639	622	600	568	528	525	449	488	519	469	402	342	586	374	455	432	325	252	244	441	329	312
ERCC	ERCC_00117	ERCC_00117	NA	ERCC	0	1136	+	1.136	spike-in	1	2	NA	NA	NA	NA	NA	NA	NA	NA	NA	NA	NA	NA	NA	NA	NA	NA	NA	NA	NA	NA	NA	NA
ERCC	ERCC_00120	ERCC_00120	NA	ERCC	0	536	+	0.536	spike-in	NA	1	NA	NA	1	NA	NA	NA	1	1	1	NA	NA	NA	NA	NA	NA	NA	NA	NA	NA	1	NA	NA
ERCC	ERCC_00123	ERCC_00123	NA	ERCC	0	1022	+	1.022	spike-in	1	NA	NA	NA	4	NA	1	NA	1	NA	NA	3	NA	NA	NA	1	NA	NA	NA	NA	1	NA	NA	2
ERCC	ERCC_00126	ERCC_00126	NA	ERCC	0	1118	+	1.118	spike-in	6	3	8	13	10	3	10	5	8	11	6	7	2	3	6	4	4	9	1	5	3	8	6	4
ERCC	ERCC_00130	ERCC_00130	NA	ERCC	0	1059	+	1.059	spike-in	22014	34082	30936	30164	26819	26858	24967	26612	24955	24870	29046	23786	21342	17286	31600	25545	30134	28061	22709	13644	14551	22603	17652	17530
ERCC	ERCC_00131	ERCC_00131	NA	ERCC	0	771	+	0.771	spike-in	82	149	112	117	130	102	105	119	98	91	113	93	93	56	116	91	125	93	96	72	62	105	79	67
ERCC	ERCC_00134	ERCC_00134	NA	ERCC	0	274	+	0.274	spike-in	NA	NA	1	NA	NA	NA	NA	NA	NA	1	NA	NA	NA	NA	NA	NA	1	NA	NA	NA	NA	NA	NA	NA
ERCC	ERCC_00136	ERCC_00136	NA	ERCC	0	1033	+	1.033	spike-in	1078	1482	1361	1339	1136	1226	1146	1161	1138	1112	1264	1061	1004	847	1339	1167	1250	1272	1007	544	608	1035	764	749
ERCC	ERCC_00137	ERCC_00137	NA	ERCC	0	537	+	0.537	spike-in	NA	NA	NA	NA	NA	NA	NA	NA	NA	NA	NA	NA	2	NA	NA	NA	NA	NA	3	NA	NA	NA	NA	NA
ERCC	ERCC_00138	ERCC_00138	NA	ERCC	0	1024	+	1.024	spike-in	NA	3	NA	NA	NA	2	2	1	NA	NA	2	NA	1	NA	1	NA	1	NA	1	NA	2	NA	1	NA
ERCC	ERCC_00142	ERCC_00142	NA	ERCC	0	493	+	0.493	spike-in	NA	NA	NA	NA	1	NA	NA	NA	NA	NA	NA	NA	NA	NA	NA	NA	NA	NA	NA	NA	NA	NA	NA	NA
ERCC	ERCC_00143	ERCC_00143	NA	ERCC	0	784	+	0.784	spike-in	2	1	1	2	NA	NA	3	7	5	NA	1	2	4	1	1	1	1	NA	2	1	2	3	1	4
ERCC	ERCC_00144	ERCC_00144	NA	ERCC	0	538	+	0.538	spike-in	11	17	18	14	13	10	10	12	13	6	10	10	6	15	10	9	9	13	12	7	9	11	9	3
ERCC	ERCC_00145	ERCC_00145	NA	ERCC	0	1042	+	1.042	spike-in	652	1015	914	843	826	799	755	822	754	693	848	735	594	557	880	709	750	757	614	418	398	693	520	515
ERCC	ERCC_00147	ERCC_00147	NA	ERCC	0	1023	+	1.023	spike-in	NA	1	1	NA	1	NA	NA	1	3	NA	1	NA	2	NA	3	NA	NA	NA	2	NA	NA	NA	NA	NA
ERCC	ERCC_00148	ERCC_00148	NA	ERCC	0	494	+	0.494	spike-in	2	6	8	8	5	5	3	7	4	10	8	7	8	NA	7	4	2	5	1	3	5	5	6	7
ERCC	ERCC_00150	ERCC_00150	NA	ERCC	0	743	+	0.743	spike-in	2	1	2	6	3	1	5	1	NA	NA	5	4	1	2	7	2	1	1	2	NA	1	1	1	3
ERCC	ERCC_00154	ERCC_00154	NA	ERCC	0	537	+	0.537	spike-in	3	7	5	4	3	5	1	3	4	4	3	1	2	NA	4	10	4	3	2	1	6	4	3	1
ERCC	ERCC_00156	ERCC_00156	NA	ERCC	0	494	+	0.494	spike-in	NA	NA	NA	NA	NA	NA	NA	1	NA	NA	NA	NA	NA	NA	1	NA	NA	NA	NA	NA	NA	NA	NA	NA
ERCC	ERCC_00157	ERCC_00157	NA	ERCC	0	1019	+	1.019	spike-in	10	21	18	15	19	21	10	4	9	5	16	21	15	9	14	19	6	11	14	7	6	15	3	8
ERCC	ERCC_00158	ERCC_00158	NA	ERCC	0	1027	+	1.027	spike-in	5	1	1	1	3	3	2	3	2	1	1	NA	NA	NA	1	2	1	NA	1	NA	NA	NA	3	NA
ERCC	ERCC_00160	ERCC_00160	NA	ERCC	0	743	+	0.743	spike-in	14	20	17	18	26	17	11	14	8	15	10	12	9	8	12	10	12	9	5	6	3	8	8	8
ERCC	ERCC_00162	ERCC_00162	NA	ERCC	0	523	+	0.523	spike-in	57	91	77	79	56	56	71	82	70	58	63	57	72	72	105	71	81	86	77	58	48	96	59	51
ERCC	ERCC_00163	ERCC_00163	NA	ERCC	0	543	+	0.543	spike-in	6	13	6	7	6	8	6	6	8	1	7	2	NA	3	7	8	4	6	10	3	2	3	4	1
ERCC	ERCC_00164	ERCC_00164	NA	ERCC	0	1022	+	1.022	spike-in	2	4	3	NA	NA	NA	1	4	1	NA	NA	2	3	NA	NA	1	1	2	2	NA	1	4	NA	1
ERCC	ERCC_00165	ERCC_00165	NA	ERCC	0	872	+	0.872	spike-in	33	44	24	27	42	30	45	22	25	27	21	28	18	15	30	25	29	27	13	17	15	25	15	15
ERCC	ERCC_00168	ERCC_00168	NA	ERCC	0	1024	+	1.024	spike-in	NA	NA	2	3	1	1	2	NA	NA	2	NA	3	1	1	5	1	1	3	1	NA	NA	NA	1	NA
ERCC	ERCC_00170	ERCC_00170	NA	ERCC	0	1023	+	1.023	spike-in	19	33	33	34	24	26	28	34	27	29	35	31	24	24	40	30	39	43	27	22	15	33	22	21
ERCC	ERCC_00171	ERCC_00171	NA	ERCC	0	505	+	0.505	spike-in	2284	3306	3134	2879	2616	2658	2438	2656	2585	2379	2928	2359	2056	1752	3089	2397	2785	2725	2329	1373	1568	2392	1810	1873
Human	ENSG00000000003.15	TSPAN6	NA	chrX	100627107	100639991	-	4.536	protein_coding	668	825	850	562	609	806	542	563	539	305	338	318	232	193	290	339	349	365	NA	NA	NA	NA	NA	NA
Human	ENSG00000000005.6	TNMD	NA	chrX	100584935	100599885	+	1.476	protein_coding	NA	NA	NA	NA	NA	NA	NA	NA	NA	1	1	1	NA	NA	3	NA	NA	NA	NA	NA	NA	NA	NA	NA
Human	ENSG00000000419.13	DPM1	NA	chr20	50934866	50958555	-	1.207	protein_coding	485	692	676	667	678	746	640	613	754	655	669	637	646	512	831	623	687	752	1046	951	1004	1203	1129	1171
Human	ENSG00000000457.14	SCYL3	NA	chr1	169849630	169894267	-	6.883	protein_coding	262	349	307	289	316	307	477	414	456	188	195	183	192	168	217	400	452	418	227	219	184	355	215	266
Human	ENSG00000000460.17	C1orf112	NA	chr1	169662006	169854080	+	5.97	protein_coding	104	136	97	107	97	122	72	79	91	132	133	127	132	101	158	104	122	138	325	402	364	336	272	382
Human	ENSG00000000938.13	FGR	NA	chr1	27612063	27635185	-	3.382	protein_coding	NA	NA	1	1	4	1	NA	2	2	39	32	40	45	32	59	28	29	32	1556	1681	1429	2978	2209	2009
Human	ENSG00000000971.16	CFH	NA	chr1	196652042	196747504	+	7.98	protein_coding	751	977	1051	2076	2140	2500	3902	4370	4472	2	1	NA	10	16	22	244	243	271	NA	NA	NA	NA	NA	NA
Human	ENSG00000001036.14	FUCA2	NA	chr6	143494811	143511720	-	2.822	protein_coding	1860	2298	2169	2676	2648	2755	2462	2089	2270	2166	2430	2099	2417	2042	3089	2020	2100	2073	NA	NA	NA	NA	NA	NA
Human	ENSG00000001084.13	GCLC	NA	chr6	53497340	53616970	-	8.618	protein_coding	1432	1703	1711	1857	1829	2203	1429	1593	1645	801	906	821	925	751	1047	883	955	956	874	928	657	842	753	621
Human	ENSG00000001167.14	NFYA	NA	chr6	41072944	41099976	+	3.811	protein_coding	867	1214	1102	924	826	1049	789	786	744	657	659	649	262	240	422	430	453	481	409	395	394	532	404	464
Human	ENSG00000001460.18	STPG1	NA	chr1	24356998	24416934	-	8.511	protein_coding	130	185	188	162	199	186	165	149	171	139	166	162	132	112	180	122	152	144	61	84	76	86	86	85
Human	ENSG00000001461.17	NIPAL3	NA	chr1	24415801	24472976	+	9.396	protein_coding	1352	1659	1619	1478	1429	1557	1208	1251	1180	501	574	448	534	452	595	738	761	730	627	637	563	1036	688	748
Human	ENSG00000001497.18	LAS1L	NA	chrX	65438548	65534810	-	12.555	protein_coding	433	552	486	529	503	544	541	484	461	445	478	428	378	285	471	337	366	428	908	893	996	1092	920	1061
Human	ENSG00000001561.7	ENPP4	NA	chr6	46129988	46146688	+	4.644	protein_coding	7	12	11	9	1	10	7	4	13	1	3	2	2	1	NA	NA	4	5	307	282	275	458	373	342
Human	ENSG00000001617.12	SEMA3F	NA	chr3	50155044	50189075	+	4.826	protein_coding	784	894	860	826	966	944	1442	1296	1099	3601	3934	3499	3463	2855	4306	5063	5382	5537	18	14	9	24	29	30
Human	ENSG00000001626.16	CFTR	NA	chr7	117287119	117715971	+	9.942	protein_coding	143	171	192	144	142	215	43	104	74	NA	NA	NA	NA	NA	NA	1	NA	NA	NA	NA	NA	NA	NA	NA
Human	ENSG00000001629.10	ANKIB1	NA	chr7	92245973	92401383	+	7.389	protein_coding	1379	1914	1806	2170	2057	2492	2288	2118	2267	1036	1066	1012	1986	1692	2410	1013	1215	1125	645	626	539	1282	939	970
Human	ENSG00000001630.17	CYP51A1	NA	chr7	92112152	92134803	-	3.529	protein_coding	179	189	171	164	156	186	167	105	104	89	117	115	132	150	160	109	132	149	24	28	32	34	26	12
Human	ENSG00000001631.16	KRIT1	NA	chr7	92198968	92246166	-	6.204	protein_coding	105	114	118	106	114	103	111	112	108	90	99	95	101	68	104	83	92	105	111	89	103	179	114	120
Human	ENSG00000002016.18	RAD52	NA	chr12	911735	990053	-	4.503	protein_coding	170	205	188	242	216	227	201	203	193	152	175	135	131	123	143	111	101	125	310	297	252	432	369	352
Human	ENSG00000002079.14	MYH16	NA	chr7	99238828	99311130	+	6.307	transcribed_unitary_pseudogene	NA	NA	1	NA	NA	NA	NA	NA	1	NA	NA	1	NA	NA	NA	NA	NA	NA	1	3	1	NA	NA	NA
Human	ENSG00000002330.14	BAD	NA	chr11	64269829	64284704	-	1.708	protein_coding	549	627	619	476	514	618	452	483	421	416	479	409	229	218	307	335	337	353	115	105	80	144	87	109
Human	ENSG00000002549.12	LAP3	NA	chr4	17577191	17607972	+	3.785	protein_coding	643	918	893	2426	2470	2686	10468	9433	10394	1252	1594	1343	8323	7672	11477	16356	17199	17714	703	530	704	3651	2734	3071
Human	ENSG00000002586.20	CD99	NA	chrX	2691186	2741309	+	4.858	protein_coding	NA	NA	NA	NA	NA	NA	NA	NA	NA	NA	NA	NA	NA	NA	1	NA	NA	NA	NA	NA	NA	NA	NA	NA
Human	ENSG00000002586.20_PAR_Y	CD99	NA	chrY	2691186	2741309	+	4.858	protein_coding	NA	1	NA	NA	NA	NA	NA	NA	NA	NA	NA	NA	NA	NA	NA	NA	1	NA	NA	NA	NA	NA	NA	NA
Human	ENSG00000002587.10	HS3ST1	NA	chr4	11393149	11429564	-	7.435	protein_coding	17	22	7	17	16	12	3	7	9	768	808	610	586	492	713	173	161	167	NA	NA	NA	1	NA	NA
Human	ENSG00000002726.21	AOC1	NA	chr7	150824626	150861504	+	3.786	protein_coding	NA	NA	1	NA	NA	NA	NA	NA	NA	NA	NA	NA	NA	NA	NA	NA	NA	NA	NA	NA	1	1	NA	NA
Human	ENSG00000002745.13	WNT16	NA	chr7	121325366	121341104	+	3.264	protein_coding	83	107	71	88	82	76	98	58	97	NA	NA	NA	NA	NA	NA	NA	NA	NA	NA	NA	NA	NA	NA	NA
Human	ENSG00000002746.15	HECW1	NA	chr7	43112628	43566001	+	13.935	protein_coding	160	186	177	229	252	268	358	314	351	NA	NA	NA	NA	NA	NA	NA	NA	NA	NA	NA	NA	NA	NA	NA
Human	ENSG00000002822.15	MAD1L1	NA	chr7	1815792	2233243	-	7.23	protein_coding	9	15	17	8	8	17	10	18	16	13	13	12	26	8	7	4	15	6	41	24	44	39	23	24
Human	ENSG00000002834.18	LASP1	NA	chr17	38869858	38921770	+	7.061	protein_coding	8909	11018	10242	8709	8915	9634	9639	8819	8654	7216	7907	7391	5544	4772	7114	6553	6693	7209	2083	2235	2109	3232	2415	2623
Human	ENSG00000002919.15	SNX11	NA	chr17	48103356	48123601	+	4.133	protein_coding	187	204	217	261	274	333	278	201	235	245	267	237	301	268	385	238	223	251	142	119	120	178	135	151
Human	ENSG00000002933.9	TMEM176A	NA	chr7	150800402	150805118	+	3.477	protein_coding	285	368	303	383	425	462	404	398	355	NA	NA	NA	NA	NA	NA	NA	NA	NA	NA	NA	NA	NA	NA	NA
Human	ENSG00000003056.8	M6PR	NA	chr12	8940360	8949761	-	3.585	protein_coding	1494	1915	1905	1787	1805	1985	1841	1675	1789	1735	2038	1796	1531	1316	1999	1656	1741	1959	888	827	716	1262	938	998
Human	ENSG00000003096.14	KLHL13	NA	chrX	117897812	118117340	-	6.983	protein_coding	149	211	199	150	172	165	121	191	159	NA	NA	1	NA	2	NA	NA	NA	NA	3	3	1	2	1	NA
Human	ENSG00000003137.8	CYP26B1	NA	chr2	72129237	72148038	-	5.015	protein_coding	3	4	4	12	7	4	4	1	1	NA	2	NA	NA	NA	NA	NA	NA	NA	NA	NA	NA	NA	NA	NA
Human	ENSG00000003147.19	ICA1	NA	chr7	8113183	8262687	-	4.883	protein_coding	3	1	NA	1	NA	1	1	1	NA	721	736	626	484	411	558	536	603	579	NA	NA	1	NA	1	NA
Human	ENSG00000003249.15	DBNDD1	NA	chr16	90004870	90019890	-	4.462	protein_coding	262	319	321	238	245	314	227	264	242	794	919	791	404	323	568	436	421	446	4	3	2	3	5	3
Human	ENSG00000003393.15	ALS2	NA	chr2	201700266	201780956	-	10.438	protein_coding	1011	1389	1294	1238	1174	1246	996	917	1070	932	995	930	738	558	891	657	748	761	309	256	228	427	272	314
Human	ENSG00000003400.15	CASP10	NA	chr2	201182897	201229406	+	7.581	protein_coding	21	21	16	41	41	29	61	50	57	1576	1649	1579	2760	2510	3251	5213	5544	5637	33	48	22	63	65	63
Human	ENSG00000003402.20	CFLAR	NA	chr2	201116153	201176687	+	22.479	protein_coding	1459	1826	1850	2063	1794	2048	2650	2272	2514	3085	3232	2925	5887	4818	6615	5296	6171	5885	427	385	392	636	447	459
Human	ENSG00000003436.16	TFPI	NA	chr2	187464229	187565760	-	11.714	protein_coding	3840	4905	4873	4387	4378	5037	4879	4326	5268	8220	9557	8479	7317	6426	9422	14897	15547	16078	NA	NA	NA	NA	NA	NA
Human	ENSG00000003509.16	NDUFAF7	NA	chr2	37231630	37253403	+	3.651	protein_coding	240	319	335	327	324	354	247	291	263	305	318	289	243	160	284	227	261	297	548	436	459	629	495	493
Human	ENSG00000003756.17	RBM5	NA	chr3	50088918	50119021	+	10.357	protein_coding	1998	2303	2181	2428	2334	2470	2067	2073	1921	1923	2021	1801	1733	1299	1836	1611	1784	1787	2477	2107	1847	3515	2846	2475
Human	ENSG00000003987.14	MTMR7	NA	chr8	17296793	17413528	-	6.928	protein_coding	1	3	2	5	10	4	3	3	2	NA	NA	NA	NA	NA	NA	NA	NA	NA	5	2	8	NA	NA	1
Human	ENSG00000003989.18	SLC7A2	NA	chr8	17497087	17570573	+	7.905	protein_coding	581	751	685	1019	879	1038	1890	973	1443	2	1	2	3	NA	NA	1	2	1	NA	NA	2	NA	1	1
Human	ENSG00000004059.11	ARF5	NA	chr7	127588385	127591700	+	1.825	protein_coding	845	1066	1014	685	752	931	657	706	639	1099	1205	965	720	647	917	843	776	914	150	183	145	213	149	145
Human	ENSG00000004139.14	SARM1	NA	chr17	28364355	28404049	+	11.105	protein_coding	659	762	785	752	756	759	742	581	637	43	36	52	20	22	32	27	32	31	13	15	8	18	13	14
Human	ENSG00000004142.12	POLDIP2	NA	chr17	28346632	28357527	-	2.67	protein_coding	1246	1646	1540	1381	1421	1577	1378	1261	1276	1201	1357	1188	1089	916	1413	1031	982	1061	1094	1290	1200	1660	1115	1389
Human	ENSG00000004399.13	PLXND1	NA	chr3	129555213	129606676	-	9.557	protein_coding	2289	2696	2680	2533	2558	2881	2189	2046	1953	20263	20849	19303	12074	9944	14282	9950	11302	11279	32	31	27	85	48	53
Human	ENSG00000004455.17	AK2	NA	chr1	33007939	33080996	-	9.625	protein_coding	990	1375	1335	1335	1344	1564	1717	1453	1561	1418	1737	1488	1734	1484	2315	1724	1844	1928	5976	5696	5911	8592	6208	6830
Human	ENSG00000004468.13	CD38	NA	chr4	15778274	15853232	+	6.857	protein_coding	NA	NA	NA	1	2	1	64	53	61	3	7	5	36	18	32	605	748	633	6949	7139	5572	12560	8891	8833
Human	ENSG00000004478.8	FKBP4	NA	chr12	2794969	2805423	+	5.163	protein_coding	604	872	764	738	718	792	766	648	641	940	1030	923	551	428	744	760	802	765	1086	1247	1526	1331	1048	1345
Human	ENSG00000004487.17	KDM1A	NA	chr1	23019442	23083689	+	5.44	protein_coding	1443	1845	1846	1595	1538	1727	1197	1406	1305	1121	1240	1023	795	671	1046	1018	1020	1168	2836	2988	2933	3619	2870	3198
Human	ENSG00000004534.15	RBM6	NA	chr3	49940006	50100045	+	7.299	protein_coding	883	1152	1171	1304	1181	1217	1177	1186	1234	1548	1722	1353	1129	788	1261	1077	1315	1368	4383	3030	3451	6000	5377	4830
Human	ENSG00000004660.15	CAMKK1	NA	chr17	3860314	3894891	-	7.433	protein_coding	143	162	172	157	114	179	152	111	123	105	101	88	36	34	48	21	34	24	14	10	18	19	12	20
Human	ENSG00000004700.16	RECQL	NA	chr12	21468909	21501669	-	3.779	protein_coding	1141	1516	1495	1383	1362	1783	1631	1843	1920	1628	1693	1550	1333	1224	1691	1751	1904	2001	660	566	826	829	799	879
Human	ENSG00000004766.17	VPS50	NA	chr7	93232339	93361123	+	9.559	protein_coding	451	664	656	622	584	799	503	552	593	543	608	521	499	434	608	545	568	593	377	347	291	468	359	362
Human	ENSG00000004776.13	HSPB6	NA	chr19	35754565	35758079	-	1.724	protein_coding	2686	3329	3419	3131	3089	2825	2014	2017	2350	28	40	32	17	15	32	21	10	27	6	7	2	3	2	4
Human	ENSG00000004777.18	ARHGAP33	NA	chr19	35774531	35788822	+	5.26	protein_coding	79	86	86	96	100	95	78	60	70	76	49	36	61	44	39	37	53	48	218	254	199	147	163	177
Human	ENSG00000004779.10	NDUFAB1	NA	chr16	23581013	23596316	-	1.548	protein_coding	419	572	551	470	492	616	477	456	468	695	797	680	547	483	689	428	523	493	637	529	641	810	564	710
Human	ENSG00000004799.8	PDK4	NA	chr7	95583498	95596516	-	4.544	protein_coding	30	41	38	39	30	35	27	76	45	4602	5007	4731	8035	7802	9925	7033	8349	7903	NA	NA	NA	NA	NA	NA
Human	ENSG00000004809.14	SLC22A16	NA	chr6	110424686	110476641	-	3.907	protein_coding	1	1	1	NA	NA	NA	NA	NA	NA	NA	NA	NA	NA	2	NA	NA	NA	NA	NA	NA	NA	NA	NA	NA
Human	ENSG00000004838.14	ZMYND10	NA	chr3	50341109	50345732	-	2.889	protein_coding	6	6	16	4	8	11	5	3	4	2	3	2	4	1	NA	2	1	1	11	18	27	25	10	23
Human	ENSG00000004846.16	ABCB5	NA	chr7	20615206	20777038	+	9.257	protein_coding	NA	NA	4	1	NA	NA	NA	NA	NA	NA	NA	NA	NA	NA	NA	NA	NA	NA	2	2	4	2	3	2
Human	ENSG00000004848.8	ARX	NA	chrX	25003693	25016420	-	3.114	protein_coding	NA	NA	NA	NA	NA	NA	NA	NA	NA	NA	NA	NA	NA	NA	NA	NA	NA	NA	NA	NA	NA	NA	NA	NA
Human	ENSG00000004864.14	SLC25A13	NA	chr7	96120219	96322147	-	3.71	protein_coding	306	440	395	414	343	425	370	303	311	799	922	824	527	496	711	578	671	687	223	177	232	212	161	227
Human	ENSG00000004866.22	ST7	NA	chr7	116953237	117230176	+	6.526	protein_coding	261	372	389	383	398	437	255	258	329	335	376	354	320	294	432	379	414	429	187	242	174	200	165	187
Human	ENSG00000004897.12	CDC27	NA	chr17	47117702	47189422	-	6.824	protein_coding	1856	2355	2324	2288	2277	2580	2363	2260	2591	2832	2981	2821	2554	2062	3178	2353	2569	2499	2185	2386	2053	2804	2288	2430
Human	ENSG00000004939.15	SLC4A1	NA	chr17	44248389	44268141	-	5.125	protein_coding	NA	NA	NA	1	1	NA	NA	NA	NA	NA	NA	NA	NA	NA	NA	NA	1	NA	NA	NA	NA	NA	NA	NA
Human	ENSG00000004948.16	CALCR	NA	chr7	93424485	93574730	-	4.222	protein_coding	NA	NA	NA	NA	NA	NA	NA	NA	NA	NA	NA	NA	NA	NA	NA	NA	NA	NA	NA	NA	NA	NA	NA	NA
Human	ENSG00000004961.15	HCCS	NA	chrX	11111300	11123086	+	2.343	protein_coding	322	400	399	355	379	442	289	325	290	515	567	456	412	388	564	486	537	523	222	208	225	278	217	283
Human	ENSG00000004975.12	DVL2	NA	chr17	7225341	7234517	-	5.321	protein_coding	1843	2266	2103	1995	1889	1988	1902	1510	1535	639	679	662	571	460	752	608	663	687	626	624	577	789	583	618
Human	ENSG00000005001.10	PRSS22	NA	chr16	2852729	2858170	-	2.384	protein_coding	1	NA	2	NA	NA	NA	NA	NA	NA	NA	NA	NA	NA	NA	NA	NA	NA	NA	NA	NA	NA	2	NA	1
Human	ENSG00000005007.13	UPF1	NA	chr19	18831958	18868230	+	8.573	protein_coding	1825	2008	1891	1860	1959	2130	2198	1878	1688	1737	1824	1701	1549	1398	1967	1578	1759	1838	1900	2075	1775	2549	1767	2045
Human	ENSG00000005020.13	SKAP2	NA	chr7	26667067	26995239	-	5.361	protein_coding	1021	1305	1353	1157	1083	1288	887	933	1024	1018	1088	976	855	660	986	1056	1168	1127	329	335	345	402	342	399
Human	ENSG00000005022.6	SLC25A5	NA	chrX	119468421	119471396	+	1.555	protein_coding	1252	1731	1597	1015	1098	1288	1231	1212	1242	4359	4953	4466	2151	1768	2837	2999	2810	3108	3368	3534	3128	3015	2245	2613
Human	ENSG00000005059.16	MCUB	NA	chr4	109560208	109688719	+	3.555	protein_coding	130	206	176	179	176	262	506	437	470	313	334	272	433	410	495	645	575	674	509	632	641	746	630	686
Human	ENSG00000005073.6	HOXA11	NA	chr7	27181156	27185232	-	2.669	protein_coding	NA	1	2	2	1	1	1	4	5	56	68	55	36	29	51	31	33	43	NA	NA	NA	NA	NA	NA
Human	ENSG00000005075.15	POLR2J	NA	chr7	102473117	102478907	-	1.355	protein_coding	121	193	227	194	188	163	141	156	161	156	226	160	112	93	187	151	169	187	177	182	173	184	159	175
Human	ENSG00000005100.13	DHX33	NA	chr17	5440916	5468982	-	5.789	protein_coding	395	437	434	459	410	524	506	396	455	509	497	476	479	399	566	380	420	389	470	585	577	772	657	710
Human	ENSG00000005102.14	MEOX1	NA	chr17	43640388	43661922	-	2.674	protein_coding	NA	1	NA	NA	1	NA	1	NA	NA	NA	5	2	2	1	NA	NA	NA	3	NA	NA	NA	NA	NA	1
Human	ENSG00000005108.16	THSD7A	NA	chr7	11370364	11832198	-	10.921	protein_coding	21	39	38	34	42	44	33	21	17	664	710	715	517	445	700	1223	1286	1231	1	1	2	2	NA	1
Human	ENSG00000005156.12	LIG3	NA	chr17	34980511	35009743	+	12.901	protein_coding	635	794	718	709	694	721	661	631	566	865	913	908	696	590	906	708	773	742	800	923	749	1042	863	884
Human	ENSG00000005175.10	RPAP3	NA	chr12	47661248	47706030	-	5.35	protein_coding	425	601	637	535	567	700	633	596	806	514	541	466	448	378	597	498	540	522	825	682	892	1009	906	945
Human	ENSG00000005187.12	ACSM3	NA	chr16	20610242	20797581	+	7.51	protein_coding	2	6	3	4	5	3	11	5	16	NA	1	NA	3	NA	4	1	NA	NA	15	18	25	35	28	23
Human	ENSG00000005189.20	REXO5	NA	chr16	20806428	20849665	+	4.111	protein_coding	44	75	75	56	73	80	50	48	34	38	38	46	44	34	46	39	47	49	88	111	128	96	95	105
Human	ENSG00000005194.15	CIAPIN1	NA	chr16	57428186	57447420	-	3.383	protein_coding	355	454	444	379	405	497	388	414	357	671	772	661	533	495	652	517	466	539	362	408	365	521	371	411
Human	ENSG00000005206.17	SPPL2B	NA	chr19	2328614	2355095	+	7.419	protein_coding	361	429	325	476	444	474	425	414	342	465	427	354	311	220	320	282	314	300	695	698	688	881	582	795
Human	ENSG00000005238.20	FAM214B	NA	chr9	35104111	35116341	-	6.375	protein_coding	817	985	1023	788	918	986	795	733	668	589	671	551	434	407	596	501	518	509	70	62	62	128	75	109
Human	ENSG00000005243.10	COPZ2	NA	chr17	48026166	48038030	-	1.866	protein_coding	555	652	630	573	615	671	540	441	453	119	122	84	95	88	142	71	98	98	3	1	1	3	3	2
Human	ENSG00000005249.13	PRKAR2B	NA	chr7	107044704	107161811	+	4.262	protein_coding	884	1129	1169	1360	1328	1479	1665	1588	1727	1002	1077	1041	616	526	806	621	596	607	12013	9745	9240	11980	8841	7887
Human	ENSG00000005302.19	MSL3	NA	chrX	11758158	11775772	+	9.78	protein_coding	421	573	539	561	604	640	681	702	741	820	916	738	614	498	782	664	742	739	496	470	407	694	616	512
Human	ENSG00000005339.15	CREBBP	NA	chr16	3725053	3880713	-	15.479	protein_coding	3312	3864	3724	4335	4170	4277	4470	3553	4058	3377	3490	3358	3338	2540	3981	3128	4023	3744	2270	2645	1884	2730	2225	2273
Human	ENSG00000005379.17	TSPOAP1	NA	chr17	58301227	58328795	-	11.389	protein_coding	70	65	82	101	76	80	77	77	56	NA	NA	NA	NA	NA	NA	NA	NA	NA	2348	2945	3259	3875	3152	3326
Human	ENSG00000005381.8	MPO	NA	chr17	58269854	58280935	-	3.527	protein_coding	2	2	5	NA	1	NA	NA	2	1	NA	NA	1	NA	NA	NA	NA	NA	NA	NA	NA	NA	NA	NA	NA
Human	ENSG00000005421.9	PON1	NA	chr7	95297675	95324532	-	2.657	protein_coding	NA	NA	NA	NA	NA	NA	NA	NA	NA	NA	1	NA	NA	NA	NA	NA	NA	NA	NA	NA	NA	NA	NA	NA
Human	ENSG00000005436.14	GCFC2	NA	chr2	75651999	75710985	-	5.462	protein_coding	131	169	169	143	159	196	193	159	190	193	204	171	199	152	238	175	196	207	125	174	161	187	158	178
Human	ENSG00000005448.17	WDR54	NA	chr2	74421677	74425755	+	2.852	protein_coding	94	111	83	85	76	90	125	103	81	107	102	86	46	33	39	47	32	31	412	499	415	464	379	366
Human	ENSG00000005469.12	CROT	NA	chr7	87345663	87399794	+	4.995	protein_coding	609	719	698	634	604	701	494	519	502	32	50	48	59	39	71	42	51	65	49	45	51	82	58	56
Human	ENSG00000005471.19	ABCB4	NA	chr7	87401695	87480435	-	7.728	protein_coding	5	7	5	6	2	3	11	11	13	NA	NA	1	NA	NA	NA	NA	NA	NA	1050	865	704	1131	876	923
Human	ENSG00000005483.21	KMT2E	NA	chr7	105014189	105115019	+	9.949	protein_coding	2480	3176	3034	3130	2755	3069	2491	2423	2748	3665	4143	3775	3153	2540	3830	3244	3871	3642	2191	2307	1822	2771	2441	2403
Human	ENSG00000005486.17	RHBDD2	NA	chr7	75842601	75888926	+	2.39	protein_coding	925	1152	1054	1059	1075	1152	1060	890	823	477	540	490	393	334	517	389	440	448	123	155	133	193	153	165
Human	ENSG00000005513.10	SOX8	NA	chr16	981769	986979	+	4.47	protein_coding	8	12	5	3	9	21	11	13	11	4	3	8	3	3	2	13	17	22	1	NA	NA	1	NA	NA
Human	ENSG00000005700.15	IBTK	NA	chr6	82169985	82247754	-	8.719	protein_coding	1378	1844	1778	1601	1606	1810	1782	1700	1922	1510	1597	1502	1278	1184	1596	1333	1501	1339	870	827	830	1125	919	990
Human	ENSG00000005801.18	ZNF195	NA	chr11	3339260	3379222	-	11.711	protein_coding	521	602	598	576	594	679	686	592	698	412	471	419	413	348	394	301	322	350	682	642	700	1128	895	1050
Human	ENSG00000005810.18	MYCBP2	NA	chr13	77044656	77327094	-	15.987	protein_coding	2895	3681	3412	3557	3277	3693	3825	3557	3735	4500	4465	4420	7250	6059	8032	6244	8152	7376	7545	6510	6916	12282	9484	10118
Human	ENSG00000005812.11	FBXL3	NA	chr13	76992597	77027195	-	7.076	protein_coding	730	956	874	841	799	978	753	771	786	934	1076	961	781	753	935	834	887	927	855	937	724	984	821	763
Human	ENSG00000005844.19	ITGAL	NA	chr16	30472657	30523567	+	9.864	protein_coding	NA	NA	NA	1	NA	NA	NA	NA	NA	NA	1	1	NA	1	NA	6	8	7	401	406	399	732	511	637
Human	ENSG00000005882.12	PDK2	NA	chr17	50094736	50112152	+	5.471	protein_coding	751	962	873	745	803	907	807	718	709	319	332	283	251	188	265	324	377	375	363	352	259	392	293	342
Human	ENSG00000005884.18	ITGA3	NA	chr17	50055967	50090481	+	9.802	protein_coding	1808	2173	1935	2213	2367	2424	3874	3004	2713	7882	8098	7674	11483	9658	14444	9322	10058	10242	85	99	97	147	118	140
Human	ENSG00000005889.16	ZFX	NA	chrX	24149172	24216255	+	9.037	protein_coding	708	971	908	938	810	976	1090	927	1063	811	957	876	784	606	908	812	931	859	632	674	649	871	771	714
Human	ENSG00000005893.16	LAMP2	NA	chrX	120426147	120469365	-	9.404	protein_coding	3794	4947	4750	4886	4562	5074	4643	4193	4651	3397	3860	3312	3810	3421	4795	3668	3707	3800	2793	3006	2422	3258	2513	2517
Human	ENSG00000005961.19	ITGA2B	NA	chr17	44372179	44389649	-	5.695	protein_coding	7	7	7	12	3	7	7	8	5	12	13	12	11	10	7	1	12	5	4	1	3	8	2	4
Human	ENSG00000005981.13	ASB4	NA	chr7	95478443	95540233	+	4.606	protein_coding	NA	NA	NA	NA	NA	NA	NA	NA	NA	NA	NA	1	2	NA	1	NA	NA	NA	NA	NA	NA	2	NA	NA
Human	ENSG00000006007.12	GDE1	NA	chr16	19501692	19522123	-	4.39	protein_coding	1968	2434	2449	2030	2058	2311	2340	2357	2485	649	777	642	677	550	810	835	888	832	732	793	690	912	651	794
Human	ENSG00000006015.18	REX1BD	NA	chr19	18588684	18592337	+	3.371	protein_coding	345	469	449	385	458	505	420	389	383	629	673	523	501	486	602	393	436	478	316	368	419	538	378	453
Human	ENSG00000006016.11	CRLF1	NA	chr19	18572219	18607741	-	2.967	protein_coding	14	12	13	17	14	30	21	19	9	NA	NA	NA	1	NA	NA	NA	NA	NA	10	11	12	12	6	4
Human	ENSG00000006025.12	OSBPL7	NA	chr17	47807371	47821834	-	6.572	protein_coding	241	235	195	277	219	275	188	191	181	214	219	201	192	140	240	202	230	228	162	201	122	257	230	201
Human	ENSG00000006042.12	TMEM98	NA	chr17	32927909	32945106	+	5.187	protein_coding	1661	2091	1989	1568	1715	1958	1319	1318	1306	73	96	88	58	38	53	42	40	43	1	NA	1	4	3	2
Human	ENSG00000006047.13	YBX2	NA	chr17	7288262	7294639	-	4.631	protein_coding	1	NA	NA	2	1	1	NA	NA	2	NA	NA	NA	NA	NA	NA	NA	NA	2	1	1	1	NA	NA	1
Human	ENSG00000006059.4	KRT33A	NA	chr17	41346091	41350828	-	1.303	protein_coding	NA	NA	NA	NA	NA	NA	NA	NA	NA	NA	NA	NA	NA	NA	NA	NA	NA	NA	NA	NA	NA	NA	NA	NA
Human	ENSG00000006062.17	MAP3K14	NA	chr17	45263118	45317029	-	5.668	protein_coding	174	232	166	213	200	244	303	262	252	128	127	111	155	123	184	162	152	178	100	132	120	132	101	123
Human	ENSG00000006071.15	ABCC8	NA	chr11	17392497	17476879	-	12.588	protein_coding	NA	NA	NA	NA	NA	NA	NA	NA	NA	2	1	NA	1	NA	NA	2	NA	NA	1	1	2	2	1	2
Human	ENSG00000006116.4	CACNG3	NA	chr16	24256334	24362412	+	1.917	protein_coding	NA	NA	NA	NA	NA	NA	NA	NA	NA	NA	NA	NA	NA	NA	NA	NA	NA	1	NA	NA	NA	NA	NA	1
Human	ENSG00000006118.15	TMEM132A	NA	chr11	60924459	60937159	+	7.274	protein_coding	1229	1394	1259	1591	1605	1856	1639	1305	1112	868	863	756	409	366	441	625	624	625	1	2	3	4	1	3
Human	ENSG00000006125.18	AP2B1	NA	chr17	35578045	35726413	+	7.591	protein_coding	5799	7428	7013	6279	6403	7167	6817	6071	6480	5141	5576	5168	4003	3534	4889	5118	5595	5612	1124	1114	1072	1628	1148	1243
Human	ENSG00000006128.12	TAC1	NA	chr7	97732083	97740472	+	1.712	protein_coding	NA	NA	NA	NA	1	1	NA	NA	NA	NA	NA	NA	NA	NA	NA	NA	NA	NA	NA	NA	NA	NA	NA	NA
Human	ENSG00000006194.10	ZNF263	NA	chr16	3263799	3301401	+	6.403	protein_coding	502	605	586	598	577	695	684	561	641	433	518	460	419	348	482	459	455	441	596	680	454	763	652	554
Human	ENSG00000006210.7	CX3CL1	NA	chr16	57372476	57385044	+	5.96	protein_coding	24	43	36	37	60	61	91	65	73	48	52	44	228	217	310	735	881	879	NA	NA	NA	NA	NA	NA
Human	ENSG00000006282.21	SPATA20	NA	chr17	50543057	50555852	+	5.337	protein_coding	2015	2558	2275	1960	2162	2282	2276	2141	2064	1375	1475	1386	898	682	1112	1019	987	1054	1	NA	1	1	1	1
Human	ENSG00000006283.18	CACNA1G	NA	chr17	50560714	50627474	+	10.062	protein_coding	49	42	53	79	66	64	16	22	16	NA	NA	NA	NA	NA	2	NA	1	NA	1	NA	1	NA	1	NA
Human	ENSG00000006327.14	TNFRSF12A	NA	chr16	3018444	3022383	+	1.801	protein_coding	845	1053	954	765	886	858	1574	916	1109	116	135	107	112	105	166	201	195	216	6	17	21	15	8	17
Human	ENSG00000006377.11	DLX6	NA	chr7	97005552	97011040	+	3.445	protein_coding	NA	NA	NA	NA	NA	1	NA	NA	NA	NA	NA	NA	NA	NA	NA	NA	NA	NA	NA	NA	NA	NA	NA	NA
Human	ENSG00000006432.15	MAP3K9	NA	chr14	70722525	70809534	-	12.386	protein_coding	70	85	76	53	64	57	66	61	61	NA	5	3	2	1	NA	3	NA	1	173	184	170	240	123	146
Human	ENSG00000006451.8	RALA	NA	chr7	39623564	39708120	+	3.579	protein_coding	1188	1506	1467	1465	1485	1714	2109	1496	1970	3478	4023	3469	2904	2692	3900	3889	4003	4353	441	378	369	360	332	333
Human	ENSG00000006453.14	BAIAP2L1	NA	chr7	98291649	98401090	-	4.821	protein_coding	195	258	209	201	212	224	142	100	128	5	9	7	4	2	3	15	16	10	1	2	NA	NA	NA	1
Human	ENSG00000006459.11	KDM7A	NA	chr7	140084745	140176983	-	9.378	protein_coding	307	367	362	353	300	363	489	375	438	652	617	560	366	295	383	508	575	591	830	1057	773	1021	995	802
Human	ENSG00000006468.14	ETV1	NA	chr7	13891228	13991425	-	9.615	protein_coding	891	1305	1271	1080	1023	1232	1719	1411	1726	40	35	42	45	25	50	27	25	24	NA	NA	NA	NA	NA	NA
Human	ENSG00000006530.18	AGK	NA	chr7	141551277	141655244	+	10.697	protein_coding	375	448	484	450	448	526	515	515	540	447	485	467	406	333	470	577	590	582	266	295	301	379	320	386
Human	ENSG00000006534.16	ALDH3B1	NA	chr11	68008577	68029282	+	6.626	protein_coding	1230	1343	1325	1171	1127	1267	1775	1440	1388	14	13	10	14	22	18	24	16	26	4	2	3	3	1	6
Human	ENSG00000006555.11	TTC22	NA	chr1	54779711	54801323	-	6.111	protein_coding	NA	NA	NA	NA	NA	NA	NA	NA	NA	NA	NA	NA	NA	NA	NA	NA	NA	NA	NA	NA	NA	NA	NA	NA
Human	ENSG00000006576.16	PHTF2	NA	chr7	77798791	77957503	+	8.646	protein_coding	1310	1592	1532	1150	1074	1297	1089	1052	1094	600	637	592	602	506	645	750	907	839	814	732	698	1036	796	810
Human	ENSG00000006606.9	CCL26	NA	chr7	75769532	75789896	-	0.703	protein_coding	2	3	5	5	5	4	1	4	1	NA	NA	NA	NA	NA	NA	NA	NA	NA	NA	NA	NA	NA	NA	NA
Human	ENSG00000006607.14	FARP2	NA	chr2	241356284	241494841	+	14.371	protein_coding	572	688	695	642	561	677	684	617	564	661	626	602	550	500	606	878	998	914	235	296	303	443	317	437
Human	ENSG00000006611.17	USH1C	NA	chr11	17493894	17544416	-	4.904	protein_coding	NA	NA	NA	NA	NA	NA	NA	NA	NA	NA	NA	NA	NA	NA	NA	NA	NA	NA	NA	NA	NA	NA	1	NA
Human	ENSG00000006625.18	GGCT	NA	chr7	30496620	30504841	-	1.594	protein_coding	60	99	100	84	66	86	58	75	90	184	162	169	128	109	209	174	189	175	285	236	233	200	212	200
Human	ENSG00000006634.8	DBF4	NA	chr7	87876215	87909553	+	4.595	protein_coding	162	207	212	208	207	271	216	190	229	294	351	322	338	269	424	264	276	293	1132	1162	1136	1022	888	985
Human	ENSG00000006638.13	TBXA2R	NA	chr19	3594506	3606875	-	2.827	protein_coding	69	83	90	81	83	106	68	59	54	703	681	601	530	433	633	325	338	322	NA	NA	NA	NA	NA	NA
Human	ENSG00000006652.15	IFRD1	NA	chr7	112422886	112481017	+	7.902	protein_coding	228	260	236	280	227	294	282	253	251	266	260	237	211	211	232	176	213	203	277	206	145	245	191	215
Human	ENSG00000006659.13	LGALS14	NA	chr19	39704480	39709444	+	0.904	protein_coding	NA	NA	NA	NA	NA	NA	NA	1	2	NA	NA	NA	NA	NA	NA	NA	1	1	NA	NA	2	NA	NA	NA
Human	ENSG00000006695.12	COX10	NA	chr17	14069489	14231736	+	6.756	protein_coding	227	267	265	317	280	304	333	255	300	357	341	325	316	291	404	233	268	260	420	457	340	516	419	412
Human	ENSG00000006704.11	GTF2IRD1	NA	chr7	74453789	74602605	+	6.499	protein_coding	643	809	808	749	726	798	803	636	711	294	294	301	257	234	344	366	347	365	759	822	588	795	613	597
Human	ENSG00000006712.15	PAF1	NA	chr19	39385628	39391154	-	2.85	protein_coding	987	1249	1188	1073	1063	1089	995	1006	1113	1055	1193	1055	812	650	1255	1164	1150	1224	623	561	575	650	554	652
Human	ENSG00000006715.16	VPS41	NA	chr7	38722973	38932394	-	7.752	protein_coding	2119	2847	2787	2318	2283	2632	1866	1940	2025	1420	1552	1441	946	880	1169	1332	1507	1604	500	348	369	621	481	438
Human	ENSG00000006740.17	ARHGAP44	NA	chr17	12789497	12991643	+	9.322	protein_coding	70	80	59	77	78	94	61	71	59	4	4	3	1	3	2	NA	1	2	503	547	373	911	640	514
Human	ENSG00000006744.19	ELAC2	NA	chr17	12991611	13018065	-	7.002	protein_coding	788	896	837	917	895	950	927	883	793	1532	1716	1536	1281	1094	1617	1153	1194	1170	1487	1516	1454	1859	1421	1606
Human	ENSG00000006747.15	SCIN	NA	chr7	12570576	12660182	+	11.626	protein_coding	2	4	6	7	3	2	9	4	8	2	5	3	4	1	4	1	3	3	NA	NA	NA	NA	NA	NA
Human	ENSG00000006756.16	ARSD	NA	chrX	2903971	2929349	-	7.026	protein_coding	473	586	579	492	472	527	642	535	479	364	339	305	233	159	274	273	321	319	NA	NA	NA	NA	NA	NA
Human	ENSG00000006757.12	PNPLA4	NA	chrX	7898246	7927739	-	3.411	protein_coding	125	175	142	130	130	152	126	117	151	116	122	103	71	53	117	102	117	129	145	137	129	149	132	122
Human	ENSG00000006788.14	MYH13	NA	chr17	10300864	10373130	-	6.12	protein_coding	NA	NA	NA	NA	NA	NA	NA	NA	NA	NA	NA	NA	NA	NA	NA	NA	NA	NA	6	2	2	5	5	4
Human	ENSG00000006831.10	ADIPOR2	NA	chr12	1688573	1788674	+	5.831	protein_coding	1214	1499	1501	1497	1392	1508	1147	1213	1175	3061	3268	3061	4368	3813	5242	2995	3526	3302	1137	1230	1075	1647	1354	1372
Human	ENSG00000006837.12	CDKL3	NA	chr5	134286349	134371047	-	3.149	protein_coding	30	30	26	33	26	17	31	29	19	13	11	9	7	11	7	6	13	7	20	10	17	31	14	31
Human	ENSG00000007001.13	UPP2	NA	chr2	157876701	158136154	+	2.957	protein_coding	2	NA	2	1	NA	NA	3	3	NA	NA	1	NA	NA	NA	NA	NA	NA	NA	NA	NA	NA	NA	NA	NA
Human	ENSG00000007038.11	PRSS21	NA	chr16	2817179	2826304	+	1.967	protein_coding	NA	NA	1	NA	NA	NA	NA	NA	NA	21	28	19	17	19	22	5	9	7	NA	NA	NA	NA	NA	NA
Human	ENSG00000007047.15	MARK4	NA	chr19	45079287	45305284	+	6.656	protein_coding	1351	1650	1515	1540	1607	1585	1374	1268	1280	1755	1826	1739	1244	1085	1632	1533	1769	1729	746	750	548	1018	676	698
Human	ENSG00000007062.12	PROM1	NA	chr4	15963075	16084378	-	7.457	protein_coding	NA	NA	NA	NA	1	NA	NA	NA	NA	NA	1	NA	NA	NA	NA	NA	NA	NA	5	11	13	16	8	10
Human	ENSG00000007080.11	CCDC124	NA	chr19	17933014	17943991	+	1.661	protein_coding	572	774	732	660	647	666	569	544	550	919	997	800	521	513	802	659	642	771	602	468	586	608	457	564
Human	ENSG00000007129.18	CEACAM21	NA	chr19	41549517	41586844	+	1.977	protein_coding	NA	NA	NA	NA	NA	NA	NA	NA	NA	119	124	102	59	46	90	104	104	118	15	6	13	18	7	11
Human	ENSG00000007168.14	PAFAH1B1	NA	chr17	2593209	2685615	+	13.771	protein_coding	2919	3445	3505	3423	3319	3901	3103	2848	3145	2965	3094	2746	2284	2066	2773	2180	2444	2443	2145	2155	1917	3076	2294	2211
Human	ENSG00000007171.18	NOS2	NA	chr17	27756765	27800529	-	4.399	protein_coding	NA	1	1	1	1	NA	2	3	5	131	158	128	55	53	67	16	24	22	NA	NA	NA	NA	NA	NA
Human	ENSG00000007174.18	DNAH9	NA	chr17	11598469	11969748	+	16.941	protein_coding	NA	NA	NA	NA	NA	NA	NA	NA	NA	NA	NA	NA	NA	NA	NA	NA	NA	NA	NA	NA	NA	NA	NA	NA
Human	ENSG00000007202.15	KIAA0100	NA	chr17	28614445	28645454	-	9.232	protein_coding	3584	4417	4084	3526	3461	3777	4088	3815	3807	6098	6691	6245	3569	3065	4491	4400	4854	4889	3139	3234	3183	5080	3633	4163
Human	ENSG00000007216.15	SLC13A2	NA	chr17	28473292	28497781	+	3.226	protein_coding	NA	NA	NA	NA	NA	NA	NA	NA	NA	NA	NA	NA	NA	NA	NA	NA	NA	NA	1	NA	NA	NA	NA	NA
Human	ENSG00000007237.19	GAS7	NA	chr17	9910605	10198606	-	10.158	protein_coding	581	713	624	556	499	603	598	550	568	3	5	2	NA	NA	3	4	1	2	330	372	467	441	361	441
Human	ENSG00000007255.10	TRAPPC6A	NA	chr19	45162927	45178237	-	0.933	protein_coding	99	132	126	104	88	119	146	115	140	172	174	154	115	93	154	164	191	188	259	210	203	463	282	318
Human	ENSG00000007264.15	MATK	NA	chr19	3777969	3802129	-	4.138	protein_coding	1	NA	1	NA	NA	NA	NA	NA	1	6	6	5	3	3	5	1	3	NA	NA	NA	NA	NA	NA	NA
Human	ENSG00000007306.15	CEACAM7	NA	chr19	41673302	41706976	-	2.653	protein_coding	NA	NA	NA	NA	NA	NA	NA	NA	NA	NA	NA	NA	NA	NA	NA	NA	NA	NA	NA	NA	NA	NA	NA	NA
Human	ENSG00000007312.13	CD79B	NA	chr17	63928739	63932336	-	2.062	protein_coding	NA	NA	NA	NA	NA	NA	NA	NA	1	9	3	5	8	2	3	1	6	2	2253	2043	1500	2981	1951	1687
Human	ENSG00000007314.12	SCN4A	NA	chr17	63938553	63972918	-	8.243	protein_coding	NA	3	2	1	3	4	7	4	3	266	239	238	109	119	155	22	32	42	372	330	258	315	275	217
Human	ENSG00000007341.19	ST7L	NA	chr1	112523513	112620825	-	8.108	protein_coding	333	438	427	482	482	479	503	418	469	286	329	321	385	303	474	333	365	317	166	165	137	287	203	196
Human	ENSG00000007350.17	TKTL1	NA	chrX	154295794	154330350	+	3.526	protein_coding	NA	NA	NA	NA	NA	NA	NA	NA	NA	1	NA	NA	2	NA	1	NA	NA	NA	NA	2	NA	2	1	4
Human	ENSG00000007372.24	PAX6	NA	chr11	31784778	31817961	-	20.639	protein_coding	NA	NA	NA	NA	NA	NA	NA	1	4	NA	NA	NA	NA	NA	NA	NA	NA	NA	1	NA	NA	NA	NA	NA
Human	ENSG00000007376.8	RPUSD1	NA	chr16	784973	788397	-	2.769	protein_coding	379	470	414	358	450	475	480	380	347	513	570	539	374	330	555	332	314	357	344	384	358	520	345	448
Human	ENSG00000007384.15	RHBDF1	NA	chr16	58058	76355	-	4.914	protein_coding	1556	1814	1591	1906	1913	1950	2089	1699	1537	924	1047	847	757	562	785	549	622	636	2	1	NA	3	NA	1
Human	ENSG00000007392.17	LUC7L	NA	chr16	188968	229463	-	6.176	protein_coding	781	907	825	994	946	986	968	917	836	634	760	612	507	384	565	531	522	523	1271	1122	945	1671	1226	1263
Human	ENSG00000007402.12	CACNA2D2	NA	chr3	50362612	50504244	-	6.508	protein_coding	9	8	13	13	12	11	10	10	17	NA	2	2	1	1	NA	NA	1	NA	6	3	1	5	1	2
Human	ENSG00000007516.14	BAIAP3	NA	chr16	1333637	1349441	+	6.109	protein_coding	31	42	26	49	41	48	49	60	37	14	14	15	14	13	12	9	10	13	7	17	9	24	11	8
Human	ENSG00000007520.4	TSR3	NA	chr16	1349239	1351878	-	1.21	protein_coding	500	582	636	499	575	600	604	488	536	524	609	495	421	391	522	376	402	424	171	151	165	203	154	182
Human	ENSG00000007541.17	PIGQ	NA	chr16	566994	584109	+	7.856	protein_coding	363	355	361	341	387	407	429	342	334	313	275	242	231	197	287	186	203	214	173	164	156	222	167	231
Human	ENSG00000007545.16	CRAMP1	NA	chr16	1612336	1677908	+	8.596	protein_coding	327	381	359	397	383	411	370	318	334	516	504	519	503	418	532	402	553	494	155	165	136	167	129	195
Human	ENSG00000007866.22	TEAD3	NA	chr6	35473596	35497079	-	3.049	protein_coding	1306	1617	1540	1648	1518	1643	1645	1439	1364	10	8	5	1	3	2	3	1	4	NA	NA	NA	NA	NA	NA
Human	ENSG00000007908.16	SELE	NA	chr1	169722639	169764705	-	4.586	protein_coding	NA	NA	NA	NA	NA	NA	NA	NA	NA	1	NA	NA	NA	NA	3	NA	NA	2	NA	NA	NA	NA	NA	NA
Human	ENSG00000007923.16	DNAJC11	NA	chr1	6634167	6701924	-	5.083	protein_coding	1004	1226	1188	1266	1249	1339	1193	1092	1152	1063	1141	1067	970	814	1385	922	917	955	1634	1471	1691	2209	1784	2130
Human	ENSG00000007933.13	FMO3	NA	chr1	171090900	171117819	+	3.439	protein_coding	12	15	17	10	11	19	14	24	18	NA	NA	NA	NA	NA	NA	1	2	NA	NA	NA	NA	1	NA	NA
Human	ENSG00000007944.15	MYLIP	NA	chr6	16129085	16148248	+	3.072	protein_coding	231	297	286	325	334	386	300	270	286	923	960	797	698	702	899	619	737	665	748	980	763	1480	1364	1175
Human	ENSG00000007952.18	NOX1	NA	chrX	100843323	100874359	-	2.543	protein_coding	1	4	3	5	NA	1	1	2	1	NA	NA	NA	NA	NA	2	NA	1	NA	NA	NA	NA	NA	NA	NA
Human	ENSG00000007968.7	E2F2	NA	chr1	23506437	23531233	-	5.462	protein_coding	17	16	19	13	17	18	22	31	18	98	85	82	113	89	133	106	111	114	3612	4298	4708	3618	3089	4279
Human	ENSG00000008018.9	PSMB1	NA	chr6	170535119	170553307	-	2.219	protein_coding	1306	1864	1789	1504	1548	1828	1629	1600	1758	1491	1713	1452	1189	1099	1629	1332	1467	1630	980	995	1054	1381	1092	1206
Human	ENSG00000008056.14	SYN1	NA	chrX	47571900	47619857	-	3.733	protein_coding	58	63	58	59	48	51	57	66	69	NA	1	NA	1	NA	2	1	1	NA	NA	NA	NA	NA	NA	NA
Human	ENSG00000008083.14	JARID2	NA	chr6	15246068	15522042	+	6.244	protein_coding	604	786	787	732	686	815	661	660	597	1322	1354	1266	1130	891	1433	893	1035	995	795	623	483	765	589	505
Human	ENSG00000008086.13	CDKL5	NA	chrX	18425582	18653629	+	19.056	protein_coding	478	610	544	628	535	585	491	429	494	692	595	631	559	474	636	420	497	448	NA	NA	NA	NA	NA	NA
Human	ENSG00000008118.10	CAMK1G	NA	chr1	209583713	209613939	+	3.328	protein_coding	85	144	118	84	127	97	63	84	60	NA	NA	NA	NA	NA	NA	NA	NA	NA	NA	NA	NA	NA	NA	NA
Human	ENSG00000008128.23	CDK11A	NA	chr1	1702378	1724357	-	5.085	protein_coding	13	25	11	27	33	27	14	23	22	22	21	15	21	8	29	13	16	19	38	41	38	46	40	38
Human	ENSG00000008130.15	NADK	NA	chr1	1751231	1780457	-	5.57	protein_coding	694	863	756	822	840	951	1083	931	927	775	848	716	851	742	1010	578	641	675	1641	1906	1587	2997	2050	1982
Human	ENSG00000008196.13	TFAP2B	NA	chr6	50818722	50847619	+	6.155	protein_coding	NA	NA	NA	NA	NA	NA	NA	NA	NA	NA	NA	NA	NA	NA	NA	NA	NA	NA	NA	NA	NA	NA	NA	NA
Human	ENSG00000008197.5	TFAP2D	NA	chr6	50713525	50773033	+	2.203	protein_coding	NA	NA	NA	NA	NA	NA	NA	NA	NA	NA	NA	NA	NA	NA	NA	NA	NA	NA	NA	NA	NA	NA	NA	NA
Human	ENSG00000008226.20	DLEC1	NA	chr3	38039204	38124025	+	8.338	protein_coding	7	7	8	7	9	9	6	9	9	NA	1	1	1	NA	2	NA	NA	2	NA	NA	1	NA	1	NA
Human	ENSG00000008256.16	CYTH3	NA	chr7	6161775	6272644	-	5.808	protein_coding	941	1214	1242	1153	1072	1204	1184	998	1039	466	493	439	339	277	423	298	337	359	435	415	276	523	358	332
Human	ENSG00000008277.14	ADAM22	NA	chr7	87934142	88202889	+	12.199	protein_coding	21	23	23	30	32	29	17	25	16	4	6	6	2	NA	5	2	2	1	189	176	241	307	199	264
Human	ENSG00000008282.9	SYPL1	NA	chr7	106090504	106112576	-	2.783	protein_coding	1279	1677	1609	1564	1539	1760	1520	1413	1637	2129	2541	2157	1878	1814	2559	1779	1846	1907	733	866	928	1261	910	1025
Human	ENSG00000008283.16	CYB561	NA	chr17	63432303	63446354	-	5.296	protein_coding	135	187	164	186	148	216	247	216	209	542	541	468	302	215	366	424	408	457	NA	NA	NA	NA	NA	NA
Human	ENSG00000008294.21	SPAG9	NA	chr17	50962173	51120868	-	11.966	protein_coding	2326	2934	2790	2556	2295	2636	2854	2613	2615	6020	6285	6112	4580	4060	5248	6218	7448	7115	4374	3379	2617	3785	3242	2567
Human	ENSG00000008300.17	CELSR3	NA	chr3	48636462	48662886	-	13.85	protein_coding	356	447	406	517	526	547	471	428	340	75	75	76	49	48	58	38	49	52	620	662	500	869	552	695
Human	ENSG00000008311.15	AASS	NA	chr7	122073548	122144255	-	6.664	protein_coding	647	816	723	775	669	805	817	777	874	694	722	711	685	558	774	916	1119	1098	NA	NA	2	NA	NA	NA
Human	ENSG00000008323.15	PLEKHG6	NA	chr12	6310435	6328506	+	4.26	protein_coding	2	7	5	2	1	3	4	5	3	NA	NA	NA	NA	NA	NA	NA	1	NA	NA	1	NA	NA	NA	NA
Human	ENSG00000008324.12	SS18L2	NA	chr3	42581839	42596934	+	3.118	protein_coding	118	160	126	98	111	155	95	79	77	134	151	135	116	125	170	103	121	114	196	195	192	303	233	239
Human	ENSG00000008382.16	MPND	NA	chr19	4343526	4360086	+	2.049	protein_coding	126	138	162	125	129	139	145	145	119	132	148	123	129	96	134	166	148	187	116	75	117	133	110	114
Human	ENSG00000008394.13	MGST1	NA	chr12	16347141	16609259	+	7.441	protein_coding	3502	4621	4523	4436	4782	5503	3877	3649	4455	1219	1400	1251	1355	1157	1727	862	844	942	270	259	354	337	251	339
Human	ENSG00000008405.12	CRY1	NA	chr12	106991363	107093549	-	4.782	protein_coding	235	266	267	256	233	279	301	227	277	410	523	366	281	250	373	364	411	474	NA	NA	NA	2	1	NA
Human	ENSG00000008438.5	PGLYRP1	NA	chr19	46019152	46023053	-	0.708	protein_coding	NA	NA	NA	NA	NA	NA	NA	2	NA	NA	NA	NA	NA	NA	NA	NA	NA	NA	NA	NA	NA	NA	NA	NA
Human	ENSG00000008441.18	NFIX	NA	chr19	12995474	13098796	+	6.435	protein_coding	6582	7855	7589	7850	7900	8471	7914	7491	7485	271	278	297	668	617	881	940	1065	1106	60	49	37	43	49	34
Human	ENSG00000008513.16	ST3GAL1	NA	chr8	133454847	133571940	-	8.852	protein_coding	5456	6335	6237	7028	6886	7476	4266	4490	4202	4450	4501	4180	4916	4572	6376	4413	5143	5012	269	296	157	448	382	264
Human	ENSG00000008516.17	MMP25	NA	chr16	3046560	3060726	+	4.246	protein_coding	2	4	8	8	5	6	50	26	23	1	4	4	2	2	6	33	45	39	NA	4	NA	NA	4	NA
Human	ENSG00000008517.18	IL32	NA	chr16	3065296	3082192	+	3.209	protein_coding	173	254	250	249	293	299	871	743	773	212	232	204	139	137	196	2693	2635	3138	38	44	26	41	37	30
Human	ENSG00000008710.20	PKD1	NA	chr16	2088707	2135898	-	18.534	protein_coding	2913	3195	2840	3671	3563	4005	4842	3377	3149	1189	1122	1053	1053	863	1091	611	783	658	945	1193	844	1110	837	791
Human	ENSG00000008735.14	MAPK8IP2	NA	chr22	50600792	50613981	+	5.793	protein_coding	60	44	44	103	114	139	181	131	117	6	6	10	10	4	9	5	4	1	70	49	59	186	123	127
Human	ENSG00000008838.20	MED24	NA	chr17	40019096	40061215	-	6.962	protein_coding	802	943	855	926	886	997	758	707	693	1072	1166	1029	1020	897	1282	796	823	956	833	932	814	1233	930	969
Human	ENSG00000008853.17	RHOBTB2	NA	chr8	22987416	23020199	+	6.611	protein_coding	616	759	734	644	631	704	606	555	529	938	998	874	924	856	1175	834	866	921	1026	1001	614	1038	799	767
Human	ENSG00000008869.12	HEATR5B	NA	chr2	36968382	37084372	-	8.238	protein_coding	631	831	809	637	645	762	598	590	588	1078	1162	1141	715	630	857	934	1103	1091	733	784	724	1165	762	973
Human	ENSG00000008952.17	SEC62	NA	chr3	169966634	169998373	+	7.928	protein_coding	2257	3134	3250	3008	2911	3478	2725	2961	3229	2412	2564	2323	1926	1602	2662	2665	2820	2886	2337	1735	1933	2883	2398	2380
Human	ENSG00000008988.11	RPS20	NA	chr8	56067253	56074510	-	6.765	protein_coding	4870	6598	7031	3871	3871	5353	4554	4643	5242	5688	6241	5033	2947	3123	4382	3951	4346	4423	2850	2449	2414	3246	2318	2358
Human	ENSG00000009307.16	CSDE1	NA	chr1	114716912	114758676	-	5.778	protein_coding	12156	16268	16279	11392	11482	13630	12724	13109	14714	10183	11671	10554	6603	5782	8661	11044	12249	12097	9285	7691	7152	10378	8689	8041
Human	ENSG00000009335.18	UBE3C	NA	chr7	157138915	157269370	+	9.215	protein_coding	1629	2035	1911	1904	1822	2156	1969	1737	1818	2327	2568	2282	1961	1745	2290	1943	2213	2146	1154	1166	1196	1783	1127	1521
Human	ENSG00000009413.16	REV3L	NA	chr6	111299027	111483715	-	12.425	protein_coding	4239	5387	5160	6651	5934	6931	4752	4511	4835	1294	1337	1343	1184	1011	1301	1097	1269	1153	2155	1974	1972	2607	2076	2313
Human	ENSG00000009694.13	TENM1	NA	chrX	124375902	124963817	-	12.896	protein_coding	NA	1	7	NA	NA	1	NA	1	NA	NA	NA	NA	NA	NA	NA	NA	NA	NA	517	299	177	409	225	189
Human	ENSG00000009709.12	PAX7	NA	chr1	18630845	18748866	+	6.473	protein_coding	NA	NA	NA	NA	NA	NA	NA	NA	NA	NA	NA	NA	NA	NA	NA	NA	NA	NA	NA	NA	NA	NA	NA	NA
Human	ENSG00000009724.17	MASP2	NA	chr1	11026522	11047239	-	4.257	protein_coding	NA	NA	NA	2	NA	NA	NA	NA	NA	NA	NA	NA	NA	NA	NA	NA	NA	NA	8	NA	2	NA	NA	3
Human	ENSG00000009765.15	IYD	NA	chr6	150368891	150405969	+	10.362	protein_coding	NA	NA	NA	NA	NA	NA	NA	NA	NA	NA	NA	NA	1	NA	NA	NA	NA	NA	1	NA	NA	NA	NA	NA
Human	ENSG00000009780.16	FAM76A	NA	chr1	27725960	27763116	+	4.046	protein_coding	226	324	263	332	324	358	332	264	312	177	211	197	204	199	273	203	242	188	231	218	231	397	275	307
Human	ENSG00000009790.15	TRAF3IP3	NA	chr1	209756031	209782320	+	7.75	protein_coding	NA	NA	NA	NA	NA	NA	NA	2	NA	NA	NA	NA	NA	NA	1	NA	NA	NA	164	114	160	323	250	277
Human	ENSG00000009830.12	POMT2	NA	chr14	77274955	77320883	-	10.007	protein_coding	543	635	650	591	584	673	437	378	382	483	456	376	298	228	357	185	226	242	219	252	212	285	204	206
Human	ENSG00000009844.16	VTA1	NA	chr6	142147161	142224685	+	7.258	protein_coding	709	979	993	1004	919	1167	719	858	915	671	691	667	563	496	805	565	603	638	593	753	717	916	721	746
Human	ENSG00000009950.16	MLXIPL	NA	chr7	73593193	73624543	-	4.815	protein_coding	NA	NA	1	NA	NA	1	3	4	4	NA	NA	1	1	NA	NA	NA	NA	NA	NA	NA	NA	NA	NA	NA
Human	ENSG00000009954.11	BAZ1B	NA	chr7	73440405	73522293	-	7.06	protein_coding	3126	4023	3947	4273	3883	4515	4347	3884	4380	2600	2734	2610	2903	2330	3662	2676	2985	3030	3755	3074	3375	3575	3295	3577
Human	ENSG00000010017.13	RANBP9	NA	chr6	13621497	13711835	-	3.618	protein_coding	1329	1637	1583	1540	1535	1659	1635	1336	1625	1166	1272	1124	1007	820	1265	1057	1139	1157	941	969	726	885	782	735
Human	ENSG00000010030.14	ETV7	NA	chr6	36354090	36387800	-	2.374	protein_coding	17	16	17	97	104	110	992	685	769	NA	NA	1	550	495	663	682	678	753	1	NA	4	2	NA	1
Human	ENSG00000010072.16	SPRTN	NA	chr1	231337103	231355023	+	5.906	protein_coding	216	256	275	269	260	261	245	252	263	359	326	316	243	212	291	274	332	320	248	216	211	311	219	264
Human	ENSG00000010165.20	EEF1AKNMT	NA	chr1	171781659	171814023	+	3.831	protein_coding	670	811	743	656	679	794	868	709	666	488	528	486	397	383	519	402	428	439	218	216	253	332	252	310
Human	ENSG00000010219.13	DYRK4	NA	chr12	4562203	4615302	+	7.054	protein_coding	183	236	215	230	226	246	217	233	248	439	497	444	406	360	532	594	575	628	168	169	187	207	169	202
Human	ENSG00000010244.19	ZNF207	NA	chr17	32350131	32381885	+	15.818	protein_coding	1840	2272	2114	2157	2129	2355	2252	2140	2293	2213	2279	1995	1994	1703	2272	1887	2078	2026	3467	3524	3036	5135	3581	3885
Human	ENSG00000010256.11	UQCRC1	NA	chr3	48599001	48610976	-	3.204	protein_coding	2239	2856	2561	2015	2138	2326	2377	2227	2012	2071	2321	2068	1427	1277	1922	1393	1344	1453	1682	1718	1673	2015	1560	1650
Human	ENSG00000010270.14	STARD3NL	NA	chr7	38178244	38230670	+	4.324	protein_coding	556	782	720	714	751	852	625	674	664	1085	1278	1061	901	823	1176	1022	1046	1006	189	198	180	230	166	202
Human	ENSG00000010278.15	CD9	NA	chr12	6199714	6238271	+	5.829	protein_coding	1984	2551	2611	2146	2416	2610	1313	1558	1417	5087	5806	5125	3549	3187	5046	2975	3052	3262	1	2	1	2	NA	1
Human	ENSG00000010282.15	HHATL	NA	chr3	42692662	42702824	-	2.888	protein_coding	NA	NA	NA	NA	NA	NA	NA	NA	NA	NA	NA	NA	NA	NA	NA	NA	NA	NA	NA	NA	NA	NA	1	NA
Human	ENSG00000010292.13	NCAPD2	NA	chr12	6493355	6531955	+	6.47	protein_coding	1047	1200	1185	1099	1097	1150	1112	986	986	1257	1394	1323	1087	927	1363	1224	1154	1307	3620	4386	3946	3527	2773	3420
Human	ENSG00000010295.20	IFFO1	NA	chr12	6538960	6556073	-	4.945	protein_coding	718	876	805	724	730	785	713	702	584	872	969	929	811	588	860	828	889	909	412	462	362	603	474	464
Human	ENSG00000010310.9	GIPR	NA	chr19	45668220	45683722	+	5.069	protein_coding	19	34	35	24	21	37	11	26	7	NA	NA	NA	NA	NA	1	NA	NA	NA	59	30	40	58	45	58
Human	ENSG00000010318.21	PHF7	NA	chr3	52410659	52423641	+	3.364	protein_coding	49	64	55	58	49	63	52	73	50	167	160	120	97	70	130	111	96	94	258	318	275	220	225	192
Human	ENSG00000010319.7	SEMA3G	NA	chr3	52433034	52445103	-	5.047	protein_coding	7	6	6	12	10	13	NA	3	2	1540	1568	1484	751	734	966	228	225	267	54	46	73	49	47	63
Human	ENSG00000010322.16	NISCH	NA	chr3	52455117	52493068	+	9.062	protein_coding	2893	3293	3173	3201	3010	3262	2748	2498	2235	1484	1508	1345	1320	1045	1424	840	982	925	690	704	651	1034	720	797
Human	ENSG00000010327.10	STAB1	NA	chr3	52495337	52524495	+	10.588	protein_coding	2	1	1	1	NA	2	1	5	1	4903	4965	4706	3477	2772	3831	3627	4084	4080	1	3	NA	3	NA	2
Human	ENSG00000010361.14	FUZ	NA	chr19	49806865	49817376	-	2.953	protein_coding	176	141	142	133	149	157	123	132	126	102	147	100	87	64	113	79	62	67	143	145	135	171	125	126
Human	ENSG00000010379.16	SLC6A13	NA	chr12	220620	262873	-	4.243	protein_coding	2	1	4	1	1	NA	3	6	NA	NA	NA	NA	3	NA	1	1	NA	1	2	1	3	NA	1	4
Human	ENSG00000010404.18	IDS	NA	chrX	149476987	149521096	-	9.294	protein_coding	221	261	259	264	267	255	297	232	239	117	122	111	88	90	118	104	92	85	93	103	110	125	73	92
Human	ENSG00000010438.17	PRSS3	NA	chr9	33750678	33799231	+	1.425	protein_coding	2	4	3	1	3	3	1	NA	3	NA	NA	1	NA	NA	NA	NA	NA	NA	NA	NA	NA	NA	NA	NA
Human	ENSG00000010539.12	ZNF200	NA	chr16	3222324	3236221	-	7.498	protein_coding	157	180	160	171	170	215	184	154	212	199	227	188	190	150	229	200	199	208	96	126	110	155	124	135
Human	ENSG00000010610.10	CD4	NA	chr12	6786857	6820799	+	4.557	protein_coding	1020	1258	1133	1262	1309	1298	1020	1104	951	NA	NA	NA	NA	NA	NA	NA	NA	NA	14	15	1	14	10	2
Human	ENSG00000010626.15	LRRC23	NA	chr12	6873568	6914241	+	3.052	protein_coding	112	108	104	94	116	127	119	127	101	37	31	29	37	36	47	39	38	38	108	99	74	125	73	70
Human	ENSG00000010671.16	BTK	NA	chrX	101349446	101390796	-	4.575	protein_coding	1	1	2	NA	NA	NA	2	NA	2	NA	NA	NA	3	2	NA	NA	NA	NA	1622	1513	1357	2596	1904	1888
Human	ENSG00000010704.18	HFE	NA	chr6	26087280	26098343	+	5.675	protein_coding	247	303	248	261	273	309	200	197	182	156	161	168	196	204	271	90	86	91	NA	NA	NA	NA	NA	NA
Human	ENSG00000010803.16	SCMH1	NA	chr1	41027199	41242154	-	4.447	protein_coding	784	1043	944	1025	925	984	915	724	917	359	434	381	242	200	314	300	300	332	1102	1195	919	1045	932	1007
Human	ENSG00000010810.17	FYN	NA	chr6	111660331	111873452	-	7.411	protein_coding	716	863	815	973	868	1024	1209	822	1064	4498	4920	4178	4394	3689	5478	3303	3624	3519	506	534	443	494	440	526
Human	ENSG00000010818.10	HIVEP2	NA	chr6	142751468	142956698	-	10.655	protein_coding	725	958	937	1000	948	1038	1330	996	1231	708	800	709	737	622	907	1043	1190	1086	2272	2178	1314	2753	2334	1780
Human	ENSG00000010932.17	FMO1	NA	chr1	171248470	171285978	+	3.602	protein_coding	NA	NA	NA	NA	NA	NA	NA	NA	NA	NA	NA	NA	NA	NA	NA	NA	NA	NA	5	2	7	10	2	8
Human	ENSG00000011007.12	ELOA	NA	chr1	23743154	23762059	+	5.391	protein_coding	1235	1390	1475	1530	1483	1549	1529	1282	1515	1546	1728	1690	1525	1333	2033	1459	1725	1763	1280	1234	1076	1798	1366	1541
Human	ENSG00000011009.11	LYPLA2	NA	chr1	23791144	23795539	+	2.021	protein_coding	601	777	686	499	622	701	489	458	467	1309	1418	1233	806	726	1075	870	868	958	429	464	481	679	500	622
Human	ENSG00000011021.23	CLCN6	NA	chr1	11806095	11848079	+	8.173	protein_coding	1164	1405	1276	1588	1458	1368	1483	1125	1199	1046	968	988	1025	823	1199	824	971	964	1153	1240	807	1469	1147	1118
Human	ENSG00000011028.14	MRC2	NA	chr17	62627669	62693597	+	6.591	protein_coding	7783	8854	8253	8299	8247	8905	10112	9582	8151	102	128	113	49	31	56	85	74	98	NA	NA	NA	NA	NA	2
Human	ENSG00000011052.21	NME1-NME2	NA	chr17	51153589	51171744	+	1.241	protein_coding	NA	NA	NA	NA	NA	NA	NA	NA	NA	NA	NA	NA	NA	NA	NA	NA	NA	NA	NA	NA	NA	NA	NA	NA
Human	ENSG00000011083.9	SLC6A7	NA	chr5	150190061	150222788	+	4.277	protein_coding	NA	NA	NA	NA	NA	NA	NA	NA	NA	NA	NA	NA	NA	NA	NA	NA	NA	NA	NA	NA	NA	NA	NA	NA
Human	ENSG00000011105.14	TSPAN9	NA	chr12	3077354	3286564	+	6.905	protein_coding	1020	1269	1148	1049	981	1152	895	846	788	3545	3930	3505	2805	2504	3378	3218	3557	3606	19	15	15	37	14	27
Human	ENSG00000011114.15	BTBD7	NA	chr14	93237549	93333092	-	11.333	protein_coding	1225	1458	1436	1280	1155	1348	1018	1014	1012	1136	1255	1102	690	583	765	976	1100	1019	534	549	451	690	479	563
Human	ENSG00000011132.12	APBA3	NA	chr19	3750771	3761692	-	5.596	protein_coding	186	262	240	252	258	264	236	240	183	272	266	243	192	180	261	234	209	199	178	225	205	312	216	225
Human	ENSG00000011143.19	MKS1	NA	chr17	58205440	58219605	-	11.285	protein_coding	176	185	200	190	220	217	185	211	180	140	168	155	96	92	125	100	121	119	142	137	115	159	140	155
Human	ENSG00000011198.10	ABHD5	NA	chr3	43690107	43734371	+	7.539	protein_coding	413	508	483	539	542	634	670	569	634	264	300	260	190	159	199	337	305	321	NA	NA	NA	NA	NA	NA
Human	ENSG00000011201.12	ANOS1	NA	chrX	8528873	8732137	-	7.082	protein_coding	6	8	8	7	8	3	5	1	2	7	2	NA	NA	NA	NA	NA	NA	NA	56	54	51	65	52	54
Human	ENSG00000011243.18	AKAP8L	NA	chr19	15380049	15419141	-	5.079	protein_coding	955	1121	1079	1300	1256	1194	1316	1258	1192	1012	1032	868	1061	781	1365	955	1032	1017	1645	1487	1275	1733	1657	1373
Human	ENSG00000011258.16	MBTD1	NA	chr17	51177424	51260163	-	7.184	protein_coding	397	468	547	569	466	524	396	384	463	325	357	340	292	238	361	324	353	315	1744	1679	1285	2059	1530	1417
Human	ENSG00000011260.14	UTP18	NA	chr17	51260545	51297936	+	2.703	protein_coding	377	484	526	438	432	543	552	505	536	517	545	454	421	392	536	394	420	489	611	586	580	666	604	661
Human	ENSG00000011275.19	RNF216	NA	chr7	5620046	5781696	-	7.576	protein_coding	1340	1618	1587	1522	1567	1791	1890	1679	1647	1255	1441	1269	1142	986	1396	1019	1179	1209	744	750	608	1052	781	806
Human	ENSG00000011295.16	TTC19	NA	chr17	15999783	16045015	+	6.054	protein_coding	400	519	474	479	453	491	544	439	571	670	746	605	588	447	650	633	568	674	649	691	628	752	656	679
Human	ENSG00000011304.22	PTBP1	NA	chr19	797074	812327	+	7.521	protein_coding	3429	4173	4051	4129	4073	4472	4837	3981	4196	6098	6630	6022	5314	4372	6882	5059	5225	5488	3378	4334	3625	4235	3410	3939
Human	ENSG00000011332.19	DPF1	NA	chr19	38211005	38229714	-	4.8	protein_coding	62	71	66	76	51	62	44	42	58	10	17	14	14	12	13	6	7	15	56	54	69	61	37	65
Human	ENSG00000011347.10	SYT7	NA	chr11	61513713	61581148	-	7.552	protein_coding	35	59	44	66	43	63	224	124	170	19	22	17	4	5	5	5	8	6	NA	NA	1	NA	NA	1
Human	ENSG00000011376.12	LARS2	NA	chr3	45388560	45554726	+	12.407	protein_coding	502	695	572	576	644	707	725	677	606	569	657	607	617	546	844	747	839	809	723	839	990	1227	901	1116
Human	ENSG00000011405.13	PIK3C2A	NA	chr11	17077729	17207983	-	9.204	protein_coding	1637	2206	2129	2089	1838	2239	1455	1535	1554	2862	3099	2957	2620	2203	3059	4287	4783	4397	1603	1369	1289	1888	1508	1473
Human	ENSG00000011422.12	PLAUR	NA	chr19	43646094	43670547	-	4.457	protein_coding	346	442	427	416	447	434	453	391	377	100	127	89	146	98	136	133	149	154	4	7	1	8	3	9
Human	ENSG00000011426.11	ANLN	NA	chr7	36389820	36453791	+	5.997	protein_coding	441	611	554	368	438	579	387	501	441	1021	1069	1082	976	769	1167	1059	927	1123	829	1018	1251	754	674	817
Human	ENSG00000011451.21	WIZ	NA	chr19	15419977	15449956	-	10.037	protein_coding	1805	2341	2252	2319	2430	2653	2527	2139	2066	1740	1755	1536	1471	1173	1681	1408	1508	1473	569	693	611	754	622	763
Human	ENSG00000011454.18	RABGAP1	NA	chr9	122940832	123104866	+	7.656	protein_coding	1630	2034	2115	2016	1884	2098	1929	1831	1879	2318	2629	2335	1934	1712	2244	1945	2147	2060	1065	886	880	1396	1113	1104
Human	ENSG00000011465.18	DCN	NA	chr12	91140483	91183217	-	12.941	protein_coding	19272	24412	24441	22072	23448	26946	15415	20353	18276	NA	NA	NA	NA	NA	NA	NA	NA	NA	NA	NA	NA	NA	NA	NA
Human	ENSG00000011478.13	QPCTL	NA	chr19	45692402	45703989	+	2.825	protein_coding	137	184	163	156	148	151	148	96	103	88	77	83	66	71	102	47	51	74	191	281	254	386	284	229
Human	ENSG00000011485.15	PPP5C	NA	chr19	46347086	46392981	+	7.089	protein_coding	815	1025	1049	959	980	1100	996	917	883	1506	1737	1464	1131	990	1488	1344	1380	1471	987	1080	1215	1292	1044	1355
Human	ENSG00000011523.14	CEP68	NA	chr2	65056365	65087004	+	8.623	protein_coding	628	755	768	606	578	710	519	456	449	2044	2164	1998	1360	1254	1639	1494	1558	1456	287	268	266	371	269	314
Human	ENSG00000011566.15	MAP4K3	NA	chr2	39249265	39437301	-	6.056	protein_coding	1309	1622	1595	1607	1539	1747	2043	1529	2034	867	926	824	578	518	664	496	531	490	247	268	188	376	297	259
Human	ENSG00000011590.14	ZBTB32	NA	chr19	35704557	35717038	+	2.739	protein_coding	NA	NA	NA	NA	NA	NA	NA	NA	1	NA	NA	NA	3	NA	1	NA	NA	2	2	2	1	3	4	5
Human	ENSG00000011600.12	TYROBP	NA	chr19	35904400	35908295	-	0.907	protein_coding	NA	NA	1	NA	1	1	2	NA	NA	NA	NA	NA	NA	NA	NA	NA	NA	NA	NA	NA	NA	3	NA	4
Human	ENSG00000011638.11	TMEM159	NA	chr16	21158376	21180616	+	2.558	protein_coding	574	695	664	518	540	621	479	406	427	17	27	19	22	22	23	25	15	16	213	192	201	312	199	198
Human	ENSG00000011677.13	GABRA3	NA	chrX	152166233	152451315	-	4.15	protein_coding	NA	NA	NA	NA	NA	NA	NA	NA	NA	NA	NA	1	NA	NA	NA	NA	NA	NA	NA	NA	NA	NA	NA	NA
Human	ENSG00000012048.23	BRCA1	NA	chr17	43044294	43170245	-	9.306	protein_coding	109	168	143	131	170	197	193	198	185	275	283	251	319	257	408	267	273	285	790	753	1093	841	819	1143
Human	ENSG00000012061.16	ERCC1	NA	chr19	45407333	45478828	-	5.575	protein_coding	922	1306	1184	1089	1152	1233	1230	1098	1193	967	1145	989	680	629	978	801	871	974	510	502	446	892	605	564
Human	ENSG00000012124.17	CD22	NA	chr19	35319260	35347361	+	6.165	protein_coding	6	14	8	12	16	12	16	11	19	95	115	110	51	50	85	75	65	74	4991	5579	4041	8431	6720	5761
Human	ENSG00000012171.20	SEMA3B	NA	chr3	50267557	50277546	+	5.768	protein_coding	849	997	858	1015	1010	1095	840	697	604	2	10	3	8	1	12	4	6	1	4	2	1	7	2	2
Human	ENSG00000012174.12	MBTPS2	NA	chrX	21839616	21885423	+	8.945	protein_coding	557	760	702	685	621	824	742	673	755	423	399	423	440	418	573	386	386	402	255	333	259	431	338	338
Human	ENSG00000012211.13	PRICKLE3	NA	chrX	49174801	49186528	-	3.656	protein_coding	177	204	248	244	259	250	284	241	211	281	333	315	289	231	353	307	263	324	128	154	123	191	117	138
Human	ENSG00000012223.13	LTF	NA	chr3	46435644	46485234	-	3.989	protein_coding	NA	NA	NA	NA	NA	NA	NA	NA	2	NA	NA	NA	NA	NA	NA	NA	NA	NA	NA	NA	NA	2	2	NA
Human	ENSG00000012232.9	EXTL3	NA	chr8	28600468	28755599	+	13.046	protein_coding	1423	1682	1532	1437	1568	1652	1145	1039	1024	2126	2171	1869	1390	1265	1770	1387	1551	1592	188	231	207	241	179	219
Human	ENSG00000012504.15	NR1H4	NA	chr12	100473707	100564414	+	3.628	protein_coding	NA	4	NA	NA	2	3	NA	NA	NA	NA	NA	NA	NA	NA	NA	NA	NA	NA	NA	NA	NA	NA	NA	NA
Human	ENSG00000012660.14	ELOVL5	NA	chr6	53267397	53349179	-	3.813	protein_coding	2354	3183	3120	2753	2476	2665	2086	1882	2039	3884	4280	3797	3323	2908	4222	4623	4881	5119	1811	1726	1291	1666	1419	1376
Human	ENSG00000012779.11	ALOX5	NA	chr10	45374175	45446119	+	3.73	protein_coding	NA	NA	NA	NA	NA	NA	NA	1	NA	NA	NA	1	NA	NA	2	NA	NA	NA	1723	2088	1893	3891	3160	2973
Human	ENSG00000012817.16	KDM5D	NA	chrY	19703864	19744939	-	9.463	protein_coding	740	866	858	878	785	892	685	690	638	1078	1093	1009	650	599	816	642	760	678	NA	NA	NA	NA	NA	NA
Human	ENSG00000012822.16	CALCOCO1	NA	chr12	53708516	53727745	-	8.898	protein_coding	2412	2919	2747	2964	2832	2961	2649	2889	2596	1367	1575	1257	1324	1006	1824	1801	1927	2127	576	461	299	790	596	459
Human	ENSG00000012963.15	UBR7	NA	chr14	93207240	93229215	+	3.509	protein_coding	401	516	490	454	435	526	418	408	432	387	449	418	414	343	519	418	473	525	837	1003	857	985	897	943
Human	ENSG00000012983.11	MAP4K5	NA	chr14	50418500	50561126	-	7.62	protein_coding	1688	2042	1963	1828	1687	2015	1722	1782	1798	1791	1983	1744	1524	1341	1867	1611	1762	1702	1283	1337	1125	1645	1207	1254
Human	ENSG00000013016.16	EHD3	NA	chr2	31234151	31269451	+	4.825	protein_coding	2018	2598	2479	2222	2296	2569	2708	2455	2548	50	80	62	46	24	67	21	25	37	17	15	25	63	34	43
Human	ENSG00000013275.8	PSMC4	NA	chr19	39971164	39981764	+	2.55	protein_coding	1081	1383	1357	1258	1338	1426	1423	1215	1365	980	1063	956	926	746	1234	933	950	1078	575	641	566	741	612	696
Human	ENSG00000013288.9	MAN2B2	NA	chr4	6575188	6623362	+	8.884	protein_coding	2721	3406	3166	3429	3547	3448	3637	3043	3025	660	739	617	778	621	875	744	805	832	443	500	358	627	471	538
Human	ENSG00000013293.6	SLC7A14	NA	chr3	170459547	170586075	-	10.496	protein_coding	2130	2608	2541	1901	1754	1987	1021	668	849	NA	NA	NA	NA	NA	NA	NA	NA	1	NA	NA	NA	NA	NA	NA
Human	ENSG00000013297.12	CLDN11	NA	chr3	170418867	170454733	+	4.321	protein_coding	2095	2612	2458	2364	2282	2415	1606	1487	1586	626	805	624	491	388	562	565	492	549	NA	NA	NA	NA	NA	NA
Human	ENSG00000013306.16	SLC25A39	NA	chr17	44319624	44324870	-	3.526	protein_coding	933	1130	1087	781	832	924	983	978	902	1180	1320	1090	698	587	917	897	864	1033	1441	1688	1528	1880	1324	1503
Human	ENSG00000013364.19	MVP	NA	chr16	29820393	29848039	+	6.141	protein_coding	5117	6221	5840	5517	5718	6140	7625	7178	6350	3311	3593	3176	3759	3260	4743	5199	5072	5452	95	107	87	298	202	188
Human	ENSG00000013374.16	NUB1	NA	chr7	151341698	151378449	+	5.411	protein_coding	955	1254	1270	1327	1227	1381	3619	3223	3771	965	1067	926	1846	1683	2492	3741	3939	4079	2136	1729	1701	3852	3287	3226
Human	ENSG00000013375.16	PGM3	NA	chr6	83161149	83193936	-	7.478	protein_coding	1328	1766	1732	1699	1682	2192	1401	1527	1586	885	938	869	842	761	945	1033	1122	1129	321	483	362	461	409	348
Human	ENSG00000013392.8	RWDD2A	NA	chr6	83193356	83198935	+	3.769	protein_coding	130	170	164	118	132	152	212	179	173	101	114	90	72	83	111	137	139	151	51	75	38	82	71	49
Human	ENSG00000013441.16	CLK1	NA	chr2	200853008	200864744	-	5.17	protein_coding	1436	1818	1824	1748	1812	2058	1575	1586	1680	1906	1932	1802	1447	1168	1594	1543	1764	1687	3383	2456	1847	3341	2841	1919
Human	ENSG00000013503.10	POLR3B	NA	chr12	106357747	106510198	+	4.768	protein_coding	306	430	415	392	395	439	314	334	359	340	359	331	245	225	306	235	230	229	367	346	409	527	394	512
Human	ENSG00000013523.11	ANGEL1	NA	chr14	76786008	76826246	-	6.525	protein_coding	295	351	338	340	305	350	348	317	316	590	659	526	497	463	579	356	428	420	448	452	505	755	498	569
Human	ENSG00000013561.18	RNF14	NA	chr5	141958327	141990292	+	4.988	protein_coding	909	1157	1141	1085	1032	1181	991	979	1077	724	843	734	583	517	643	568	619	632	333	351	363	599	390	437
Human	ENSG00000013563.14	DNASE1L1	NA	chrX	154401235	154412112	-	4.132	protein_coding	476	599	608	405	453	473	474	480	417	634	731	543	465	430	692	707	619	751	122	133	141	229	130	216
Human	ENSG00000013573.17	DDX11	NA	chr12	31073859	31104799	+	8.367	protein_coding	261	317	289	386	303	341	358	308	325	299	307	279	378	300	442	353	357	376	981	1097	1267	1026	1020	1168
Human	ENSG00000013583.10	HEBP1	NA	chr12	12974869	13000265	-	3.428	protein_coding	1349	1494	1577	1280	1304	1520	1540	1160	1358	2110	2367	1883	1512	1395	2007	2294	2392	2502	NA	NA	NA	NA	NA	NA
Human	ENSG00000013588.9	GPRC5A	NA	chr12	12891558	12917937	+	7.663	protein_coding	782	906	865	660	696	757	423	384	326	145	207	150	229	122	224	117	145	155	NA	NA	NA	NA	NA	1
Human	ENSG00000013619.14	MAMLD1	NA	chrX	150361421	150514178	+	5.958	protein_coding	427	553	539	428	471	398	432	360	355	666	688	671	601	543	747	664	859	784	NA	NA	NA	NA	NA	NA
Human	ENSG00000013725.14	CD6	NA	chr11	60971679	61020377	+	5.958	protein_coding	NA	NA	NA	NA	NA	NA	NA	NA	NA	61	54	38	19	19	16	6	8	7	NA	NA	NA	1	1	NA
Human	ENSG00000013810.20	TACC3	NA	chr4	1712890	1745171	+	8.186	protein_coding	254	319	286	263	287	291	322	331	279	893	952	796	930	725	1254	768	743	909	2790	2897	2859	2253	2036	2455
Human	ENSG00000014123.10	UFL1	NA	chr6	96521594	96555276	+	4.539	protein_coding	803	1111	1072	928	886	1170	930	867	1063	869	1021	837	661	602	841	883	1013	948	942	1030	854	1315	1159	991
Human	ENSG00000014138.9	POLA2	NA	chr11	65261919	65305589	+	5.568	protein_coding	45	46	32	34	34	40	39	29	31	45	45	30	88	44	73	48	48	43	129	153	198	160	127	203
Human	ENSG00000014164.7	ZC3H3	NA	chr8	143437658	143541447	-	3.721	protein_coding	571	656	667	709	753	753	953	827	825	534	565	517	623	428	709	628	725	719	242	328	271	425	302	314
Human	ENSG00000014216.16	CAPN1	NA	chr11	65180565	65212006	+	7.506	protein_coding	3297	3881	3682	3036	3266	3647	3666	3477	3131	4070	4314	3655	2687	2241	3374	2796	2691	2943	993	1029	1007	1573	1128	1239
Human	ENSG00000014257.16	ACP3	NA	chr3	132317368	132368298	+	4.28	protein_coding	104	128	143	105	97	92	44	69	66	NA	NA	NA	NA	NA	NA	NA	NA	NA	445	316	331	504	370	371
Human	ENSG00000014641.21	MDH1	NA	chr2	63588608	63607197	+	4.99	protein_coding	1184	1501	1519	1237	1321	1727	1293	1214	1286	1024	1181	1050	938	780	1111	873	896	874	1479	1708	1867	2274	1748	1787
Human	ENSG00000014824.14	SLC30A9	NA	chr4	41990501	42090461	+	7.199	protein_coding	1410	1909	1927	1619	1610	2014	1731	1707	2003	1147	1300	1100	890	737	966	1073	1038	1068	410	425	335	633	439	454
Human	ENSG00000014914.21	MTMR11	NA	chr1	149928650	149936879	-	4.572	protein_coding	329	401	352	407	389	433	360	387	329	7	9	5	12	1	12	8	6	9	NA	NA	NA	1	NA	NA
Human	ENSG00000014919.13	COX15	NA	chr10	99710867	99732127	-	5.215	protein_coding	372	483	443	437	372	408	370	340	366	370	350	346	267	264	384	327	307	350	633	611	514	836	631	662
Human	ENSG00000015133.19	CCDC88C	NA	chr14	91271322	91417844	-	12.426	protein_coding	28	31	34	25	25	26	50	39	37	2227	2252	1918	1667	1308	2149	1440	1536	1465	5855	6177	3834	6517	5713	4498
Human	ENSG00000015153.15	YAF2	NA	chr12	42157103	42238349	-	10.839	protein_coding	217	267	272	285	257	309	269	229	265	331	309	271	283	249	349	299	292	291	311	358	280	437	323	366
Human	ENSG00000015171.20	ZMYND11	NA	chr10	134464	254637	+	5.325	protein_coding	1508	1999	1897	1823	1751	2049	1724	1619	1920	1416	1558	1468	1040	925	1300	1262	1407	1364	124	117	112	144	124	172
Human	ENSG00000015285.11	WAS	NA	chrX	48676595	48691427	+	2.361	protein_coding	4	13	4	5	14	3	8	9	9	15	11	7	4	3	4	6	10	3	871	1069	869	1346	1094	1242
Human	ENSG00000015413.9	DPEP1	NA	chr16	89613307	89638456	+	2.737	protein_coding	NA	1	1	NA	NA	NA	1	NA	NA	35	42	27	61	60	88	10	18	15	NA	NA	NA	NA	NA	NA
Human	ENSG00000015475.19	BID	NA	chr22	17734137	17774770	-	4.42	protein_coding	391	591	540	465	503	599	513	499	543	1030	1165	1005	925	825	1200	801	763	820	201	182	210	206	177	175
Human	ENSG00000015479.20	MATR3	NA	chr5	139293673	139331677	+	12.064	protein_coding	224	267	264	316	227	267	310	271	286	182	194	171	169	134	182	149	202	124	597	588	524	845	637	618
Human	ENSG00000015520.15	NPC1L1	NA	chr7	44512534	44541330	-	5.267	protein_coding	87	112	119	168	191	232	190	163	155	NA	NA	NA	1	NA	1	NA	1	NA	2	1	4	3	5	1
Human	ENSG00000015532.10	XYLT2	NA	chr17	50346125	50363138	+	5.472	protein_coding	985	1259	1248	1188	1231	1187	1114	1013	950	836	882	702	713	582	1000	573	594	637	282	330	323	435	360	407
Human	ENSG00000015568.13	RGPD5	NA	chr2	109792757	109857705	+	14.185	protein_coding	6	7	5	7	9	6	12	7	4	3	11	18	7	7	9	7	8	7	1	NA	NA	NA	NA	NA
Human	ENSG00000015592.16	STMN4	NA	chr8	27235322	27258420	-	3.294	protein_coding	NA	NA	1	2	NA	1	NA	NA	NA	NA	NA	NA	1	1	NA	1	NA	NA	NA	NA	NA	NA	NA	NA
Human	ENSG00000015676.18	NUDCD3	NA	chr7	44379118	44490658	-	9.893	protein_coding	1343	1828	1675	1756	1731	1836	1543	1454	1440	1337	1482	1285	1151	990	1369	1080	1116	1125	833	881	750	1119	896	878
Human	ENSG00000016082.15	ISL1	NA	chr5	51383447	51394730	+	2.817	protein_coding	1	1	NA	NA	NA	3	NA	2	NA	NA	NA	NA	NA	NA	NA	NA	NA	NA	NA	NA	NA	NA	NA	NA
Human	ENSG00000016391.11	CHDH	NA	chr3	53812334	53846419	-	7.787	protein_coding	7	11	9	7	10	9	14	7	6	3	1	NA	NA	NA	2	NA	1	1	6	4	4	15	17	10
Human	ENSG00000016402.13	IL20RA	NA	chr6	136999970	137045180	-	4.73	protein_coding	NA	7	8	6	4	1	2	2	NA	18	12	24	17	21	15	2	9	4	NA	NA	NA	NA	NA	NA
Human	ENSG00000016490.16	CLCA1	NA	chr1	86468367	86500259	+	3.31	protein_coding	1	NA	NA	2	NA	NA	NA	NA	1	NA	NA	NA	NA	NA	NA	NA	NA	NA	NA	NA	NA	NA	NA	NA
Human	ENSG00000016602.9	CLCA4	NA	chr1	86547077	86580754	+	3.447	protein_coding	NA	NA	NA	NA	NA	NA	NA	NA	NA	NA	NA	NA	NA	NA	NA	NA	NA	NA	NA	NA	NA	NA	NA	NA
Human	ENSG00000016864.18	GLT8D1	NA	chr3	52694487	52706032	-	3.783	protein_coding	771	960	908	818	867	881	713	736	737	482	520	483	448	415	574	467	519	528	260	248	285	450	287	318
Human	ENSG00000017260.20	ATP2C1	NA	chr3	130850594	131016712	+	8.51	protein_coding	1985	2471	2330	2203	2248	2488	2475	2204	2360	1734	1915	1793	1360	1205	1505	1363	1495	1545	1041	838	975	1201	975	1125
Human	ENSG00000017427.17	IGF1	NA	chr12	102395873	102481744	-	8.115	protein_coding	8	8	11	5	10	11	NA	NA	NA	109	130	84	37	11	58	21	25	25	NA	NA	NA	NA	NA	NA
Human	ENSG00000017483.15	SLC38A5	NA	chrX	48458536	48470260	-	4.018	protein_coding	321	327	328	368	420	366	383	295	316	50	50	38	190	170	247	34	39	36	383	486	465	617	428	665
Human	ENSG00000017797.13	RALBP1	NA	chr18	9475008	9538114	+	8.041	protein_coding	1960	2423	2439	2373	2230	2683	2130	2204	2262	2592	2764	2383	1891	1675	2464	2514	2725	2801	2302	1743	1851	2272	1890	1928
Human	ENSG00000018189.13	RUFY3	NA	chr4	70704203	70808619	+	9.405	protein_coding	1732	2167	2070	2186	2010	2280	1952	1737	1957	1003	1083	999	874	782	994	873	1008	935	2958	2263	1640	4508	3230	2823
Human	ENSG00000018236.15	CNTN1	NA	chr12	40692438	41072415	+	7.492	protein_coding	1	1	3	1	2	2	NA	1	NA	NA	NA	NA	NA	NA	NA	NA	NA	NA	NA	NA	NA	NA	NA	NA
Human	ENSG00000018280.17	SLC11A1	NA	chr2	218382028	218396894	+	8.676	protein_coding	8	1	7	2	3	9	5	7	6	7	9	7	6	3	1	2	1	2	35	31	32	47	26	27
Human	ENSG00000018408.15	WWTR1	NA	chr3	149517234	149736714	-	8.353	protein_coding	2806	3577	3460	3627	3380	3935	2856	2864	3068	10463	11143	10140	8406	7082	10738	8145	9145	8972	1	1	2	1	3	2
Human	ENSG00000018510.17	AGPS	NA	chr2	177392767	177559299	+	8.839	protein_coding	834	994	972	956	899	1105	863	900	1004	2378	2581	2517	1868	1568	2233	1935	2215	2208	1004	953	1037	1276	1043	1203
Human	ENSG00000018607.7	ZNF806	NA	chr2	132304805	132326855	+	5.159	transcribed_unprocessed_pseudogene	NA	1	NA	1	4	NA	NA	NA	NA	NA	NA	NA	NA	NA	NA	NA	NA	NA	NA	NA	NA	NA	NA	NA
Human	ENSG00000018610.15	CXorf56	NA	chrX	119538148	119565409	-	2.581	protein_coding	217	296	321	278	280	307	271	273	262	188	236	221	190	137	254	262	271	313	205	161	189	226	195	217
Human	ENSG00000018625.15	ATP1A2	NA	chr1	160115758	160143591	+	6.298	protein_coding	24	22	25	31	33	39	72	39	53	NA	NA	NA	NA	NA	NA	NA	NA	NA	NA	NA	NA	NA	NA	NA
Human	ENSG00000018699.13	TTC27	NA	chr2	32628031	32821051	+	3.443	protein_coding	277	290	291	273	277	333	276	260	319	356	432	333	315	266	357	274	281	294	209	261	303	328	289	341
Human	ENSG00000018869.17	ZNF582	NA	chr19	56375845	56393545	-	3.35	protein_coding	62	67	76	83	89	78	82	69	80	23	18	28	13	24	24	32	23	31	NA	NA	NA	4	2	NA
Human	ENSG00000019102.12	VSIG2	NA	chr11	124747473	124752255	-	1.447	protein_coding	NA	NA	NA	1	1	NA	2	2	1	26	24	20	13	9	4	6	15	15	NA	NA	NA	NA	3	1
Human	ENSG00000019144.19	PHLDB1	NA	chr11	118606439	118658031	+	21.715	protein_coding	4514	5309	5044	4959	4891	5351	4283	4448	3866	1894	2043	1823	1456	1161	1794	1026	1264	1184	9	9	3	7	6	4
Human	ENSG00000019169.10	MARCO	NA	chr2	118942165	118994660	+	2.079	protein_coding	NA	NA	NA	NA	NA	NA	NA	NA	NA	NA	NA	NA	NA	NA	NA	NA	NA	NA	NA	NA	NA	NA	NA	NA
Human	ENSG00000019186.10	CYP24A1	NA	chr20	54153445	54173986	-	3.988	protein_coding	NA	NA	NA	NA	NA	NA	NA	1	NA	NA	NA	1	NA	NA	NA	NA	NA	NA	8	7	2	2	3	2
Human	ENSG00000019485.13	PRDM11	NA	chr11	45095805	45235110	+	13.94	protein_coding	230	277	324	287	324	326	299	239	306	251	244	225	256	214	298	173	217	180	206	237	195	385	247	318
Human	ENSG00000019505.8	SYT13	NA	chr11	45240301	45286341	-	5.445	protein_coding	NA	NA	NA	NA	NA	NA	NA	NA	NA	1	2	3	3	3	3	2	3	4	8	8	6	12	7	13
Human	ENSG00000019549.13	SNAI2	NA	chr8	48917597	48921740	-	3.281	protein_coding	3110	4079	4065	4082	3991	4470	2048	2153	2440	219	188	180	78	57	99	57	72	50	NA	NA	NA	NA	NA	NA
Human	ENSG00000019582.15	CD74	NA	chr5	150400040	150412929	-	4.78	protein_coding	45	45	38	136	139	148	23906	19940	22424	1	6	3	34	32	49	82486	84260	90899	25773	29877	24049	37529	29635	31329
Human	ENSG00000019991.18	HGF	NA	chr7	81699009	81770438	-	9.753	protein_coding	5333	7034	6697	8299	7635	8508	4779	4919	5348	2	NA	NA	NA	2	NA	15	24	16	2	6	2	13	8	8
Human	ENSG00000019995.6	ZRANB1	NA	chr10	124942122	124988189	+	5.993	protein_coding	1050	1276	1306	1294	1220	1431	1087	1004	1127	680	809	755	634	572	825	639	712	634	804	644	598	879	738	650
Human	ENSG00000020129.16	NCDN	NA	chr1	35557472	35567274	+	4.917	protein_coding	977	1169	1013	1044	1134	1156	1195	895	811	426	432	442	354	312	494	272	328	346	717	624	677	1166	738	965
Human	ENSG00000020181.18	ADGRA2	NA	chr8	37784190	37844896	+	7.084	protein_coding	6766	8277	7831	7491	7746	8275	8783	7450	6808	1547	1804	1445	563	470	692	655	755	769	1	NA	NA	1	NA	2
Human	ENSG00000020219.9	CCT8L1P	NA	chr7	152445476	152447150	+	1.674	processed_pseudogene	NA	1	NA	NA	NA	NA	1	2	NA	NA	NA	NA	NA	NA	NA	NA	NA	NA	NA	NA	NA	NA	NA	NA
Human	ENSG00000020256.20	ZFP64	NA	chr20	52051662	52204308	-	6.79	protein_coding	338	407	412	438	441	458	414	274	359	506	535	484	425	331	544	327	341	323	509	658	494	646	555	614
Human	ENSG00000020426.11	MNAT1	NA	chr14	60734741	60969965	+	3.877	protein_coding	294	376	367	361	321	470	399	439	475	197	248	197	169	178	245	175	182	185	303	261	234	350	307	289
Human	ENSG00000020577.14	SAMD4A	NA	chr14	54566116	54793315	+	12.333	protein_coding	2373	2862	2846	3137	2918	3193	5830	4499	5008	1037	1121	1052	1582	1221	1754	2017	2391	2280	1	NA	NA	7	6	6
Human	ENSG00000020633.19	RUNX3	NA	chr1	24899510	24965121	-	4.922	protein_coding	5	7	4	5	1	2	6	4	4	1	NA	NA	NA	NA	3	1	3	NA	1076	1550	1181	1434	1320	1307
Human	ENSG00000020922.13	MRE11	NA	chr11	94415569	94493885	-	7.674	protein_coding	286	372	383	333	355	404	291	310	285	423	505	424	468	378	577	444	540	524	1444	1304	1370	1608	1362	1367
Human	ENSG00000021300.14	PLEKHB1	NA	chr11	73646177	73662819	+	4.933	protein_coding	16	18	18	22	16	21	16	14	8	9	13	8	6	3	16	12	7	18	97	97	74	148	106	125
Human	ENSG00000021355.13	SERPINB1	NA	chr6	2832331	2841959	-	3.047	protein_coding	376	523	460	487	533	558	636	572	615	1060	1281	1151	1339	1198	1694	1678	1675	1735	22	31	16	75	38	26
Human	ENSG00000021461.17	CYP3A43	NA	chr7	99828012	99866102	+	2.637	protein_coding	NA	NA	NA	NA	NA	NA	NA	NA	NA	NA	NA	NA	NA	NA	NA	NA	NA	NA	NA	NA	1	NA	NA	NA
Human	ENSG00000021488.13	SLC7A9	NA	chr19	32830508	32869767	-	2.598	protein_coding	1	NA	5	1	1	4	3	2	2	1	NA	1	NA	1	1	NA	4	1	NA	1	NA	NA	NA	2
Human	ENSG00000021574.13	SPAST	NA	chr2	32063555	32157637	+	9.481	protein_coding	433	507	569	486	507	568	502	425	491	667	705	571	421	419	567	558	561	576	366	404	434	603	371	490
Human	ENSG00000021645.20	NRXN3	NA	chr14	78170372	79868291	+	15.534	protein_coding	20	20	19	23	13	12	4	8	7	NA	NA	NA	1	1	1	NA	NA	NA	650	473	444	1441	819	948
Human	ENSG00000021762.20	OSBPL5	NA	chr11	3087106	3166739	-	7.473	protein_coding	1078	1353	1188	1361	1322	1361	1267	1278	1050	1348	1376	1265	1217	1091	1550	1042	1131	1175	63	37	32	45	39	30
Human	ENSG00000021776.11	AQR	NA	chr15	34851781	34969742	-	13.431	protein_coding	1120	1513	1455	1418	1247	1504	1308	1327	1426	1449	1660	1564	1154	994	1394	1144	1342	1223	1572	1674	1574	2317	1736	1912
Human	ENSG00000021826.17	CPS1	NA	chr2	210477681	210679107	+	11.018	protein_coding	270	369	318	299	284	351	272	306	279	1	NA	NA	1	NA	NA	NA	NA	NA	8	9	7	14	7	11
Human	ENSG00000021852.13	C8B	NA	chr1	56929206	56966140	-	2.732	protein_coding	NA	NA	NA	NA	NA	1	NA	NA	NA	NA	NA	NA	NA	NA	NA	NA	NA	NA	NA	NA	NA	NA	NA	NA
Human	ENSG00000022267.19	FHL1	NA	chrX	136146701	136211359	+	5.862	protein_coding	2516	3305	3406	2672	2579	2939	2298	2289	2358	956	1050	827	944	810	1261	802	801	846	NA	NA	1	NA	NA	NA
Human	ENSG00000022277.13	RTF2	NA	chr20	56468584	56519449	+	4.063	protein_coding	1009	1369	1343	1083	1024	1189	988	950	978	866	1031	903	695	623	979	783	816	906	1080	874	912	1267	1008	988
Human	ENSG00000022355.18	GABRA1	NA	chr5	161847062	161899981	+	8.42	protein_coding	NA	NA	NA	NA	NA	NA	NA	NA	NA	NA	NA	NA	NA	NA	NA	NA	NA	NA	NA	NA	NA	NA	NA	NA
Human	ENSG00000022556.16	NLRP2	NA	chr19	54953129	55001142	+	6.313	protein_coding	NA	1	NA	NA	1	2	NA	NA	NA	17	15	14	12	8	19	14	10	18	NA	NA	NA	3	1	NA
Human	ENSG00000022567.10	SLC45A4	NA	chr8	141207165	141308305	-	8.608	protein_coding	135	213	181	200	200	253	182	156	155	1371	1560	1222	876	722	1046	1153	1194	1147	99	138	112	202	126	154
Human	ENSG00000022840.16	RNF10	NA	chr12	120533479	120577588	+	5.9	protein_coding	1936	2292	2281	2141	2113	2300	2354	1957	1985	2604	2624	2338	2359	2140	3069	2445	2582	2686	1561	1470	1391	1928	1501	1597
Human	ENSG00000022976.15	ZNF839	NA	chr14	102317376	102342702	+	5.59	protein_coding	179	227	206	263	256	229	253	213	228	180	206	169	163	127	145	145	156	151	270	325	294	457	324	411
Human	ENSG00000023041.11	ZDHHC6	NA	chr10	112424427	112446917	-	3.748	protein_coding	417	601	545	531	599	692	560	532	609	555	646	574	480	452	646	542	547	533	474	460	410	559	485	423
Human	ENSG00000023171.18	GRAMD1B	NA	chr11	123358427	123627774	+	14.944	protein_coding	218	242	209	238	224	266	280	302	264	345	373	333	382	291	487	467	595	597	180	199	206	387	306	366
Human	ENSG00000023191.17	RNH1	NA	chr11	494511	507300	-	7.374	protein_coding	2158	2846	2490	2277	2297	2691	3037	2497	2401	2670	2899	2507	1822	1636	2359	2038	1900	2082	475	532	560	932	613	715
Human	ENSG00000023228.14	NDUFS1	NA	chr2	206114816	206159509	-	12.174	protein_coding	2121	2559	2702	2288	2333	2825	2268	2152	2391	2282	2458	2252	1533	1380	1923	1790	2047	1967	2059	1971	2201	2407	1791	2238
Human	ENSG00000023287.13	RB1CC1	NA	chr8	52622457	52745843	-	7.613	protein_coding	2212	2795	2830	2862	2669	3067	2648	2431	2843	1678	1718	1638	1352	1163	1611	1620	1737	1697	909	724	745	995	818	725
Human	ENSG00000023318.8	ERP44	NA	chr9	99979184	100099000	-	4.808	protein_coding	731	954	935	1150	1049	1245	1197	1159	1304	1335	1428	1165	1788	1476	2320	1877	2091	2080	760	669	586	1177	900	790
Human	ENSG00000023330.15	ALAS1	NA	chr3	52198085	52214327	+	2.536	protein_coding	1161	1431	1376	1478	1460	1563	1460	1202	1366	1586	1889	1588	1278	1128	1792	1284	1261	1462	512	692	383	650	613	516
Human	ENSG00000023445.16	BIRC3	NA	chr11	102317449	102339403	+	7.518	protein_coding	40	48	52	81	78	102	99	67	88	47	46	61	118	113	120	246	253	260	1628	1609	1302	1698	1544	1513
Human	ENSG00000023516.9	AKAP11	NA	chr13	42272151	42323261	+	9.915	protein_coding	2480	3191	2969	2988	2615	3162	2850	2488	2890	1809	1768	1739	1388	1176	1475	1795	2221	1906	1706	1547	1695	2623	2034	2372
Human	ENSG00000023572.10	GLRX2	NA	chr1	193090865	193106114	-	6.21	protein_coding	321	437	390	374	336	427	576	378	549	343	366	312	248	221	359	283	319	264	102	84	87	146	106	115
Human	ENSG00000023608.5	SNAPC1	NA	chr14	61762419	61796428	+	2.593	protein_coding	141	165	153	199	164	208	289	216	276	149	174	146	161	129	184	284	245	249	65	50	61	59	74	58
Human	ENSG00000023697.13	DERA	NA	chr12	15911301	16037381	+	2.813	protein_coding	338	504	485	359	342	434	413	392	454	625	782	603	628	545	798	534	547	551	578	526	447	593	436	363
Human	ENSG00000023734.11	STRAP	NA	chr12	15882386	15903478	+	2.215	protein_coding	1711	2194	2016	1827	1655	2132	1658	1647	1896	2767	3051	2688	2257	1958	3035	2218	2291	2476	1257	1323	1213	1462	1180	1303
Human	ENSG00000023839.12	ABCC2	NA	chr10	99782639	99852594	+	7.837	protein_coding	6	5	17	16	14	28	21	17	7	31	34	37	21	20	40	29	40	34	33	28	12	25	29	22
Human	ENSG00000023892.11	DEF6	NA	chr6	35297817	35321771	+	2.579	protein_coding	25	28	30	34	38	28	14	20	23	4	4	5	10	6	9	2	2	5	346	302	396	492	373	432
Human	ENSG00000023902.14	PLEKHO1	NA	chr1	150149182	150164720	+	6.629	protein_coding	1555	1900	2083	1851	1831	1995	2191	1796	1739	460	444	429	442	367	526	510	588	625	7	5	14	10	17	15
Human	ENSG00000023909.10	GCLM	NA	chr1	93885198	93909456	-	5.426	protein_coding	482	595	640	764	725	809	702	562	699	2124	2345	2023	1971	1767	2404	2277	2230	2393	245	285	282	278	237	287
Human	ENSG00000024048.11	UBR2	NA	chr6	42564028	42693505	+	8.874	protein_coding	1231	1622	1424	1457	1458	1682	2060	2117	2166	1219	1268	1201	1227	980	1326	2198	2416	2286	968	920	840	1402	981	1060
Human	ENSG00000024422.12	EHD2	NA	chr19	47713421	47743134	+	3.844	protein_coding	12452	14664	14032	13235	13411	14316	12652	11800	11663	8470	9127	8463	5485	4349	7048	6409	6465	7036	NA	NA	NA	NA	NA	NA
Human	ENSG00000024526.17	DEPDC1	NA	chr1	68474151	68497221	-	5.904	protein_coding	83	92	100	68	85	101	116	120	119	270	232	251	234	172	250	247	215	271	1154	1440	1623	1041	969	1049
Human	ENSG00000024862.18	CCDC28A	NA	chr6	138773768	138793319	+	1.247	protein_coding	158	228	243	201	252	249	200	218	204	155	165	153	112	125	165	119	173	167	208	151	124	214	140	117
Human	ENSG00000025039.15	RRAGD	NA	chr6	89364615	89412273	-	5.095	protein_coding	63	64	67	47	33	71	79	56	74	362	359	324	169	167	218	342	372	349	15	3	3	5	3	NA
Human	ENSG00000025156.13	HSF2	NA	chr6	122399550	122433119	+	2.697	protein_coding	263	294	270	248	245	331	259	242	278	196	258	217	174	152	219	176	235	209	435	519	410	452	448	366
Human	ENSG00000025293.17	PHF20	NA	chr20	35771973	35950370	+	8.372	protein_coding	1011	1287	1270	1091	1057	1160	947	865	933	930	944	831	629	513	785	791	873	859	1261	1160	1213	1491	1142	1222
Human	ENSG00000025423.11	HSD17B6	NA	chr12	56752160	56787790	+	2.272	protein_coding	11	9	7	3	4	2	NA	4	5	2	NA	5	2	3	2	2	NA	1	190	174	187	213	156	145
Human	ENSG00000025434.19	NR1H3	NA	chr11	47248299	47269033	+	4.534	protein_coding	512	655	653	654	587	653	610	579	619	1022	1152	918	714	678	996	433	490	432	79	104	67	106	83	105
Human	ENSG00000025708.14	TYMP	NA	chr22	50525751	50530032	-	3.6	protein_coding	28	29	19	191	189	176	804	499	531	60	78	49	675	531	785	402	403	399	5	11	8	9	13	6
Human	ENSG00000025770.19	NCAPH2	NA	chr22	50508223	50524780	+	4.459	protein_coding	286	343	347	347	370	380	389	321	289	223	266	188	316	277	334	271	254	305	373	415	447	430	370	436
Human	ENSG00000025772.8	TOMM34	NA	chr20	44942129	44960397	-	1.973	protein_coding	445	642	581	496	479	582	478	386	475	569	663	518	437	381	588	422	403	470	963	1020	1126	1350	1064	1239
Human	ENSG00000025796.14	SEC63	NA	chr6	107867755	107958208	-	8.606	protein_coding	2375	2927	2970	2963	2685	3030	3331	2756	3285	2233	2461	2298	1867	1611	2417	2104	2333	2252	1953	1755	1757	2281	2034	1954
Human	ENSG00000025800.14	KPNA6	NA	chr1	32108055	32176563	+	7.457	protein_coding	2502	3067	3041	2728	2895	2910	2599	2421	2435	1942	2120	1779	1594	1379	2020	1679	1868	1883	1643	1766	1521	2113	1510	1663
Human	ENSG00000026025.16	VIM	NA	chr10	17228240	17237593	+	5.176	protein_coding	94498	121596	114908	68644	72104	82280	120149	103352	110716	81922	88345	80795	32637	28447	42668	63449	60826	65861	NA	NA	NA	NA	1	NA
Human	ENSG00000026036.22	RTEL1-TNFRSF6B	NA	chr20	63659299	63698684	+	9.093	protein_coding	19	28	19	27	30	38	30	35	14	11	17	10	14	11	11	3	7	8	37	20	52	50	22	35
Human	ENSG00000026103.22	FAS	NA	chr10	88990530	89017059	+	5.578	protein_coding	580	817	771	866	822	1033	1034	963	1039	240	261	230	439	381	542	873	941	951	NA	NA	NA	NA	NA	2
Human	ENSG00000026297.16	RNASET2	NA	chr6	166922112	166957191	-	14.943	protein_coding	132	159	138	143	192	169	123	117	123	116	130	95	171	136	227	119	149	127	14	19	13	34	25	36
Human	ENSG00000026508.20	CD44	NA	chr11	35138881	35232402	+	9.992	protein_coding	32608	41113	39100	37630	36666	39476	45791	36887	43283	4	10	2	NA	2	2	13	10	21	1	NA	NA	NA	1	NA
Human	ENSG00000026559.14	KCNG1	NA	chr20	51003655	51023107	-	5.415	protein_coding	141	162	172	136	146	162	416	215	346	2	3	2	2	1	NA	NA	NA	1	NA	NA	NA	NA	NA	NA
Human	ENSG00000026652.15	AGPAT4	NA	chr6	161129966	161274061	-	14.253	protein_coding	425	487	516	558	474	535	506	409	390	582	604	502	459	357	483	460	475	466	171	165	143	510	342	384
Human	ENSG00000026751.17	SLAMF7	NA	chr1	160739056	160754821	+	4.833	protein_coding	NA	NA	NA	NA	NA	NA	1	1	1	NA	1	NA	NA	NA	NA	NA	NA	NA	15	17	20	59	32	35
Human	ENSG00000026950.17	BTN3A1	NA	chr6	26402236	26415208	+	5.539	protein_coding	415	537	476	899	880	966	2790	2657	2773	569	591	526	1936	1664	2467	3492	3699	4004	408	395	323	788	709	563
Human	ENSG00000027001.10	MIPEP	NA	chr13	23730188	23889400	-	3.388	protein_coding	791	1047	1022	854	867	1004	1043	1050	1009	212	222	200	152	109	161	147	163	150	140	149	170	191	164	144
Human	ENSG00000027075.15	PRKCH	NA	chr14	61187558	61550976	+	8.83	protein_coding	15	16	13	23	25	30	23	17	21	2553	2840	2463	2912	2523	3437	2906	3229	3121	7	2	5	14	14	8
Human	ENSG00000027644.5	INSRR	NA	chr1	156840062	156859117	-	5.2	protein_coding	NA	NA	NA	NA	NA	NA	NA	NA	NA	NA	NA	NA	NA	NA	NA	NA	NA	NA	NA	NA	NA	NA	NA	NA
Human	ENSG00000027697.15	IFNGR1	NA	chr6	137197484	137219449	-	3.276	protein_coding	445	562	486	675	607	747	624	551	640	1536	1686	1369	1713	1618	2194	1642	1808	1798	186	207	147	232	158	189
Human	ENSG00000027847.14	B4GALT7	NA	chr5	177600131	177610330	+	4.878	protein_coding	371	391	413	381	377	396	367	305	307	269	303	266	230	212	311	237	284	281	229	308	237	407	315	316
Human	ENSG00000027869.12	SH2D2A	NA	chr1	156806242	156816848	-	2.498	protein_coding	NA	NA	NA	1	NA	NA	1	2	NA	NA	NA	NA	NA	NA	NA	NA	NA	NA	NA	NA	NA	NA	NA	NA
Human	ENSG00000028116.18	VRK2	NA	chr2	57907628	58159920	+	3.531	protein_coding	291	404	381	371	405	523	666	636	748	496	535	490	476	451	651	758	780	811	37	54	61	123	115	129
Human	ENSG00000028137.19	TNFRSF1B	NA	chr1	12166990	12209228	+	3.778	protein_coding	474	577	626	684	680	732	1078	940	887	1118	1190	1065	812	693	1022	1056	1075	1191	20	20	30	56	44	55
Human	ENSG00000028203.18	VEZT	NA	chr12	95217745	95302799	+	8.766	protein_coding	958	1245	1127	1071	1261	1322	976	1140	1116	1379	1574	1338	1177	938	1408	979	1085	1149	1596	1449	1484	2111	1692	1798
Human	ENSG00000028277.21	POU2F2	NA	chr19	42086109	42196585	-	9.072	protein_coding	159	245	216	241	258	255	230	172	191	19	40	18	24	21	30	22	22	21	4158	4872	3977	5749	4605	4648
Human	ENSG00000028310.18	BRD9	NA	chr5	850290	892801	-	9.549	protein_coding	642	768	735	751	735	819	806	721	663	793	874	688	591	527	731	600	663	632	649	603	651	869	668	798
Human	ENSG00000028528.15	SNX1	NA	chr15	64094122	64146090	+	9.789	protein_coding	1750	2265	2210	2303	2191	2358	2123	2046	2188	1753	1964	1716	1545	1335	1897	1805	2032	2030	1759	1734	1665	2367	1720	1888
Human	ENSG00000028839.10	TBPL1	NA	chr6	133952169	133990432	+	5.039	protein_coding	167	235	210	199	191	252	206	178	198	237	286	200	234	195	265	226	188	219	381	311	232	325	304	277
Human	ENSG00000029153.14	ARNTL2	NA	chr12	27332853	27425289	+	6.983	protein_coding	317	434	402	362	378	433	1215	1096	1107	567	585	573	614	574	697	1379	1557	1539	16	9	16	11	10	8
Human	ENSG00000029363.17	BCLAF1	NA	chr6	136256626	136289851	-	9.533	protein_coding	2956	3786	3746	3491	3380	4017	3342	3693	4031	2175	2393	2247	2105	1763	2538	2435	2719	2583	3375	2986	3029	3524	3239	3159
Human	ENSG00000029364.12	SLC39A9	NA	chr14	69398014	69462390	+	7.138	protein_coding	1567	1994	1878	1752	1897	2081	1613	1541	1540	1278	1468	1366	1030	889	1221	1365	1341	1400	3169	3554	1734	2510	2393	1458
Human	ENSG00000029534.21	ANK1	NA	chr8	41653219	41896762	-	10.797	protein_coding	32	37	35	55	50	53	37	40	48	6	1	3	5	2	4	5	11	5	12	8	6	19	12	18
Human	ENSG00000029559.7	IBSP	NA	chr4	87799553	87812435	+	1.573	protein_coding	NA	NA	NA	NA	NA	NA	NA	NA	NA	NA	NA	NA	NA	NA	NA	NA	NA	1	NA	NA	NA	NA	NA	NA
Human	ENSG00000029639.11	TFB1M	NA	chr6	155256133	155314493	-	4.111	protein_coding	227	287	295	238	227	293	245	174	169	238	242	244	268	229	307	163	187	199	331	310	307	370	323	335
Human	ENSG00000029725.17	RABEP1	NA	chr17	5282264	5386340	+	7.059	protein_coding	1708	2262	2233	2260	2189	2498	2064	1844	2267	1632	1899	1588	1511	1316	1990	1577	1720	1665	3261	2143	2619	4184	3367	3011
Human	ENSG00000029993.15	HMGB3	NA	chrX	150980508	150990771	+	3.914	protein_coding	472	632	686	448	522	598	351	405	409	718	795	688	400	300	489	440	485	515	495	395	536	398	329	391
Human	ENSG00000030066.13	NUP160	NA	chr11	47778086	47848555	-	8.576	protein_coding	770	949	874	911	860	1039	893	814	809	902	938	928	1037	865	1100	680	731	707	1145	1143	1306	1815	1175	1690
Human	ENSG00000030110.13	BAK1	NA	chr6	33572546	33580293	-	2.212	protein_coding	231	277	275	276	241	331	404	313	318	369	396	379	402	352	537	456	432	506	189	240	187	348	284	291
Human	ENSG00000030304.14	MUSK	NA	chr9	110668778	110806558	+	9.176	protein_coding	49	67	51	73	85	96	63	99	76	NA	NA	NA	NA	NA	NA	NA	NA	1	NA	NA	NA	NA	NA	NA
Human	ENSG00000030419.16	IKZF2	NA	chr2	212999690	213152427	-	12.24	protein_coding	129	188	176	177	174	204	173	217	194	5	5	4	6	5	4	8	6	9	318	208	190	357	246	257
Human	ENSG00000030582.18	GRN	NA	chr17	44345245	44353106	+	3.524	protein_coding	9968	12270	11162	12105	12781	13898	13280	10808	9982	12020	12982	11058	18048	16707	23886	12165	11944	13303	1448	1541	1318	2415	1619	1637
Human	ENSG00000031003.10	FAM13B	NA	chr5	137937959	138051961	-	6.808	protein_coding	1105	1253	1216	1177	1035	1191	1332	1104	1373	511	522	521	511	394	535	586	711	678	787	782	680	1037	801	798
Human	ENSG00000031081.11	ARHGAP31	NA	chr3	119294382	119420714	+	9.374	protein_coding	1005	1323	1206	1120	1091	1195	947	857	839	6328	6852	6282	5847	5167	7553	5664	6424	6361	3	1	1	3	4	1
Human	ENSG00000031691.7	CENPQ	NA	chr6	49463369	49493107	+	1.741	protein_coding	37	61	56	54	62	70	40	70	63	70	78	61	83	62	129	81	85	103	194	145	147	151	167	151
Human	ENSG00000031698.13	SARS1	NA	chr1	109213917	109238182	+	3.849	protein_coding	2764	3700	3650	2861	3008	3318	4750	3769	4828	2058	2379	2106	1598	1381	2242	1800	1827	1952	2651	2358	1650	1713	1901	1399
Human	ENSG00000031823.14	RANBP3	NA	chr19	5916138	5978142	-	7.445	protein_coding	1351	1639	1640	1684	1716	1791	1527	1469	1542	1122	1221	1085	1214	951	1505	969	1062	1105	1118	1045	980	1273	973	1041
Human	ENSG00000032219.19	ARID4A	NA	chr14	58298503	58373887	+	7.449	protein_coding	719	871	901	938	885	1020	756	739	808	1045	1050	990	913	739	1034	884	1139	996	796	576	639	881	782	700
Human	ENSG00000032389.13	EIPR1	NA	chr2	3188924	3377830	-	5.723	protein_coding	173	240	215	183	172	201	202	178	195	360	389	362	260	245	377	306	305	283	318	317	286	437	293	350
Human	ENSG00000032444.17	PNPLA6	NA	chr19	7534003	7561764	+	7.161	protein_coding	1340	1495	1497	1528	1520	1526	1444	1275	1083	1776	1887	1677	1195	1057	1529	1472	1531	1559	417	402	392	634	431	465
Human	ENSG00000032742.18	IFT88	NA	chr13	20567137	20691444	+	6.049	protein_coding	280	374	368	312	312	339	355	319	342	183	184	173	136	118	169	125	128	128	88	86	126	111	99	132
Human	ENSG00000033011.13	ALG1	NA	chr16	5033922	5087379	+	5.386	protein_coding	474	624	554	591	660	709	544	414	375	424	451	412	379	308	524	307	306	311	160	161	178	218	166	227
Human	ENSG00000033030.15	ZCCHC8	NA	chr12	122471598	122501073	-	9.125	protein_coding	336	387	400	428	364	472	545	436	523	448	495	451	525	396	572	492	485	529	940	845	677	837	849	725
Human	ENSG00000033050.9	ABCF2	NA	chr7	151211483	151227205	-	5.158	protein_coding	209	236	225	241	260	264	254	225	225	222	199	228	161	147	232	173	155	161	131	137	136	182	139	175
Human	ENSG00000033100.16	CHPF2	NA	chr7	151232488	151238827	+	4.205	protein_coding	2034	2526	2224	2265	2312	2524	1759	1832	1504	1360	1396	1223	1315	1117	1542	1244	1465	1414	340	337	274	470	354	363
Human	ENSG00000033122.21	LRRC7	NA	chr1	69567921	70151945	+	30.043	protein_coding	4	NA	3	2	3	3	NA	1	1	3	1	2	2	NA	NA	3	4	4	40	41	43	73	42	30
Human	ENSG00000033170.17	FUT8	NA	chr14	65410591	65744121	+	6.976	protein_coding	558	736	753	669	696	759	555	591	606	120	139	115	110	86	159	87	99	83	1301	1226	1167	1881	1334	1440
Human	ENSG00000033178.13	UBA6	NA	chr4	67612651	67701155	-	11.408	protein_coding	1336	1663	1571	1673	1638	2037	2317	2212	2447	1479	1605	1509	1508	1280	1772	1492	1809	1665	1200	1246	1280	1554	1364	1356
Human	ENSG00000033327.13	GAB2	NA	chr11	78215292	78418348	-	6.775	protein_coding	1052	1397	1308	1157	1073	1207	1095	998	980	1798	2000	1863	1355	1078	1790	1250	1364	1323	15	9	7	103	83	103
Human	ENSG00000033627.17	ATP6V0A1	NA	chr17	42458843	42522582	+	10.926	protein_coding	904	1100	1041	965	983	1032	964	879	786	1021	1055	966	662	504	790	713	839	737	378	396	326	491	366	416
Human	ENSG00000033800.14	PIAS1	NA	chr15	68054308	68198603	+	10.647	protein_coding	749	955	988	938	954	1075	727	838	932	846	868	878	880	749	1157	1004	972	1052	3448	3579	2208	4010	3343	2640
Human	ENSG00000033867.16	SLC4A7	NA	chr3	27372720	27484420	-	9.616	protein_coding	1502	1760	1771	1651	1466	1727	2012	1596	1934	578	643	533	303	229	324	230	277	280	824	718	816	997	773	860
Human	ENSG00000034053.14	APBA2	NA	chr15	28884482	29118315	+	6.869	protein_coding	989	1225	1151	1057	993	1132	1319	1219	1163	832	920	826	599	516	831	764	798	888	30	35	48	40	33	50
Human	ENSG00000034152.19	MAP2K3	NA	chr17	21284671	21315232	+	3.775	protein_coding	660	894	836	629	684	804	750	565	612	1114	1274	1115	833	693	1057	728	797	749	576	566	514	754	468	563
Human	ENSG00000034239.11	EFCAB1	NA	chr8	48710788	48735311	-	5.822	protein_coding	11	8	20	9	10	10	5	1	5	NA	NA	1	NA	1	NA	NA	NA	NA	NA	NA	NA	NA	NA	NA
Human	ENSG00000034510.6	TMSB10	NA	chr2	84905655	84906671	+	0.461	protein_coding	23828	31635	32298	24423	25325	30984	26330	28843	30843	31333	33701	28532	19360	18273	28524	27927	29065	32296	2151	1869	2225	3289	2361	2729
Human	ENSG00000034533.12	ASTE1	NA	chr3	131013874	131027649	-	3.427	protein_coding	107	145	127	115	132	157	118	93	130	120	132	104	96	72	126	127	109	117	58	56	38	63	66	49
Human	ENSG00000034677.13	RNF19A	NA	chr8	100257059	100336218	-	5.852	protein_coding	534	735	692	666	626	724	702	691	743	2265	2392	2098	1592	1371	1929	1884	1946	1908	1068	966	724	1230	1010	902
Human	ENSG00000034693.15	PEX3	NA	chr6	143450804	143490616	+	2.83	protein_coding	244	282	264	292	303	331	265	258	280	128	180	184	155	127	232	174	213	191	204	236	201	296	244	288
Human	ENSG00000034713.8	GABARAPL2	NA	chr16	75566374	75577881	+	3.01	protein_coding	832	1076	1045	861	861	1100	804	851	935	1650	1842	1554	1205	1141	1674	1927	1877	2070	683	812	605	908	686	718
Human	ENSG00000034971.17	MYOC	NA	chr1	171635416	171652688	-	2.104	protein_coding	NA	NA	NA	NA	NA	NA	NA	1	3	NA	NA	NA	NA	NA	NA	NA	NA	1	NA	NA	NA	NA	NA	NA
Human	ENSG00000035115.22	SH3YL1	NA	chr2	217729	266398	-	11.132	protein_coding	503	641	594	735	589	696	497	538	512	294	282	232	183	160	192	200	233	178	72	64	46	117	82	60
Human	ENSG00000035141.8	FAM136A	NA	chr2	70295974	70302090	-	3.086	protein_coding	352	467	452	414	437	475	420	390	437	622	654	555	471	418	670	485	503	514	913	857	985	1193	956	1078
Human	ENSG00000035403.18	VCL	NA	chr10	73995192	74121363	+	9.992	protein_coding	12347	15336	14135	12109	12270	13244	10007	9640	9248	3375	3751	3448	3306	2828	4313	2525	2609	2739	205	254	235	287	211	256
Human	ENSG00000035499.13	DEPDC1B	NA	chr5	60596911	60700190	-	3.806	protein_coding	21	28	28	29	29	35	18	26	26	75	57	69	40	44	62	40	44	57	299	440	426	277	249	318
Human	ENSG00000035664.11	DAPK2	NA	chr15	63907035	64072033	-	13.612	protein_coding	73	89	73	74	83	81	78	89	72	507	566	453	355	318	431	369	383	347	83	82	80	101	78	110
Human	ENSG00000035681.9	NSMAF	NA	chr8	58583507	58659853	-	6.17	protein_coding	1126	1355	1357	1356	1249	1401	1620	1272	1565	726	899	725	644	573	784	618	620	727	234	234	225	372	238	260
Human	ENSG00000035687.10	ADSS2	NA	chr1	244408493	244451909	-	3.441	protein_coding	759	1016	1083	906	891	1074	1108	1060	1251	1519	1674	1493	1725	1421	1915	1597	1610	1720	307	281	324	386	364	357
Human	ENSG00000035720.8	STAP1	NA	chr4	67558726	67607337	+	1.951	protein_coding	NA	NA	NA	NA	NA	NA	NA	NA	NA	NA	NA	NA	8	6	11	NA	NA	1	1005	709	714	2084	1620	1495
Human	ENSG00000035862.12	TIMP2	NA	chr17	78852976	78925387	-	5.633	protein_coding	22512	26617	25702	23120	22376	24804	22637	19495	19274	16213	16566	15329	11622	9980	14240	17032	18967	19048	1	NA	NA	NA	NA	NA
Human	ENSG00000035928.16	RFC1	NA	chr4	39287455	39366375	-	6.719	protein_coding	900	1171	1170	1103	1060	1389	956	1020	1130	2283	2519	2249	1785	1517	2366	2637	2815	3076	4156	2994	3636	4280	3909	3833
Human	ENSG00000036054.13	TBC1D23	NA	chr3	100260991	100325251	+	5.176	protein_coding	1028	1288	1256	1362	1388	1716	1285	1331	1454	636	752	653	784	646	961	788	801	802	530	494	379	579	543	462
Human	ENSG00000036257.13	CUL3	NA	chr2	224470149	224585397	-	11.505	protein_coding	1522	1923	1983	1825	1618	1966	1697	1448	1645	1593	1767	1650	1205	1049	1552	1358	1515	1447	1940	1490	1802	2303	1669	1837
Human	ENSG00000036448.10	MYOM2	NA	chr8	2045045	2165552	+	7.056	protein_coding	27	28	21	23	20	25	24	20	18	14	17	13	13	13	20	7	5	11	NA	NA	1	1	2	1
Human	ENSG00000036473.8	OTC	NA	chrX	38352585	38421446	+	1.683	protein_coding	NA	NA	NA	NA	1	NA	NA	NA	NA	NA	NA	NA	NA	NA	1	NA	NA	1	NA	NA	NA	NA	NA	NA
Human	ENSG00000036530.9	CYP46A1	NA	chr14	99684297	99727301	+	9.358	protein_coding	11	16	13	14	20	15	9	1	5	21	18	17	5	3	2	1	2	NA	41	39	56	77	46	74
Human	ENSG00000036549.13	ZZZ3	NA	chr1	77562415	77683419	-	9.008	protein_coding	1142	1498	1476	1421	1353	1574	1430	1276	1607	1055	1114	1033	1338	1125	1587	1089	1183	1154	2227	1890	1879	2763	2054	2270
Human	ENSG00000036565.15	SLC18A1	NA	chr8	20144854	20183206	-	3.91	protein_coding	NA	NA	NA	NA	NA	NA	NA	NA	NA	NA	NA	NA	NA	NA	NA	NA	NA	NA	NA	NA	NA	NA	1	NA
Human	ENSG00000036672.16	USP2	NA	chr11	119355214	119381711	-	4.523	protein_coding	20	17	14	16	23	24	17	14	19	3	2	4	2	NA	3	4	NA	3	691	834	739	709	655	819
Human	ENSG00000036828.17	CASR	NA	chr3	122183667	122291629	+	12.02	protein_coding	NA	1	NA	NA	NA	NA	NA	NA	NA	NA	NA	NA	NA	NA	NA	NA	NA	NA	1	NA	NA	NA	NA	NA
Human	ENSG00000037042.9	TUBG2	NA	chr17	42659283	42667006	+	2.793	protein_coding	222	255	211	270	227	242	234	242	232	213	198	193	200	163	238	152	154	161	125	139	105	165	129	128
Human	ENSG00000037241.7	RPL26L1	NA	chr5	172958728	172969771	+	1.164	protein_coding	197	326	308	287	269	329	235	269	303	314	358	313	227	189	395	281	279	297	145	130	168	187	155	156
Human	ENSG00000037280.16	FLT4	NA	chr5	180601505	180649624	-	8.852	protein_coding	6	6	3	4	6	7	11	11	9	7485	7761	6906	5857	4901	7179	4707	5364	5457	1	NA	1	1	1	NA
Human	ENSG00000037474.15	NSUN2	NA	chr5	6599238	6633291	-	5.506	protein_coding	881	945	1009	1040	998	1120	1214	1020	1104	1270	1350	1288	1172	973	1550	1040	1134	1144	1746	1798	1801	2337	1908	2214
Human	ENSG00000037637.11	FBXO42	NA	chr1	16246839	16352480	-	9.009	protein_coding	473	564	551	586	529	643	642	492	518	402	481	382	364	302	476	302	362	350	794	1146	782	1073	901	864
Human	ENSG00000037749.12	MFAP3	NA	chr5	154038905	154220478	+	7.795	protein_coding	340	401	416	411	443	493	383	354	402	555	635	642	516	480	604	964	1007	995	259	273	235	388	306	312
Human	ENSG00000037757.14	MRI1	NA	chr19	13764521	13774282	+	3.466	protein_coding	360	361	355	342	325	390	309	291	262	452	484	388	313	270	380	289	355	349	184	208	184	199	164	200
Human	ENSG00000037897.17	METTL1	NA	chr12	57768470	57772119	-	1.947	protein_coding	52	74	84	109	75	69	108	84	81	72	109	91	86	74	106	76	77	60	37	80	68	79	64	90
Human	ENSG00000037965.6	HOXC8	NA	chr12	54008984	54012769	+	2.417	protein_coding	42	44	54	52	37	56	32	40	35	2	NA	NA	NA	NA	1	NA	NA	NA	NA	NA	NA	NA	NA	NA
Human	ENSG00000038002.9	AGA	NA	chr4	177430773	177442437	-	2.605	protein_coding	219	248	251	339	350	415	369	330	382	350	412	318	339	308	430	355	296	351	157	181	158	162	168	161
Human	ENSG00000038210.14	PI4K2B	NA	chr4	25160662	25279204	+	3.685	protein_coding	337	496	457	497	517	671	493	548	576	540	607	540	1663	1527	2041	698	738	777	798	782	779	1098	998	961
Human	ENSG00000038219.13	BOD1L1	NA	chr4	13568737	13627725	-	15.862	protein_coding	2236	2758	2789	3132	2716	2867	2584	2373	2660	1858	2072	1918	1682	1407	1986	1904	2406	2156	2633	1604	1879	2456	2427	2070
Human	ENSG00000038274.17	MAT2B	NA	chr5	163503113	163519354	+	5.135	protein_coding	972	1196	1242	1141	1147	1416	1330	1364	1428	1319	1439	1293	1456	1290	1820	1766	1824	1926	594	514	509	750	607	597
Human	ENSG00000038295.8	TLL1	NA	chr4	165873236	166104457	+	8.105	protein_coding	1	NA	NA	NA	NA	NA	NA	NA	NA	174	206	198	77	59	105	94	72	88	216	131	96	341	225	201
Human	ENSG00000038358.15	EDC4	NA	chr16	67873051	67884499	+	6.14	protein_coding	791	954	869	834	893	892	901	813	762	934	964	887	757	600	863	697	806	736	712	905	871	862	700	815
Human	ENSG00000038382.20	TRIO	NA	chr5	14143341	14532128	+	17.86	protein_coding	12108	14000	13346	16526	15236	16256	13043	12455	11436	4380	4450	4083	3807	3057	4053	3381	4171	3772	3499	2924	2380	3708	2390	2519
Human	ENSG00000038427.16	VCAN	NA	chr5	83471617	83582303	+	14.678	protein_coding	12232	14675	14308	11519	10455	11386	5613	6480	6295	NA	2	NA	NA	NA	NA	NA	NA	NA	NA	NA	NA	2	NA	NA
Human	ENSG00000038532.16	CLEC16A	NA	chr16	10944563	11182186	+	12.523	protein_coding	840	1086	1015	996	1008	1082	989	809	841	1170	1216	1116	981	795	1149	965	1131	1073	1280	1399	1071	1923	1425	1472
Human	ENSG00000038945.15	MSR1	NA	chr8	16107877	16567490	-	7.812	protein_coding	58	80	72	86	69	92	109	97	91	473	425	443	512	337	492	521	672	499	4	4	8	8	4	4
Human	ENSG00000039068.19	CDH1	NA	chr16	68737291	68835541	+	6.103	protein_coding	NA	NA	NA	1	NA	NA	NA	NA	NA	NA	NA	NA	NA	NA	NA	NA	NA	NA	2	2	1	7	5	12
Human	ENSG00000039123.16	MTREX	NA	chr5	55307988	55425579	+	6.347	protein_coding	910	1227	1243	1097	1168	1329	1043	1223	1240	781	848	854	761	596	891	872	858	967	1834	1695	2040	2421	1978	2104
Human	ENSG00000039139.9	DNAH5	NA	chr5	13690330	13944543	-	16.475	protein_coding	1063	1245	1227	1770	1504	1799	1305	1381	1274	2	4	1	1	NA	1	NA	NA	2	1	NA	3	4	1	2
Human	ENSG00000039319.17	ZFYVE16	NA	chr5	80408012	80483379	+	15.49	protein_coding	1362	1672	1664	1754	1633	1944	1638	1556	1732	1812	1855	1673	1382	1223	1523	1536	1720	1585	491	434	408	513	478	438
Human	ENSG00000039523.20	RIPOR1	NA	chr16	67518417	67546788	+	6.729	protein_coding	1716	2029	1923	1978	1862	1983	1887	1405	1654	5419	5738	5217	3860	3067	4883	3329	3876	3888	17	11	21	20	11	15
Human	ENSG00000039537.14	C6	NA	chr5	41142115	41261438	-	4.857	protein_coding	1	2	NA	1	2	1	NA	NA	2	NA	NA	NA	NA	NA	NA	NA	NA	NA	NA	NA	NA	NA	NA	NA
Human	ENSG00000039560.14	RAI14	NA	chr5	34656327	34832612	+	7.581	protein_coding	4190	5354	5278	4828	4534	5229	6144	4819	5497	3275	3714	3368	2651	2211	3253	3180	3243	3414	18	10	20	4	9	4
Human	ENSG00000039600.11	SOX30	NA	chr5	157625678	157671480	-	3.489	protein_coding	2	NA	1	9	2	NA	3	NA	7	1	4	NA	1	NA	2	1	NA	NA	1	4	NA	NA	1	3
Human	ENSG00000039650.12	PNKP	NA	chr19	49859881	49878351	-	4.545	protein_coding	413	504	504	508	491	527	555	488	397	586	650	574	479	408	571	436	450	449	409	416	425	507	390	535
Human	ENSG00000039987.7	BEST2	NA	chr19	12751701	12758458	+	2.646	protein_coding	NA	NA	NA	NA	NA	NA	NA	NA	NA	NA	NA	NA	2	1	NA	NA	NA	NA	NA	NA	NA	NA	NA	2
Human	ENSG00000040199.18	PHLPP2	NA	chr16	71637834	71724701	-	12.493	protein_coding	417	492	440	464	436	482	552	439	492	377	387	379	357	321	408	283	286	321	285	349	293	438	317	360
Human	ENSG00000040275.17	SPDL1	NA	chr5	169583635	169604778	+	4.775	protein_coding	218	237	248	233	280	314	210	260	262	284	278	249	254	199	343	235	232	254	675	563	783	598	537	656
Human	ENSG00000040341.18	STAU2	NA	chr8	73420368	73747708	-	8.964	protein_coding	630	713	838	713	692	849	600	606	722	845	921	774	543	452	704	686	785	760	666	628	653	1009	782	871
Human	ENSG00000040487.13	SLC66A1	NA	chr1	19312325	19329300	+	2.686	protein_coding	258	377	362	319	328	391	409	310	300	282	299	304	267	237	375	298	261	256	77	76	68	110	65	74
Human	ENSG00000040531.16	CTNS	NA	chr17	3636458	3663103	+	4.949	protein_coding	481	607	617	539	574	531	460	381	405	640	717	728	435	380	588	558	560	621	142	115	112	228	125	190
Human	ENSG00000040608.14	RTN4R	NA	chr22	20241414	20283246	-	3.126	protein_coding	22	30	26	34	24	30	35	19	19	38	53	41	26	38	44	7	8	17	10	13	15	24	10	21
Human	ENSG00000040633.13	PHF23	NA	chr17	7235028	7239722	-	2.733	protein_coding	1210	1454	1382	1240	1199	1298	1159	1098	1111	865	970	820	549	542	789	739	817	773	412	498	458	648	565	630
Human	ENSG00000040731.10	CDH10	NA	chr5	24487099	24644978	-	3.66	protein_coding	2	6	11	2	4	8	6	5	2	NA	NA	NA	NA	NA	NA	NA	NA	NA	NA	NA	NA	NA	NA	NA
Human	ENSG00000040933.16	INPP4A	NA	chr2	98444853	98594392	+	13.189	protein_coding	626	726	662	784	724	769	775	651	600	583	613	615	525	360	556	541	650	613	346	358	353	565	403	530
Human	ENSG00000041353.10	RAB27B	NA	chr18	54717859	54895516	+	7.154	protein_coding	187	278	285	244	234	334	986	784	1081	NA	NA	NA	NA	NA	NA	NA	NA	NA	14	8	7	8	6	7
Human	ENSG00000041357.16	PSMA4	NA	chr15	78540404	78552417	+	6.994	protein_coding	1080	1522	1467	1510	1581	2051	3478	3228	4041	1959	2197	1941	2328	2171	3232	2819	2991	3283	2117	2051	2495	2862	2691	2807
Human	ENSG00000041515.16	MYO16	NA	chr13	108596151	109208005	+	8.816	protein_coding	1	3	NA	2	3	NA	4	1	4	5	10	12	3	9	18	8	5	8	NA	1	NA	1	NA	NA
Human	ENSG00000041802.11	LSG1	NA	chr3	194640790	194672463	-	4.801	protein_coding	752	946	891	995	857	1014	1177	965	1121	836	819	712	658	601	890	851	920	944	489	528	519	651	495	559
Human	ENSG00000041880.14	PARP3	NA	chr3	51942344	51948867	+	2.928	protein_coding	312	383	338	392	421	402	560	533	562	191	235	200	233	181	319	529	476	488	80	83	84	142	115	103
Human	ENSG00000041982.16	TNC	NA	chr9	115019574	115118257	-	9.639	protein_coding	12166	14068	13576	11201	11222	11607	9275	8679	8112	NA	NA	NA	NA	NA	NA	1	NA	2	NA	2	NA	NA	1	NA
Human	ENSG00000041988.15	THAP3	NA	chr1	6624865	6635586	+	4.072	protein_coding	201	262	213	225	200	249	282	242	255	194	223	172	261	213	346	200	201	206	311	329	216	315	240	230
Human	ENSG00000042062.13	RIPOR3	NA	chr20	50586107	50691542	-	6.023	protein_coding	1533	1696	1602	1590	1605	1769	2312	1942	1726	12	4	2	3	3	7	2	2	3	3	3	6	10	6	4
Human	ENSG00000042088.14	TDP1	NA	chr14	89954938	90044764	+	6.223	protein_coding	253	289	302	214	278	285	197	219	215	343	349	370	318	237	352	294	274	289	387	385	478	480	361	430
Human	ENSG00000042286.15	AIFM2	NA	chr10	70098222	70132934	-	5.135	protein_coding	335	436	436	524	505	572	736	520	625	486	558	402	280	214	356	157	178	209	47	34	47	81	46	53
Human	ENSG00000042304.12	C2orf83	NA	chr2	227610089	227648606	-	3.486	protein_coding	NA	NA	NA	1	NA	NA	NA	NA	NA	NA	NA	NA	NA	NA	NA	NA	NA	NA	NA	NA	NA	NA	NA	NA
Human	ENSG00000042317.17	SPATA7	NA	chr14	88384923	88470350	+	6.872	protein_coding	280	352	345	251	272	305	265	263	316	135	169	145	99	83	120	94	89	112	94	104	65	142	95	80
Human	ENSG00000042429.12	MED17	NA	chr11	93784226	93814963	+	16.61	protein_coding	181	183	191	199	167	203	194	169	187	147	127	142	120	92	103	94	148	98	218	213	179	321	181	228
Human	ENSG00000042445.14	RETSAT	NA	chr2	85341954	85354531	-	4.049	protein_coding	801	960	857	879	849	921	896	741	713	1217	1267	1194	757	661	997	889	935	1022	271	212	229	341	197	246
Human	ENSG00000042493.16	CAPG	NA	chr2	85394752	85418432	-	2.419	protein_coding	851	1165	1106	763	890	966	831	731	765	174	183	166	89	92	129	105	104	134	26	32	30	70	48	38
Human	ENSG00000042753.12	AP2S1	NA	chr19	46838135	46850846	-	1.558	protein_coding	1062	1389	1318	987	1015	1142	1097	960	1022	1270	1374	1230	914	806	1309	1158	1135	1212	290	274	289	391	284	361
Human	ENSG00000042781.14	USH2A	NA	chr1	215622890	216423448	-	20.633	protein_coding	5	8	3	3	7	3	1	4	4	1	NA	1	NA	NA	NA	NA	NA	NA	NA	NA	NA	NA	NA	NA
Human	ENSG00000042813.8	ZPBP	NA	chr7	49850420	50121329	-	2.625	protein_coding	NA	NA	NA	NA	NA	NA	NA	NA	NA	NA	NA	NA	NA	NA	NA	NA	NA	NA	NA	1	1	NA	NA	1
Human	ENSG00000042832.12	TG	NA	chr8	132866957	133134903	+	11.132	protein_coding	56	72	56	87	63	88	53	50	48	21	25	28	12	19	22	14	16	20	NA	1	3	NA	2	NA
Human	ENSG00000042980.13	ADAM28	NA	chr8	24294068	24359014	+	9.318	protein_coding	3	6	15	23	21	22	15	13	12	2	1	NA	1	1	NA	NA	NA	NA	191	120	133	312	221	255
Human	ENSG00000043039.7	BARX2	NA	chr11	129375847	129452279	+	3.752	protein_coding	NA	NA	NA	NA	1	NA	NA	NA	NA	NA	NA	NA	NA	NA	NA	NA	NA	1	8	11	7	14	5	12
Human	ENSG00000043093.15	DCUN1D1	NA	chr3	182938073	182985953	-	8.307	protein_coding	875	1129	1116	1074	1072	1330	851	973	1051	844	897	785	690	661	916	630	695	712	1498	1272	1354	2094	1552	1575
Human	ENSG00000043143.20	JADE2	NA	chr5	134524311	134583230	+	9.877	protein_coding	1060	1329	1203	1590	1661	1653	2148	1802	1783	846	916	877	3549	3314	4487	1900	2117	2107	1950	1992	1877	2953	2182	2394
Human	ENSG00000043355.12	ZIC2	NA	chr13	99981783	99986765	+	3.29	protein_coding	2	NA	1	1	1	NA	NA	1	1	20	20	16	42	35	45	23	20	35	1	NA	NA	NA	NA	NA
Human	ENSG00000043462.13	LCP2	NA	chr5	170246232	170297815	-	6.823	protein_coding	NA	NA	NA	NA	NA	NA	NA	NA	1	NA	4	1	NA	NA	NA	NA	2	1	3	7	8	8	5	13
Human	ENSG00000043514.17	TRIT1	NA	chr1	39838109	39883511	-	6.533	protein_coding	193	189	220	182	207	265	202	205	227	122	168	138	100	108	125	81	110	96	568	599	515	763	638	612
Human	ENSG00000043591.6	ADRB1	NA	chr10	114043865	114046904	+	3.039	protein_coding	NA	NA	NA	NA	1	NA	3	2	1	184	182	220	458	324	540	338	337	367	NA	NA	NA	NA	NA	NA
Human	ENSG00000044012.4	GUCA2B	NA	chr1	42153409	42155820	+	0.604	protein_coding	NA	NA	NA	NA	NA	NA	NA	NA	NA	NA	NA	NA	NA	NA	NA	NA	NA	NA	NA	NA	NA	NA	NA	NA
Human	ENSG00000044090.10	CUL7	NA	chr6	43037616	43053945	-	6.101	protein_coding	1444	1697	1579	1482	1541	1678	1421	1409	1230	956	930	854	515	450	624	716	726	712	304	309	244	419	286	286
Human	ENSG00000044115.21	CTNNA1	NA	chr5	138610966	138935034	+	8.83	protein_coding	7334	9126	8838	7813	7663	8423	9041	8132	8652	11725	13008	11655	8455	7516	10963	9911	10133	10717	2	NA	1	1	NA	1
Human	ENSG00000044446.12	PHKA2	NA	chrX	18892297	18984114	-	8.547	protein_coding	308	360	321	348	303	318	295	257	220	207	262	251	203	163	231	241	276	269	593	635	485	748	621	620
Human	ENSG00000044459.15	CNTLN	NA	chr9	17134981	17503923	+	11.064	protein_coding	646	772	773	766	681	809	1003	866	1107	416	483	443	465	403	524	605	731	670	68	44	60	98	91	78
Human	ENSG00000044524.11	EPHA3	NA	chr3	89107620	89482134	+	6.577	protein_coding	21	26	22	43	22	38	8	4	10	NA	NA	NA	NA	NA	NA	NA	NA	NA	NA	NA	NA	NA	1	NA
Human	ENSG00000044574.8	HSPA5	NA	chr9	125234852	125241343	-	3.921	protein_coding	9769	12108	11856	13500	13461	14769	15261	11126	13871	8149	9134	7506	7242	6767	9814	9216	9476	9939	3285	4726	3692	4585	4505	4094
Human	ENSG00000046604.13	DSG2	NA	chr18	31498176	31549008	+	6.056	protein_coding	909	1188	1135	1173	1119	1266	921	723	783	3	4	1	NA	NA	NA	NA	NA	1	NA	NA	NA	NA	NA	NA
Human	ENSG00000046647.13	GEMIN8	NA	chrX	14008278	14029893	-	2.424	protein_coding	149	211	207	148	176	190	195	146	184	192	225	175	123	108	198	137	175	165	187	197	157	244	213	196
Human	ENSG00000046651.15	OFD1	NA	chrX	13734744	13769357	+	5.176	protein_coding	305	431	375	395	354	402	381	356	330	379	394	341	302	250	370	324	322	348	1392	1015	1005	1900	1379	1303
Human	ENSG00000046653.15	GPM6B	NA	chrX	13770938	13938638	-	5.767	protein_coding	2	3	2	3	5	NA	1	2	1	NA	NA	NA	NA	NA	NA	NA	NA	NA	1	1	6	2	NA	3
Human	ENSG00000046774.10	MAGEC2	NA	chrX	142202341	142205290	-	1.994	protein_coding	NA	NA	NA	NA	NA	NA	NA	NA	NA	NA	NA	NA	NA	NA	NA	NA	NA	NA	NA	NA	NA	NA	NA	NA
Human	ENSG00000046889.19	PREX2	NA	chr8	67952045	68237032	+	12.132	protein_coding	1	4	NA	NA	1	NA	NA	NA	2	3034	3086	3016	2603	2055	2653	2124	2606	2334	NA	NA	NA	NA	NA	NA
Human	ENSG00000047056.16	WDR37	NA	chr10	1049537	1132384	+	6.301	protein_coding	676	800	832	630	649	693	688	682	599	682	702	624	661	547	777	971	1069	1113	484	397	399	755	465	540
Human	ENSG00000047188.16	YTHDC2	NA	chr5	113513693	113595285	+	10.805	protein_coding	862	958	888	1030	965	1065	955	886	961	1342	1319	1254	1000	839	1226	1305	1533	1496	589	523	580	792	603	741
Human	ENSG00000047230.15	CTPS2	NA	chrX	16587998	16712936	-	5.531	protein_coding	363	482	466	393	401	475	358	385	370	296	355	292	277	229	317	281	343	324	1172	1055	864	1452	1124	1040
Human	ENSG00000047249.18	ATP6V1H	NA	chr8	53715542	53843558	-	5.104	protein_coding	817	923	879	754	779	984	744	610	723	834	924	845	622	530	774	798	681	773	105	71	72	124	88	107
Human	ENSG00000047315.17	POLR2B	NA	chr4	56977721	57031158	+	5.891	protein_coding	2226	2810	2781	2125	2166	2628	2189	2238	2493	1745	1819	1618	1324	1213	1559	1691	1774	1897	2083	1835	2099	2746	1973	2396
Human	ENSG00000047346.12	FAM214A	NA	chr15	52581316	52709817	-	9.832	protein_coding	668	850	794	829	746	806	492	542	482	1506	1591	1447	1194	1002	1398	1432	1645	1417	1609	1331	1169	2689	1775	2015
Human	ENSG00000047365.12	ARAP2	NA	chr4	35948220	36244514	-	12.427	protein_coding	NA	NA	NA	2	1	NA	17	8	8	NA	NA	NA	NA	NA	NA	NA	NA	NA	NA	NA	NA	NA	1	3
Human	ENSG00000047410.14	TPR	NA	chr1	186311651	186375693	-	12.35	protein_coding	3129	4065	4048	3934	3615	4144	3962	3836	4175	3562	3731	3567	3257	2598	3776	3998	4492	4527	4124	2346	4069	4442	3806	4185
Human	ENSG00000047457.14	CP	NA	chr3	149162409	149221829	-	7.072	protein_coding	NA	NA	NA	2	NA	NA	2	NA	NA	2	1	3	2	1	2	34	37	43	NA	NA	NA	NA	NA	NA
Human	ENSG00000047578.13	KATNIP	NA	chr16	27550132	27780369	+	9.784	protein_coding	908	1061	1030	982	1038	1037	1085	860	967	729	688	685	628	480	665	551	623	631	211	201	167	310	223	216
Human	ENSG00000047579.20	DTNBP1	NA	chr6	15522806	15663058	-	3.046	protein_coding	210	290	243	253	263	284	335	287	339	717	796	581	523	463	738	746	726	715	333	328	242	344	326	327
Human	ENSG00000047597.7	XK	NA	chrX	37685790	37732130	+	5.174	protein_coding	1	9	2	3	4	4	9	5	6	2	NA	NA	NA	NA	NA	NA	NA	1	NA	NA	NA	NA	NA	NA
Human	ENSG00000047617.15	ANO2	NA	chr12	5531868	5946232	-	6.255	protein_coding	2	2	2	3	NA	NA	6	1	3	628	556	532	651	504	601	473	576	486	86	74	96	140	101	137
Human	ENSG00000047621.12	C12orf4	NA	chr12	4487734	4538508	-	4.932	protein_coding	433	589	588	574	606	742	629	562	634	425	529	403	405	365	478	564	518	604	200	222	281	288	221	300
Human	ENSG00000047634.15	SCML1	NA	chrX	17737448	17754988	+	5.497	protein_coding	261	382	365	414	356	420	581	510	594	509	585	557	614	497	599	748	864	817	NA	NA	NA	NA	NA	NA
Human	ENSG00000047644.19	WWC3	NA	chrX	10015253	10144474	+	7.418	protein_coding	853	1066	1013	851	852	990	1047	856	911	2181	2285	2132	1730	1500	2191	3129	3480	3382	NA	NA	NA	1	NA	NA
Human	ENSG00000047648.23	ARHGAP6	NA	chrX	11117650	11665920	-	8.893	protein_coding	326	400	418	460	420	516	463	443	402	122	121	103	14	12	13	4	5	4	NA	NA	1	4	1	NA
Human	ENSG00000047662.5	FAM184B	NA	chr4	17629305	17781621	-	6.731	protein_coding	1	9	2	2	4	1	NA	NA	4	1	NA	1	3	1	1	NA	NA	1	1	NA	4	6	4	2
Human	ENSG00000047849.21	MAP4	NA	chr3	47850689	48089272	-	14.943	protein_coding	16829	20157	19514	19105	18505	19908	20721	18457	18959	12885	13924	12439	9118	7890	11445	10355	11543	11965	2138	2286	1783	3010	2291	2274
Human	ENSG00000047932.14	GOPC	NA	chr6	117560268	117602542	-	4.628	protein_coding	992	1160	1185	1161	1025	1226	1222	1042	1191	669	771	683	588	543	755	751	818	782	770	702	684	977	788	775
Human	ENSG00000047936.11	ROS1	NA	chr6	117287352	117425942	-	8.89	protein_coding	NA	1	2	1	1	NA	NA	NA	NA	NA	NA	NA	NA	NA	NA	NA	NA	NA	NA	NA	NA	NA	NA	NA
Human	ENSG00000048028.11	USP28	NA	chr11	113797873	113875570	-	5.719	protein_coding	473	598	615	630	589	654	539	513	522	562	621	550	661	524	768	441	485	445	528	466	427	558	454	469
Human	ENSG00000048052.22	HDAC9	NA	chr7	18086948	19002416	+	16.97	protein_coding	359	496	514	525	518	578	627	379	540	1484	1645	1596	1470	1225	1628	753	859	862	297	286	257	729	464	546
Human	ENSG00000048140.18	TSPAN17	NA	chr5	176647386	176659054	+	5.215	protein_coding	897	1105	1145	1065	1059	1236	1256	1027	1046	857	1007	856	692	615	956	871	956	974	91	82	110	185	114	145
Human	ENSG00000048162.21	NOP16	NA	chr5	176383937	176388927	-	2.814	protein_coding	124	190	162	168	201	167	188	171	219	346	372	307	226	204	374	187	204	215	243	279	282	382	300	396
Human	ENSG00000048342.17	CC2D2A	NA	chr4	15469864	15601552	+	13.407	protein_coding	1260	1594	1521	1376	1214	1389	1117	1048	1188	115	148	116	53	27	62	27	36	26	1	1	NA	3	5	5
Human	ENSG00000048392.12	RRM2B	NA	chr8	102204501	102238961	-	5.391	protein_coding	1325	1720	1699	1694	1744	2036	1846	1827	2048	540	549	517	423	405	584	568	568	584	2407	1707	1919	3001	2065	2210
Human	ENSG00000048405.10	ZNF800	NA	chr7	127346789	127431924	-	5.793	protein_coding	537	689	708	655	606	677	739	581	720	872	854	874	800	677	867	803	867	851	962	906	711	1369	1020	1072
Human	ENSG00000048462.11	TNFRSF17	NA	chr16	11965209	11968068	+	1.015	protein_coding	1	NA	1	2	NA	NA	NA	NA	NA	NA	NA	NA	NA	NA	NA	NA	NA	NA	89	76	94	146	108	87
Human	ENSG00000048471.14	SNX29	NA	chr16	11976733	12574287	+	11.299	protein_coding	1142	1432	1328	1293	1286	1340	1050	1094	1043	791	850	783	560	467	689	588	683	679	582	521	489	890	574	674
Human	ENSG00000048540.15	LMO3	NA	chr12	16548371	16610594	-	10.002	protein_coding	9	18	11	10	5	7	3	10	3	NA	NA	NA	NA	NA	NA	NA	NA	NA	NA	NA	NA	NA	NA	NA
Human	ENSG00000048544.6	MRPS10	NA	chr6	42206806	42217861	-	2.1	protein_coding	458	616	694	539	583	676	739	675	814	584	679	516	458	431	639	535	498	575	561	556	491	643	525	614
Human	ENSG00000048545.16	GUCA1A	NA	chr6	42155405	42181338	+	3.232	protein_coding	NA	NA	NA	1	NA	NA	NA	NA	NA	NA	NA	NA	NA	NA	NA	NA	NA	NA	NA	NA	NA	NA	NA	NA
Human	ENSG00000048649.13	RSF1	NA	chr11	77659995	77821017	-	15.74	protein_coding	1782	2220	2239	2250	2094	2369	1923	1920	2127	1224	1281	1185	1257	1014	1517	1278	1524	1481	1940	1339	1549	2216	2050	1976
Human	ENSG00000048707.15	VPS13D	NA	chr1	12230029	12512047	+	20.768	protein_coding	1954	2431	2287	2468	2355	2627	2290	1981	2064	2144	2005	2129	1854	1584	2032	1806	2266	2092	2102	1952	1686	2967	2168	2215
Human	ENSG00000048740.18	CELF2	NA	chr10	10798396	11336675	+	10.978	protein_coding	1120	1459	1378	1279	1153	1318	1164	932	1127	461	524	427	335	228	436	367	447	350	12	16	25	52	40	39
Human	ENSG00000048828.17	FAM120A	NA	chr9	93451684	93566112	+	7.246	protein_coding	2898	3474	3408	3115	3252	3505	4114	3469	3576	4775	4886	4693	3837	3428	4861	3947	4292	4508	2829	3119	2614	3840	2767	3075
Human	ENSG00000048991.16	R3HDM1	NA	chr2	135531454	135725270	+	7.898	protein_coding	745	945	959	850	804	884	784	647	851	1011	1140	1048	767	588	942	795	857	879	1697	1796	1686	2158	1775	1882
Human	ENSG00000049089.15	COL9A2	NA	chr1	40300488	40317813	-	4.215	protein_coding	192	223	216	197	203	202	134	150	137	1	1	5	1	7	2	NA	NA	2	152	115	157	268	240	275
Human	ENSG00000049130.16	KITLG	NA	chr12	88492792	88580851	-	6.205	protein_coding	1858	2348	2366	2103	2097	2599	1692	1401	1810	114	133	110	29	21	29	23	35	11	NA	NA	NA	NA	NA	NA
Human	ENSG00000049167.15	ERCC8	NA	chr5	60866453	60945073	-	13.515	protein_coding	293	392	405	349	338	436	351	320	332	188	188	156	183	141	194	248	223	247	293	289	259	446	311	337
Human	ENSG00000049192.15	ADAMTS6	NA	chr5	65148737	65481920	-	8.565	protein_coding	118	147	126	118	91	130	128	109	129	350	457	361	452	409	544	788	875	876	18	22	29	53	37	46
Human	ENSG00000049239.13	H6PD	NA	chr1	9234773	9271337	+	9.322	protein_coding	2815	3508	3443	2988	3045	3309	4172	3495	3216	1842	1835	1699	1230	1026	1429	2359	2722	2575	650	698	655	1098	828	882
Human	ENSG00000049245.13	VAMP3	NA	chr1	7771295	7781432	+	2.733	protein_coding	2627	3282	3363	2661	2749	3216	2651	2736	2862	4118	4382	3913	2581	2292	3379	3467	3305	3694	417	389	381	563	389	431
Human	ENSG00000049246.14	PER3	NA	chr1	7784319	7845177	+	8.099	protein_coding	318	376	356	440	374	411	421	349	390	96	97	99	102	95	117	193	209	248	112	130	129	101	100	118
Human	ENSG00000049247.14	UTS2	NA	chr1	7843082	7853512	-	1.793	protein_coding	NA	NA	NA	NA	NA	NA	NA	NA	NA	NA	1	NA	NA	NA	NA	NA	NA	NA	NA	NA	NA	NA	NA	NA
Human	ENSG00000049249.9	TNFRSF9	NA	chr1	7915870	7943165	-	6.354	protein_coding	1	2	3	3	1	NA	1	NA	1	NA	1	2	1	NA	4	NA	2	3	NA	2	NA	1	2	1
Human	ENSG00000049283.18	EPN3	NA	chr17	50532681	50543750	+	4.503	protein_coding	1	4	2	3	1	2	1	1	1	1	NA	NA	NA	NA	NA	NA	NA	NA	2	NA	NA	NA	NA	NA
Human	ENSG00000049323.16	LTBP1	NA	chr2	32946952	33399509	+	7.348	protein_coding	15651	20163	18563	16542	16793	17931	13492	11883	12205	4015	4306	3657	4392	3785	5424	2789	3237	3079	481	567	375	478	361	365
Human	ENSG00000049449.10	RCN1	NA	chr11	32091073	32105722	+	4.472	protein_coding	3342	4049	4042	4326	4065	4464	4751	4330	4765	1472	1657	1410	1709	1444	2400	2477	2626	2856	NA	NA	NA	NA	NA	NA
Human	ENSG00000049540.18	ELN	NA	chr7	74027788	74069907	+	6.455	protein_coding	46	56	71	51	42	41	18	16	24	17	11	27	16	16	30	12	9	11	NA	NA	NA	NA	NA	NA
Human	ENSG00000049541.11	RFC2	NA	chr7	74231498	74254458	-	2.211	protein_coding	144	211	205	163	211	228	178	210	172	272	306	298	373	273	452	320	308	302	491	495	509	385	403	497
Human	ENSG00000049618.24	ARID1B	NA	chr6	156776019	157210779	+	45.931	protein_coding	2511	3060	3012	3199	2926	3197	3192	2729	2836	2635	2873	2623	2522	2066	2801	2517	3233	2893	3494	3282	2576	6532	4406	4506
Human	ENSG00000049656.14	CLPTM1L	NA	chr5	1317751	1345099	-	6.549	protein_coding	1003	1207	1240	1222	1189	1439	1110	975	893	1312	1475	1174	1121	1154	1525	1115	1042	1169	1237	1273	1087	1634	1316	1261
Human	ENSG00000049759.19	NEDD4L	NA	chr18	58044225	58401540	+	34.043	protein_coding	1616	1965	1895	2029	1987	2202	1385	1383	1429	3780	4078	3876	3741	3005	4684	3569	3971	3905	430	423	437	713	638	669
Human	ENSG00000049768.16	FOXP3	NA	chrX	49250437	49270477	-	3.086	protein_coding	3	6	1	4	4	6	4	2	12	2	1	1	NA	4	2	4	5	1	7	9	13	11	3	13
Human	ENSG00000049769.14	PPP1R3F	NA	chrX	49269792	49301461	+	4.378	protein_coding	144	173	174	151	155	173	164	157	150	117	113	89	107	66	98	79	58	80	158	160	178	199	149	160
Human	ENSG00000049860.14	HEXB	NA	chr5	74640022	74722647	+	5.015	protein_coding	2664	3387	3247	4114	4182	4538	3950	3472	3798	2110	2503	2043	2725	2439	3588	2147	2165	2327	NA	NA	NA	NA	NA	NA
Human	ENSG00000049883.15	PTCD2	NA	chr5	72320366	72368395	+	12.115	protein_coding	293	410	326	418	385	489	467	378	368	157	162	148	172	138	221	146	186	180	346	298	308	581	393	469
Human	ENSG00000050030.16	NEXMIF	NA	chrX	74732855	74925472	-	12.338	protein_coding	NA	NA	1	NA	1	NA	NA	NA	NA	NA	NA	NA	NA	NA	NA	NA	NA	NA	NA	NA	NA	NA	NA	NA
Human	ENSG00000050130.18	JKAMP	NA	chr14	59484442	59505410	+	4.35	protein_coding	602	789	737	759	724	939	752	793	794	625	728	561	515	457	639	604	639	582	224	194	206	359	250	286
Human	ENSG00000050165.18	DKK3	NA	chr11	11956206	12009769	-	11.958	protein_coding	14592	17965	16936	16823	17371	18234	16513	14020	13653	440	479	463	536	486	652	1580	1597	1696	NA	NA	NA	NA	NA	NA
Human	ENSG00000050327.15	ARHGEF5	NA	chr7	144355287	144380632	+	5.818	protein_coding	26	36	40	34	33	39	36	36	20	9	5	7	5	5	4	10	5	7	1	NA	NA	NA	NA	NA
Human	ENSG00000050344.9	NFE2L3	NA	chr7	26152197	26187137	+	4.303	protein_coding	631	714	706	847	897	998	1118	1063	983	475	465	430	722	617	970	742	748	826	24	50	35	53	49	35
Human	ENSG00000050393.11	MCUR1	NA	chr6	13786556	13814568	-	6.057	protein_coding	483	590	612	572	502	609	516	432	519	630	723	688	450	429	644	541	557	597	646	769	658	612	589	607
Human	ENSG00000050405.13	LIMA1	NA	chr12	50175787	50283546	-	6.317	protein_coding	1850	2253	2188	2760	2666	3223	6048	5682	6341	1102	1224	1078	1425	1280	1784	2776	2961	3157	304	450	547	447	458	458
Human	ENSG00000050426.16	LETMD1	NA	chr12	51047961	51060424	+	6.032	protein_coding	469	572	566	505	472	639	566	526	509	503	531	509	540	504	652	561	553	532	1058	1069	912	1466	998	1030
Human	ENSG00000050438.17	SLC4A8	NA	chr12	51391316	51515763	+	17.92	protein_coding	147	165	156	137	158	142	174	177	173	47	75	51	39	35	38	69	70	57	98	96	89	176	101	119
Human	ENSG00000050555.19	LAMC3	NA	chr9	131009173	131094473	+	8.939	protein_coding	1	1	1	1	3	4	NA	1	NA	1	4	4	NA	1	NA	NA	3	1	4	5	1	6	1	3
Human	ENSG00000050628.20	PTGER3	NA	chr1	70852352	71047808	-	9.653	protein_coding	1	NA	NA	1	NA	NA	NA	1	NA	NA	NA	1	1	1	NA	NA	NA	NA	2	3	NA	NA	NA	1
Human	ENSG00000050730.16	TNIP3	NA	chr4	121131407	121227466	-	3.749	protein_coding	8	8	3	9	5	6	NA	7	3	7	7	8	6	1	4	7	5	3	NA	NA	NA	NA	NA	NA
Human	ENSG00000050748.18	MAPK9	NA	chr5	180233142	180292099	-	8.955	protein_coding	559	731	777	704	677	813	734	699	745	680	787	635	519	504	732	639	665	674	437	409	403	453	424	463
Human	ENSG00000050767.17	COL23A1	NA	chr5	178237617	178590393	-	3.604	protein_coding	NA	3	1	NA	1	NA	1	1	1	1	4	3	NA	1	2	NA	1	1	18	4	6	18	8	5
Human	ENSG00000050820.17	BCAR1	NA	chr16	75228180	75268053	-	9.199	protein_coding	2179	2636	2518	2240	2439	2595	3330	2502	2381	3072	3152	2879	2633	2203	3069	3079	3140	3339	1	NA	NA	NA	NA	NA
Human	ENSG00000051009.11	FAM160A2	NA	chr11	6211344	6234711	-	4.726	protein_coding	337	393	351	321	382	395	403	353	315	396	438	396	342	261	378	295	278	342	224	267	204	296	227	209
Human	ENSG00000051108.15	HERPUD1	NA	chr16	56932141	56944864	+	5.062	protein_coding	1318	1618	1588	1570	1576	1776	1929	1358	1585	3898	4086	3421	2818	2601	3491	2203	2320	2380	2524	3009	1497	2497	2458	1519
Human	ENSG00000051128.19	HOMER3	NA	chr19	18929200	18941261	-	3.422	protein_coding	557	679	672	561	637	617	546	584	555	1005	1213	982	439	344	607	858	845	897	NA	NA	NA	NA	NA	NA
Human	ENSG00000051180.17	RAD51	NA	chr15	40694773	40732340	+	3.084	protein_coding	42	54	41	33	35	33	30	43	46	155	179	132	164	143	206	174	148	195	314	267	308	195	177	251
Human	ENSG00000051341.14	POLQ	NA	chr3	121431426	121546641	-	9.382	protein_coding	75	82	73	78	66	99	67	76	106	151	158	147	247	191	284	185	226	201	1296	1134	1545	1083	995	1383
Human	ENSG00000051382.9	PIK3CB	NA	chr3	138652697	138834928	-	7.841	protein_coding	404	467	440	489	422	452	526	490	452	768	897	745	453	396	571	575	609	604	463	470	492	634	441	552
Human	ENSG00000051523.11	CYBA	NA	chr16	88643288	88651054	-	3.253	protein_coding	363	433	451	518	549	602	598	627	536	1772	1957	1498	993	865	1426	798	867	842	1000	1082	1222	1953	1292	1555
Human	ENSG00000051596.10	THOC3	NA	chr5	175917872	176034680	-	3.449	protein_coding	170	213	173	162	161	206	132	160	118	235	305	245	231	183	351	219	238	227	483	483	573	549	433	481
Human	ENSG00000051620.11	HEBP2	NA	chr6	138403530	138422197	+	10.352	protein_coding	1028	1310	1274	1039	1077	1261	1245	1069	1263	973	1050	851	612	510	783	504	589	594	16	11	13	12	11	7
Human	ENSG00000051825.15	MPHOSPH9	NA	chr12	123152319	123244014	-	10.304	protein_coding	442	527	537	462	476	524	365	420	470	555	655	588	507	455	617	555	591	590	1715	1608	1759	1948	1616	1722
Human	ENSG00000052126.14	PLEKHA5	NA	chr12	19129751	19376400	+	12.558	protein_coding	1267	1607	1564	1748	1509	1810	1159	1310	1254	254	262	217	199	200	279	242	251	252	NA	NA	3	NA	NA	NA
Human	ENSG00000052344.16	PRSS8	NA	chr16	31131432	31135727	-	2.975	protein_coding	NA	1	NA	1	NA	NA	1	NA	2	NA	1	NA	NA	NA	NA	NA	NA	1	NA	NA	1	NA	NA	1
Human	ENSG00000052723.12	SIKE1	NA	chr1	114769478	114780685	-	5.894	protein_coding	689	836	818	897	838	1067	837	738	751	617	729	632	645	533	768	648	677	717	876	1041	898	1442	1148	1145
Human	ENSG00000052749.14	RRP12	NA	chr10	97356357	97426076	-	8.529	protein_coding	429	546	553	519	557	600	717	444	533	441	473	406	301	265	405	254	290	292	404	441	488	548	452	594
Human	ENSG00000052795.13	FNIP2	NA	chr4	158769025	158908050	+	10.981	protein_coding	617	819	879	855	749	873	726	618	631	1393	1360	1368	1634	1445	1998	1491	1610	1514	387	386	310	420	348	358
Human	ENSG00000052802.13	MSMO1	NA	chr4	165327666	165343164	+	2.852	protein_coding	4225	5646	5521	5088	4899	5782	3241	2911	2947	1667	1929	2108	3030	2799	3761	2200	2196	2401	963	1115	774	2003	1289	1004
Human	ENSG00000052841.15	TTC17	NA	chr11	43358919	43494933	+	11.296	protein_coding	1949	2432	2250	3048	2718	3016	2464	2255	2641	1491	1632	1464	1480	1189	1902	1379	1543	1503	2060	1812	1390	2729	2102	1978
Human	ENSG00000052850.8	ALX4	NA	chr11	44260439	44310139	-	5.727	protein_coding	NA	NA	NA	NA	NA	NA	NA	NA	NA	NA	NA	NA	NA	NA	NA	NA	NA	1	NA	NA	NA	NA	NA	NA
Human	ENSG00000053108.17	FSTL4	NA	chr5	133196454	133612541	-	6.711	protein_coding	30	27	22	39	29	35	25	24	35	2	5	4	2	NA	NA	1	1	1	47	22	17	57	15	37
Human	ENSG00000053254.16	FOXN3	NA	chr14	89124870	89619149	-	11.154	protein_coding	2888	3558	3678	3444	3069	3562	2768	2628	2928	2455	2546	2352	2531	2098	2943	4168	4957	4632	2766	3377	2307	3539	2968	2696
Human	ENSG00000053328.8	METTL24	NA	chr6	110245927	110358272	-	1.774	protein_coding	1	1	1	NA	NA	3	2	4	1	NA	NA	NA	NA	NA	NA	NA	NA	NA	NA	NA	NA	NA	NA	NA
Human	ENSG00000053371.12	AKR7A2	NA	chr1	19303964	19312146	-	1.781	protein_coding	680	924	824	639	626	729	599	550	503	551	591	531	400	311	450	407	407	401	624	643	720	677	538	582
Human	ENSG00000053372.5	MRTO4	NA	chr1	19251804	19260128	+	2.556	protein_coding	344	442	404	358	378	460	449	395	463	528	516	504	441	367	533	336	339	357	713	690	870	940	749	1016
Human	ENSG00000053438.11	NNAT	NA	chr20	37521205	37523690	+	1.329	protein_coding	188	237	235	193	219	206	110	188	146	NA	NA	NA	NA	NA	NA	NA	NA	NA	NA	NA	NA	NA	NA	1
Human	ENSG00000053501.13	USE1	NA	chr19	17215345	17219829	+	2.431	protein_coding	240	359	320	274	253	310	254	236	254	251	353	263	154	138	204	213	204	231	251	242	182	284	230	197
Human	ENSG00000053524.12	MCF2L2	NA	chr3	183178042	183428778	-	20.568	protein_coding	19	13	10	13	14	14	10	7	11	15	13	6	9	8	5	7	2	7	2	2	NA	NA	3	NA
Human	ENSG00000053702.15	NRIP2	NA	chr12	2825347	2835544	-	2.814	protein_coding	6	14	19	7	1	3	2	2	5	NA	NA	NA	NA	NA	NA	1	NA	NA	2	2	1	NA	1	2
Human	ENSG00000053747.17	LAMA3	NA	chr18	23689452	23956222	+	14.488	protein_coding	40	41	61	41	38	52	51	26	35	289	346	264	195	157	246	202	231	243	5	3	1	4	3	5
Human	ENSG00000053770.12	AP5M1	NA	chr14	57268923	57298742	+	13.019	protein_coding	656	917	861	844	837	1040	675	701	802	667	734	707	617	525	725	770	791	744	897	868	979	1536	1035	1301
Human	ENSG00000053900.11	ANAPC4	NA	chr4	25377262	25418498	+	7.444	protein_coding	351	450	436	451	445	495	493	425	466	356	426	351	387	291	394	340	394	357	493	395	525	636	558	615
Human	ENSG00000053918.18	KCNQ1	NA	chr11	2444683	2849105	+	4.42	protein_coding	NA	NA	NA	NA	1	1	1	1	1	199	170	135	46	40	47	28	28	29	154	221	106	243	221	109
Human	ENSG00000054116.12	TRAPPC3	NA	chr1	36136569	36156053	-	3.527	protein_coding	704	920	931	801	893	974	824	834	828	989	1148	1024	896	720	1214	1162	1204	1273	770	853	737	974	773	799
Human	ENSG00000054118.15	THRAP3	NA	chr1	36224431	36305357	+	4.72	protein_coding	3382	4412	4126	4319	4082	4476	4304	4060	4556	5212	5868	5178	4699	4043	6202	4987	5439	5859	5049	4491	4411	5350	4795	5017
Human	ENSG00000054148.18	PHPT1	NA	chr9	136848723	136851027	+	1.612	protein_coding	847	1034	1022	670	647	812	750	727	751	731	836	702	451	409	718	612	578	632	168	187	179	188	145	171
Human	ENSG00000054179.12	ENTPD2	NA	chr9	137048106	137054061	-	2.64	protein_coding	NA	NA	NA	NA	2	1	NA	NA	1	NA	NA	NA	NA	NA	NA	NA	NA	NA	3	NA	2	1	1	NA
Human	ENSG00000054219.11	LY75	NA	chr2	159803354	159904756	-	8.805	protein_coding	NA	NA	NA	NA	NA	NA	1	NA	2	15	30	20	30	32	50	48	65	51	892	994	676	968	800	760
Human	ENSG00000054267.22	ARID4B	NA	chr1	235131633	235328219	-	11.073	protein_coding	1138	1500	1423	1588	1405	1631	1355	1342	1387	1167	1204	1159	1221	1067	1508	1292	1529	1395	1260	828	924	1625	1270	1251
Human	ENSG00000054277.14	OPN3	NA	chr1	241590101	241677376	-	3.724	protein_coding	397	475	410	404	416	459	340	285	309	256	288	240	128	112	172	131	133	163	NA	3	1	4	2	1
Human	ENSG00000054282.16	SDCCAG8	NA	chr1	243256033	243500091	+	5.321	protein_coding	549	698	645	595	563	655	620	669	724	498	529	451	445	368	509	519	581	614	331	259	285	473	320	399
Human	ENSG00000054356.14	PTPRN	NA	chr2	219289622	219309648	-	8.228	protein_coding	705	847	782	899	907	929	600	454	489	NA	NA	NA	NA	NA	NA	NA	NA	NA	NA	NA	NA	NA	1	1
Human	ENSG00000054392.13	HHAT	NA	chr1	210328251	210676296	+	6.645	protein_coding	194	226	243	232	204	220	163	123	160	15	12	25	9	6	5	5	4	8	107	78	77	143	105	91
Human	ENSG00000054523.18	KIF1B	NA	chr1	10210569	10381603	+	17.955	protein_coding	1913	2167	2133	2162	2062	2232	1675	1729	1574	2809	2947	2727	2393	2028	2670	2009	2444	2146	420	390	435	578	452	502
Human	ENSG00000054598.9	FOXC1	NA	chr6	1609914	1613897	+	3.983	protein_coding	275	347	351	319	357	411	722	473	555	288	362	289	374	277	464	641	590	616	NA	NA	NA	NA	NA	NA
Human	ENSG00000054611.14	TBC1D22A	NA	chr22	46762616	47175699	+	5.315	protein_coding	597	712	744	637	676	766	644	635	644	695	744	698	581	460	690	674	682	729	524	420	340	649	449	470
Human	ENSG00000054654.19	SYNE2	NA	chr14	63761898	64226433	+	32.377	protein_coding	957	1072	1180	969	875	985	2016	1843	1975	10428	10136	10740	11457	9199	11621	15470	20417	17296	19633	12591	13149	26531	19586	19149
Human	ENSG00000054690.14	PLEKHH1	NA	chr14	67533289	67589612	+	10.828	protein_coding	4	10	10	10	7	12	37	27	34	2	4	1	2	NA	1	NA	1	2	1	NA	1	142	98	100
Human	ENSG00000054793.14	ATP9A	NA	chr20	51596513	51768390	-	8.073	protein_coding	2646	3374	3264	2434	2403	2686	2957	2554	2418	784	843	767	476	402	523	490	521	508	6	4	11	14	10	15
Human	ENSG00000054796.13	SPO11	NA	chr20	57329802	57343994	+	1.823	protein_coding	NA	NA	NA	NA	NA	NA	NA	NA	NA	NA	NA	NA	NA	NA	NA	NA	NA	NA	2	1	1	NA	2	1
Human	ENSG00000054803.4	CBLN4	NA	chr20	55997356	56005519	-	3.154	protein_coding	NA	NA	NA	NA	NA	NA	NA	NA	NA	NA	NA	NA	NA	NA	NA	NA	NA	NA	NA	NA	NA	NA	NA	NA
Human	ENSG00000054938.16	CHRDL2	NA	chr11	74696428	74731426	-	3.176	protein_coding	2	1	NA	2	NA	1	1	NA	2	13	13	10	7	6	12	22	41	22	NA	NA	NA	NA	NA	NA
Human	ENSG00000054965.11	FAM168A	NA	chr11	73400486	73598189	-	7.887	protein_coding	1591	1950	1849	1832	1749	1923	1252	1326	1217	817	838	737	595	537	756	834	963	922	1779	1846	1323	2377	1858	1850
Human	ENSG00000054967.13	RELT	NA	chr11	73376398	73397474	+	6.187	protein_coding	55	69	55	53	58	67	69	54	47	189	219	164	169	139	185	148	120	129	309	383	441	492	325	399
Human	ENSG00000054983.17	GALC	NA	chr14	87837819	87993665	-	6.736	protein_coding	491	553	565	585	527	655	489	483	479	441	496	509	390	316	469	469	442	495	21	9	14	25	19	19
Human	ENSG00000055044.11	NOP58	NA	chr2	202265735	202303661	+	3.274	protein_coding	458	566	622	542	558	623	636	564	664	665	776	656	621	493	838	488	541	493	1561	1455	1566	1961	1714	1847
Human	ENSG00000055070.17	SZRD1	NA	chr1	16352574	16398145	+	4.742	protein_coding	2418	2943	2845	2791	2749	3316	3099	2878	2869	2995	3345	2948	2646	2380	3583	3710	3855	3968	1810	1953	1670	2475	1863	2120
Human	ENSG00000055118.16	KCNH2	NA	chr7	150944960	150978321	-	5.805	protein_coding	91	139	120	113	149	156	85	84	97	NA	NA	NA	NA	NA	NA	NA	NA	NA	428	467	414	409	316	346
Human	ENSG00000055130.17	CUL1	NA	chr7	148697913	148801110	+	4.152	protein_coding	1090	1481	1447	1291	1326	1514	1626	1555	1591	1481	1677	1496	1213	1029	1668	1253	1318	1357	1618	1404	1306	1616	1468	1493
Human	ENSG00000055147.19	FAM114A2	NA	chr5	153990147	154038936	-	6.523	protein_coding	444	639	613	546	576	686	545	576	660	465	541	463	345	288	443	581	610	686	392	311	361	569	418	428
Human	ENSG00000055163.20	CYFIP2	NA	chr5	157266078	157395595	+	10.498	protein_coding	554	665	656	550	511	604	847	560	731	28	41	33	18	11	21	16	12	14	3218	3526	2669	4414	3092	3128
Human	ENSG00000055208.19	TAB2	NA	chr6	149218640	149411613	+	5.922	protein_coding	1448	1880	1781	1921	1838	2155	1936	1729	2095	1083	1229	1071	1065	937	1315	1132	1286	1238	1281	1444	1041	1509	1352	1070
Human	ENSG00000055211.14	GINM1	NA	chr6	149566293	149591748	+	2.25	protein_coding	657	762	854	818	797	932	718	735	732	1082	1142	987	925	862	1215	1065	1086	1095	464	406	364	472	374	443
Human	ENSG00000055332.18	EIF2AK2	NA	chr2	37099209	37157065	-	10.753	protein_coding	2385	2846	3086	10352	9616	10738	6949	5994	6992	1534	1613	1635	7952	6493	9279	2834	3297	3259	869	808	973	10492	8466	8333
Human	ENSG00000055483.19	USP36	NA	chr17	78787380	78841441	-	9.235	protein_coding	874	1088	1017	1033	1007	1068	1417	1014	1163	1052	1125	937	921	708	1151	1015	1108	1014	1092	1310	1040	1513	1217	1304
Human	ENSG00000055609.19	KMT2C	NA	chr7	152134921	152436003	-	20.112	protein_coding	3005	3539	3634	4078	3615	3897	2997	2833	2979	3622	3427	3381	4048	3225	4312	3406	4508	4027	5901	5304	4203	7681	6110	5731
Human	ENSG00000055732.13	MCOLN3	NA	chr1	85018081	85048500	-	6.624	protein_coding	18	24	25	22	24	17	28	22	22	NA	NA	NA	NA	NA	NA	NA	NA	NA	NA	NA	NA	NA	NA	NA
Human	ENSG00000055813.6	CCDC85A	NA	chr2	56183989	56386172	+	4.114	protein_coding	2	4	2	1	2	2	5	3	2	26	33	22	29	15	34	36	21	49	53	32	33	97	44	51
Human	ENSG00000055917.16	PUM2	NA	chr2	20248690	20352234	-	6.969	protein_coding	1658	2168	2059	2043	1929	2324	2165	1958	2140	1945	2136	2027	1905	1620	2217	1857	2030	2007	2688	2838	2445	3301	2478	2495
Human	ENSG00000055950.16	MRPL43	NA	chr10	100969457	100987515	-	3.573	protein_coding	559	748	685	556	596	713	525	529	601	647	757	671	529	458	724	629	652	670	351	414	334	458	348	355
Human	ENSG00000055955.17	ITIH4	NA	chr3	52812961	52830688	-	4.659	protein_coding	NA	4	NA	4	4	6	5	2	1	1	3	1	NA	1	4	1	3	NA	4	NA	6	5	8	4
Human	ENSG00000055957.11	ITIH1	NA	chr3	52777594	52792068	+	4.541	protein_coding	NA	5	3	5	3	5	NA	2	NA	NA	NA	NA	NA	NA	NA	NA	NA	NA	NA	NA	NA	NA	2	NA
Human	ENSG00000056050.7	HPF1	NA	chr4	169729469	169757944	-	1.422	protein_coding	199	258	270	257	256	336	198	220	247	305	355	293	208	196	316	240	237	303	68	66	81	91	77	92
Human	ENSG00000056097.16	ZFR	NA	chr5	32354349	32444740	-	6.771	protein_coding	2694	3640	3633	3295	3216	3530	3799	3412	4198	2344	2558	2372	1744	1535	2294	2154	2329	2298	1576	1733	1640	2057	1828	1925
Human	ENSG00000056277.16	ZNF280C	NA	chrX	130202706	130268899	-	4.638	protein_coding	211	286	236	271	221	282	304	250	277	172	183	177	176	147	193	176	192	190	174	213	190	271	223	234
Human	ENSG00000056291.17	NPFFR2	NA	chr4	72031803	72148067	+	2.359	protein_coding	NA	NA	NA	NA	NA	NA	1	NA	NA	NA	NA	NA	NA	NA	NA	NA	NA	NA	NA	NA	NA	NA	NA	NA
Human	ENSG00000056487.16	PHF21B	NA	chr22	44881161	45010005	-	6.007	protein_coding	2	3	2	8	7	9	6	5	6	NA	NA	NA	NA	NA	NA	NA	NA	NA	NA	1	NA	NA	NA	NA
Human	ENSG00000056558.11	TRAF1	NA	chr9	120902392	120929173	-	4.476	protein_coding	74	90	93	90	91	111	95	82	71	56	71	46	31	33	33	31	34	27	453	449	542	1004	756	696
Human	ENSG00000056586.16	RC3H2	NA	chr9	122844555	122905359	-	11.563	protein_coding	1505	1903	1893	1711	1584	2022	1954	1836	2044	3211	3312	3035	2850	2485	3394	3011	3548	3326	1806	1743	1870	2712	1934	2097
Human	ENSG00000056736.10	IL17RB	NA	chr3	53846567	53865794	+	3.044	protein_coding	3	2	1	1	4	1	NA	NA	2	NA	2	1	NA	NA	NA	NA	1	NA	NA	NA	NA	1	NA	NA
Human	ENSG00000056972.20	TRAF3IP2	NA	chr6	111555380	111606906	-	7.871	protein_coding	356	476	421	472	462	487	502	480	477	271	313	255	181	130	177	151	183	178	219	271	181	249	223	204
Human	ENSG00000056998.20	GYG2	NA	chrX	2828821	2882820	+	3.621	protein_coding	341	385	377	318	319	338	212	241	241	2	2	1	6	3	2	6	16	15	NA	NA	NA	NA	NA	NA
Human	ENSG00000057019.16	DCBLD2	NA	chr3	98795940	98901695	-	11.28	protein_coding	5989	7510	6995	6054	5673	6649	6067	4908	5076	184	166	187	157	120	183	196	217	214	NA	NA	NA	NA	NA	1
Human	ENSG00000057149.16	SERPINB3	NA	chr18	63655196	63661893	-	1.707	protein_coding	NA	NA	NA	NA	NA	NA	NA	NA	NA	NA	NA	NA	NA	NA	NA	NA	NA	NA	1	NA	NA	NA	NA	NA
Human	ENSG00000057252.13	SOAT1	NA	chr1	179293713	179358680	+	7.005	protein_coding	1885	2306	2201	2288	2191	2477	2512	2177	2295	740	811	780	928	821	1135	1290	1433	1370	502	532	588	813	579	717
Human	ENSG00000057294.15	PKP2	NA	chr12	32790754	32896777	-	6.97	protein_coding	3	3	1	4	NA	NA	3	NA	NA	120	146	104	125	85	146	123	95	107	NA	NA	NA	NA	NA	NA
Human	ENSG00000057468.7	MSH4	NA	chr1	75796881	75913242	+	3.27	protein_coding	11	9	11	8	15	12	15	5	17	5	4	4	6	1	10	1	8	1	24	14	21	40	21	19
Human	ENSG00000057593.14	F7	NA	chr13	113105787	113120685	+	3.799	protein_coding	9	5	4	7	2	4	8	6	6	NA	1	NA	NA	NA	NA	NA	NA	NA	NA	NA	NA	NA	NA	NA
Human	ENSG00000057608.17	GDI2	NA	chr10	5765222	5842132	-	3.918	protein_coding	3954	5177	5183	3620	3882	4669	4183	4526	4962	5725	6628	5684	4751	4285	6316	5504	5527	6120	4035	3408	3282	4341	3341	3442
Human	ENSG00000057657.17	PRDM1	NA	chr6	105993462	106109939	+	6.75	protein_coding	107	138	177	193	208	174	349	304	314	973	1045	858	372	313	515	406	477	452	20	21	11	20	16	17
Human	ENSG00000057663.16	ATG5	NA	chr6	106045422	106325791	-	5.655	protein_coding	383	484	485	400	437	561	547	459	512	485	561	413	375	344	474	425	403	426	304	311	301	369	319	365
Human	ENSG00000057704.13	TMCC3	NA	chr12	94567121	94650557	-	6.512	protein_coding	3	8	4	8	3	11	16	4	7	853	874	842	629	572	744	717	747	713	1	NA	NA	NA	NA	NA
Human	ENSG00000057757.10	PITHD1	NA	chr1	23778417	23788232	+	2.173	protein_coding	414	592	544	477	514	609	489	446	483	406	467	401	342	248	421	463	433	500	1232	1174	1117	1136	1031	1074
Human	ENSG00000057935.14	MTA3	NA	chr2	42494568	42756947	+	10.58	protein_coding	972	1195	1071	1119	1077	1196	836	919	882	424	464	374	330	269	383	378	396	414	2544	2216	1824	3460	2585	2470
Human	ENSG00000058056.9	USP13	NA	chr3	179653039	179789401	+	8.155	protein_coding	523	664	632	526	447	566	440	387	428	1687	1753	1625	1656	1505	1845	1050	1168	1038	769	975	969	949	745	792
Human	ENSG00000058063.16	ATP11B	NA	chr3	182793502	182921629	+	9.187	protein_coding	1062	1355	1400	1407	1259	1502	1483	1204	1439	1748	1784	1664	1747	1408	1943	1968	2304	2107	1722	1583	1503	2164	1738	1622
Human	ENSG00000058085.15	LAMC2	NA	chr1	183186237	183245127	+	6.77	protein_coding	11	10	22	12	22	13	15	7	9	26	40	14	15	8	20	6	11	12	1	3	4	NA	NA	1
Human	ENSG00000058091.17	CDK14	NA	chr7	90466423	91210590	+	7.017	protein_coding	676	863	845	838	765	899	722	751	780	NA	1	NA	NA	NA	NA	NA	NA	NA	686	559	639	953	633	809
Human	ENSG00000058262.10	SEC61A1	NA	chr3	128051640	128071683	+	4.64	protein_coding	8787	11227	10072	10071	10575	10881	10150	8848	8494	5347	6076	5413	5263	4541	6686	5867	5845	6137	1812	2765	1748	2526	2187	2021
Human	ENSG00000058272.19	PPP1R12A	NA	chr12	79773562	79935460	-	11.864	protein_coding	2132	2607	2692	2555	2405	2804	4590	4455	4867	2135	2209	2027	1809	1438	2139	2083	2371	2327	1563	1282	1330	1943	1666	1637
Human	ENSG00000058335.16	RASGRF1	NA	chr15	78959905	79090780	-	9.977	protein_coding	11	17	13	23	7	13	29	21	29	20	24	23	19	23	15	16	11	13	686	770	348	949	673	587
Human	ENSG00000058404.20	CAMK2B	NA	chr7	44217149	44334577	-	8.159	protein_coding	2	NA	NA	3	1	5	2	7	2	NA	NA	NA	NA	1	4	NA	NA	NA	6	1	NA	2	1	2
Human	ENSG00000058453.17	CROCC	NA	chr1	16740272	16972964	+	8.875	protein_coding	341	429	425	439	460	457	491	462	389	897	857	768	681	561	753	482	570	580	576	449	428	610	462	528
Human	ENSG00000058600.16	POLR3E	NA	chr16	22297374	22335101	+	9.486	protein_coding	343	450	416	451	391	441	520	414	513	634	718	641	532	371	560	404	416	407	1032	962	951	1198	967	1019
Human	ENSG00000058668.15	ATP2B4	NA	chr1	203626786	203744081	+	9.495	protein_coding	9026	11151	10260	10022	9786	10438	8041	7979	7282	3005	3054	2915	1549	1376	1898	1449	1616	1598	1726	1560	1315	2240	1748	1796
Human	ENSG00000058673.17	ZC3H11A	NA	chr1	203795622	203854999	+	12.829	protein_coding	18	7	15	24	9	8	10	22	14	10	8	12	16	6	14	6	11	15	35	17	17	35	24	18
Human	ENSG00000058729.11	RIOK2	NA	chr5	97160866	97183247	-	5.489	protein_coding	377	549	510	468	485	637	481	461	574	325	372	323	273	298	444	282	319	354	490	352	378	599	497	542
Human	ENSG00000058799.15	YIPF1	NA	chr1	53851718	53889798	-	2.036	protein_coding	325	476	496	427	435	533	543	502	543	251	329	280	295	247	364	278	276	329	271	221	157	323	239	220
Human	ENSG00000058804.12	NDC1	NA	chr1	53765477	53838463	-	4.72	protein_coding	243	319	302	299	320	378	302	314	328	414	390	389	378	266	469	329	338	356	4944	5841	5142	5002	4392	4517
Human	ENSG00000058866.15	DGKG	NA	chr3	186105667	186362234	-	10.975	protein_coding	40	36	44	47	61	68	143	121	123	40	42	35	58	54	63	37	40	51	17	9	17	16	8	24
Human	ENSG00000059122.17	FLYWCH1	NA	chr16	2911930	2951208	+	8.425	protein_coding	1134	1305	1250	1254	1312	1321	1507	1195	1120	862	926	697	711	552	838	604	618	657	352	366	399	541	373	471
Human	ENSG00000059145.19	UNKL	NA	chr16	1363204	1414751	-	7.494	protein_coding	383	435	451	477	418	503	375	384	323	390	424	325	255	217	316	312	336	322	247	211	179	299	174	214
Human	ENSG00000059377.18	TBXAS1	NA	chr7	139777050	140020325	+	6.271	protein_coding	669	858	807	789	885	943	510	533	490	15	27	17	19	22	27	88	92	94	5	1	7	10	4	10
Human	ENSG00000059378.13	PARP12	NA	chr7	140023748	140062951	-	5.51	protein_coding	162	183	184	1051	1146	1141	1427	1118	1215	553	610	566	3310	2677	3765	1180	1233	1240	418	457	423	2338	1729	1665
Human	ENSG00000059573.9	ALDH18A1	NA	chr10	95605940	95656711	-	3.759	protein_coding	1084	1268	1227	1209	1288	1413	1181	1120	1191	841	985	889	652	657	930	845	913	956	904	1012	1006	1312	998	1190
Human	ENSG00000059588.10	TARBP1	NA	chr1	234391312	234479179	-	7.819	protein_coding	319	381	366	353	314	394	373	330	301	422	501	408	475	446	486	402	472	437	1255	1198	955	2212	1563	1340
Human	ENSG00000059691.12	GATB	NA	chr4	151670503	151761007	-	11.741	protein_coding	356	400	400	347	347	395	350	339	354	373	452	351	269	231	328	304	301	288	346	296	269	401	289	327
Human	ENSG00000059728.11	MXD1	NA	chr2	69897687	69942945	+	6.351	protein_coding	186	324	300	249	226	285	411	239	337	303	370	319	204	184	306	338	351	353	180	189	111	188	147	141
Human	ENSG00000059758.8	CDK17	NA	chr12	96278260	96400480	-	6.467	protein_coding	854	1039	1070	1067	966	1059	1303	1069	1167	2632	2841	2566	2860	2571	3368	2487	2824	2782	663	642	476	940	792	704
Human	ENSG00000059769.20	DNAJC25	NA	chr9	111631333	111654351	+	2.604	protein_coding	167	206	216	231	223	260	222	212	194	68	75	97	85	46	85	73	60	88	106	140	128	134	163	105
Human	ENSG00000059804.16	SLC2A3	NA	chr12	7919229	7936187	-	6.071	protein_coding	944	1277	1198	1342	1258	1432	1326	959	1092	1845	2135	1825	1680	1509	2301	1728	1827	1826	73	66	55	157	136	65
Human	ENSG00000059915.17	PSD	NA	chr10	102402616	102421539	-	5.979	protein_coding	59	65	76	59	56	81	57	68	46	2	2	5	3	NA	6	4	1	2	38	32	24	43	45	32
Human	ENSG00000060069.17	CTDP1	NA	chr18	79679802	79754510	+	5.3	protein_coding	715	876	845	852	829	973	975	824	876	837	965	819	733	579	897	740	842	843	345	405	362	452	345	390
Human	ENSG00000060138.13	YBX3	NA	chr12	10699088	10723323	-	8.621	protein_coding	3154	3658	3833	3583	3466	3953	4356	3762	4148	4548	5046	4485	4659	3727	5827	5029	4871	5307	1421	1428	1267	1663	1329	1377
Human	ENSG00000060140.9	STYK1	NA	chr12	10618922	10674318	-	3.44	protein_coding	3	3	5	4	8	6	3	6	6	26	35	24	58	31	52	26	33	39	NA	NA	NA	NA	NA	NA
Human	ENSG00000060237.18	WNK1	NA	chr12	752578	911452	+	17.28	protein_coding	5630	6817	6854	6997	6613	7020	7093	5831	6587	12551	13190	12307	11492	9648	13464	10846	13657	12657	5964	6180	5197	7423	5815	6124
Human	ENSG00000060303.5	RPS17P5	NA	chr6	50857254	50857662	-	0.408	processed_pseudogene	NA	NA	NA	NA	NA	NA	NA	NA	NA	NA	NA	NA	NA	NA	NA	NA	NA	NA	NA	NA	NA	NA	NA	NA
Human	ENSG00000060339.14	CCAR1	NA	chr10	68721011	68792377	+	6.059	protein_coding	1462	1952	1967	1840	1738	2030	1593	1674	1876	1987	2189	1927	1384	1262	1770	1653	1733	1731	2435	1805	2124	2727	2146	2523
Human	ENSG00000060491.16	OGFR	NA	chr20	62804834	62814000	+	4.702	protein_coding	834	1019	1007	1553	1588	1664	2465	2002	2130	983	1037	831	2524	2093	3265	1502	1526	1667	713	684	855	1208	1037	1110
Human	ENSG00000060558.4	GNA15	NA	chr19	3136032	3163749	+	2.753	protein_coding	1	1	3	NA	1	NA	NA	NA	NA	1	3	NA	1	NA	1	1	1	2	1	1	NA	NA	2	NA
Human	ENSG00000060566.14	CREB3L3	NA	chr19	4153630	4173054	+	2.648	protein_coding	NA	NA	NA	NA	NA	1	NA	NA	NA	NA	NA	NA	NA	NA	NA	1	NA	NA	14	19	16	14	10	19
Human	ENSG00000060642.11	PIGV	NA	chr1	26787053	26800659	+	5.872	protein_coding	256	329	310	328	315	346	397	302	294	142	153	148	127	135	173	132	148	145	329	328	320	533	342	366
Human	ENSG00000060656.20	PTPRU	NA	chr1	29236515	29326813	+	6.682	protein_coding	637	793	793	811	826	881	722	657	578	9	4	6	8	5	7	18	9	13	83	83	93	163	111	124
Human	ENSG00000060688.13	SNRNP40	NA	chr1	31259567	31296788	-	3.887	protein_coding	460	629	545	567	599	715	545	560	605	670	764	649	632	646	869	563	609	694	980	1027	1173	1290	1096	1302
Human	ENSG00000060709.15	RIMBP2	NA	chr12	130396136	130716281	-	9.655	protein_coding	1	1	NA	NA	NA	NA	5	5	5	NA	NA	NA	NA	NA	NA	NA	NA	NA	62	36	56	38	25	33
Human	ENSG00000060718.22	COL11A1	NA	chr1	102876466	103108872	-	9.091	protein_coding	546	691	608	660	646	633	437	414	411	NA	1	NA	NA	NA	NA	NA	NA	NA	NA	NA	NA	NA	NA	NA
Human	ENSG00000060749.16	QSER1	NA	chr11	32892810	32993316	+	10.908	protein_coding	1512	1957	1958	1747	1558	1747	1565	1382	1599	1227	1353	1248	858	754	956	1121	1321	1253	1371	1431	1619	1822	1555	1905
Human	ENSG00000060762.19	MPC1	NA	chr6	166364918	166383013	-	1.546	protein_coding	184	281	270	182	195	250	190	205	201	763	953	702	513	437	692	367	378	463	508	540	418	562	469	435
Human	ENSG00000060971.19	ACAA1	NA	chr3	38103128	38137242	-	7.106	protein_coding	717	895	874	853	824	900	789	793	799	584	629	511	714	569	933	588	625	716	306	330	328	567	400	457
Human	ENSG00000060982.15	BCAT1	NA	chr12	24810023	24949101	-	11.415	protein_coding	4828	6486	6260	5206	4790	6060	7333	6179	7131	5618	5804	5799	2613	2379	3045	5494	5995	5654	3910	4075	3777	3070	2823	2678
Human	ENSG00000061273.18	HDAC7	NA	chr12	47782721	47833132	-	9.928	protein_coding	1578	1840	1695	1729	1764	1965	1892	1558	1511	3383	3433	3110	2845	2379	3475	2510	2659	2674	4424	4769	3964	6316	4580	4409
Human	ENSG00000061337.15	LZTS1	NA	chr8	20246164	20303963	-	5.706	protein_coding	444	469	502	502	471	582	1052	1015	896	NA	NA	NA	NA	NA	NA	NA	NA	NA	1650	2467	1483	1981	1914	1588
Human	ENSG00000061455.11	PRDM6	NA	chr5	123089240	123194266	+	9.23	protein_coding	190	245	225	262	245	285	363	374	407	25	21	16	9	10	8	7	6	14	NA	NA	1	NA	NA	NA
Human	ENSG00000061492.12	WNT8A	NA	chr5	138083989	138092365	+	1.991	protein_coding	NA	NA	NA	NA	NA	NA	NA	NA	NA	19	24	8	3	1	3	NA	NA	NA	NA	NA	NA	1	NA	NA
Human	ENSG00000061656.10	SPAG4	NA	chr20	35615828	35621094	+	2.348	protein_coding	42	36	19	48	26	39	43	39	25	36	25	20	33	37	44	29	20	32	162	175	98	187	163	134
Human	ENSG00000061676.15	NCKAP1	NA	chr2	182909114	183038858	-	22.52	protein_coding	3644	4745	4564	4271	3910	4599	4304	3616	3950	4212	4507	4106	3488	2970	4160	3929	4302	4189	32	13	33	154	56	57
Human	ENSG00000061794.13	MRPS35	NA	chr12	27710821	27756295	+	1.93	protein_coding	575	749	806	654	620	833	792	697	863	591	711	646	503	498	609	450	489	509	807	732	751	884	736	778
Human	ENSG00000061918.14	GUCY1B1	NA	chr4	155758991	155807811	+	3.944	protein_coding	333	481	458	549	499	573	465	495	509	10	12	14	13	10	30	75	63	76	NA	NA	NA	NA	NA	1
Human	ENSG00000061936.10	SFSWAP	NA	chr12	131711080	131799738	+	10.158	protein_coding	965	1031	1101	1194	1133	1305	1183	1026	1077	1113	1271	1120	1051	852	1291	1040	1024	1036	1564	1711	1348	2009	1647	1660
Human	ENSG00000061938.20	TNK2	NA	chr3	195863363	195911945	-	12.245	protein_coding	796	930	942	952	946	1058	825	824	735	2304	2276	2101	1636	1271	1839	1563	1885	1819	2051	2115	1490	2950	2118	2108
Human	ENSG00000061987.16	MON2	NA	chr12	62466816	62600476	+	16.014	protein_coding	1371	1669	1564	1700	1479	1647	1419	1365	1400	905	987	909	871	648	852	893	1103	912	988	858	858	1416	1088	1045
Human	ENSG00000062038.14	CDH3	NA	chr16	68636188	68722616	+	6.076	protein_coding	NA	1	NA	NA	NA	NA	NA	NA	NA	NA	NA	NA	NA	NA	NA	1	NA	NA	NA	NA	NA	1	NA	NA
Human	ENSG00000062096.15	ARSF	NA	chrX	3041470	3112727	+	2.205	protein_coding	NA	NA	NA	NA	NA	NA	NA	NA	NA	NA	NA	NA	NA	NA	NA	NA	NA	NA	NA	NA	NA	NA	NA	NA
Human	ENSG00000062194.16	GPBP1	NA	chr5	57173947	57264679	+	6.472	protein_coding	865	1157	1145	1331	1276	1637	1345	1299	1507	931	1169	966	1641	1453	1961	1297	1255	1380	1991	1587	1746	2770	2267	2117
Human	ENSG00000062282.15	DGAT2	NA	chr11	75759511	75801535	+	7.904	protein_coding	34	46	48	49	59	76	56	22	29	NA	NA	1	3	NA	2	1	NA	NA	31	31	39	49	38	42
Human	ENSG00000062370.17	ZNF112	NA	chr19	44326554	44367217	-	3.848	protein_coding	171	207	222	177	157	209	136	155	196	135	136	121	111	81	140	109	143	120	NA	NA	NA	NA	NA	NA
Human	ENSG00000062485.19	CS	NA	chr12	56271698	56300391	-	6.401	protein_coding	1830	2342	2289	1771	1851	1951	1734	1625	1877	3242	3752	3458	1927	1550	2572	2144	2250	2436	2757	3132	2721	2936	2284	2540
Human	ENSG00000062524.16	LTK	NA	chr15	41503636	41513887	-	3.491	protein_coding	34	55	33	44	44	56	37	29	34	6	7	4	3	2	NA	NA	NA	1	1	NA	2	NA	5	NA
Human	ENSG00000062582.14	MRPS24	NA	chr7	43866557	43869893	-	2.607	protein_coding	7	17	12	19	14	19	6	13	10	4	1	7	4	6	7	3	6	4	13	7	3	15	2	10
Human	ENSG00000062598.18	ELMO2	NA	chr20	46366049	46432985	-	6.597	protein_coding	903	1211	1151	1275	1205	1404	2019	1633	1793	788	866	846	712	651	932	794	845	844	790	931	761	1142	859	930
Human	ENSG00000062650.19	WAPL	NA	chr10	86435255	86521792	-	7.205	protein_coding	1244	1465	1473	1526	1402	1627	1565	1403	1648	1573	1596	1444	1333	1260	1593	1364	1519	1485	2110	1900	1971	2811	2192	2304
Human	ENSG00000062716.13	VMP1	NA	chr17	59707191	59842255	+	6.854	protein_coding	2594	3282	3279	3062	3112	3742	4027	4140	4122	1841	2063	1766	1588	1431	2063	3175	3253	3424	567	751	939	1107	893	1160
Human	ENSG00000062725.10	APPBP2	NA	chr17	60443157	60526242	-	9.89	protein_coding	1518	1862	1881	1835	1724	2009	1834	1494	1805	1341	1423	1299	1175	1019	1437	1293	1332	1266	470	579	447	703	596	555
Human	ENSG00000062822.15	POLD1	NA	chr19	50384203	50418018	+	4.934	protein_coding	151	182	169	164	204	236	179	171	129	420	416	387	402	350	455	364	330	391	911	1120	1127	1056	828	1072
Human	ENSG00000063015.20	SEZ6	NA	chr17	28954900	29006440	-	4.962	protein_coding	NA	NA	NA	NA	NA	NA	NA	NA	NA	2	3	4	3	1	1	4	2	1	NA	NA	NA	1	NA	NA
Human	ENSG00000063046.18	EIF4B	NA	chr12	53006281	53042215	+	6.028	protein_coding	13853	18626	18477	8454	8572	9618	8686	9043	9839	15223	17320	14812	3583	3061	4822	10027	10540	10810	22810	16915	15960	16509	12525	13041
Human	ENSG00000063127.16	SLC6A16	NA	chr19	49289637	49325215	-	3.589	protein_coding	119	113	128	148	156	141	102	116	124	22	14	17	22	22	23	21	45	34	222	201	119	274	183	206
Human	ENSG00000063169.11	BICRA	NA	chr19	47608195	47703277	+	7.688	protein_coding	419	481	482	569	482	492	476	392	425	396	389	349	331	262	384	304	442	332	242	250	210	295	231	277
Human	ENSG00000063176.16	SPHK2	NA	chr19	48619290	48630717	+	6.009	protein_coding	464	556	524	505	533	569	432	435	381	402	424	398	308	252	414	328	330	329	413	493	398	584	407	436
Human	ENSG00000063177.13	RPL18	NA	chr19	48615327	48619184	-	3.857	protein_coding	5833	8109	7978	4581	5037	6218	5879	5613	6050	7521	8474	7122	4766	4033	6677	5802	6213	6550	7788	8105	6536	9178	6303	6675
Human	ENSG00000063180.9	CA11	NA	chr19	48637945	48646187	-	1.946	protein_coding	130	146	118	111	123	134	150	144	161	24	33	19	26	15	38	187	197	221	112	72	48	132	98	91
Human	ENSG00000063241.8	ISOC2	NA	chr19	55452984	55462343	-	4.408	protein_coding	371	503	487	461	465	528	509	504	495	468	498	433	413	361	516	477	441	503	216	261	259	324	212	308
Human	ENSG00000063244.13	U2AF2	NA	chr19	55654145	55674716	+	4.116	protein_coding	2589	3187	3052	2891	2957	3084	3030	2683	2814	2671	3022	2621	2157	1752	2903	2125	2214	2509	3251	3427	3286	3820	3031	3605
Human	ENSG00000063245.15	EPN1	NA	chr19	55675225	55709858	+	17.616	protein_coding	3378	4199	3952	3703	3713	4027	3965	3514	3430	3816	4192	3768	2761	2323	3545	3380	3445	3546	1795	1942	1971	2337	1930	2278
Human	ENSG00000063322.15	MED29	NA	chr19	39391302	39400641	+	3.839	protein_coding	830	1039	1019	1142	1144	1247	1159	1054	1104	708	745	661	614	512	761	700	705	770	425	523	391	602	446	560
Human	ENSG00000063438.19	AHRR	NA	chr5	321758	438291	+	9.435	protein_coding	106	118	124	172	150	151	172	149	151	3	1	1	NA	1	1	3	1	2	35	24	34	49	16	29
Human	ENSG00000063515.3	GSC2	NA	chr22	19146992	19150292	-	2.625	protein_coding	2	NA	NA	NA	NA	NA	NA	NA	NA	NA	NA	NA	NA	NA	NA	NA	NA	NA	NA	1	NA	2	NA	NA
Human	ENSG00000063587.15	ZNF275	NA	chrX	153334146	153360110	+	8.147	protein_coding	484	540	505	484	418	555	554	373	469	279	309	283	218	164	236	145	211	196	1900	1710	864	1390	1144	893
Human	ENSG00000063601.17	MTMR1	NA	chrX	150692970	150765108	+	6.328	protein_coding	520	580	559	501	548	653	552	501	551	322	344	270	297	243	336	282	321	329	641	682	612	1037	701	786
Human	ENSG00000063660.9	GPC1	NA	chr2	240435662	240468076	+	6.522	protein_coding	6511	7379	6826	6808	7392	7775	6002	5238	4625	17	21	20	8	6	12	4	4	3	46	79	52	64	57	80
Human	ENSG00000063761.16	ADCK1	NA	chr14	77800108	77935014	+	5.293	protein_coding	134	176	154	146	149	146	162	114	129	143	119	121	125	90	121	120	118	126	102	85	93	115	96	135
Human	ENSG00000063854.13	HAGH	NA	chr16	1795619	1827157	-	5.839	protein_coding	311	367	357	304	314	381	437	462	438	832	966	792	672	588	972	776	810	920	228	204	184	288	165	169
Human	ENSG00000063978.16	RNF4	NA	chr4	2462219	2625320	+	7.141	protein_coding	1107	1451	1262	1329	1289	1527	1592	1315	1477	1189	1349	1186	1118	1009	1377	1022	1080	1068	960	1067	935	1453	1218	1231
Human	ENSG00000064012.22	CASP8	NA	chr2	201233442	201287711	+	7.243	protein_coding	286	353	372	403	390	445	371	396	454	311	296	300	409	356	505	468	484	523	463	411	364	596	444	556
Human	ENSG00000064042.18	LIMCH1	NA	chr4	41359606	41700044	+	10.862	protein_coding	86	113	100	88	78	84	82	93	94	4709	5160	4461	4724	4028	6066	4071	4391	4491	NA	NA	NA	NA	1	NA
Human	ENSG00000064102.15	INTS13	NA	chr12	26905180	26938326	-	3.059	protein_coding	319	410	427	383	399	472	390	420	479	595	640	555	505	415	640	543	555	586	1026	1023	1201	1246	1153	1128
Human	ENSG00000064115.11	TM7SF3	NA	chr12	26971578	27014434	-	5.504	protein_coding	678	799	761	811	882	919	856	742	747	925	1029	842	808	685	1018	758	807	834	567	503	549	748	535	611
Human	ENSG00000064195.7	DLX3	NA	chr17	49990004	49995224	-	2.715	protein_coding	NA	NA	1	NA	NA	NA	1	1	NA	NA	NA	NA	NA	NA	NA	NA	NA	NA	NA	NA	NA	NA	1	NA
Human	ENSG00000064199.7	SPA17	NA	chr11	124673843	124697518	+	5.159	protein_coding	117	179	164	185	165	202	122	179	190	128	115	111	80	61	99	93	85	85	35	37	32	32	55	37
Human	ENSG00000064201.16	TSPAN32	NA	chr11	2301996	2318204	+	3.797	protein_coding	2	3	3	1	2	7	2	2	1	NA	NA	NA	NA	NA	NA	NA	NA	NA	6	1	6	9	9	2
Human	ENSG00000064205.10	CCN5	NA	chr20	44714843	44728509	+	4.981	protein_coding	19	18	30	26	30	24	11	26	16	NA	NA	NA	1	NA	NA	NA	NA	NA	NA	NA	NA	1	NA	NA
Human	ENSG00000064218.5	DMRT3	NA	chr9	976654	991732	+	2.697	protein_coding	NA	NA	NA	NA	1	1	1	NA	NA	NA	NA	NA	NA	NA	NA	NA	NA	NA	NA	NA	NA	NA	NA	NA
Human	ENSG00000064225.12	ST3GAL6	NA	chr3	98732235	98821201	+	6.288	protein_coding	90	127	137	113	97	99	52	48	60	408	426	394	262	191	287	157	164	148	NA	NA	NA	1	NA	NA
Human	ENSG00000064270.13	ATP2C2	NA	chr16	84368526	84464187	+	7.352	protein_coding	NA	NA	1	NA	NA	NA	NA	NA	1	NA	NA	NA	NA	NA	NA	NA	NA	NA	3	1	1	6	2	3
Human	ENSG00000064300.9	NGFR	NA	chr17	49495292	49515008	+	4.141	protein_coding	NA	4	4	11	15	5	35	26	38	NA	NA	NA	NA	NA	NA	NA	NA	1	NA	NA	NA	NA	NA	NA
Human	ENSG00000064309.14	CDON	NA	chr11	125955795	126063335	-	10.6	protein_coding	71	74	78	82	83	84	60	71	64	59	70	51	21	20	28	11	15	34	324	194	239	279	195	217
Human	ENSG00000064313.12	TAF2	NA	chr8	119730773	119832841	-	6.526	protein_coding	701	892	880	882	827	989	853	851	852	848	909	778	717	571	925	793	849	812	887	831	808	991	878	838
Human	ENSG00000064393.16	HIPK2	NA	chr7	139561569	139777998	-	15.622	protein_coding	20369	24022	24763	18219	16998	19908	13558	13823	14227	3717	3715	3505	3281	2795	3773	6559	9132	7777	1	2	NA	2	NA	NA
Human	ENSG00000064419.13	TNPO3	NA	chr7	128954179	129055173	-	4.676	protein_coding	1251	1698	1588	1461	1410	1583	1503	1310	1470	1083	1312	1085	953	811	1216	842	960	921	1180	1155	1152	1300	1107	1252
Human	ENSG00000064489.23	BORCS8-MEF2B	NA	chr19	19145568	19192158	-	1.929	protein_coding	1	1	NA	2	NA	1	NA	NA	NA	NA	NA	NA	1	NA	2	NA	1	NA	6	6	4	12	8	8
Human	ENSG00000064490.14	RFXANK	NA	chr19	19192228	19201869	+	2.503	protein_coding	481	658	617	553	565	601	726	611	633	628	725	628	672	553	845	962	933	1009	446	493	375	604	493	458
Human	ENSG00000064545.15	TMEM161A	NA	chr19	19119168	19138513	-	3.281	protein_coding	217	280	223	275	289	305	290	253	181	244	229	182	175	136	222	158	178	151	245	283	276	391	245	276
Human	ENSG00000064547.14	LPAR2	NA	chr19	19623654	19628930	-	2.975	protein_coding	94	101	96	115	101	108	102	91	75	21	8	16	11	8	19	11	11	9	413	478	293	719	653	496
Human	ENSG00000064601.20	CTSA	NA	chr20	45890143	45898824	+	8.508	protein_coding	6601	7982	7516	7579	7613	7665	8474	7102	7552	3441	4075	3628	3333	2945	4377	4399	4336	4806	556	549	579	817	537	712
Human	ENSG00000064607.17	SUGP2	NA	chr19	18990887	19034023	-	8.468	protein_coding	1793	1960	1834	2190	1951	2082	2119	1859	1851	1187	1232	1012	1043	824	1181	917	982	1017	4141	3992	3207	5457	4070	3757
Human	ENSG00000064651.14	SLC12A2	NA	chr5	128083765	128189677	+	10.653	protein_coding	485	639	647	547	518	572	600	480	522	5620	5989	5099	3370	2914	4307	1951	2281	2103	301	298	331	391	355	430
Human	ENSG00000064652.11	SNX24	NA	chr5	122843438	123029354	+	3.474	protein_coding	135	219	183	155	192	194	224	198	258	102	119	83	63	43	70	59	59	42	1	1	2	2	NA	3
Human	ENSG00000064655.19	EYA2	NA	chr20	46894623	47188844	+	3.618	protein_coding	54	61	51	55	64	57	60	58	74	NA	NA	NA	1	NA	NA	NA	NA	NA	25	15	30	29	22	35
Human	ENSG00000064666.15	CNN2	NA	chr19	1026585	1039068	+	3.64	protein_coding	7783	9460	9051	6322	6834	7346	6357	6363	5946	2299	2538	2221	1664	1329	2264	2042	1923	2198	3605	4533	4221	5090	3924	4341
Human	ENSG00000064687.13	ABCA7	NA	chr19	1039996	1065572	+	9.591	protein_coding	261	283	227	330	331	357	224	272	187	608	599	464	467	388	459	356	469	438	1930	1764	1542	3170	2120	2160
Human	ENSG00000064692.20	SNCAIP	NA	chr5	122311353	122464219	+	7.266	protein_coding	592	708	697	618	567	654	355	457	416	59	69	86	44	29	63	73	51	87	766	518	398	580	362	311
Human	ENSG00000064703.12	DDX20	NA	chr1	111755244	111768000	+	5.585	protein_coding	384	516	505	480	507	522	439	377	429	520	545	522	420	383	521	382	411	424	474	597	488	638	562	551
Human	ENSG00000064726.10	BTBD1	NA	chr15	83016422	83067252	-	4.066	protein_coding	1775	2291	2258	1903	1799	2299	2421	2228	2375	2084	2168	1921	1557	1528	2060	2012	2093	2079	2891	3187	2821	3828	3099	3147
Human	ENSG00000064763.11	FAR2	NA	chr12	29149102	29340980	+	5.411	protein_coding	54	86	81	102	95	114	241	163	214	433	505	445	357	341	479	424	408	467	NA	NA	NA	NA	NA	NA
Human	ENSG00000064787.13	BCAS1	NA	chr20	53936776	54070594	-	8.186	protein_coding	NA	NA	NA	1	1	NA	NA	2	NA	NA	NA	NA	NA	1	NA	1	NA	NA	32	17	19	33	32	21
Human	ENSG00000064835.11	POU1F1	NA	chr3	87259403	87276584	-	1.566	protein_coding	NA	NA	NA	NA	NA	NA	NA	NA	NA	NA	NA	NA	NA	NA	NA	NA	NA	NA	NA	NA	NA	NA	NA	NA
Human	ENSG00000064886.14	CHI3L2	NA	chr1	111200770	111243440	+	3.295	protein_coding	25	43	37	42	51	54	15	27	31	NA	NA	NA	NA	NA	NA	NA	NA	NA	92	94	93	248	182	159
Human	ENSG00000064932.16	SBNO2	NA	chr19	1107636	1174268	-	6.61	protein_coding	1348	1539	1472	1789	1964	2094	2592	2218	2035	1215	1288	1118	1326	1063	1522	2461	2589	2612	476	607	484	733	575	602
Human	ENSG00000064933.18	PMS1	NA	chr2	189784084	189877629	+	5.454	protein_coding	369	467	474	424	436	466	505	433	546	483	453	465	346	269	405	419	463	461	810	826	874	1106	899	976
Human	ENSG00000064961.19	HMG20B	NA	chr19	3572776	3579088	+	3.857	protein_coding	1159	1466	1401	1106	1211	1358	988	1099	1016	1277	1299	1168	983	793	1270	1148	1144	1294	576	624	711	752	673	710
Human	ENSG00000064989.13	CALCRL	NA	chr2	187341963	187448460	-	7.309	protein_coding	41	58	62	77	79	78	54	57	68	8767	9554	8813	9816	8813	12292	10400	11519	11051	NA	NA	NA	NA	NA	NA
Human	ENSG00000064995.18	TAF11	NA	chr6	34877461	34888071	-	1.989	protein_coding	229	280	259	329	257	333	237	220	236	529	590	517	457	360	548	441	457	455	373	287	344	481	396	408
Human	ENSG00000064999.15	ANKS1A	NA	chr6	34889254	35091406	+	8.498	protein_coding	563	663	631	741	760	769	609	627	556	6295	6341	5698	6345	5434	7511	5098	5529	5705	358	391	275	593	432	397
Human	ENSG00000065000.19	AP3D1	NA	chr19	2100987	2164468	-	8.613	protein_coding	4540	5410	5076	5017	4950	5544	5829	4582	4797	4798	5184	4574	3599	3007	4530	3741	4149	4361	2022	2219	1990	2341	1914	2142
Human	ENSG00000065029.15	ZNF76	NA	chr6	35258908	35295985	+	6.782	protein_coding	369	456	435	453	404	459	482	456	396	474	534	476	316	255	419	422	461	437	481	546	383	624	512	444
Human	ENSG00000065054.14	SLC9A3R2	NA	chr16	2025355	2039026	+	3.516	protein_coding	964	1193	1146	1121	1226	1291	1592	1350	1256	5877	6340	5249	4799	4431	6584	3702	4071	3943	1	NA	NA	1	NA	2
Human	ENSG00000065057.9	NTHL1	NA	chr16	2039814	2047866	-	2.43	protein_coding	169	195	182	162	204	202	172	187	181	458	417	372	312	275	345	268	262	289	260	253	252	314	222	300
Human	ENSG00000065060.17	UHRF1BP1	NA	chr6	34792014	34883138	+	9.908	protein_coding	226	226	248	292	327	360	1017	641	817	1536	1608	1420	2138	1767	2522	1432	1796	1553	1205	1263	955	1148	1116	1099
Human	ENSG00000065135.12	GNAI3	NA	chr1	109548614	109600195	+	9.044	protein_coding	1635	2197	2063	1776	1881	2242	1929	1835	1986	2315	2544	2344	1753	1508	2182	1733	1684	1684	682	719	652	671	647	629
Human	ENSG00000065150.21	IPO5	NA	chr13	97953657	98024296	+	9.664	protein_coding	2435	3139	2979	2039	2066	2476	2567	2128	2456	2921	3138	3085	1452	1282	1880	1897	1874	1977	12961	12067	12206	11133	8657	9581
Human	ENSG00000065154.12	OAT	NA	chr10	124397302	124418976	-	3.388	protein_coding	1436	1918	1959	1561	1644	2162	1373	1551	1578	698	750	669	393	362	573	513	512	536	57	69	79	57	47	42
Human	ENSG00000065183.16	WDR3	NA	chr1	117929719	117966543	+	10.276	protein_coding	499	706	637	636	585	703	669	591	739	680	729	734	520	502	662	503	518	519	897	760	788	1179	970	1015
Human	ENSG00000065243.20	PKN2	NA	chr1	88684221	88836255	+	6.897	protein_coding	1598	1968	1969	1978	1834	2067	2020	1937	2158	2027	2137	1957	1745	1518	2081	1957	2215	2175	1087	1020	877	1321	1070	1162
Human	ENSG00000065268.11	WDR18	NA	chr19	984331	998438	+	2.283	protein_coding	303	424	389	345	390	444	461	390	353	622	768	620	492	427	639	469	435	508	444	525	545	613	487	527
Human	ENSG00000065308.5	TRAM2	NA	chr6	52497407	52577060	-	7.047	protein_coding	4033	4985	4596	4595	4255	4637	3286	2936	2900	1560	1781	1635	1603	1291	2000	2090	2363	2279	348	347	310	407	300	314
Human	ENSG00000065320.9	NTN1	NA	chr17	9021509	9244000	+	6.415	protein_coding	57	66	77	61	59	62	162	139	122	3	2	5	1	2	1	2	3	NA	38	26	22	21	11	8
Human	ENSG00000065325.13	GLP2R	NA	chr17	9822205	9892099	+	5.696	protein_coding	9	2	8	5	6	8	5	7	3	NA	NA	NA	NA	NA	NA	NA	NA	NA	NA	NA	NA	NA	NA	1
Human	ENSG00000065328.17	MCM10	NA	chr10	13161557	13211110	+	5.456	protein_coding	37	50	47	51	69	83	43	41	36	134	179	151	157	139	258	167	173	191	362	398	587	292	333	498
Human	ENSG00000065357.20	DGKA	NA	chr12	55927318	55954027	+	10.098	protein_coding	637	710	618	632	583	643	509	458	511	326	360	288	191	169	277	217	234	246	882	895	832	1456	1102	1246
Human	ENSG00000065361.16	ERBB3	NA	chr12	56076798	56103505	+	8.837	protein_coding	9	13	21	24	14	13	6	5	5	NA	1	3	1	2	2	1	NA	NA	1	1	1	1	1	2
Human	ENSG00000065371.17	ROPN1	NA	chr3	123968520	123992178	-	4.518	protein_coding	NA	2	NA	1	NA	NA	NA	NA	NA	NA	NA	NA	NA	NA	NA	NA	NA	NA	NA	NA	NA	NA	NA	1
Human	ENSG00000065413.20	ANKRD44	NA	chr2	196967016	197311173	-	12.826	protein_coding	244	266	250	237	206	259	205	200	217	628	605	576	285	217	317	162	215	166	650	533	423	905	591	676
Human	ENSG00000065427.15	KARS1	NA	chr16	75627473	75648643	-	4.051	protein_coding	1609	2188	2230	1743	1802	1990	3539	3080	3638	2092	2379	2113	2073	1808	2794	3698	3765	4000	1863	1838	1912	2311	1743	1894
Human	ENSG00000065457.10	ADAT1	NA	chr16	75596980	75623300	-	4.486	protein_coding	413	472	497	486	499	535	485	381	440	566	607	523	513	439	641	479	523	536	326	324	354	500	395	483
Human	ENSG00000065485.20	PDIA5	NA	chr3	123067024	123225227	+	4.067	protein_coding	377	462	459	616	635	645	445	416	435	1273	1445	1187	1321	1125	1764	1187	1123	1242	37	31	34	41	31	28
Human	ENSG00000065491.8	TBC1D22B	NA	chr6	37257771	37332970	+	3.462	protein_coding	303	444	415	424	430	511	348	325	340	419	462	371	359	311	474	422	410	410	382	410	283	485	329	355
Human	ENSG00000065518.8	NDUFB4	NA	chr3	120596327	120602507	+	1.877	protein_coding	934	1197	1271	1009	1116	1302	856	1064	1078	1336	1538	1280	1011	963	1415	1063	1257	1258	789	924	820	993	885	814
Human	ENSG00000065526.12	SPEN	NA	chr1	15836094	15940456	+	14.336	protein_coding	1508	1716	1704	1969	1736	1907	1736	1502	1632	4498	4263	4178	4008	3220	4505	2680	3682	3168	4738	4503	3370	5724	4571	4569
Human	ENSG00000065534.19	MYLK	NA	chr3	123610048	123884332	-	22.167	protein_coding	34146	40153	38667	34976	33976	36660	25828	26873	25237	3366	3690	3507	2568	2289	3316	3537	3772	3789	683	635	449	1426	993	888
Human	ENSG00000065548.18	ZC3H15	NA	chr2	186486252	186509361	+	3.026	protein_coding	978	1199	1298	1161	1231	1500	1336	1214	1640	1339	1488	1262	1144	1043	1542	1114	1204	1396	1488	1124	1272	1633	1543	1388
Human	ENSG00000065559.15	MAP2K4	NA	chr17	12020828	12143830	+	5.709	protein_coding	604	771	804	721	670	795	623	562	668	494	517	452	434	392	477	433	452	487	440	512	468	624	528	515
Human	ENSG00000065600.13	PACC1	NA	chr1	212363927	212414901	-	2.917	protein_coding	187	250	235	252	233	298	281	266	261	267	269	266	212	180	302	232	214	239	179	202	170	246	206	206
Human	ENSG00000065609.14	SNAP91	NA	chr6	83552879	83709691	-	6.651	protein_coding	6	3	4	2	1	2	4	NA	NA	NA	NA	NA	1	NA	NA	NA	NA	NA	NA	NA	NA	NA	NA	NA
Human	ENSG00000065613.15	SLK	NA	chr10	103967139	104029233	+	8.107	protein_coding	1523	1825	1916	1829	1649	1949	1879	1844	1965	2493	2674	2598	2237	1944	2784	2617	2967	2989	679	487	736	710	662	680
Human	ENSG00000065615.14	CYB5R4	NA	chr6	83859655	83967423	+	9.621	protein_coding	480	636	637	570	582	671	555	546	643	522	586	598	393	333	442	461	503	480	423	311	417	493	379	380
Human	ENSG00000065618.21	COL17A1	NA	chr10	104031285	104085880	-	6.989	protein_coding	NA	NA	NA	1	2	NA	NA	NA	1	2	1	1	1	2	3	5	5	5	1	NA	NA	NA	1	NA
Human	ENSG00000065621.15	GSTO2	NA	chr10	104268872	104304950	+	9.926	protein_coding	52	61	58	56	63	69	71	58	67	77	78	70	106	63	87	67	64	54	144	159	146	260	210	212
Human	ENSG00000065665.21	SEC61A2	NA	chr10	12129636	12169961	+	3.916	protein_coding	232	228	205	259	249	257	258	227	222	115	122	104	87	70	80	60	85	73	108	100	113	182	146	146
Human	ENSG00000065675.15	PRKCQ	NA	chr10	6427142	6580301	-	3.295	protein_coding	3	8	3	5	3	10	6	3	9	2	2	5	2	2	7	1	1	NA	444	476	484	657	473	501
Human	ENSG00000065717.15	TLE2	NA	chr19	2997638	3047635	-	4.15	protein_coding	12	15	17	22	17	11	12	11	13	301	275	249	116	84	114	237	267	242	277	286	237	383	260	285
Human	ENSG00000065802.12	ASB1	NA	chr2	238426741	238452250	+	7.407	protein_coding	873	982	957	641	611	733	668	613	600	185	201	184	128	82	126	118	119	114	542	519	426	680	498	507
Human	ENSG00000065809.13	FAM107B	NA	chr10	14518556	14774897	-	7.019	protein_coding	438	590	554	422	369	495	606	477	575	1342	1628	1412	1350	1108	1630	2453	2522	2588	3915	4167	3587	4993	4568	3736
Human	ENSG00000065833.9	ME1	NA	chr6	83210401	83431051	-	3.338	protein_coding	1891	2333	2249	2469	2321	2730	1556	1424	1602	1567	1711	1584	1159	908	1437	936	1020	1017	NA	NA	NA	NA	NA	NA
Human	ENSG00000065882.16	TBC1D1	NA	chr4	37891083	38139175	+	9.035	protein_coding	786	1070	992	801	777	845	948	847	894	2469	2693	2408	1311	1141	1586	2378	2335	2483	8492	7701	5594	9681	7428	6345
Human	ENSG00000065883.16	CDK13	NA	chr7	39950120	40099580	+	24.618	protein_coding	1791	2179	2188	2119	2070	2357	2459	2042	2290	2407	2423	2227	1952	1622	2142	1803	2140	1923	3278	2622	1757	3584	2313	2314
Human	ENSG00000065911.13	MTHFD2	NA	chr2	74186171	74217565	+	11.443	protein_coding	1061	1306	1337	1386	1485	1772	4158	2638	3934	707	803	662	780	607	982	851	805	851	4775	4578	3698	3278	3138	2784
Human	ENSG00000065923.10	SLC9A7	NA	chrX	46599250	46759118	-	9.98	protein_coding	433	533	516	391	334	366	736	678	628	22	24	22	4	6	7	19	27	26	1642	1641	1359	2224	1484	1656
Human	ENSG00000065970.9	FOXJ2	NA	chr12	8032715	8055517	+	6.297	protein_coding	758	877	803	855	843	859	994	771	925	659	736	664	610	486	786	648	822	751	77	88	65	63	53	53
Human	ENSG00000065978.19	YBX1	NA	chr1	42682417	42703805	+	3.395	protein_coding	9061	12823	12623	9021	8886	9386	10231	9770	10715	13059	15961	13436	7277	5673	10556	11043	11372	12342	15404	12804	15612	13778	11388	13614
Human	ENSG00000065989.16	PDE4A	NA	chr19	10416772	10469630	+	6.762	protein_coding	473	661	587	676	658	782	714	594	602	196	253	220	268	203	320	181	217	214	250	340	337	436	327	343
Human	ENSG00000066027.12	PPP2R5A	NA	chr1	212285409	212361853	+	3.942	protein_coding	718	939	954	853	828	943	824	701	743	1791	1837	1619	1568	1475	1837	1406	1564	1469	520	573	524	887	598	583
Human	ENSG00000066032.18	CTNNA2	NA	chr2	79185230	80648861	+	7.535	protein_coding	NA	NA	NA	NA	NA	1	NA	NA	NA	NA	NA	NA	NA	NA	NA	NA	1	NA	6	2	3	NA	1	NA
Human	ENSG00000066044.15	ELAVL1	NA	chr19	7958572	8005659	-	6.962	protein_coding	1245	1510	1472	1499	1364	1464	1496	1252	1313	1530	1716	1494	1214	973	1538	1288	1311	1302	1611	1922	1753	1897	1563	1863
Human	ENSG00000066056.14	TIE1	NA	chr1	43300981	43323108	+	6.705	protein_coding	1	6	4	NA	2	6	4	2	1	22910	24574	21360	14121	12558	18196	18961	20228	20776	1119	1489	1031	1257	1065	900
Human	ENSG00000066084.13	DIP2B	NA	chr12	50504984	50748657	+	10.351	protein_coding	1243	1459	1390	1506	1363	1496	1387	1241	1278	2132	2187	2052	1957	1646	2257	1683	2036	1816	860	919	765	1313	989	1179
Human	ENSG00000066117.15	SMARCD1	NA	chr12	50085199	50100707	+	4.903	protein_coding	1096	1323	1252	1168	1144	1269	1250	1192	1174	1707	1871	1633	1534	1254	1904	1458	1572	1642	1305	1513	1321	1745	1374	1489
Human	ENSG00000066135.13	KDM4A	NA	chr1	43650148	43705518	+	5.184	protein_coding	602	683	727	791	695	738	732	661	677	591	608	535	517	443	685	518	601	582	964	918	661	917	828	757
Human	ENSG00000066136.20	NFYC	NA	chr1	40691647	40771603	+	5.99	protein_coding	479	605	624	548	542	667	656	516	586	754	885	728	606	501	803	673	716	755	1449	1656	1409	1853	1482	1645
Human	ENSG00000066185.13	ZMYND12	NA	chr1	42430328	42456253	-	2.181	protein_coding	4	2	8	4	2	1	8	3	4	7	7	3	10	6	7	6	5	3	1	NA	2	NA	NA	NA
Human	ENSG00000066230.12	SLC9A3	NA	chr5	470455	524449	-	5.754	protein_coding	NA	2	1	2	2	3	1	NA	3	2	NA	NA	NA	NA	NA	1	2	NA	1	3	6	3	2	NA
Human	ENSG00000066248.15	NGEF	NA	chr2	232878700	233013256	-	4.647	protein_coding	5	2	3	7	6	8	12	8	7	NA	NA	NA	NA	NA	NA	NA	NA	NA	NA	NA	NA	1	NA	NA
Human	ENSG00000066279.18	ASPM	NA	chr1	197084126	197146694	-	10.888	protein_coding	308	364	368	296	306	334	312	399	378	1261	1328	1288	1181	879	1371	1346	1301	1413	4541	4599	5206	4390	3832	4425
Human	ENSG00000066294.15	CD84	NA	chr1	160541094	160579516	-	9.255	protein_coding	NA	NA	NA	NA	NA	NA	NA	NA	NA	NA	NA	NA	NA	NA	NA	NA	NA	NA	84	91	113	189	143	186
Human	ENSG00000066322.15	ELOVL1	NA	chr1	43363397	43368074	-	2.506	protein_coding	1194	1519	1336	1271	1392	1398	1387	1252	1251	2166	2535	2320	2011	1689	2654	1744	1785	1930	532	643	545	815	584	683
Human	ENSG00000066336.12	SPI1	NA	chr11	47354859	47378547	-	2.04	protein_coding	2	3	3	6	2	5	NA	1	2	NA	NA	NA	NA	NA	NA	NA	NA	NA	607	766	537	949	668	826
Human	ENSG00000066379.15	POLR1H	NA	chr6	30058898	30064909	+	3.672	protein_coding	84	126	159	108	98	138	138	122	117	157	195	111	125	114	147	100	121	130	174	164	162	249	185	149
Human	ENSG00000066382.16	MPPED2	NA	chr11	30384492	30586872	-	8.197	protein_coding	8	8	18	12	6	13	13	17	16	2	NA	2	NA	NA	NA	3	NA	NA	NA	NA	3	2	NA	NA
Human	ENSG00000066405.13	CLDN18	NA	chr3	137998734	138033655	+	3.715	protein_coding	NA	NA	NA	NA	NA	NA	NA	NA	NA	NA	NA	NA	NA	NA	NA	NA	NA	NA	NA	NA	NA	NA	NA	NA
Human	ENSG00000066422.5	ZBTB11	NA	chr3	101648888	101677132	-	7.053	protein_coding	505	689	679	618	579	650	701	648	751	775	768	694	626	522	704	674	721	744	820	810	726	934	883	822
Human	ENSG00000066427.24	ATXN3	NA	chr14	92044495	92106621	-	9.661	protein_coding	538	658	631	616	606	733	566	579	592	806	846	813	718	625	983	709	832	722	523	506	461	756	487	539
Human	ENSG00000066455.13	GOLGA5	NA	chr14	92794304	92839947	+	3.205	protein_coding	1087	1564	1435	1408	1511	1663	1486	1539	1727	874	932	791	797	658	1011	1060	1043	1019	483	462	371	579	594	445
Human	ENSG00000066468.23	FGFR2	NA	chr10	121478331	121598458	-	7.58	protein_coding	NA	NA	NA	NA	NA	NA	2	NA	NA	11	21	15	1	1	3	NA	1	NA	4	3	1	NA	1	NA
Human	ENSG00000066557.6	LRRC40	NA	chr1	70144804	70205579	-	2.843	protein_coding	351	423	419	425	424	532	349	413	451	414	420	372	363	319	477	343	375	397	616	704	676	816	687	657
Human	ENSG00000066583.12	ISOC1	NA	chr5	129094748	129114028	+	1.942	protein_coding	348	485	423	394	407	464	517	443	516	307	342	249	155	137	201	228	216	223	NA	NA	NA	NA	NA	NA
Human	ENSG00000066629.18	EML1	NA	chr14	99737692	99942060	+	8.93	protein_coding	760	990	942	802	850	988	878	812	838	253	286	260	212	203	244	142	145	142	9	7	6	12	9	9
Human	ENSG00000066651.20	TRMT11	NA	chr6	125986478	126203817	+	5.722	protein_coding	181	210	232	244	224	248	237	187	240	110	147	131	136	93	153	116	158	143	476	419	403	678	481	511
Human	ENSG00000066654.14	THUMPD1	NA	chr16	20702815	20742084	-	6.501	protein_coding	701	895	827	892	885	1012	929	858	975	808	890	772	807	684	960	910	926	900	716	622	651	838	759	793
Human	ENSG00000066697.15	MSANTD3	NA	chr9	100427142	100451734	+	3.289	protein_coding	1277	1552	1520	1409	1319	1518	1120	939	1108	945	1020	932	673	610	916	709	783	734	74	112	124	122	96	117
Human	ENSG00000066735.14	KIF26A	NA	chr14	104138722	104180894	+	6.756	protein_coding	1	NA	2	6	1	2	1	2	NA	12	10	9	2	2	2	NA	1	NA	NA	NA	NA	NA	NA	NA
Human	ENSG00000066739.12	ATG2B	NA	chr14	96279194	96363341	-	14.256	protein_coding	1337	1662	1688	1720	1577	1773	1443	1283	1407	941	950	973	628	529	682	794	912	825	2043	1660	1301	1923	1412	1396
Human	ENSG00000066777.9	ARFGEF1	NA	chr8	67173510	67343781	-	11.059	protein_coding	2042	2474	2355	2451	2393	2721	2299	2116	2332	2194	2240	2145	2047	1643	2200	2152	2347	2446	1388	1298	1062	1827	1491	1396
Human	ENSG00000066813.14	ACSM2B	NA	chr16	20536225	20576427	-	8.158	protein_coding	NA	NA	NA	NA	NA	NA	NA	NA	NA	4	5	6	1	4	3	7	6	6	NA	NA	NA	NA	NA	NA
Human	ENSG00000066827.16	ZFAT	NA	chr8	134477787	134713049	-	8.9	protein_coding	288	356	309	308	332	342	282	248	291	264	307	243	246	190	290	204	264	246	386	401	347	445	343	366
Human	ENSG00000066855.16	MTFR1	NA	chr8	65644733	65771261	+	4.629	protein_coding	389	504	517	408	384	492	391	325	407	394	413	385	288	261	339	368	393	396	596	609	523	678	510	536
Human	ENSG00000066923.17	STAG3	NA	chr7	100177562	100221488	+	8.583	protein_coding	1	4	6	4	5	3	11	4	17	NA	NA	2	NA	NA	2	2	1	1	306	230	210	429	299	249
Human	ENSG00000066926.12	FECH	NA	chr18	57544376	57586702	-	8.784	protein_coding	564	703	718	627	588	688	459	420	437	730	790	678	349	320	467	402	351	388	87	87	88	116	90	107
Human	ENSG00000066933.16	MYO9A	NA	chr15	71822290	72118577	-	20.32	protein_coding	1282	1662	1577	1673	1478	1596	1451	1290	1327	1957	1996	1833	1786	1426	1847	1405	1794	1464	6962	4858	4629	9063	5914	5913
Human	ENSG00000067048.17	DDX3Y	NA	chrY	12904107	12920478	+	5.72	protein_coding	928	1141	1151	1229	1230	1355	1058	1241	1220	1672	1745	1604	1443	1253	1849	2249	2474	2524	NA	NA	NA	NA	NA	NA
Human	ENSG00000067057.18	PFKP	NA	chr10	3066332	3137718	+	7.728	protein_coding	1411	1720	1690	1616	1587	1712	2228	2076	1994	2934	3385	2903	3332	2719	4451	4080	4074	4449	1094	1228	1237	1371	1199	1360
Human	ENSG00000067064.11	IDI1	NA	chr10	1039151	1049170	-	4.345	protein_coding	2960	4290	4481	3638	3359	4166	2441	2278	2579	1867	2079	2096	2768	2559	3888	3206	3071	3270	1002	1022	976	1561	1200	1078
Human	ENSG00000067066.17	SP100	NA	chr2	230415941	230545606	+	14.134	protein_coding	1586	1963	1983	5343	4938	5540	6274	4992	6539	1516	1715	1498	5746	4717	7066	5221	5579	5687	1118	826	671	2895	2459	2248
Human	ENSG00000067082.15	KLF6	NA	chr10	3775995	3785281	-	6.139	protein_coding	2989	3754	3618	4126	3924	4493	5025	4197	4679	9110	10300	9013	9300	8203	11771	5969	6328	6326	306	387	250	326	275	258
Human	ENSG00000067113.17	PLPP1	NA	chr5	55424853	55534969	-	1.935	protein_coding	495	671	601	713	699	764	647	741	670	11977	12858	11105	9105	8830	13215	9362	10640	10318	182	186	101	155	130	123
Human	ENSG00000067141.17	NEO1	NA	chr15	73051709	73305205	+	8.137	protein_coding	3096	3742	3544	3771	3696	3963	3767	3330	3434	461	499	559	632	588	911	3562	3912	3842	259	295	233	308	258	268
Human	ENSG00000067167.8	TRAM1	NA	chr8	70573217	70608416	-	4.131	protein_coding	4904	6248	6348	5842	5709	6675	5539	6333	6428	4262	4955	4460	4210	3804	5725	5566	5779	6011	2914	3462	2803	4755	3852	3647
Human	ENSG00000067177.15	PHKA1	NA	chrX	72578813	72714319	-	6.35	protein_coding	195	256	212	183	168	191	289	229	252	138	158	132	85	54	106	100	123	117	2	4	1	2	NA	2
Human	ENSG00000067182.8	TNFRSF1A	NA	chr12	6328756	6342114	-	4.005	protein_coding	2870	3651	3321	3659	3916	4100	3575	3252	3287	2001	2267	1936	2012	1708	2473	2523	2578	2686	230	199	138	212	157	151
Human	ENSG00000067191.16	CACNB1	NA	chr17	39173452	39197703	-	7.097	protein_coding	263	309	268	375	292	358	344	281	247	69	54	41	56	38	49	37	46	49	320	419	346	519	415	486
Human	ENSG00000067208.14	EVI5	NA	chr1	92508695	92792404	-	8.276	protein_coding	1130	1417	1463	1188	1055	1203	894	878	907	637	647	637	455	409	509	489	546	498	216	195	248	318	245	327
Human	ENSG00000067221.14	STOML1	NA	chr15	73978925	73994622	-	10.458	protein_coding	193	270	239	219	240	250	276	250	222	287	295	243	257	226	252	209	227	224	192	168	143	224	159	171
Human	ENSG00000067225.18	PKM	NA	chr15	72199028	72231822	-	8.571	protein_coding	23514	30409	27920	26237	27895	28123	29502	28240	28060	16416	19739	16991	13432	11038	19178	14211	13384	15612	23441	30276	23374	27221	24675	24127
Human	ENSG00000067248.10	DHX29	NA	chr5	55256054	55307694	-	4.896	protein_coding	1078	1506	1319	1190	1215	1410	1143	1213	1275	1034	1110	1046	952	873	1251	927	968	1016	439	435	420	579	503	539
Human	ENSG00000067334.14	DNTTIP2	NA	chr1	93866283	93879918	-	7.518	protein_coding	789	927	868	953	982	1100	886	869	1086	815	945	859	720	619	960	765	775	787	518	471	644	823	698	674
Human	ENSG00000067365.15	METTL22	NA	chr16	8621682	8649654	+	8.254	protein_coding	491	521	453	495	416	510	460	448	376	224	255	230	213	158	233	186	197	159	497	443	401	605	394	431
Human	ENSG00000067369.14	TP53BP1	NA	chr15	43403060	43510728	-	12.976	protein_coding	2786	3411	3199	3534	3367	3668	3276	3142	3186	1124	1267	1188	913	804	1136	1085	1163	1191	1341	1342	1308	1848	1504	1597
Human	ENSG00000067445.21	TRO	NA	chrX	54920461	54931431	+	6.716	protein_coding	959	1150	1096	1051	1096	1139	642	801	689	2	1	1	NA	NA	NA	NA	NA	NA	NA	NA	NA	NA	NA	NA
Human	ENSG00000067533.6	RRP15	NA	chr1	218285292	218337983	+	7.877	protein_coding	287	427	390	365	387	443	416	321	443	343	373	376	280	222	333	295	320	309	422	409	530	681	499	590
Human	ENSG00000067560.13	RHOA	NA	chr3	49359138	49412998	-	4.805	protein_coding	6683	8649	8443	6654	6564	8168	7095	7171	7645	12259	13662	11957	8539	7589	11324	10137	9896	10817	4954	4951	4472	4880	4072	4191
Human	ENSG00000067596.12	DHX8	NA	chr17	43483864	43610338	+	10.439	protein_coding	1167	1460	1375	1320	1360	1440	1190	1252	1240	1151	1280	1175	1084	976	1427	1296	1376	1362	706	660	624	946	778	822
Human	ENSG00000067601.8	PMS2P4	NA	chr7	67287540	67302419	-	0.844	transcribed_unprocessed_pseudogene	25	50	43	47	36	41	36	37	49	26	27	31	36	24	25	31	49	53	33	23	29	55	27	52
Human	ENSG00000067606.17	PRKCZ	NA	chr1	2050410	2185395	+	7.695	protein_coding	61	67	65	60	53	79	52	51	51	182	190	143	144	141	184	57	51	59	288	340	285	512	335	400
Human	ENSG00000067646.12	ZFY	NA	chrY	2935280	2982506	+	5.557	protein_coding	452	585	568	501	521	637	558	544	665	402	370	349	329	270	405	312	370	339	NA	NA	NA	NA	NA	NA
Human	ENSG00000067704.10	IARS2	NA	chr1	220094131	220148041	+	4.135	protein_coding	1448	1927	1876	1624	1596	1834	1692	1649	1685	2064	2178	2016	1383	1358	1790	1608	1743	1831	1154	1028	1230	1348	1011	1051
Human	ENSG00000067715.14	SYT1	NA	chr12	78863992	79452008	+	6.389	protein_coding	309	357	346	342	378	362	381	294	344	977	1073	886	681	603	833	805	816	791	3	3	2	4	4	1
Human	ENSG00000067798.16	NAV3	NA	chr12	77324640	78213010	+	13.278	protein_coding	814	961	918	1170	1133	1217	1593	1185	1382	470	517	468	517	391	600	602	674	667	3	NA	NA	3	NA	NA
Human	ENSG00000067829.19	IDH3G	NA	chrX	153785765	153794523	-	2.717	protein_coding	752	957	940	807	885	868	783	787	811	1006	1105	953	827	598	1115	916	852	1035	697	772	596	936	730	702
Human	ENSG00000067836.13	ROGDI	NA	chr16	4796967	4802880	-	3.613	protein_coding	77	100	96	103	76	106	89	76	82	87	110	77	62	65	88	63	70	74	13	20	25	28	18	28
Human	ENSG00000067840.12	PDZD4	NA	chrX	153802165	153830565	-	4.341	protein_coding	20	27	35	23	33	43	21	11	13	NA	NA	NA	NA	NA	1	1	NA	NA	NA	NA	1	NA	NA	NA
Human	ENSG00000067842.17	ATP2B3	NA	chrX	153517675	153582939	+	7.534	protein_coding	NA	2	NA	NA	1	2	5	NA	NA	NA	NA	NA	NA	NA	NA	NA	1	NA	NA	NA	1	NA	NA	NA
Human	ENSG00000067900.8	ROCK1	NA	chr18	20946905	21111813	-	11.075	protein_coding	2054	2695	2714	2655	2411	2656	2519	2290	2457	2491	2536	2404	1823	1518	2218	2016	2377	2182	2134	1428	1945	2252	1930	2058
Human	ENSG00000067955.15	CBFB	NA	chr16	67028983	67101058	+	4.652	protein_coding	671	953	879	847	742	866	899	804	895	970	967	919	784	581	965	751	782	759	880	968	988	976	817	914
Human	ENSG00000067992.16	PDK3	NA	chrX	24465269	24550466	+	13.506	protein_coding	112	150	129	101	75	121	101	129	107	26	42	28	14	6	11	37	47	39	1308	1352	1391	2017	1347	1374
Human	ENSG00000068001.14	HYAL2	NA	chr3	50317789	50322782	-	4.421	protein_coding	490	546	488	394	434	569	366	367	345	5451	5504	4683	5291	5206	7213	4025	4155	4492	18	36	31	39	31	34
Human	ENSG00000068024.17	HDAC4	NA	chr2	239048167	239401654	-	13.377	protein_coding	464	518	548	611	548	590	811	671	617	929	945	825	815	698	998	1154	1390	1275	388	424	289	632	437	429
Human	ENSG00000068028.17	RASSF1	NA	chr3	50329781	50340980	-	3.683	protein_coding	242	348	295	283	250	289	348	295	267	524	510	422	390	362	481	439	475	435	201	256	201	273	233	181
Human	ENSG00000068078.20	FGFR3	NA	chr4	1793292	1808872	+	4.848	protein_coding	14	11	8	6	14	16	5	6	9	3	2	1	4	1	5	1	5	2	NA	NA	NA	NA	NA	NA
Human	ENSG00000068079.8	IFI35	NA	chr17	43006739	43014456	+	1.958	protein_coding	138	194	209	1347	1442	1636	3188	2541	2753	255	280	292	4493	4226	6440	1755	1867	1920	18	25	24	759	526	641
Human	ENSG00000068097.15	HEATR6	NA	chr17	60041007	60078922	-	7.045	protein_coding	488	624	530	619	616	665	579	527	550	347	371	335	327	264	405	262	274	271	NA	NA	NA	NA	NA	NA
Human	ENSG00000068120.15	COASY	NA	chr17	42561466	42566277	+	4.032	protein_coding	598	715	724	673	691	783	951	772	804	907	978	909	836	716	1167	891	1002	1043	789	897	785	1082	846	909
Human	ENSG00000068137.15	PLEKHH3	NA	chr17	42667913	42676994	-	4.803	protein_coding	331	370	329	365	332	412	379	342	272	465	465	387	360	296	398	285	289	275	528	655	519	612	538	502
Human	ENSG00000068305.17	MEF2A	NA	chr15	99565416	99716466	+	6.925	protein_coding	1767	2219	2193	2302	2186	2596	2306	2099	2401	2399	2477	2283	2134	1765	2443	1781	2056	1989	1167	1269	934	1529	1366	1144
Human	ENSG00000068308.14	OTUD5	NA	chrX	48922023	48958386	-	3.596	protein_coding	1147	1513	1470	1395	1421	1624	1434	1351	1371	921	1102	937	940	838	1285	1078	1168	1221	1081	1219	862	1561	1234	1088
Human	ENSG00000068323.17	TFE3	NA	chrX	49028725	49043410	-	4.207	protein_coding	1828	2207	2196	2114	2023	2330	2497	1887	2135	1239	1379	1221	874	781	1196	1118	1147	1102	289	376	240	377	335	283
Human	ENSG00000068354.16	TBC1D25	NA	chrX	48539713	48562609	+	3.966	protein_coding	214	253	278	256	244	270	208	239	207	354	369	355	287	271	392	340	355	372	191	235	187	297	183	169
Human	ENSG00000068366.20	ACSL4	NA	chrX	109624243	109733403	-	6.546	protein_coding	6528	8356	8205	8652	7990	9855	6657	7339	7738	1557	1684	1755	2264	1947	2573	1990	2070	2129	917	882	878	1348	1028	1075
Human	ENSG00000068383.19	INPP5A	NA	chr10	132537786	132783480	+	3.739	protein_coding	424	514	481	477	417	490	355	322	329	720	812	748	518	437	626	564	568	583	223	251	188	277	213	231
Human	ENSG00000068394.11	GPKOW	NA	chrX	49113406	49123735	-	1.658	protein_coding	266	445	386	427	415	451	304	386	362	421	477	424	486	360	601	362	419	480	197	184	198	279	229	211
Human	ENSG00000068400.13	GRIPAP1	NA	chrX	48973719	49002264	-	6.841	protein_coding	621	756	733	906	836	872	1112	982	1060	867	1006	860	984	792	1336	1238	1444	1402	807	573	592	937	784	871
Human	ENSG00000068438.15	FTSJ1	NA	chrX	48476020	48486364	+	2.872	protein_coding	420	524	558	437	473	493	501	414	471	594	628	599	436	389	596	477	449	502	575	689	597	694	563	680
Human	ENSG00000068489.13	PRR11	NA	chr17	59155731	59206709	+	6.743	protein_coding	245	295	292	179	170	192	177	221	179	789	907	806	398	297	479	657	674	737	1587	1752	1364	1045	777	1065
Human	ENSG00000068615.19	REEP1	NA	chr2	86213992	86338083	-	5.846	protein_coding	NA	2	1	NA	NA	NA	1	NA	NA	426	412	418	160	130	185	197	243	247	NA	NA	NA	NA	NA	NA
Human	ENSG00000068650.18	ATP11A	NA	chr13	112690328	112887168	+	13.733	protein_coding	743	856	831	1011	956	1044	886	679	760	4405	4525	4118	4014	3275	4503	3688	4392	4185	21	30	39	48	30	49
Human	ENSG00000068654.16	POLR1A	NA	chr2	86020215	86106155	-	13.519	protein_coding	1623	1912	2022	2049	1883	2118	2337	1711	1922	1811	1892	1840	1499	1210	1775	1392	1581	1505	1166	1451	1433	2107	1579	2077
Human	ENSG00000068697.7	LAPTM4A	NA	chr2	20032649	20051628	-	1.546	protein_coding	4936	6358	6427	5646	6091	7161	5736	6157	6078	2077	2254	1931	2330	2324	3251	3623	3457	3713	190	235	237	265	203	198
Human	ENSG00000068724.17	TTC7A	NA	chr2	46916156	47076137	+	7.18	protein_coding	412	450	422	441	431	516	470	386	407	64	64	76	69	58	91	90	108	127	729	795	827	1002	693	792
Human	ENSG00000068745.15	IP6K2	NA	chr3	48688002	48740353	-	5.624	protein_coding	1124	1438	1337	1508	1374	1658	1209	1259	1265	769	856	746	632	494	856	573	630	652	1099	1061	990	1798	1351	1401
Human	ENSG00000068781.21	STON1-GTF2A1L	NA	chr2	48529924	48776517	+	4.294	protein_coding	6	1	NA	1	NA	1	2	NA	NA	NA	NA	NA	NA	NA	NA	NA	NA	NA	NA	NA	NA	NA	NA	NA
Human	ENSG00000068784.13	SRBD1	NA	chr2	45388679	45612165	-	5.045	protein_coding	398	459	514	443	457	496	374	404	484	702	732	694	592	484	751	632	673	730	434	400	447	479	479	406
Human	ENSG00000068796.19	KIF2A	NA	chr5	62306161	62391025	+	13.05	protein_coding	1062	1334	1304	1214	1237	1414	1555	1387	1591	940	1050	974	945	810	1141	1109	1205	1180	2905	2569	2566	3122	2502	2599
Human	ENSG00000068831.19	RASGRP2	NA	chr11	64726910	64745456	-	6.084	protein_coding	NA	1	NA	4	4	3	2	5	2	15	13	9	16	10	7	1	NA	1	936	934	790	1542	1052	929
Human	ENSG00000068878.15	PSME4	NA	chr2	53864068	53970993	-	10.392	protein_coding	1516	1935	2030	1881	1750	2019	1471	1464	1365	1981	1942	1797	1548	1241	1705	1458	1602	1572	2244	2240	2139	3139	2359	2563
Human	ENSG00000068885.15	IFT80	NA	chr3	160256985	160399880	-	7.08	protein_coding	280	357	357	341	279	401	280	288	277	138	164	144	130	110	149	147	170	140	572	402	385	663	454	503
Human	ENSG00000068903.20	SIRT2	NA	chr19	38878554	38899862	-	6.224	protein_coding	892	1153	1015	947	954	1011	764	729	722	1672	1880	1671	1021	866	1350	1567	1587	1678	267	281	172	342	214	199
Human	ENSG00000068912.14	ERLEC1	NA	chr2	53787043	53818819	+	2.592	protein_coding	1180	1463	1475	1521	1418	1720	1276	1390	1348	1137	1232	999	1418	1228	1656	1808	1801	1988	476	494	471	561	506	515
Human	ENSG00000068971.14	PPP2R5B	NA	chr11	64917552	64934475	+	3.36	protein_coding	348	467	392	433	446	445	505	434	356	532	588	475	398	342	505	460	471	479	155	157	112	197	180	139
Human	ENSG00000068976.14	PYGM	NA	chr11	64746388	64759974	-	4.658	protein_coding	2	4	1	6	3	5	1	1	3	4	5	4	11	5	4	6	4	4	30	20	23	64	37	35
Human	ENSG00000068985.5	PAGE1	NA	chrX	49687446	49695984	-	0.659	protein_coding	NA	NA	NA	NA	NA	NA	NA	NA	NA	NA	NA	NA	NA	NA	NA	NA	NA	NA	NA	NA	NA	NA	NA	NA
Human	ENSG00000069011.16	PITX1	NA	chr5	135027733	135034813	-	3.442	protein_coding	2153	2701	2417	1746	2004	2376	2196	1715	1679	NA	NA	NA	NA	NA	NA	NA	NA	NA	138	165	128	171	122	131
Human	ENSG00000069018.19	TRPC7	NA	chr5	136212744	136365545	-	3.768	protein_coding	NA	NA	NA	NA	NA	NA	NA	NA	NA	NA	NA	NA	NA	NA	NA	NA	NA	NA	NA	NA	NA	NA	NA	NA
Human	ENSG00000069020.18	MAST4	NA	chr5	66596360	67169595	+	14.675	protein_coding	1239	1455	1466	1453	1387	1584	1178	1165	1107	2432	2490	2259	2239	1934	2500	2083	2722	2426	888	782	483	733	565	585
Human	ENSG00000069122.19	ADGRF5	NA	chr6	46852521	46954943	-	6.601	protein_coding	NA	NA	NA	NA	NA	NA	NA	NA	NA	8076	8907	7942	8756	7515	11006	7815	8687	8705	NA	NA	NA	NA	NA	NA
Human	ENSG00000069188.17	SDK2	NA	chr17	73334383	73644445	-	11.963	protein_coding	8	11	9	11	8	16	8	8	4	NA	NA	NA	NA	NA	NA	NA	NA	NA	1	3	5	19	17	12
Human	ENSG00000069206.15	ADAM7	NA	chr8	24440929	24526970	+	4.483	protein_coding	NA	NA	NA	NA	NA	NA	NA	NA	NA	NA	NA	NA	NA	NA	1	NA	NA	NA	NA	NA	NA	NA	NA	NA
Human	ENSG00000069248.12	NUP133	NA	chr1	229440258	229508341	-	6.081	protein_coding	825	1072	944	886	938	1129	817	796	861	880	947	908	764	643	993	773	818	875	972	1108	900	1182	975	944
Human	ENSG00000069275.13	NUCKS1	NA	chr1	205712821	205750182	-	6.449	protein_coding	5453	7136	6997	5952	5928	6665	5551	5749	6048	5320	5655	5370	3981	3381	4915	4670	4906	5056	7141	6005	6664	6602	5982	6392
Human	ENSG00000069329.18	VPS35	NA	chr16	46656131	46689518	-	9.733	protein_coding	2576	3491	3455	2973	3213	3753	3050	2967	3361	2344	2623	2497	1990	1681	2444	2088	2132	2368	1994	2061	1884	2257	1769	1735
Human	ENSG00000069345.12	DNAJA2	NA	chr16	46955361	46973674	-	4.951	protein_coding	1288	1650	1589	1542	1510	1662	1856	1759	1952	1617	1904	1641	1330	1175	1710	1817	1851	2093	858	706	705	960	803	892
Human	ENSG00000069399.15	BCL3	NA	chr19	44747704	44760044	+	3.094	protein_coding	567	692	644	820	802	867	869	692	691	327	347	271	254	171	296	450	524	528	151	226	157	187	182	182
Human	ENSG00000069424.15	KCNAB2	NA	chr1	5990926	6101193	+	17.329	protein_coding	165	192	148	192	196	238	180	179	145	25	35	35	57	38	59	67	69	67	2203	2475	2366	3191	2454	2446
Human	ENSG00000069431.11	ABCC9	NA	chr12	21797400	21942529	-	11.616	protein_coding	31	42	52	44	34	44	22	23	34	NA	NA	NA	NA	NA	NA	NA	NA	NA	2	NA	1	NA	NA	NA
Human	ENSG00000069482.7	GAL	NA	chr11	68683778	68691175	+	1.3	protein_coding	15	33	29	23	20	28	13	13	14	2	2	NA	NA	1	3	NA	NA	NA	NA	NA	NA	NA	NA	NA
Human	ENSG00000069493.15	CLEC2D	NA	chr12	9664968	9699553	+	6.955	protein_coding	198	215	248	320	207	222	284	227	303	91	99	68	63	47	45	53	71	50	2202	1836	1379	2990	2275	1969
Human	ENSG00000069509.6	FUNDC1	NA	chrX	44523638	44542859	-	1.257	protein_coding	139	185	180	191	166	227	152	153	186	141	174	168	120	139	179	180	165	195	134	103	106	174	162	140
Human	ENSG00000069535.14	MAOB	NA	chrX	43766609	43882450	-	2.895	protein_coding	4	5	2	1	NA	1	3	2	NA	NA	NA	NA	NA	NA	NA	NA	NA	NA	NA	NA	NA	NA	NA	NA
Human	ENSG00000069667.16	RORA	NA	chr15	60488283	61229302	-	17.023	protein_coding	307	412	413	448	401	446	451	361	473	209	219	228	150	124	190	207	237	236	1	NA	NA	NA	3	1
Human	ENSG00000069696.7	DRD4	NA	chr11	637268	640706	+	1.501	protein_coding	2	7	3	14	8	5	8	20	11	NA	NA	NA	1	NA	NA	NA	NA	2	18	18	19	16	5	16
Human	ENSG00000069702.11	TGFBR3	NA	chr1	91680342	91906335	-	8.577	protein_coding	813	944	963	1083	984	1039	807	830	790	1649	1682	1567	1083	992	1372	1630	1962	1873	15	13	19	16	4	5
Human	ENSG00000069764.10	PLA2G10	NA	chr16	14672547	14694308	-	0.752	protein_coding	NA	NA	NA	NA	NA	NA	NA	NA	NA	NA	NA	NA	NA	NA	NA	NA	NA	NA	NA	NA	NA	NA	NA	NA
Human	ENSG00000069812.11	HES2	NA	chr1	6412417	6424670	-	5.407	protein_coding	4	3	2	3	1	2	2	2	1	22	25	23	11	2	13	5	2	7	NA	NA	NA	NA	NA	NA
Human	ENSG00000069849.11	ATP1B3	NA	chr3	141876123	141926549	+	2.617	protein_coding	1036	1300	1302	1180	1208	1309	1103	1030	1084	3319	3591	3002	2030	1825	2781	2555	2568	2752	1028	999	1073	1202	984	1124
Human	ENSG00000069869.16	NEDD4	NA	chr15	55826921	55993746	-	9.122	protein_coding	1354	1703	1681	1673	1638	2041	1568	1211	1627	1067	1113	1086	897	779	1044	1186	1258	1241	25	11	17	18	12	21
Human	ENSG00000069943.10	PIGB	NA	chr15	55318959	55355648	+	4.542	protein_coding	227	299	280	286	307	310	309	295	323	124	188	147	174	190	262	147	178	160	265	241	244	365	302	322
Human	ENSG00000069956.12	MAPK6	NA	chr15	51952105	52067375	+	6.373	protein_coding	1149	1466	1484	1389	1347	1675	1427	1155	1501	1135	1235	1152	875	758	1020	913	1025	1060	1329	1251	1418	1208	1096	1266
Human	ENSG00000069966.19	GNB5	NA	chr15	52115099	52191392	-	13.33	protein_coding	419	472	486	474	444	495	516	482	462	434	505	431	390	344	527	427	460	458	496	470	411	539	376	439
Human	ENSG00000069974.16	RAB27A	NA	chr15	55202965	55319113	-	5.603	protein_coding	405	522	499	536	469	560	472	387	549	477	515	423	351	277	428	739	766	877	38	31	43	58	37	55
Human	ENSG00000069998.12	HDHD5	NA	chr22	17137510	17165287	-	4.936	protein_coding	237	269	281	236	266	299	300	219	242	500	606	428	329	310	385	306	304	312	652	841	701	905	769	674
Human	ENSG00000070010.19	UFD1	NA	chr22	19449910	19479202	-	8.722	protein_coding	754	960	999	949	829	920	910	877	990	1454	1716	1433	1110	977	1587	1385	1435	1678	694	610	709	751	538	634
Human	ENSG00000070018.9	LRP6	NA	chr12	12116024	12267044	-	10.369	protein_coding	1645	2020	2032	1820	1753	1935	1323	1249	1401	2375	2546	2319	1528	1258	1927	2158	2578	2607	490	482	503	671	535	578
Human	ENSG00000070019.5	GUCY2C	NA	chr12	14612631	14696599	-	4.191	protein_coding	NA	NA	NA	NA	NA	NA	NA	NA	NA	1	NA	NA	NA	NA	NA	NA	NA	NA	NA	NA	1	5	3	NA
Human	ENSG00000070031.4	SCT	NA	chr11	626308	627181	-	0.526	protein_coding	NA	1	NA	1	2	2	3	NA	1	NA	NA	NA	NA	NA	NA	NA	NA	NA	NA	NA	NA	NA	NA	NA
Human	ENSG00000070047.13	PHRF1	NA	chr11	576469	612222	+	5.785	protein_coding	1356	1676	1603	1629	1620	1621	1531	1429	1345	1550	1540	1446	1442	1102	1857	1300	1379	1541	1127	1253	1283	1461	1175	1369
Human	ENSG00000070061.16	ELP1	NA	chr9	108866897	108934328	-	24.261	protein_coding	754	846	834	845	786	858	743	734	728	916	945	908	702	580	872	761	819	820	1034	1013	1042	1446	976	1161
Human	ENSG00000070081.17	NUCB2	NA	chr11	17208152	17349980	+	9.025	protein_coding	1070	1434	1511	1819	2011	2212	1366	1460	1554	910	1042	893	1187	1097	1639	1266	1318	1432	1517	1227	1505	1423	1287	1212
Human	ENSG00000070087.14	PFN2	NA	chr3	149964903	150050788	-	3.709	protein_coding	2271	2789	2710	2404	2578	3018	2378	2284	2494	31	35	28	18	21	29	20	16	19	1	NA	NA	1	1	NA
Human	ENSG00000070159.14	PTPN3	NA	chr9	109375465	109498313	-	9.995	protein_coding	42	71	45	67	54	67	44	48	50	2	2	2	NA	NA	1	NA	NA	NA	1	NA	6	2	NA	1
Human	ENSG00000070182.21	SPTB	NA	chr14	64746282	64879907	-	14.796	protein_coding	2	NA	1	1	2	4	NA	1	NA	NA	NA	NA	NA	NA	NA	NA	2	NA	1	NA	1	2	NA	2
Human	ENSG00000070190.13	DAPP1	NA	chr4	99816826	99870190	+	4.59	protein_coding	NA	NA	NA	1	NA	1	1	1	1	NA	NA	NA	NA	NA	NA	NA	NA	NA	841	733	555	1388	960	949
Human	ENSG00000070193.5	FGF10	NA	chr5	44300246	44389706	-	6.399	protein_coding	261	344	307	300	265	351	208	343	304	NA	NA	NA	NA	NA	NA	NA	NA	NA	NA	NA	NA	NA	NA	NA
Human	ENSG00000070214.16	SLC44A1	NA	chr9	105244621	105439171	+	12.172	protein_coding	1105	1350	1270	1414	1287	1378	1334	1401	1373	137	151	144	166	122	189	268	259	261	1056	1008	880	1660	1264	1307
Human	ENSG00000070269.14	TMEM260	NA	chr14	56488353	56650606	+	8.072	protein_coding	575	744	668	709	693	776	700	656	662	263	250	225	293	226	319	209	265	234	594	609	530	723	488	547
Human	ENSG00000070366.14	SMG6	NA	chr17	2059838	2303785	-	10.568	protein_coding	1848	2077	2084	2198	2071	2140	1820	1714	1689	1135	1246	1049	916	753	1164	820	969	998	497	433	416	545	402	511
Human	ENSG00000070367.16	EXOC5	NA	chr14	57200506	57268905	-	12.472	protein_coding	1662	2029	2027	1866	1885	2188	1961	1948	2215	2286	2439	2258	1891	1627	2278	2619	2920	2686	1302	1423	1456	1837	1524	1593
Human	ENSG00000070371.16	CLTCL1	NA	chr22	19179472	19291719	-	10.052	protein_coding	247	282	265	304	261	274	314	247	245	99	80	90	62	46	68	45	83	60	100	80	92	131	91	76
Human	ENSG00000070388.11	FGF22	NA	chr19	639878	644371	+	2.778	protein_coding	6	2	4	4	4	12	8	4	4	NA	1	NA	1	NA	NA	NA	2	2	NA	NA	NA	NA	NA	NA
Human	ENSG00000070404.10	FSTL3	NA	chr19	676391	683392	+	3.033	protein_coding	500	527	552	528	594	563	457	410	368	96	91	78	67	53	90	63	86	69	31	36	35	42	40	40
Human	ENSG00000070413.20	DGCR2	NA	chr22	19036281	19122454	-	5.605	protein_coding	1192	1414	1358	1220	1355	1408	1317	1121	994	1350	1426	1256	1097	1034	1343	993	1120	1056	554	631	514	898	629	727
Human	ENSG00000070423.18	RNF126	NA	chr19	647525	663233	-	3.452	protein_coding	336	498	406	440	473	523	541	477	477	749	840	659	620	501	854	508	530	506	678	869	673	825	632	753
Human	ENSG00000070444.15	MNT	NA	chr17	2384072	2401104	-	8.701	protein_coding	1173	1421	1398	1397	1381	1442	1326	1125	1102	711	718	696	508	488	668	579	723	619	563	596	527	717	582	691
Human	ENSG00000070476.15	ZXDC	NA	chr3	126437600	126475891	-	7.329	protein_coding	331	359	388	359	335	446	563	425	445	481	470	442	556	499	659	494	558	510	489	596	421	571	452	480
Human	ENSG00000070495.15	JMJD6	NA	chr17	76712831	76726799	-	5.969	protein_coding	288	370	359	352	326	369	326	294	330	538	555	512	335	331	453	376	382	456	420	501	398	568	480	420
Human	ENSG00000070501.12	POLB	NA	chr8	42338453	42371808	+	4.106	protein_coding	219	276	304	244	277	310	213	252	248	216	275	221	170	154	258	248	216	240	121	123	105	141	136	121
Human	ENSG00000070526.15	ST6GALNAC1	NA	chr17	76624760	76643786	-	3.396	protein_coding	NA	NA	NA	NA	NA	NA	NA	NA	NA	NA	NA	NA	NA	NA	NA	NA	NA	NA	NA	NA	NA	NA	NA	NA
Human	ENSG00000070540.13	WIPI1	NA	chr17	68420947	68457513	-	3.403	protein_coding	1717	2288	2176	1896	1932	2170	1867	1711	1794	772	865	766	846	678	1116	1655	1780	1743	58	84	39	50	46	31
Human	ENSG00000070601.10	FRMPD1	NA	chr9	37650953	37746904	+	5.913	protein_coding	1	NA	1	1	NA	1	2	1	NA	NA	NA	NA	NA	NA	NA	NA	NA	NA	NA	NA	NA	NA	NA	NA
Human	ENSG00000070610.14	GBA2	NA	chr9	35736865	35749228	-	4.803	protein_coding	715	706	737	797	754	806	804	721	699	1051	1118	977	917	685	1094	782	791	802	801	868	666	954	770	737
Human	ENSG00000070614.15	NDST1	NA	chr5	150485817	150558211	+	9.51	protein_coding	4223	5196	4783	4794	4865	5178	4517	4063	3795	6217	6197	5756	3503	3063	4481	3195	3738	3428	1092	1229	975	1678	1214	1277
Human	ENSG00000070669.17	ASNS	NA	chr7	97851676	97872542	-	4.896	protein_coding	15	36	45	48	39	32	157	98	136	7	14	7	6	4	9	1	2	NA	413	336	137	168	216	98
Human	ENSG00000070718.12	AP3M2	NA	chr8	42152945	42171673	+	6.276	protein_coding	561	718	680	614	639	735	804	631	762	415	444	417	390	366	474	265	238	241	28	42	41	43	37	53
Human	ENSG00000070729.14	CNGB1	NA	chr16	57882339	57971128	-	7.31	protein_coding	NA	NA	NA	NA	NA	NA	NA	NA	1	NA	NA	NA	NA	NA	NA	NA	NA	NA	3	NA	NA	2	NA	NA
Human	ENSG00000070731.11	ST6GALNAC2	NA	chr17	76565376	76586956	-	3.002	protein_coding	17	20	23	24	18	15	28	35	20	NA	NA	NA	1	1	NA	7	2	11	NA	NA	NA	NA	NA	NA
Human	ENSG00000070748.19	CHAT	NA	chr10	49609094	49667942	+	6.588	protein_coding	NA	NA	NA	NA	NA	NA	NA	NA	NA	NA	NA	NA	NA	NA	NA	NA	NA	NA	NA	NA	NA	NA	NA	NA
Human	ENSG00000070756.17	PABPC1	NA	chr8	100685815	100722809	-	9.546	protein_coding	20727	25872	25677	16871	16711	18620	20744	19390	22416	32344	35290	32473	14829	12460	19887	28396	29485	30591	40183	38395	31499	41887	33521	36875
Human	ENSG00000070759.17	TESK2	NA	chr1	45343882	45491163	-	3.319	protein_coding	64	72	70	57	65	75	131	125	126	119	123	95	91	89	114	218	243	251	236	211	158	290	174	167
Human	ENSG00000070761.8	CFAP20	NA	chr16	58113591	58129381	-	2.302	protein_coding	248	356	297	291	317	386	294	320	339	536	666	553	526	460	790	540	545	621	314	416	314	301	294	367
Human	ENSG00000070770.10	CSNK2A2	NA	chr16	58157906	58198106	-	10.363	protein_coding	1669	2058	2054	1834	1749	1980	1915	1672	1977	4327	4700	4147	2575	2222	3205	3028	3170	3272	1938	1563	1399	1820	1359	1510
Human	ENSG00000070778.13	PTPN21	NA	chr14	88465777	88555007	-	7.67	protein_coding	1314	1524	1559	1446	1344	1484	1478	1263	1367	558	543	489	396	329	409	394	441	425	NA	NA	1	NA	NA	3
Human	ENSG00000070785.17	EIF2B3	NA	chr1	44850521	44986722	-	3.411	protein_coding	288	366	351	305	322	393	341	319	371	454	422	371	263	217	342	204	219	232	447	448	583	603	465	637
Human	ENSG00000070808.16	CAMK2A	NA	chr5	150219490	150290291	-	6.179	protein_coding	39	40	55	78	52	54	34	35	17	NA	NA	NA	NA	NA	NA	NA	NA	NA	2	NA	NA	NA	NA	NA
Human	ENSG00000070814.22	TCOF1	NA	chr5	150357628	150400308	+	11.439	protein_coding	1008	1339	1291	1258	1248	1383	1168	1061	1071	982	1012	952	916	750	1257	736	865	836	1666	1761	2043	1650	1572	2119
Human	ENSG00000070831.17	CDC42	NA	chr1	22025510	22101360	+	16.278	protein_coding	4207	5554	5436	4455	4802	5557	4279	4617	4904	7499	8545	7358	4936	4488	6746	5972	6145	6489	3894	3821	3829	5134	3967	4006
Human	ENSG00000070882.13	OSBPL3	NA	chr7	24796539	24981634	-	8.089	protein_coding	2027	2235	2102	2234	2005	2332	2043	1797	1865	1882	1832	1688	1602	1369	1743	992	1157	1107	1366	1440	1140	1524	1282	1255
Human	ENSG00000070886.12	EPHA8	NA	chr1	22563488	22603595	+	5.434	protein_coding	NA	NA	NA	NA	NA	NA	NA	1	NA	NA	NA	NA	NA	NA	NA	NA	NA	NA	1	1	NA	1	1	NA
Human	ENSG00000070915.10	SLC12A3	NA	chr16	56865206	56915850	+	6.18	protein_coding	1	NA	NA	NA	NA	NA	NA	NA	NA	2	NA	1	NA	NA	3	NA	NA	1	4	1	4	14	2	2
Human	ENSG00000070950.10	RAD18	NA	chr3	8775401	8963773	-	6.984	protein_coding	206	221	221	176	223	265	213	217	236	155	213	223	205	188	251	204	214	229	633	671	728	647	632	661
Human	ENSG00000070961.16	ATP2B1	NA	chr12	89588048	89709300	-	9.5	protein_coding	3387	4251	4106	4358	3979	4616	2859	2031	2504	927	943	910	477	416	512	706	819	750	742	593	640	708	620	692
Human	ENSG00000070985.13	TRPM5	NA	chr11	2404514	2423045	-	3.962	protein_coding	NA	NA	NA	1	2	NA	NA	NA	NA	NA	NA	NA	1	NA	NA	NA	NA	NA	8	NA	NA	15	7	2
Human	ENSG00000071051.14	NCK2	NA	chr2	105744911	105894274	+	2.975	protein_coding	628	769	742	692	703	761	832	676	744	831	922	789	526	433	719	608	611	628	254	233	175	255	219	180
Human	ENSG00000071054.16	MAP4K4	NA	chr2	101696849	101894689	+	11.961	protein_coding	8280	10425	10192	9565	9151	9996	8131	8095	8268	16468	18315	16335	10320	8941	13334	13510	14809	15230	3247	2618	2520	4075	3039	3332
Human	ENSG00000071073.13	MGAT4A	NA	chr2	98619105	98731132	-	9.636	protein_coding	1	3	2	2	NA	2	3	1	5	123	117	116	100	104	140	118	120	129	1	NA	NA	NA	NA	2
Human	ENSG00000071082.11	RPL31	NA	chr2	101002228	101024032	+	5.277	protein_coding	4973	7025	7528	4100	4234	5844	4831	5068	5678	7139	7737	6250	4004	3793	5649	4169	4852	5089	7258	5151	6163	8677	6546	5869
Human	ENSG00000071127.17	WDR1	NA	chr4	10074338	10116949	-	7.827	protein_coding	6027	7534	7054	5227	5859	6285	6614	5898	5945	9978	10905	9430	6232	5385	8518	7063	7060	7852	1644	2263	2288	2019	1874	2163
Human	ENSG00000071189.21	SNX13	NA	chr7	17790760	17940501	-	16.418	protein_coding	1523	1845	1824	1804	1617	1844	1358	1372	1504	913	955	912	785	650	852	1133	1286	1213	1088	903	831	1499	1141	1123
Human	ENSG00000071203.9	MS4A12	NA	chr11	60492777	60507430	+	1.839	protein_coding	NA	NA	NA	NA	NA	NA	NA	NA	NA	NA	NA	NA	NA	NA	NA	NA	NA	NA	NA	NA	NA	NA	1	1
Human	ENSG00000071205.12	ARHGAP10	NA	chr4	147732062	148072776	+	10.755	protein_coding	818	1002	988	852	773	929	739	724	725	201	227	238	285	196	320	328	377	373	3	4	1	2	NA	1
Human	ENSG00000071242.12	RPS6KA2	NA	chr6	166409363	166906451	-	8.251	protein_coding	3827	4733	4478	4044	3933	4429	3628	2948	3208	8418	9004	8402	5688	5020	7135	6684	7281	7410	8	8	13	10	4	15
Human	ENSG00000071243.16	ING3	NA	chr7	120950762	120977216	+	5.2	protein_coding	173	227	238	222	227	251	213	205	243	370	445	365	305	295	389	330	359	348	269	254	197	265	217	223
Human	ENSG00000071246.11	VASH1	NA	chr14	76761467	76783015	+	7.223	protein_coding	725	899	886	849	833	879	755	752	682	6887	7451	6380	3738	3126	4886	2709	3238	3056	NA	NA	NA	NA	NA	NA
Human	ENSG00000071282.12	LMCD1	NA	chr3	8501806	8574668	+	9.025	protein_coding	290	357	355	172	155	179	85	81	80	1090	1162	985	502	440	618	250	236	231	NA	NA	NA	NA	NA	NA
Human	ENSG00000071462.12	BUD23	NA	chr7	73683024	73705161	+	7.943	protein_coding	444	598	502	614	581	620	517	521	551	399	461	384	401	306	530	322	333	364	698	738	709	859	739	746
Human	ENSG00000071537.14	SEL1L	NA	chr14	81471546	81533853	-	9.553	protein_coding	3269	4119	3918	4002	3972	4493	4358	3647	4274	2663	2815	2644	1931	1784	2305	2840	3154	3162	1262	1630	826	1089	1069	776
Human	ENSG00000071539.14	TRIP13	NA	chr5	892883	919357	+	3.319	protein_coding	73	90	84	96	73	126	86	88	77	268	303	270	263	208	323	209	164	194	427	494	552	383	416	501
Human	ENSG00000071553.18	ATP6AP1	NA	chrX	154428632	154436516	+	5.683	protein_coding	1730	2146	1904	2103	2109	2225	1748	1597	1376	2642	2951	2479	2720	2379	3696	2621	2666	2716	374	450	366	648	470	456
Human	ENSG00000071564.17	TCF3	NA	chr19	1609289	1652615	-	6.09	protein_coding	1839	2275	2212	2134	2274	2459	1992	2054	1880	2331	2399	2087	1445	1212	1870	1316	1268	1288	8433	9701	6747	8824	7075	6486
Human	ENSG00000071575.11	TRIB2	NA	chr2	12716888	12742734	+	4.588	protein_coding	826	1045	1060	1012	890	1111	1269	1146	1090	779	841	748	770	694	911	2513	2757	2771	1035	1063	696	1349	1005	921
Human	ENSG00000071626.17	DAZAP1	NA	chr19	1407568	1435687	+	9.201	protein_coding	1362	1700	1639	1752	1712	1917	1961	1832	1888	2611	2864	2566	1868	1480	2523	1758	1894	1856	2853	3118	2909	3155	2628	3019
Human	ENSG00000071655.18	MBD3	NA	chr19	1573595	1592865	-	7.909	protein_coding	861	989	938	861	944	1110	1074	964	877	1231	1200	1021	829	744	984	758	774	768	756	739	742	1142	656	739
Human	ENSG00000071677.1	PRLH	NA	chr2	237566573	237567175	+	0.264	protein_coding	NA	NA	NA	NA	NA	NA	NA	NA	1	NA	NA	NA	NA	NA	NA	NA	NA	NA	NA	NA	NA	NA	NA	NA
Human	ENSG00000071794.16	HLTF	NA	chr3	149030126	149086554	-	6.024	protein_coding	801	1050	1013	881	828	1171	684	823	890	399	432	421	370	317	479	447	542	538	2709	2499	2750	2782	2413	2275
Human	ENSG00000071859.15	FAM50A	NA	chrX	154444140	154450654	+	2.552	protein_coding	988	1199	1178	1093	1040	1066	1114	937	1017	1131	1289	1108	799	651	1082	931	1018	1025	373	305	418	503	355	433
Human	ENSG00000071889.17	FAM3A	NA	chrX	154506158	154516242	-	5.098	protein_coding	490	551	513	423	452	486	548	472	446	355	388	402	285	257	368	321	384	416	323	315	264	453	267	271
Human	ENSG00000071894.17	CPSF1	NA	chr8	144393228	144409335	-	6.058	protein_coding	1920	2241	2117	2056	2026	2180	2063	1958	1709	1587	1679	1456	1113	923	1502	1237	1231	1329	1600	1847	1595	1886	1406	1556
Human	ENSG00000071909.19	MYO3B	NA	chr2	170178144	170655171	+	8.236	protein_coding	1	2	4	2	7	12	5	1	2	NA	NA	1	NA	NA	NA	NA	NA	NA	39	43	30	59	61	49
Human	ENSG00000071967.12	CYBRD1	NA	chr2	171522246	171558129	+	5.172	protein_coding	6101	8028	7687	6753	6072	6939	6289	5931	6390	439	495	471	270	245	357	453	488	512	NA	2	NA	NA	1	NA
Human	ENSG00000071991.9	CDH19	NA	chr18	66501082	66604138	-	6.864	protein_coding	NA	NA	NA	NA	NA	NA	NA	NA	NA	NA	NA	NA	NA	1	2	NA	NA	2	NA	NA	NA	NA	NA	NA
Human	ENSG00000071994.11	PDCD2	NA	chr6	170575294	170584692	-	6.476	protein_coding	590	767	784	688	720	784	823	729	810	874	968	858	722	630	869	709	767	816	1307	1258	1264	1720	1352	1355
Human	ENSG00000072041.17	SLC6A15	NA	chr12	84859490	84913615	-	8.727	protein_coding	379	377	427	577	515	671	1042	894	1047	5	3	5	6	2	3	1	NA	NA	NA	NA	NA	NA	NA	NA
Human	ENSG00000072042.13	RDH11	NA	chr14	67676799	67695793	-	5.498	protein_coding	1428	1733	1748	1770	1737	2014	1418	1563	1542	1176	1345	1256	1313	1026	1781	1366	1409	1454	827	796	783	1174	897	980
Human	ENSG00000072062.15	PRKACA	NA	chr19	14091687	14118084	-	7.764	protein_coding	1693	2176	1993	2025	2001	2095	1713	1698	1678	1809	1902	1744	1182	866	1559	1513	1655	1691	364	331	336	464	309	388
Human	ENSG00000072071.16	ADGRL1	NA	chr19	14147742	14206187	-	8.487	protein_coding	213	265	242	327	315	336	213	246	217	128	171	130	185	165	211	241	320	279	1	2	1	1	NA	1
Human	ENSG00000072080.11	SPP2	NA	chr2	234050678	234077134	+	1.265	protein_coding	NA	NA	NA	NA	NA	NA	NA	NA	NA	NA	NA	NA	NA	NA	NA	NA	NA	NA	NA	NA	NA	NA	NA	NA
Human	ENSG00000072110.15	ACTN1	NA	chr14	68874127	68979440	-	10.641	protein_coding	12222	15119	14586	11796	11827	12851	12843	11395	11460	5160	5672	5278	4697	3665	6116	7046	7208	7650	1	1	1	3	2	2
Human	ENSG00000072121.17	ZFYVE26	NA	chr14	67727373	67816590	-	15.884	protein_coding	1304	1588	1417	1906	1953	2059	1657	1375	1472	1353	1350	1306	2075	1813	2564	1412	1686	1595	499	489	528	786	510	646
Human	ENSG00000072133.11	RPS6KA6	NA	chrX	84058345	84188199	-	8.794	protein_coding	165	270	244	195	166	237	136	156	142	2	NA	NA	1	1	1	NA	NA	NA	NA	NA	NA	NA	NA	NA
Human	ENSG00000072134.15	EPN2	NA	chr17	19215614	19336715	+	8.517	protein_coding	841	988	936	1026	965	1143	946	952	879	1425	1517	1401	1313	1108	1545	1495	1730	1770	223	203	151	237	210	159
Human	ENSG00000072135.13	PTPN18	NA	chr2	130356044	130375405	+	5.732	protein_coding	332	461	373	390	390	403	479	399	452	1210	1488	1244	1143	920	1513	1248	1236	1353	1945	2344	1736	2687	2221	2307
Human	ENSG00000072163.20	LIMS2	NA	chr2	127638380	127681786	-	8.731	protein_coding	233	261	233	166	148	210	147	153	146	669	746	661	884	698	937	890	1048	917	42	39	39	62	37	44
Human	ENSG00000072182.13	ASIC4	NA	chr2	219514169	219538772	+	5.25	protein_coding	NA	NA	2	1	1	5	NA	2	1	NA	NA	NA	NA	NA	NA	NA	NA	NA	NA	6	3	3	1	3
Human	ENSG00000072195.15	SPEG	NA	chr2	219434842	219493629	+	17.066	protein_coding	1351	1409	1326	1495	1424	1510	1129	1198	901	NA	NA	NA	NA	NA	NA	NA	NA	NA	2	NA	2	7	3	2
Human	ENSG00000072201.14	LNX1	NA	chr4	53459300	53701405	-	5.624	protein_coding	57	88	74	64	57	98	42	52	47	1104	1080	1036	1153	1011	1462	787	936	789	NA	NA	NA	1	NA	NA
Human	ENSG00000072210.19	ALDH3A2	NA	chr17	19648135	19685760	+	15.331	protein_coding	370	460	470	554	546	617	455	519	507	1516	1559	1381	1568	1417	1993	1611	1842	1894	758	803	710	1138	920	1007
Human	ENSG00000072274.13	TFRC	NA	chr3	196027182	196082096	-	7.794	protein_coding	2565	3439	3216	2948	3214	3613	3305	3247	3217	1448	1606	1601	739	618	941	806	816	828	2186	1740	2225	2841	1707	2258
Human	ENSG00000072310.17	SREBF1	NA	chr17	17810398	17837011	-	8.243	protein_coding	2413	2700	2698	3492	3546	3602	3618	2634	2390	3110	3077	2812	2925	2492	3276	1758	2105	2028	1136	1329	1100	1609	1380	1458
Human	ENSG00000072315.3	TRPC5	NA	chrX	111774314	112082776	-	5.839	protein_coding	18	11	22	9	15	16	5	9	11	NA	NA	NA	NA	NA	NA	NA	NA	NA	NA	NA	NA	NA	NA	NA
Human	ENSG00000072364.13	AFF4	NA	chr5	132875394	132963634	-	11.281	protein_coding	5009	6249	5983	6312	5699	6502	6642	5441	6183	3336	3717	3377	3239	2684	3807	2974	3724	3257	2368	2254	1836	3235	2493	2416
Human	ENSG00000072401.15	UBE2D1	NA	chr10	58334978	58370751	+	3.48	protein_coding	456	599	547	484	496	602	488	427	478	295	411	327	302	258	399	330	308	299	60	67	72	104	69	67
Human	ENSG00000072415.10	MPP5	NA	chr14	67240712	67336061	+	14.825	protein_coding	638	817	812	796	739	816	617	696	646	907	900	883	919	766	987	947	1061	992	644	594	497	837	611	647
Human	ENSG00000072422.17	RHOBTB1	NA	chr10	60869437	61001440	-	4.779	protein_coding	1362	1828	1782	1416	1265	1602	1286	1029	1100	1080	1075	1010	730	654	935	922	948	932	27	11	8	33	23	14
Human	ENSG00000072501.19	SMC1A	NA	chrX	53374148	53422728	-	10.83	protein_coding	1011	1239	1231	1319	1206	1239	1183	1023	1224	1966	2093	2011	1617	1348	2119	1971	2213	2296	3359	2612	3352	2700	2666	3131
Human	ENSG00000072506.13	HSD17B10	NA	chrX	53431257	53434370	-	1.112	protein_coding	434	594	512	412	517	546	545	510	453	604	631	599	393	346	558	459	465	487	442	392	488	557	377	508
Human	ENSG00000072518.21	MARK2	NA	chr11	63838927	63911019	+	12.009	protein_coding	666	853	856	984	939	954	935	854	831	1214	1348	1188	1263	969	1498	1127	1228	1185	1389	1499	1153	1751	1282	1386
Human	ENSG00000072571.20	HMMR	NA	chr5	163460202	163491941	+	3.932	protein_coding	88	115	88	69	84	95	101	130	133	356	448	364	425	328	541	511	446	541	1164	1230	1872	1167	1212	1405
Human	ENSG00000072609.18	CHFR	NA	chr12	132822186	132956304	-	17.113	protein_coding	603	690	678	756	672	796	710	650	641	888	930	854	772	605	821	718	788	762	8	7	4	9	6	5
Human	ENSG00000072657.9	TRHDE	NA	chr12	72087265	72670758	+	12.264	protein_coding	1850	2290	2107	1915	1742	2089	1666	1718	1818	NA	NA	NA	NA	NA	NA	NA	NA	NA	NA	NA	NA	NA	NA	NA
Human	ENSG00000072682.19	P4HA2	NA	chr5	132190146	132295315	-	9.968	protein_coding	1803	2387	2143	2440	2413	2527	1694	1551	1545	581	604	491	333	269	449	328	324	377	185	110	92	166	60	72
Human	ENSG00000072694.21	FCGR2B	NA	chr1	161663146	161678654	+	6.651	protein_coding	NA	NA	NA	NA	NA	NA	NA	NA	NA	NA	2	NA	NA	NA	NA	NA	1	2	79	66	73	246	160	246
Human	ENSG00000072736.19	NFATC3	NA	chr16	68084750	68229259	+	8.806	protein_coding	645	731	752	710	738	840	702	630	665	920	987	988	1111	980	1381	963	990	1090	2235	2975	1924	3478	2874	2597
Human	ENSG00000072756.17	TRNT1	NA	chr3	3126932	3150879	+	5.802	protein_coding	331	423	444	420	359	435	416	368	442	416	439	387	376	340	438	392	414	404	513	522	569	836	583	643
Human	ENSG00000072778.20	ACADVL	NA	chr17	7217124	7225266	+	4.82	protein_coding	1407	1723	1519	1539	1514	1709	1747	1692	1458	2994	3390	2781	2168	1918	2812	2088	2317	2457	2173	2468	2173	2596	2107	2186
Human	ENSG00000072786.13	STK10	NA	chr5	172042078	172188224	-	8.915	protein_coding	1043	1243	1245	1210	1264	1355	1523	1226	1327	5957	6315	5711	4911	4361	6422	3989	4418	4363	537	570	479	876	674	717
Human	ENSG00000072803.17	FBXW11	NA	chr5	171861548	172006873	-	5.577	protein_coding	1075	1457	1362	1271	1235	1455	1220	1099	1260	1106	1129	971	819	743	1042	885	1001	907	913	980	833	1313	900	896
Human	ENSG00000072818.12	ACAP1	NA	chr17	7336528	7351477	+	7.42	protein_coding	7	8	17	7	19	15	14	9	9	1	2	2	3	NA	1	2	NA	NA	2031	1858	1724	2872	2077	1981
Human	ENSG00000072832.15	CRMP1	NA	chr4	5748083	5893086	-	5.851	protein_coding	902	1139	1059	896	908	1079	782	704	622	NA	1	NA	NA	NA	NA	NA	NA	NA	4	1	3	NA	1	1
Human	ENSG00000072840.13	EVC	NA	chr4	5711200	5814305	+	7.144	protein_coding	2282	2540	2626	3327	3197	3419	2757	2207	2342	525	559	533	691	584	854	523	618	599	NA	NA	NA	NA	NA	2
Human	ENSG00000072849.11	DERL2	NA	chr17	5471253	5486811	-	6.383	protein_coding	668	943	822	797	807	944	815	720	775	529	615	498	543	461	629	591	595	651	455	567	399	641	493	479
Human	ENSG00000072858.11	SIDT1	NA	chr3	113532554	113629575	+	7.798	protein_coding	NA	NA	NA	2	NA	NA	1	2	NA	1	3	1	6	5	9	NA	NA	2	1	NA	NA	NA	NA	NA
Human	ENSG00000072864.16	NDE1	NA	chr16	15643266	15734691	+	8.217	protein_coding	337	351	415	378	347	382	419	368	361	603	655	617	528	436	684	551	557	592	618	609	564	701	496	628
Human	ENSG00000072952.19	IRAG1	NA	chr11	10573090	10693988	-	7.7	protein_coding	1378	1624	1485	1195	1141	1255	806	951	896	66	49	53	43	47	51	45	43	51	NA	NA	NA	NA	NA	NA
Human	ENSG00000072954.7	TMEM38A	NA	chr19	16661138	16690023	+	2.987	protein_coding	44	39	55	44	54	57	31	17	21	9	15	1	16	8	11	6	4	11	779	897	480	1159	858	564
Human	ENSG00000072958.9	AP1M1	NA	chr19	16197853	16245906	+	14.094	protein_coding	1004	1279	1198	1120	1080	1177	1249	1057	936	875	951	854	655	626	835	551	581	598	390	377	376	442	333	376
Human	ENSG00000073008.15	PVR	NA	chr19	44643797	44666162	+	6.098	protein_coding	888	1061	983	1177	1158	1109	2803	1586	2027	1044	1191	1001	930	691	1121	912	1039	1076	3	1	5	NA	1	2
Human	ENSG00000073050.12	XRCC1	NA	chr19	43543310	43580473	-	2.745	protein_coding	452	531	521	490	485	564	379	421	451	291	409	281	287	283	437	365	386	425	415	450	358	420	345	395
Human	ENSG00000073060.16	SCARB1	NA	chr12	124776855	124882668	-	7.741	protein_coding	1062	1302	1170	1433	1331	1396	1376	1053	1128	1325	1454	1333	846	737	1132	517	550	574	849	1076	840	1564	1053	1137
Human	ENSG00000073067.14	CYP2W1	NA	chr7	983180	989640	+	2.791	protein_coding	3	NA	NA	1	2	NA	NA	NA	NA	NA	NA	NA	NA	NA	NA	NA	NA	NA	NA	NA	NA	1	NA	1
Human	ENSG00000073111.14	MCM2	NA	chr3	127598409	127622436	+	4.715	protein_coding	386	426	422	334	363	443	347	348	322	429	471	404	547	458	664	599	584	723	2130	2486	2668	1835	1776	2485
Human	ENSG00000073146.16	MOV10L1	NA	chr22	50089878	50161690	+	6.872	protein_coding	112	121	143	138	144	150	102	105	104	101	107	75	115	85	127	145	138	166	3	1	4	6	3	1
Human	ENSG00000073150.14	PANX2	NA	chr22	50170730	50180295	+	3.103	protein_coding	72	81	80	102	100	108	125	104	101	184	205	185	126	107	160	212	232	239	NA	NA	NA	NA	NA	NA
Human	ENSG00000073169.14	SELENOO	NA	chr22	50200978	50217616	+	2.363	protein_coding	343	358	370	341	378	403	352	312	262	460	403	366	315	225	405	276	275	299	236	241	190	328	218	225
Human	ENSG00000073282.14	TP63	NA	chr3	189631388	189897276	+	7.479	protein_coding	NA	2	NA	3	NA	2	NA	NA	NA	NA	1	NA	NA	NA	NA	NA	NA	NA	433	325	242	445	351	331
Human	ENSG00000073331.18	ALPK1	NA	chr4	112285508	112442621	+	12.326	protein_coding	434	584	494	637	648	655	1609	1268	1526	275	267	242	304	288	343	726	838	782	773	614	442	969	778	715
Human	ENSG00000073350.14	LLGL2	NA	chr17	75525079	75575209	+	7.939	protein_coding	10	9	9	10	2	9	9	3	6	258	233	199	107	106	132	85	86	91	65	87	64	138	87	93
Human	ENSG00000073417.15	PDE8A	NA	chr15	84980439	85139145	+	8.004	protein_coding	545	694	701	713	674	746	764	698	715	3432	3558	3196	2555	2193	3100	2272	2642	2467	458	478	476	597	427	494
Human	ENSG00000073464.13	CLCN4	NA	chrX	10156974	10237660	+	7.562	protein_coding	282	339	344	316	317	300	229	189	181	213	266	233	161	151	182	123	150	133	NA	NA	NA	NA	NA	NA
Human	ENSG00000073536.18	NLE1	NA	chr17	35128729	35142304	-	5.475	protein_coding	353	397	393	331	319	361	375	308	252	190	246	212	128	129	177	109	79	128	457	468	402	512	348	406
Human	ENSG00000073578.17	SDHA	NA	chr5	218240	257082	+	8.765	protein_coding	165	206	179	215	173	245	263	193	211	239	244	219	179	163	227	203	243	252	336	373	330	420	326	311
Human	ENSG00000073584.20	SMARCE1	NA	chr17	40624961	40648654	-	18.47	protein_coding	422	565	553	508	439	509	494	545	514	403	415	390	375	297	433	382	399	395	460	452	324	571	500	445
Human	ENSG00000073598.6	FNDC8	NA	chr17	35121614	35130732	+	1.352	protein_coding	1	2	1	1	NA	1	3	1	NA	NA	NA	1	2	NA	1	2	NA	NA	2	NA	NA	NA	NA	1
Human	ENSG00000073605.18	GSDMB	NA	chr17	39904594	39919854	-	5.905	protein_coding	148	202	195	292	226	209	217	244	184	94	92	82	109	70	82	97	143	135	609	472	420	989	714	697
Human	ENSG00000073614.13	KDM5A	NA	chr12	280056	389320	-	12.029	protein_coding	1950	2361	2260	2568	2435	2707	2205	2295	2172	1471	1568	1504	1635	1342	1787	1579	1971	1801	1836	1405	1433	2508	1890	1850
Human	ENSG00000073670.14	ADAM11	NA	chr17	44758987	44781846	+	4.813	protein_coding	99	101	86	62	54	77	58	54	34	1	1	1	2	1	3	3	3	2	7	16	9	19	14	7
Human	ENSG00000073711.11	PPP2R3A	NA	chr3	135965727	136147894	+	7.785	protein_coding	889	1088	1088	959	858	986	768	766	865	206	229	206	163	135	198	232	262	253	1	2	2	1	NA	3
Human	ENSG00000073712.15	FERMT2	NA	chr14	52857267	52952435	-	8.463	protein_coding	1667	2161	2210	1906	1837	2162	2278	2080	2387	2196	2465	2086	1380	1260	1746	1814	1783	1868	4	4	3	3	1	3
Human	ENSG00000073734.10	ABCB11	NA	chr2	168915497	169031324	-	7.715	protein_coding	NA	NA	NA	NA	NA	NA	NA	NA	NA	NA	NA	NA	2	NA	NA	1	7	3	2	NA	NA	1	NA	1
Human	ENSG00000073737.17	DHRS9	NA	chr2	169064788	169096167	+	3.75	protein_coding	NA	NA	NA	NA	NA	NA	NA	NA	NA	NA	NA	NA	1	NA	NA	NA	NA	NA	NA	NA	1	NA	NA	NA
Human	ENSG00000073754.6	CD5L	NA	chr1	157830910	157898256	-	2.469	protein_coding	NA	NA	NA	1	NA	2	9	3	5	NA	NA	NA	NA	NA	NA	NA	NA	NA	NA	2	NA	3	3	5
Human	ENSG00000073756.12	PTGS2	NA	chr1	186671790	186680423	-	5.265	protein_coding	229	301	301	350	285	409	311	225	225	3	1	4	1	1	2	25	27	20	NA	NA	NA	NA	NA	NA
Human	ENSG00000073792.16	IGF2BP2	NA	chr3	185643129	185825042	-	5.33	protein_coding	2701	3347	3222	3594	3408	3573	3912	3400	3816	2162	2550	2242	2298	1875	2902	2669	2846	2887	1185	1248	935	1358	1095	1014
Human	ENSG00000073803.14	MAP3K13	NA	chr3	185282940	185489094	+	12.604	protein_coding	288	337	356	366	325	388	257	222	284	339	391	316	376	319	472	423	488	409	201	224	149	275	184	177
Human	ENSG00000073849.16	ST6GAL1	NA	chr3	186930324	187078553	+	11.142	protein_coding	414	496	440	400	376	412	552	468	505	874	975	935	865	799	1146	2649	2781	2905	6495	7263	4706	11195	8964	7403
Human	ENSG00000073861.3	TBX21	NA	chr17	47733235	47746122	+	2.625	protein_coding	NA	NA	NA	NA	NA	NA	1	1	1	NA	NA	1	NA	NA	NA	NA	NA	NA	NA	NA	NA	NA	NA	NA
Human	ENSG00000073905.8	VDAC1P1	NA	chrX	80929499	80930347	+	0.848	processed_pseudogene	25	17	23	18	22	36	18	22	17	22	29	26	16	31	26	15	14	19	64	64	39	92	41	41
Human	ENSG00000073910.22	FRY	NA	chr13	31846712	32299125	+	18.852	protein_coding	1294	1503	1371	1233	1166	1239	1359	1081	1282	522	562	565	667	503	792	339	374	355	13	7	10	10	4	8
Human	ENSG00000073921.18	PICALM	NA	chr11	85957174	86069882	-	6.342	protein_coding	2606	3400	3441	3141	2846	3409	3422	3019	3479	5818	6400	5861	4144	3467	5260	4339	4622	4931	1726	1982	1537	2392	1935	1911
Human	ENSG00000073969.18	NSF	NA	chr17	46590668	46757464	+	5.005	protein_coding	693	954	970	865	841	1043	805	723	857	574	586	492	498	439	584	530	546	578	998	1064	1107	1877	1477	1425
Human	ENSG00000074047.22	GLI2	NA	chr2	120735622	120992653	+	7.72	protein_coding	708	812	810	759	741	798	638	696	582	NA	NA	2	NA	3	1	NA	NA	NA	1	6	6	1	NA	NA
Human	ENSG00000074054.20	CLASP1	NA	chr2	121337775	121649476	-	10.941	protein_coding	2417	2938	2769	3042	2782	3132	2819	2569	2740	3111	3446	3098	3003	2651	3621	3047	3669	3459	2041	2187	1715	2725	2091	2221
Human	ENSG00000074071.15	MRPS34	NA	chr16	1771889	1773150	-	1.092	protein_coding	593	807	811	700	748	712	689	723	731	738	861	724	533	466	802	653	677	780	1140	1192	1101	1272	985	1140
Human	ENSG00000074181.9	NOTCH3	NA	chr19	15159037	15200995	-	9.408	protein_coding	2039	2158	2092	2020	1987	2232	1404	1350	1095	NA	1	NA	1	NA	NA	NA	NA	NA	4	3	4	11	6	11
Human	ENSG00000074201.9	CLNS1A	NA	chr11	77514935	77637794	-	4.581	protein_coding	883	1161	1176	874	981	1131	1103	1087	1223	864	994	812	571	511	798	763	816	798	1147	954	1046	1309	907	1063
Human	ENSG00000074211.14	PPP2R2C	NA	chr4	6320577	6563600	-	9.366	protein_coding	4	17	7	7	3	6	8	5	6	57	78	62	23	24	33	14	24	21	NA	NA	NA	NA	NA	NA
Human	ENSG00000074219.14	TEAD2	NA	chr19	49340594	49362457	-	2.98	protein_coding	1546	1834	1681	1682	1653	1782	1175	1281	1216	1828	1872	1686	1524	1229	1920	1538	1652	1763	21	22	10	33	23	19
Human	ENSG00000074266.22	EED	NA	chr11	86244752	86278813	+	6.807	protein_coding	179	232	210	236	228	253	172	188	198	229	238	227	249	222	306	193	197	192	314	263	326	410	354	378
Human	ENSG00000074276.10	CDHR2	NA	chr5	176542510	176595974	+	5.348	protein_coding	4	5	4	4	4	4	1	NA	3	1	3	1	NA	1	NA	3	NA	3	9	12	6	7	3	17
Human	ENSG00000074317.11	SNCB	NA	chr5	176620081	176630556	-	2.008	protein_coding	38	40	19	28	26	36	16	23	20	1	1	NA	NA	NA	NA	NA	NA	NA	281	364	357	357	312	328
Human	ENSG00000074319.13	TSG101	NA	chr11	18468335	18526951	-	3.558	protein_coding	763	1098	971	964	996	1081	972	902	975	859	949	860	659	640	886	736	761	738	581	580	509	816	630	617
Human	ENSG00000074356.17	NCBP3	NA	chr17	3802157	3846246	-	14.72	protein_coding	1236	1425	1385	1431	1243	1418	1356	1240	1272	1049	1137	1007	754	625	927	808	938	907	1004	971	982	1098	936	1072
Human	ENSG00000074370.18	ATP2A3	NA	chr17	3923869	3964464	-	6.893	protein_coding	198	283	253	273	340	332	448	317	327	NA	NA	2	NA	1	2	NA	NA	1	2460	3156	3088	3794	2803	3268
Human	ENSG00000074410.14	CA12	NA	chr15	63321377	63381846	-	6.998	protein_coding	407	542	504	551	596	641	335	369	298	NA	3	3	NA	2	NA	1	4	4	1	1	1	NA	NA	NA
Human	ENSG00000074416.14	MGLL	NA	chr3	127689061	128052190	-	11.849	protein_coding	1552	1883	1797	1583	1587	1748	2246	1805	1706	5943	6275	5558	2728	2386	3349	2111	2205	2234	87	78	110	207	154	150
Human	ENSG00000074527.13	NTN4	NA	chr12	95657806	95791189	-	4.365	protein_coding	1079	1270	1192	997	1008	1009	860	739	726	2541	2856	2565	2930	2593	3936	8326	9014	9087	NA	NA	NA	NA	NA	NA
Human	ENSG00000074582.15	BCS1L	NA	chr2	218658763	218663443	+	3.379	protein_coding	216	275	239	280	220	281	240	207	216	243	315	236	220	171	284	149	198	178	304	303	368	491	377	444
Human	ENSG00000074590.13	NUAK1	NA	chr12	106063339	106140033	-	7.008	protein_coding	459	528	442	465	451	477	400	385	368	1339	1447	1326	3605	3140	4332	3415	3955	3789	1	1	1	NA	NA	2
Human	ENSG00000074603.19	DPP8	NA	chr15	65442462	65517704	-	10.211	protein_coding	886	1130	1047	964	951	1042	914	924	945	1302	1290	1268	1027	840	1235	1281	1450	1391	1704	1761	1618	2239	1662	1755
Human	ENSG00000074621.14	SLC24A1	NA	chr15	65611365	65660995	+	9.084	protein_coding	343	392	386	355	358	371	361	334	359	341	340	313	382	306	472	323	325	322	277	244	255	413	316	360
Human	ENSG00000074657.14	ZNF532	NA	chr18	58862599	58986480	+	11.754	protein_coding	2588	3185	2996	3546	3561	3750	3269	3051	3201	2553	2827	2474	2236	1804	2686	2283	2629	2435	570	629	577	1059	762	862
Human	ENSG00000074660.16	SCARF1	NA	chr17	1633857	1645744	-	4.958	protein_coding	17	18	22	20	17	15	54	37	34	2148	2146	1837	1602	1409	2000	1731	1745	1775	3	3	2	3	2	3
Human	ENSG00000074695.6	LMAN1	NA	chr18	59327822	59359265	-	6.07	protein_coding	2732	3679	3619	3651	3751	4210	3491	3663	3761	2494	2786	2562	2290	1887	2883	3913	4240	4159	3289	3858	3142	3604	3259	3067
Human	ENSG00000074696.13	HACD3	NA	chr15	65530417	65578349	+	7.094	protein_coding	1967	2580	2510	2452	2458	2881	1995	2277	2166	1018	1079	970	1063	875	1263	1074	985	1083	1473	1757	1646	1976	1643	1804
Human	ENSG00000074706.13	IPCEF1	NA	chr6	154154495	154356792	-	8.474	protein_coding	6	8	8	5	6	5	14	22	13	257	284	228	205	182	270	208	233	200	52	51	78	128	108	149
Human	ENSG00000074755.15	ZZEF1	NA	chr17	4004444	4143030	-	15.888	protein_coding	1713	2016	1934	2395	2321	2501	2140	1840	1822	2092	2123	2065	1858	1531	2075	1908	2244	2034	1120	1201	1007	1585	1287	1259
Human	ENSG00000074771.4	NOX3	NA	chr6	155395367	155455839	-	1.98	protein_coding	NA	NA	NA	NA	NA	NA	NA	NA	NA	NA	NA	1	4	1	3	NA	NA	1	NA	NA	NA	NA	NA	NA
Human	ENSG00000074800.16	ENO1	NA	chr1	8860999	8879190	-	5.216	protein_coding	9266	12078	11202	9580	10086	11257	12951	11626	11827	12474	14459	12871	8749	7290	11618	10669	10119	11414	21871	26402	21343	29533	26144	22450
Human	ENSG00000074803.20	SLC12A1	NA	chr15	48178437	48304078	+	12.838	protein_coding	NA	NA	NA	NA	NA	NA	NA	NA	NA	NA	1	NA	NA	NA	NA	NA	NA	NA	NA	NA	NA	NA	NA	NA
Human	ENSG00000074842.8	MYDGF	NA	chr19	4641373	4670362	-	1.67	protein_coding	1046	1282	1322	1642	1756	1655	1423	1279	1283	1749	2090	1725	2198	1922	3164	1866	1918	2048	349	471	366	401	385	321
Human	ENSG00000074855.11	ANO8	NA	chr19	17323222	17334855	-	5.005	protein_coding	256	303	247	382	342	367	401	354	282	354	305	293	242	217	321	275	344	300	229	237	235	311	244	266
Human	ENSG00000074935.14	TUBE1	NA	chr6	112070662	112087529	-	7.087	protein_coding	208	223	226	264	229	259	549	389	587	793	869	719	816	693	904	469	484	498	544	598	382	350	449	357
Human	ENSG00000074964.17	ARHGEF10L	NA	chr1	17539697	17697874	+	7.954	protein_coding	456	577	490	510	510	508	611	538	483	2	4	3	NA	1	3	NA	1	2	35	32	39	25	23	25
Human	ENSG00000074966.11	TXK	NA	chr4	48066392	48134250	-	3.466	protein_coding	6	3	4	5	5	6	12	13	7	NA	NA	NA	NA	NA	1	NA	NA	NA	4	6	7	2	8	4
Human	ENSG00000075035.10	WSCD2	NA	chr12	108129287	108250537	+	6.74	protein_coding	NA	NA	NA	NA	NA	NA	NA	NA	NA	NA	NA	NA	NA	NA	NA	NA	NA	NA	NA	2	3	7	3	1
Human	ENSG00000075043.19	KCNQ2	NA	chr20	63400207	63472677	-	12.777	protein_coding	NA	NA	NA	NA	NA	NA	NA	NA	NA	NA	NA	NA	1	NA	NA	NA	NA	1	NA	2	NA	2	NA	2
Human	ENSG00000075073.15	TACR2	NA	chr10	69403902	69416918	-	2.922	protein_coding	2	3	4	5	2	2	7	1	5	17	15	12	37	25	33	21	23	13	NA	NA	NA	NA	NA	NA
Human	ENSG00000075089.9	ACTR6	NA	chr12	100199121	100241865	+	3.813	protein_coding	206	286	285	281	259	340	341	413	410	248	284	227	226	225	270	222	232	273	284	281	339	392	330	279
Human	ENSG00000075131.10	TIPIN	NA	chr15	66336190	66386746	-	2.739	protein_coding	68	89	91	72	99	120	71	93	89	105	100	97	119	103	147	62	79	91	347	309	502	417	352	559
Human	ENSG00000075142.14	SRI	NA	chr7	88205114	88226993	-	4.226	protein_coding	656	862	925	726	774	945	755	713	856	1443	1569	1383	827	651	1130	655	691	702	376	512	487	573	467	452
Human	ENSG00000075151.21	EIF4G3	NA	chr1	20806291	21176888	-	9.596	protein_coding	3620	4360	4353	4606	4139	4572	3999	3790	4071	3741	4060	3675	2663	2208	3298	2866	3293	3351	4067	3438	3472	5166	4002	4422
Human	ENSG00000075188.9	NUP37	NA	chr12	102073102	102120120	-	3.488	protein_coding	196	275	304	231	251	322	181	216	183	249	297	263	219	184	260	208	217	187	261	247	281	330	265	283
Human	ENSG00000075213.11	SEMA3A	NA	chr7	83955776	84492724	-	9.259	protein_coding	3490	4470	4248	5287	5006	5684	3719	3842	4224	637	786	714	880	706	1111	1851	1958	1964	NA	NA	1	NA	NA	NA
Human	ENSG00000075218.19	GTSE1	NA	chr22	46296869	46330810	+	4.113	protein_coding	73	83	81	67	81	84	96	93	76	313	310	323	311	244	407	236	247	285	794	998	889	791	630	686
Human	ENSG00000075223.14	SEMA3C	NA	chr7	80742537	80922359	-	6.1	protein_coding	1415	1940	1828	1641	1578	1827	1873	1979	2032	NA	NA	2	1	NA	NA	1	1	NA	NA	NA	NA	2	2	1
Human	ENSG00000075234.17	TTC38	NA	chr22	46267960	46294008	+	3.578	protein_coding	370	503	478	469	466	476	348	371	358	409	451	417	447	366	559	346	313	334	1	2	1	7	1	5
Human	ENSG00000075239.14	ACAT1	NA	chr11	108116694	108147603	+	5.869	protein_coding	925	1136	1236	1066	1029	1283	942	962	1097	1952	2422	2106	1301	1139	1732	1652	1737	1825	16	5	7	19	12	11
Human	ENSG00000075240.17	GRAMD4	NA	chr22	46576011	46679790	+	4.901	protein_coding	784	919	959	993	981	1017	815	700	589	306	335	315	312	278	441	277	319	300	545	560	489	845	607	659
Human	ENSG00000075275.18	CELSR1	NA	chr22	46360833	46537620	-	16.045	protein_coding	191	269	250	244	271	297	298	201	235	249	225	222	93	75	110	207	259	261	228	213	191	318	204	294
Human	ENSG00000075290.8	WNT8B	NA	chr10	100463008	100483744	+	2.144	protein_coding	1	NA	NA	NA	NA	NA	NA	NA	NA	NA	NA	NA	NA	NA	NA	NA	1	NA	NA	1	NA	NA	NA	NA
Human	ENSG00000075292.19	ZNF638	NA	chr2	71276560	71435069	+	12.474	protein_coding	2397	3061	2945	3064	2798	3361	2758	2632	3004	2504	2675	2478	2249	1771	2333	2512	2887	2638	2640	1901	2330	3460	2581	2829
Human	ENSG00000075303.13	SLC25A40	NA	chr7	87833567	87876360	-	5.084	protein_coding	281	299	250	276	240	280	213	227	244	323	389	380	322	285	371	323	394	330	456	494	442	492	439	393
Human	ENSG00000075336.12	TIMM21	NA	chr18	74148522	74160531	+	5.197	protein_coding	210	248	275	234	197	246	157	169	181	180	281	210	175	132	187	151	201	218	259	275	402	300	320	343
Human	ENSG00000075340.23	ADD2	NA	chr2	70607617	70768225	-	12.673	protein_coding	NA	2	NA	NA	NA	2	NA	1	NA	77	83	53	41	38	79	49	56	51	4	NA	NA	NA	NA	NA
Human	ENSG00000075388.4	FGF4	NA	chr11	69771021	69775341	-	3.165	protein_coding	NA	NA	NA	NA	NA	NA	NA	NA	NA	NA	NA	NA	NA	NA	NA	NA	NA	NA	NA	NA	NA	NA	NA	NA
Human	ENSG00000075391.17	RASAL2	NA	chr1	178094103	178484147	+	16.081	protein_coding	730	824	830	772	766	746	856	651	723	2529	2631	2479	2758	2381	3090	2600	3154	2941	NA	NA	NA	NA	NA	NA
Human	ENSG00000075399.14	VPS9D1	NA	chr16	89707133	89720898	-	3.34	protein_coding	575	687	651	592	697	730	861	869	791	279	308	265	244	176	241	566	556	591	19	35	16	32	42	27
Human	ENSG00000075407.18	ZNF37A	NA	chr10	38094333	38150293	+	13.19	protein_coding	635	763	818	907	766	900	870	709	866	485	488	513	551	410	558	487	540	485	577	475	521	756	608	727
Human	ENSG00000075413.19	MARK3	NA	chr14	103385376	103503831	+	21.53	protein_coding	1480	1808	1785	1919	1771	1992	1973	1773	1881	1497	1547	1398	1290	1008	1446	1327	1456	1404	3426	2729	2174	3388	2569	2607
Human	ENSG00000075415.13	SLC25A3	NA	chr12	98593590	98606379	+	8.896	protein_coding	5252	6676	6558	3962	4000	5108	4517	4151	4102	5915	6359	5678	3090	2825	3970	3342	3286	3644	3795	3297	3483	4569	3167	3560
Human	ENSG00000075420.13	FNDC3B	NA	chr3	172039577	172401669	+	13.324	protein_coding	4187	5040	4690	5212	4796	5609	4028	3593	4141	4372	4869	4515	3875	3274	4766	4257	4777	4653	774	661	404	918	713	698
Human	ENSG00000075426.12	FOSL2	NA	chr2	28392447	28417317	+	7.162	protein_coding	2450	2962	2784	3359	3288	3588	2980	2881	2582	9123	9532	8614	10565	9101	12950	16212	18461	17784	NA	NA	1	NA	NA	1
Human	ENSG00000075429.9	CACNG5	NA	chr17	66835116	66894751	+	10.576	protein_coding	NA	NA	NA	NA	NA	1	NA	NA	NA	NA	NA	NA	NA	NA	NA	NA	NA	NA	NA	NA	NA	1	NA	NA
Human	ENSG00000075461.6	CACNG4	NA	chr17	66964706	67033398	+	3.583	protein_coding	4	5	NA	1	NA	NA	NA	1	4	NA	NA	NA	NA	NA	NA	NA	NA	NA	NA	NA	NA	NA	NA	NA
Human	ENSG00000075539.15	FRYL	NA	chr4	48497356	48780322	-	18.165	protein_coding	1254	1573	1391	1455	1427	1497	1456	1345	1537	2080	1940	1960	1584	1304	1780	2314	2682	2559	1503	1444	1395	2081	1489	1723
Human	ENSG00000075568.17	TMEM131	NA	chr2	97756332	97995948	-	13.042	protein_coding	2123	2437	2519	2566	2404	2538	2648	2298	2362	1637	1772	1586	1246	1011	1577	1312	1608	1569	1767	1503	1140	2627	2059	1827
Human	ENSG00000075618.18	FSCN1	NA	chr7	5592815	5606655	+	3.699	protein_coding	7747	9310	8506	7804	8227	9045	5744	6181	5212	14285	15587	13672	5796	4988	7690	5187	4956	5371	NA	NA	NA	1	NA	NA
Human	ENSG00000075624.17	ACTB	NA	chr7	5526408	5563902	-	4.405	protein_coding	65606	82034	76357	56486	60560	67621	67487	63041	59472	85103	93133	80142	48903	41158	65953	60176	55894	62548	30857	46523	49909	43864	38438	46184
Human	ENSG00000075643.6	MOCOS	NA	chr18	36187496	36272157	+	6.303	protein_coding	267	334	322	446	381	415	762	528	760	23	20	13	60	34	36	23	23	34	483	348	516	1012	640	763
Human	ENSG00000075651.16	PLD1	NA	chr3	171600403	171810950	-	12.86	protein_coding	698	987	959	941	831	911	530	549	586	5406	5822	5031	4134	3639	4943	2305	2636	2572	NA	2	1	NA	NA	NA
Human	ENSG00000075673.12	ATP12A	NA	chr13	24680407	24712472	+	4.424	protein_coding	NA	NA	NA	NA	NA	NA	NA	NA	NA	NA	1	NA	NA	NA	NA	NA	2	1	NA	NA	NA	NA	NA	NA
Human	ENSG00000075702.18	WDR62	NA	chr19	36054880	36105108	+	9.814	protein_coding	75	93	92	70	79	89	72	79	43	202	201	183	180	128	245	132	134	152	674	961	1039	655	574	794
Human	ENSG00000075711.21	DLG1	NA	chr3	197042559	197299330	-	16.552	protein_coding	1257	1536	1566	1365	1295	1539	1345	1287	1407	1159	1362	1272	912	760	1076	951	1064	1008	1348	1177	1230	1430	1135	1243
Human	ENSG00000075785.14	RAB7A	NA	chr3	128693668	128825942	+	7.194	protein_coding	4745	6355	6287	5709	5632	5905	5062	4587	5298	5233	6662	5577	4621	3750	6330	5602	5991	6407	1362	1580	1175	1678	1348	1463
Human	ENSG00000075790.12	BCAP29	NA	chr7	107580245	107629170	+	5.625	protein_coding	14	19	16	17	15	21	23	26	26	49	45	44	36	47	48	46	52	59	24	26	21	29	15	20
Human	ENSG00000075826.17	SEC31B	NA	chr10	100486645	100519864	-	7.934	protein_coding	109	109	88	111	99	105	120	72	83	99	100	73	69	48	44	73	109	79	652	659	527	1117	848	691
Human	ENSG00000075856.12	SART3	NA	chr12	108522213	108561400	-	7.637	protein_coding	767	924	869	1109	1060	1119	1175	933	1160	722	760	716	774	605	906	744	829	809	1079	919	1016	1271	1097	1259
Human	ENSG00000075884.14	ARHGAP15	NA	chr2	143091361	143768352	+	6.127	protein_coding	NA	NA	NA	NA	3	4	NA	3	2	NA	NA	NA	1	NA	NA	NA	NA	NA	763	641	514	1169	839	741
Human	ENSG00000075886.11	TUBA3D	NA	chr2	131476118	131482934	+	1.572	protein_coding	NA	NA	NA	NA	NA	NA	NA	NA	NA	NA	NA	NA	1	NA	NA	NA	NA	NA	NA	NA	NA	NA	NA	NA
Human	ENSG00000075891.22	PAX2	NA	chr10	100735602	100829944	+	6.375	protein_coding	NA	1	NA	NA	NA	NA	NA	NA	NA	NA	NA	NA	NA	NA	NA	NA	NA	NA	NA	NA	1	NA	NA	NA
Human	ENSG00000075914.13	EXOSC7	NA	chr3	44975240	45036066	+	4.429	protein_coding	213	260	293	229	210	256	257	182	213	220	207	171	166	120	246	126	154	172	378	347	356	500	328	368
Human	ENSG00000075945.13	KIFAP3	NA	chr1	169921325	170085208	-	4.978	protein_coding	589	687	687	620	623	773	644	646	689	513	600	487	433	366	557	541	606	584	196	201	233	259	227	217
Human	ENSG00000075975.17	MKRN2	NA	chr3	12557056	12586208	+	9.783	protein_coding	695	963	958	768	824	895	863	790	773	615	648	619	476	468	648	530	573	647	598	667	502	763	636	614
Human	ENSG00000076003.5	MCM6	NA	chr2	135839625	135876443	-	4.135	protein_coding	372	524	500	393	428	509	415	446	382	478	546	521	397	337	531	499	473	566	1672	1652	1944	1379	1442	1715
Human	ENSG00000076043.11	REXO2	NA	chr11	114439434	114450279	+	3.65	protein_coding	910	1208	1263	998	1024	1264	1111	956	1171	630	699	610	517	391	640	516	580	547	777	447	291	574	326	286
Human	ENSG00000076053.12	RBM7	NA	chr11	114400029	114414203	+	7.885	protein_coding	383	535	484	446	464	502	533	487	601	356	446	425	401	358	489	442	424	469	406	331	272	527	383	355
Human	ENSG00000076067.13	RBMS2	NA	chr12	56521819	56596193	+	8.914	protein_coding	3314	4055	3834	3565	3451	3765	3932	3627	3720	5276	5406	5111	5492	4526	6585	6286	7241	6863	47	49	53	96	74	75
Human	ENSG00000076108.12	BAZ2A	NA	chr12	56595595	56636816	-	10.936	protein_coding	2763	3181	3012	3759	3347	3727	4715	4332	4219	4419	4662	4388	5802	4977	7190	5616	6682	6442	5647	5750	4133	8040	5825	6184
Human	ENSG00000076201.15	PTPN23	NA	chr3	47381010	47413435	+	5.975	protein_coding	1678	1973	1891	1881	1842	1872	1870	1588	1622	2014	1929	1866	1683	1281	1992	1951	2216	2181	512	668	563	697	571	615
Human	ENSG00000076242.16	MLH1	NA	chr3	36993349	37050846	+	7.97	protein_coding	579	762	787	738	735	824	784	694	756	479	477	477	442	402	578	514	562	557	1011	995	1110	1053	977	1130
Human	ENSG00000076248.11	UNG	NA	chr12	109097596	109110992	+	2.544	protein_coding	364	467	447	386	389	443	419	369	410	366	422	371	306	286	469	343	379	378	149	217	300	123	115	221
Human	ENSG00000076258.10	FMO4	NA	chr1	171314182	171342084	+	2.542	protein_coding	39	43	43	45	67	56	21	31	25	6	3	8	7	3	8	4	4	4	29	29	11	65	46	40
Human	ENSG00000076321.11	KLHL20	NA	chr1	173714940	173786692	+	4.244	protein_coding	608	748	718	736	699	790	608	666	681	585	618	567	452	432	584	586	593	539	243	231	216	351	284	242
Human	ENSG00000076344.16	RGS11	NA	chr16	268300	275980	-	4.798	protein_coding	47	62	55	79	94	69	95	74	66	1	6	6	2	2	1	NA	2	NA	NA	NA	NA	NA	NA	NA
Human	ENSG00000076351.13	SLC46A1	NA	chr17	28394641	28407197	-	7.954	protein_coding	126	144	118	138	166	159	103	91	87	18	12	19	7	4	16	6	9	12	NA	NA	NA	NA	NA	NA
Human	ENSG00000076356.7	PLXNA2	NA	chr1	208022241	208244384	-	13.845	protein_coding	114	110	107	114	127	93	206	147	135	6545	6597	6221	7062	5507	8086	4718	5526	5203	NA	NA	NA	NA	NA	NA
Human	ENSG00000076382.17	SPAG5	NA	chr17	28577564	28599025	-	5.218	protein_coding	124	118	121	79	116	153	124	158	130	442	450	435	362	292	480	325	333	373	1186	1369	1548	1096	1129	1213
Human	ENSG00000076513.17	ANKRD13A	NA	chr12	109999185	110039763	+	7.35	protein_coding	1313	1688	1547	1397	1366	1595	1407	1516	1399	988	1095	983	859	784	1114	1856	1958	1963	4739	4958	3508	6442	5288	4239
Human	ENSG00000076554.15	TPD52	NA	chr8	80034744	80231232	-	8.197	protein_coding	NA	NA	NA	NA	NA	NA	NA	NA	NA	1587	1994	1613	2928	2536	3534	3626	3833	3849	4057	4146	3015	4835	3894	2940
Human	ENSG00000076555.15	ACACB	NA	chr12	109116594	109268226	+	14.505	protein_coding	339	422	408	449	404	466	399	396	375	190	224	193	157	148	210	127	158	136	606	666	624	848	625	778
Human	ENSG00000076604.15	TRAF4	NA	chr17	28744004	28750956	+	4.573	protein_coding	639	709	738	684	680	715	699	544	501	564	572	555	537	474	660	317	322	287	625	816	670	1003	726	844
Human	ENSG00000076641.4	PAG1	NA	chr8	80967809	81112068	-	11.023	protein_coding	858	1113	1045	1176	1067	1234	1231	914	933	162	136	143	80	79	101	91	113	92	3206	3589	3335	3793	3105	3272
Human	ENSG00000076650.7	GPATCH1	NA	chr19	33080898	33130542	+	4.469	protein_coding	226	235	249	255	255	291	274	246	297	187	181	203	221	176	245	239	225	247	239	230	197	267	244	224
Human	ENSG00000076662.10	ICAM3	NA	chr19	10333775	10339661	-	2.788	protein_coding	81	119	101	89	81	85	67	56	90	157	196	141	141	124	187	104	125	109	1	NA	NA	1	4	1
Human	ENSG00000076685.19	NT5C2	NA	chr10	103087184	103277605	-	9.137	protein_coding	1444	1790	1788	1622	1510	1815	1663	1532	1772	904	1013	900	1038	843	1188	1227	1452	1398	2108	1819	1398	2270	1685	1649
Human	ENSG00000076706.17	MCAM	NA	chr11	119308528	119321521	-	7.422	protein_coding	1138	1375	1274	1253	1363	1343	856	785	705	10965	12328	10103	12125	10005	15438	9582	9404	10140	4	2	2	5	1	6
Human	ENSG00000076716.9	GPC4	NA	chrX	133300102	133415489	-	4.959	protein_coding	306	337	305	259	259	300	295	255	238	8	9	10	22	18	25	26	33	47	23	23	20	14	10	14
Human	ENSG00000076770.14	MBNL3	NA	chrX	132369316	132489968	-	12.199	protein_coding	501	668	618	545	516	629	666	567	717	66	65	61	29	27	44	37	37	45	108	131	112	206	160	166
Human	ENSG00000076826.10	CAMSAP3	NA	chr19	7595862	7618304	+	4.884	protein_coding	1	NA	NA	1	NA	1	3	1	NA	NA	NA	NA	NA	NA	1	NA	NA	NA	104	90	60	204	141	112
Human	ENSG00000076864.19	RAP1GAP	NA	chr1	21596214	21669363	-	5.755	protein_coding	11	17	15	9	8	10	6	2	6	2	1	NA	3	1	7	NA	4	4	11	5	13	19	14	12
Human	ENSG00000076924.12	XAB2	NA	chr19	7619524	7629545	-	4.653	protein_coding	741	957	915	986	967	956	806	790	719	645	741	627	674	522	914	670	639	701	665	694	552	817	720	670
Human	ENSG00000076928.18	ARHGEF1	NA	chr19	41883172	41930150	+	8.624	protein_coding	1074	1054	1055	1123	1077	1249	1078	981	849	2473	2591	2248	1853	1682	2168	1628	1605	1623	2717	2755	2486	3503	2755	2644
Human	ENSG00000076944.16	STXBP2	NA	chr19	7636880	7647873	+	6.036	protein_coding	26	32	21	32	32	50	31	41	42	214	279	209	228	183	288	207	232	287	219	215	179	267	227	209
Human	ENSG00000076984.18	MAP2K7	NA	chr19	7903842	7914478	+	5.145	protein_coding	792	808	783	844	881	938	757	771	782	846	894	713	700	575	830	636	629	645	756	905	718	914	758	737
Human	ENSG00000077009.13	NMRK2	NA	chr19	3933102	3942416	+	1.141	protein_coding	NA	NA	NA	NA	NA	NA	NA	NA	NA	NA	NA	NA	NA	NA	NA	NA	NA	NA	NA	NA	NA	NA	NA	NA
Human	ENSG00000077044.11	DGKD	NA	chr2	233354493	233472104	+	9.784	protein_coding	263	340	338	382	333	422	382	296	332	3907	4044	3714	3510	2703	3796	1523	1831	1767	4504	4221	2651	6077	4208	3400
Human	ENSG00000077063.11	CTTNBP2	NA	chr7	117710650	117874139	-	6.969	protein_coding	1001	1323	1202	1209	1077	1309	705	888	812	NA	NA	NA	NA	1	NA	NA	NA	NA	1	NA	NA	NA	NA	NA
Human	ENSG00000077080.10	ACTL6B	NA	chr7	100643096	100656448	-	2.376	protein_coding	NA	NA	NA	NA	NA	NA	NA	NA	NA	NA	NA	NA	NA	NA	NA	NA	NA	NA	NA	NA	NA	NA	NA	NA
Human	ENSG00000077092.19	RARB	NA	chr3	25174331	25597932	+	3.697	protein_coding	1	1	NA	1	NA	1	NA	1	NA	NA	NA	NA	NA	NA	NA	NA	NA	NA	NA	NA	NA	NA	NA	NA
Human	ENSG00000077097.15	TOP2B	NA	chr3	25597904	25664907	-	6.044	protein_coding	3146	3898	3778	3304	2963	3726	2500	2669	2560	2374	2558	2493	1783	1462	2112	2179	2441	2422	11148	7648	8665	10082	7835	8195
Human	ENSG00000077147.16	TM9SF3	NA	chr10	96518109	96587452	-	7.494	protein_coding	3725	4589	4534	4693	4307	4945	3910	4100	4062	4027	4437	3949	3436	2979	4337	3637	3973	4037	2431	2508	2271	2995	2477	2524
Human	ENSG00000077150.20	NFKB2	NA	chr10	102394109	102402524	+	4.714	protein_coding	768	860	817	829	827	913	1031	739	745	1120	1108	1079	761	650	1013	863	830	922	502	616	447	688	568	568
Human	ENSG00000077152.11	UBE2T	NA	chr1	202331656	202341980	-	1.652	protein_coding	48	74	98	74	85	90	62	69	62	125	119	100	137	101	176	109	135	107	321	423	591	376	368	449
Human	ENSG00000077157.22	PPP1R12B	NA	chr1	202348698	202592706	+	21.069	protein_coding	483	615	615	606	549	603	693	725	704	343	364	305	330	279	352	326	438	333	817	746	609	931	681	666
Human	ENSG00000077232.18	DNAJC10	NA	chr2	182716040	182794464	+	21.873	protein_coding	2247	3066	2908	2619	2586	3174	2591	2456	2891	2858	3077	2734	2252	1951	2732	2634	2710	2767	3551	3095	2866	4830	4024	3328
Human	ENSG00000077235.18	GTF3C1	NA	chr16	27459554	27549913	-	11.562	protein_coding	3309	3902	3715	3656	3861	3975	3004	2870	2774	2499	2562	2432	2182	1754	2635	1991	2097	2069	1519	1701	1542	2091	1614	1776
Human	ENSG00000077238.14	IL4R	NA	chr16	27313667	27364778	+	5.884	protein_coding	1391	1769	1584	1729	1668	1674	2396	2027	2014	1240	1276	1218	1298	1121	1624	1305	1388	1400	1348	1222	882	1767	1391	1237
Human	ENSG00000077254.14	USP33	NA	chr1	77695986	77759852	-	6.918	protein_coding	1381	1639	1647	1779	1630	1851	1904	1751	1875	1237	1230	1160	1503	1308	1873	1559	1664	1650	1619	1372	1254	2127	1658	1557
Human	ENSG00000077264.15	PAK3	NA	chrX	110944284	111227361	+	10.446	protein_coding	47	44	47	51	45	61	72	77	89	6	4	7	18	6	12	59	65	67	NA	NA	1	2	NA	3
Human	ENSG00000077274.9	CAPN6	NA	chrX	111245098	111270483	-	3.532	protein_coding	NA	NA	NA	NA	NA	NA	2	NA	NA	NA	NA	NA	NA	NA	NA	NA	NA	NA	NA	1	NA	NA	NA	NA
Human	ENSG00000077279.19	DCX	NA	chrX	111293778	111412429	-	10.203	protein_coding	NA	NA	NA	NA	NA	NA	NA	NA	NA	NA	NA	NA	NA	NA	NA	NA	NA	NA	NA	NA	NA	NA	NA	NA
Human	ENSG00000077312.9	SNRPA	NA	chr19	40750636	40765389	+	2.353	protein_coding	445	556	556	518	512	537	569	538	571	873	988	899	633	492	838	650	592	678	1576	1902	1452	1606	1401	1495
Human	ENSG00000077327.16	SPAG6	NA	chr10	22345444	22454224	+	3.876	protein_coding	NA	2	NA	NA	NA	2	1	1	NA	1	NA	1	NA	NA	1	NA	NA	NA	4	NA	2	10	6	11
Human	ENSG00000077348.9	EXOSC5	NA	chr19	41386373	41397359	-	1.368	protein_coding	62	58	61	51	62	81	102	71	64	85	104	64	72	57	92	66	63	84	335	441	359	509	354	373
Human	ENSG00000077380.16	DYNC1I2	NA	chr2	171687408	171750158	+	6.433	protein_coding	2107	3009	2904	2559	2543	3039	2015	2121	2210	2499	2661	2385	1665	1521	2217	1801	1975	2037	452	365	432	466	419	452
Human	ENSG00000077420.16	APBB1IP	NA	chr10	26438340	26567803	+	3.843	protein_coding	3	15	7	10	6	10	11	9	18	1	NA	NA	NA	NA	NA	NA	NA	NA	2175	2383	1937	2481	1862	2023
Human	ENSG00000077454.16	LRCH4	NA	chr7	100574010	100586129	-	7.117	protein_coding	389	419	459	429	444	491	472	416	368	225	242	204	234	183	286	180	181	183	191	232	153	255	178	173
Human	ENSG00000077458.13	FAM76B	NA	chr11	95768952	95790409	-	6.031	protein_coding	262	300	276	334	293	337	313	293	314	385	416	387	349	345	484	327	424	411	622	636	514	752	693	601
Human	ENSG00000077463.15	SIRT6	NA	chr19	4174108	4182566	-	2.749	protein_coding	223	243	294	252	251	315	293	221	215	289	315	258	220	220	307	181	193	194	177	148	155	222	158	191
Human	ENSG00000077498.9	TYR	NA	chr11	89177874	89295759	+	2.593	protein_coding	NA	NA	NA	NA	NA	NA	NA	NA	NA	1	NA	1	NA	NA	NA	NA	NA	NA	NA	NA	NA	NA	NA	NA
Human	ENSG00000077514.9	POLD3	NA	chr11	74493850	74669117	+	5.501	protein_coding	251	314	336	324	353	398	333	361	398	294	384	317	445	353	512	395	416	415	475	461	541	389	403	544
Human	ENSG00000077522.14	ACTN2	NA	chr1	236664140	236764631	+	6.061	protein_coding	1	1	NA	NA	1	NA	2	5	3	NA	NA	NA	2	NA	1	NA	NA	NA	NA	NA	NA	NA	NA	NA
Human	ENSG00000077549.19	CAPZB	NA	chr1	19338774	19485539	-	19.094	protein_coding	3717	4441	4635	3660	3637	4092	3580	3585	3608	4693	5151	4529	3315	2914	4564	4477	4538	4711	2180	2329	2063	2602	2114	2138
Human	ENSG00000077585.14	GPR137B	NA	chr1	236142504	236221865	+	2.307	protein_coding	758	962	854	767	819	912	803	752	832	373	380	340	187	181	248	316	323	320	109	154	144	202	197	171
Human	ENSG00000077616.11	NAALAD2	NA	chr11	90131514	90192894	+	7.168	protein_coding	52	54	50	49	40	60	14	24	26	NA	NA	NA	NA	NA	NA	NA	NA	NA	NA	NA	NA	NA	NA	NA
Human	ENSG00000077684.16	JADE1	NA	chr4	128809699	128875224	+	9.052	protein_coding	547	622	639	602	530	672	897	719	842	1028	1082	968	1069	897	1212	679	742	668	1839	1706	1355	1824	1535	1467
Human	ENSG00000077713.19	SLC25A43	NA	chrX	119399335	119454478	+	2.839	protein_coding	270	373	328	344	307	342	326	283	312	397	461	396	253	191	284	244	231	264	228	224	202	279	195	228
Human	ENSG00000077721.16	UBE2A	NA	chrX	119574535	119591083	+	5.207	protein_coding	1187	1454	1416	1397	1331	1698	1352	1212	1334	1637	1803	1532	1308	1187	1718	1557	1529	1733	513	602	532	611	554	605
Human	ENSG00000077782.21	FGFR1	NA	chr8	38400214	38468834	-	14.643	protein_coding	5566	6529	6043	6054	5794	6241	6613	5465	5461	3750	3935	3382	2055	1848	2577	1654	1726	1727	1	NA	NA	NA	NA	1
Human	ENSG00000077800.13	FKBP6	NA	chr7	73328160	73358637	+	4.746	protein_coding	NA	NA	2	NA	1	NA	2	1	NA	1	2	1	NA	NA	NA	NA	1	1	NA	NA	NA	NA	NA	NA
Human	ENSG00000077935.17	SMC1B	NA	chr22	45344062	45413619	-	4.253	protein_coding	NA	NA	NA	NA	1	NA	NA	NA	1	1	1	NA	2	NA	5	3	4	1	NA	NA	NA	NA	NA	NA
Human	ENSG00000077942.19	FBLN1	NA	chr22	45502237	45601135	+	7.285	protein_coding	3984	4709	4438	4034	4044	4513	3390	3620	2985	NA	NA	NA	NA	NA	NA	NA	NA	NA	NA	NA	NA	NA	NA	NA
Human	ENSG00000077943.8	ITGA8	NA	chr10	15513953	15719922	-	7.32	protein_coding	1090	1332	1289	831	808	1001	382	452	452	2	3	1	1	2	NA	1	NA	NA	NA	NA	NA	NA	NA	NA
Human	ENSG00000077984.6	CST7	NA	chr20	24949268	24959928	+	0.891	protein_coding	NA	NA	NA	NA	NA	NA	NA	NA	NA	NA	NA	NA	NA	1	NA	NA	NA	NA	1	1	NA	NA	NA	NA
Human	ENSG00000078018.20	MAP2	NA	chr2	209424057	209734118	+	11.802	protein_coding	129	171	154	251	243	276	442	241	358	743	793	708	2236	2003	2542	1073	1128	990	NA	NA	NA	NA	NA	NA
Human	ENSG00000078043.16	PIAS2	NA	chr18	46803217	46920160	-	17.535	protein_coding	859	1012	1042	989	859	1017	993	908	883	696	686	641	518	449	532	813	930	747	829	785	795	1044	797	940
Human	ENSG00000078053.17	AMPH	NA	chr7	38383703	38631420	-	5.489	protein_coding	266	396	347	307	353	345	252	230	244	NA	NA	NA	NA	NA	3	NA	NA	NA	NA	NA	NA	NA	NA	NA
Human	ENSG00000078061.13	ARAF	NA	chrX	47561099	47571920	+	3.535	protein_coding	737	905	907	903	935	1052	758	754	704	919	965	883	1016	880	1334	823	815	900	419	475	407	520	460	483
Human	ENSG00000078070.13	MCCC1	NA	chr3	183015217	183116075	-	4.311	protein_coding	434	624	560	524	534	621	497	490	513	440	468	398	353	294	478	395	391	414	1356	1032	1123	1670	1160	1301
Human	ENSG00000078081.8	LAMP3	NA	chr3	183122214	183163839	-	3.785	protein_coding	2	14	7	8	5	8	27	6	30	985	1135	999	4669	3861	6348	6206	6517	6974	NA	NA	NA	NA	NA	1
Human	ENSG00000078098.14	FAP	NA	chr2	162170683	162245151	-	6.968	protein_coding	1951	2573	2461	1500	1446	1775	1617	1637	1765	1	NA	NA	6	4	8	2	1	1	NA	NA	NA	1	NA	4
Human	ENSG00000078114.19	NEBL	NA	chr10	20779972	21293011	-	17.81	protein_coding	NA	5	1	1	1	NA	3	NA	3	8	16	6	3	1	5	5	4	5	10	5	5	18	13	15
Human	ENSG00000078124.12	ACER3	NA	chr11	76860866	77026797	+	8.442	protein_coding	202	245	244	220	228	226	293	248	301	606	683	654	550	438	628	301	365	365	161	184	135	172	147	182
Human	ENSG00000078140.14	UBE2K	NA	chr4	39698108	39782792	+	5.18	protein_coding	711	981	897	941	811	937	974	875	1041	1487	1760	1578	1139	945	1455	1147	1293	1298	1557	1404	1467	2110	1517	1716
Human	ENSG00000078142.13	PIK3C3	NA	chr18	41955233	42087830	+	15.17	protein_coding	1012	1291	1304	1245	1207	1495	1323	1225	1317	720	913	767	697	686	851	893	996	987	703	563	533	1038	758	788
Human	ENSG00000078177.14	N4BP2	NA	chr4	40056849	40158252	+	9.811	protein_coding	459	551	552	542	460	548	426	428	449	337	318	333	199	166	195	204	231	208	982	890	1114	1182	931	1121
Human	ENSG00000078237.7	TIGAR	NA	chr12	4307762	4360028	+	9.444	protein_coding	558	684	610	546	567	663	531	428	531	299	311	349	267	212	289	274	330	295	107	122	95	183	125	148
Human	ENSG00000078246.17	TULP3	NA	chr12	2877222	2941138	+	3.179	protein_coding	1042	1368	1212	1178	1175	1265	1039	921	950	756	793	714	561	457	739	570	541	610	184	215	172	236	162	198
Human	ENSG00000078269.15	SYNJ2	NA	chr6	157981862	158099176	+	12.517	protein_coding	1214	1525	1473	1716	1643	1823	1630	1435	1493	982	1057	978	860	655	1021	1098	1309	1322	NA	NA	NA	1	NA	NA
Human	ENSG00000078295.17	ADCY2	NA	chr5	7396137	7830081	+	17.608	protein_coding	1	NA	NA	1	NA	1	2	NA	2	NA	NA	NA	NA	NA	NA	1	NA	NA	NA	NA	NA	NA	1	NA
Human	ENSG00000078304.19	PPP2R5C	NA	chr14	101761797	101927989	+	14.289	protein_coding	1512	1933	1877	1701	1765	2044	1599	1560	1622	2557	2860	2463	1594	1419	2133	1867	2025	2092	5420	5176	3824	6847	5081	4345
Human	ENSG00000078319.10	PMS2P1	NA	chr7	100319221	100336307	-	5.854	transcribed_unprocessed_pseudogene	162	218	184	177	194	233	212	150	185	358	412	369	287	280	404	310	357	438	893	829	683	1045	765	793
Human	ENSG00000078328.22	RBFOX1	NA	chr16	5239801	7713340	+	15.742	protein_coding	NA	NA	NA	NA	1	NA	NA	NA	NA	NA	NA	NA	NA	NA	NA	NA	1	NA	1	3	1	NA	2	2
Human	ENSG00000078369.18	GNB1	NA	chr1	1785284	1891117	-	6.417	protein_coding	5809	7290	7094	6946	6758	7455	7376	6392	6754	10414	11890	10357	8829	7566	11316	8950	9215	9667	9803	11186	8453	11094	9081	8441
Human	ENSG00000078399.19	HOXA9	NA	chr7	27162437	27175180	-	3.033	protein_coding	2	4	6	7	6	7	NA	10	8	152	148	144	188	150	238	169	180	191	NA	NA	NA	NA	NA	NA
Human	ENSG00000078401.7	EDN1	NA	chr6	12290360	12297194	+	2.035	protein_coding	43	50	46	45	34	53	28	23	17	1422	1541	1385	3372	2846	4460	5701	5614	6363	NA	1	2	NA	1	1
Human	ENSG00000078403.17	MLLT10	NA	chr10	21524645	21743630	+	9.13	protein_coding	760	996	970	998	971	1006	893	830	871	1266	1362	1280	1163	814	1326	980	1107	1162	1457	1364	1046	1490	1170	1081
Human	ENSG00000078487.17	ZCWPW1	NA	chr7	100400825	100428992	-	3.318	protein_coding	62	59	75	90	83	100	97	92	103	41	36	27	31	23	46	39	42	30	98	113	145	170	126	133
Human	ENSG00000078549.15	ADCYAP1R1	NA	chr7	31052307	31111479	+	6.985	protein_coding	NA	NA	NA	NA	NA	NA	NA	NA	NA	6	2	4	1	1	3	1	NA	1	NA	NA	NA	NA	NA	NA
Human	ENSG00000078579.9	FGF20	NA	chr8	16992180	17002345	-	1.84	protein_coding	8	3	5	12	7	11	14	9	9	NA	NA	NA	NA	NA	NA	NA	NA	NA	NA	NA	NA	NA	NA	NA
Human	ENSG00000078589.13	P2RY10	NA	chrX	78945331	78963727	+	3.576	protein_coding	NA	NA	NA	NA	NA	NA	NA	NA	NA	NA	NA	NA	NA	NA	NA	NA	NA	NA	15	24	15	35	17	23
Human	ENSG00000078596.11	ITM2A	NA	chrX	79360383	79367667	-	2.051	protein_coding	NA	NA	1	NA	NA	NA	NA	NA	NA	147	149	140	101	104	115	100	91	117	NA	NA	NA	NA	NA	NA
Human	ENSG00000078618.22	NRDC	NA	chr1	51789190	51878937	-	6.773	protein_coding	2831	3735	3598	3259	3080	3536	3408	3212	3332	2497	2699	2305	2400	2016	2909	2430	2582	2659	2697	2490	2606	3491	2752	3183
Human	ENSG00000078668.14	VDAC3	NA	chr8	42391623	42405937	+	3.181	protein_coding	626	823	918	778	871	968	662	773	707	1479	1834	1543	1172	1022	1558	1052	1139	1246	291	249	302	269	236	293
Human	ENSG00000078674.18	PCM1	NA	chr8	17922839	18027975	+	12.476	protein_coding	3032	3892	3836	3671	3310	4005	4031	3598	4381	2886	3071	2919	2544	2100	2926	3379	3710	3800	2138	1555	1999	2143	1820	2240
Human	ENSG00000078687.17	TNRC6C	NA	chr17	77959239	78108835	+	11.111	protein_coding	664	731	743	769	730	763	717	648	655	643	691	539	497	419	607	702	824	834	407	453	381	411	351	394
Human	ENSG00000078699.22	CBFA2T2	NA	chr20	33490074	33650036	+	9.457	protein_coding	702	779	802	800	748	840	889	765	720	498	506	435	501	418	613	476	559	546	650	725	599	927	657	700
Human	ENSG00000078725.13	BRINP1	NA	chr9	119153457	119369435	-	3.874	protein_coding	NA	1	NA	NA	NA	NA	NA	NA	NA	NA	NA	NA	NA	NA	NA	NA	NA	NA	NA	NA	NA	NA	NA	NA
Human	ENSG00000078747.16	ITCH	NA	chr20	34363240	34540748	+	10.639	protein_coding	1700	2058	2143	1990	1950	2231	1885	1764	2055	1550	1781	1706	1474	1224	1695	1423	1654	1558	2871	2798	2409	4076	3119	3014
Human	ENSG00000078795.17	PKD2L2	NA	chr5	137887967	137942747	+	4.653	protein_coding	1	1	NA	NA	NA	2	NA	1	3	NA	1	1	NA	1	NA	NA	NA	1	3	2	4	5	1	3
Human	ENSG00000078804.13	TP53INP2	NA	chr20	34704338	34713439	+	4.179	protein_coding	2128	2472	2443	2039	2083	2057	1679	1542	1528	2294	2485	2516	1477	1203	1800	1733	1849	1954	644	705	558	819	629	613
Human	ENSG00000078808.19	SDF4	NA	chr1	1216908	1232067	-	4.744	protein_coding	3991	4966	4701	5180	5154	5508	4803	4429	4206	3484	3691	3348	3445	2860	4670	3152	3220	3381	1606	1630	1404	2012	1598	1643
Human	ENSG00000078814.17	MYH7B	NA	chr20	34955809	35002437	+	8.247	protein_coding	5	13	6	11	8	4	12	11	9	109	73	67	10	10	12	4	5	5	20	12	11	17	20	12
Human	ENSG00000078898.7	BPIFB2	NA	chr20	33007703	33023703	+	1.788	protein_coding	NA	NA	NA	NA	NA	NA	NA	NA	NA	NA	NA	NA	NA	NA	1	NA	NA	NA	NA	NA	NA	NA	NA	1
Human	ENSG00000078900.15	TP73	NA	chr1	3652515	3736201	+	6.767	protein_coding	3	9	2	3	7	8	7	6	7	1	NA	NA	NA	NA	NA	1	1	NA	4	NA	2	1	4	5
Human	ENSG00000078902.16	TOLLIP	NA	chr11	1274370	1309654	-	5.983	protein_coding	1095	1347	1243	1135	1221	1339	1240	1019	919	1176	1289	1149	931	916	1261	877	984	1017	269	292	239	402	257	286
Human	ENSG00000078967.13	UBE2D4	NA	chr7	43926435	43956136	+	4.715	protein_coding	210	243	212	196	222	231	261	187	227	285	326	279	232	178	288	239	290	306	166	205	160	245	198	209
Human	ENSG00000079101.16	CLUL1	NA	chr18	596987	650334	+	3.846	protein_coding	NA	NA	NA	NA	NA	NA	NA	NA	NA	NA	NA	NA	NA	NA	NA	NA	NA	NA	NA	2	1	2	2	NA
Human	ENSG00000079102.16	RUNX1T1	NA	chr8	91954966	92103286	-	13.535	protein_coding	1221	1427	1371	1481	1459	1586	1611	1453	1713	147	121	144	147	112	172	337	330	347	325	220	232	227	184	171
Human	ENSG00000079112.10	CDH17	NA	chr8	94127161	94217303	-	3.878	protein_coding	NA	NA	3	1	NA	1	NA	1	NA	NA	NA	NA	NA	NA	NA	NA	NA	NA	17	8	15	16	5	18
Human	ENSG00000079134.12	THOC1	NA	chr18	214519	268050	-	8.102	protein_coding	380	455	478	444	470	504	382	405	480	423	517	441	363	339	457	392	410	412	1179	845	956	1012	886	880
Human	ENSG00000079150.18	FKBP7	NA	chr2	178463663	178478600	-	3.08	protein_coding	488	649	690	649	670	705	363	505	457	210	276	206	234	189	374	160	135	162	NA	NA	NA	NA	1	NA
Human	ENSG00000079156.17	OSBPL6	NA	chr2	178194480	178402893	+	11.488	protein_coding	206	235	284	283	231	291	378	269	351	80	100	95	55	65	65	46	34	47	NA	NA	NA	NA	NA	NA
Human	ENSG00000079215.14	SLC1A3	NA	chr5	36606354	36688334	+	6.265	protein_coding	25	37	36	38	54	40	41	31	52	NA	1	NA	1	3	2	1	3	1	231	179	218	368	216	257
Human	ENSG00000079246.16	XRCC5	NA	chr2	216107463	216206303	+	5.463	protein_coding	4923	6546	6480	5042	5384	6434	4702	5364	5613	5037	5552	4962	3694	3265	4893	4265	4342	4665	3289	3380	4331	4207	3494	4412
Human	ENSG00000079257.8	LXN	NA	chr3	158645821	158672648	-	1.459	protein_coding	205	247	282	215	190	248	181	309	253	1748	1984	1514	1235	1212	1840	1097	1154	1119	28	30	31	66	50	60
Human	ENSG00000079263.19	SP140	NA	chr2	230203109	230313215	+	5.582	protein_coding	18	18	13	23	29	26	24	18	16	2	NA	NA	1	NA	3	4	3	NA	1248	823	901	3123	2431	2587
Human	ENSG00000079277.22	MKNK1	NA	chr1	46557406	46616843	-	8.071	protein_coding	479	599	476	581	546	614	593	518	546	684	771	631	547	416	654	465	473	465	365	367	315	426	336	403
Human	ENSG00000079308.19	TNS1	NA	chr2	217799587	218033982	-	16.281	protein_coding	3779	4482	4289	4878	4819	5212	5061	5131	4555	4749	4754	4365	5014	4189	6187	3577	4503	4263	2	1	2	1	2	3
Human	ENSG00000079313.15	REXO1	NA	chr19	1815247	1848483	-	5.579	protein_coding	748	898	823	932	953	1040	1094	890	867	1041	1032	869	961	789	1138	786	930	903	715	804	749	985	774	833
Human	ENSG00000079332.15	SAR1A	NA	chr10	70147288	70170523	-	6.914	protein_coding	3004	3895	3913	3786	3823	4631	3301	3563	3727	1795	2081	1838	1757	1621	2378	1941	1965	2106	719	765	661	1062	776	839
Human	ENSG00000079335.20	CDC14A	NA	chr1	100345000	100520277	+	6.51	protein_coding	118	158	142	146	141	155	108	105	127	451	456	430	406	344	471	364	417	378	34	38	28	33	30	40
Human	ENSG00000079337.16	RAPGEF3	NA	chr12	47734362	47771040	-	12.106	protein_coding	75	74	51	80	75	75	59	63	51	2526	2548	2203	2267	1655	2252	1672	1972	1778	5	9	1	5	3	6
Human	ENSG00000079385.23	CEACAM1	NA	chr19	42507303	42561234	-	5.527	protein_coding	NA	NA	NA	1	3	NA	25	33	46	3920	4514	4029	7592	6384	10429	15886	17153	17697	13	13	17	89	77	95
Human	ENSG00000079387.14	SENP1	NA	chr12	48042896	48106079	-	6.114	protein_coding	476	632	617	596	610	739	541	502	581	394	432	436	462	363	499	408	416	445	738	867	786	828	728	804
Human	ENSG00000079393.20	DUSP13	NA	chr10	75094431	75109221	-	2.351	protein_coding	NA	NA	NA	NA	1	NA	NA	NA	NA	NA	NA	NA	NA	NA	2	NA	NA	NA	1	NA	NA	1	NA	NA
Human	ENSG00000079432.7	CIC	NA	chr19	42268536	42295797	+	9.494	protein_coding	3837	4382	4106	4396	4426	4822	3534	3321	2893	3420	3156	3111	2856	2339	3293	2406	2989	2712	1108	1346	1115	1644	1177	1432
Human	ENSG00000079435.10	LIPE	NA	chr19	42401513	42427388	-	5.161	protein_coding	31	49	42	39	54	40	43	52	53	381	421	349	268	210	302	227	254	279	343	406	390	428	331	397
Human	ENSG00000079459.13	FDFT1	NA	chr8	11795572	11839304	+	5.197	protein_coding	4328	5863	5832	4576	4658	4940	3445	3250	3220	3741	4231	4239	3938	3548	5067	3537	3393	3900	2065	2050	1669	3243	2187	1997
Human	ENSG00000079462.8	PAFAH1B3	NA	chr19	42297032	42303546	-	1.419	protein_coding	417	595	562	425	444	509	386	408	406	332	333	266	221	184	337	248	184	283	227	275	263	252	212	239
Human	ENSG00000079482.13	OPHN1	NA	chrX	68042343	68433913	-	8.089	protein_coding	321	396	451	333	340	405	421	316	339	379	393	398	322	263	383	356	437	386	205	254	333	349	271	332
Human	ENSG00000079557.5	AFM	NA	chr4	73481744	73504001	+	2.182	protein_coding	NA	NA	NA	NA	NA	NA	NA	NA	NA	NA	NA	NA	NA	NA	NA	NA	NA	NA	NA	NA	NA	NA	NA	NA
Human	ENSG00000079616.13	KIF22	NA	chr16	29790718	29805384	+	4.311	protein_coding	264	307	336	258	283	261	329	326	295	470	570	498	572	393	685	512	507	595	1777	2095	1994	1633	1549	1779
Human	ENSG00000079689.14	SCGN	NA	chr6	25652200	25701783	+	1.482	protein_coding	NA	NA	NA	NA	NA	NA	NA	NA	NA	NA	NA	NA	NA	NA	NA	NA	NA	NA	NA	NA	NA	NA	NA	NA
Human	ENSG00000079691.18	CARMIL1	NA	chr6	25279077	25620530	+	6.853	protein_coding	209	241	278	228	235	236	290	260	254	3	4	4	3	2	6	2	4	4	524	472	420	827	606	652
Human	ENSG00000079739.17	PGM1	NA	chr1	63593410	63660245	+	4.077	protein_coding	743	998	961	767	756	863	722	715	684	147	168	181	81	56	98	100	104	87	1123	1263	1106	1166	958	894
Human	ENSG00000079785.16	DDX1	NA	chr2	15591177	15634346	+	10.125	protein_coding	1538	2074	2110	2022	2004	2396	1942	1942	2184	1770	1927	1842	1537	1329	2048	1652	1583	1715	1090	965	1333	1572	1259	1536
Human	ENSG00000079805.18	DNM2	NA	chr19	10718078	10833488	+	13.443	protein_coding	2216	2728	2527	2676	2850	2906	3012	2739	2682	3486	3855	3477	3181	2718	4260	3509	3540	3724	2012	2182	1884	2651	2028	2108
Human	ENSG00000079819.19	EPB41L2	NA	chr6	130839346	131063322	-	10.32	protein_coding	5706	7187	7031	6727	6301	6821	6622	7121	7337	3228	3552	3312	2400	1996	3002	1899	2177	2110	2	NA	NA	NA	2	1
Human	ENSG00000079841.18	RIMS1	NA	chr6	71886702	72403143	+	12.788	protein_coding	66	65	102	75	75	101	69	72	88	5	6	3	NA	2	NA	2	2	NA	NA	NA	NA	1	1	NA
Human	ENSG00000079931.15	MOXD1	NA	chr6	132296054	132401475	-	5.223	protein_coding	1341	1706	1577	1339	1368	1519	637	582	619	NA	NA	1	NA	NA	NA	NA	NA	NA	NA	1	NA	5	1	1
Human	ENSG00000079950.14	STX7	NA	chr6	132445866	132513198	-	16.387	protein_coding	1142	1457	1512	1376	1254	1595	1507	1294	1440	2110	2302	2114	1626	1444	2031	1935	1978	2023	1893	1622	1329	2470	1788	1757
Human	ENSG00000079974.18	RABL2B	NA	chr22	50767500	50783662	-	5.869	protein_coding	285	399	386	411	330	362	474	402	429	152	187	147	103	81	147	121	140	155	92	115	103	137	123	155
Human	ENSG00000079999.14	KEAP1	NA	chr19	10486124	10503558	-	3.573	protein_coding	1084	1268	1221	1205	1288	1409	1326	1305	1242	2082	2237	1912	1751	1648	2337	1748	1759	1983	513	612	602	693	543	682
Human	ENSG00000080007.8	DDX43	NA	chr6	73394827	73417566	+	2.724	protein_coding	4	1	4	2	4	6	NA	4	2	35	40	23	29	17	40	56	66	78	NA	NA	NA	NA	NA	NA
Human	ENSG00000080031.10	PTPRH	NA	chr19	55181246	55209506	-	4.345	protein_coding	17	30	18	26	39	38	40	28	35	10	8	4	9	11	11	7	14	8	1	1	NA	NA	NA	1
Human	ENSG00000080166.16	DCT	NA	chr13	94436810	94479682	-	7.54	protein_coding	NA	NA	NA	NA	1	NA	3	1	1	NA	NA	NA	NA	NA	NA	NA	NA	NA	12	6	10	14	14	11
Human	ENSG00000080189.15	SLC35C2	NA	chr20	46345979	46364458	-	7.708	protein_coding	670	870	815	789	804	858	814	673	733	710	832	767	604	518	744	587	669	719	1187	1156	1066	1744	1184	1257
Human	ENSG00000080200.10	CRYBG3	NA	chr3	97822010	97944984	+	10.979	protein_coding	1732	2080	2120	2331	2273	2566	1799	1929	2040	1004	1020	1096	993	851	1094	1028	1178	1075	NA	1	NA	NA	NA	1
Human	ENSG00000080224.17	EPHA6	NA	chr3	96814580	97752460	+	6.291	protein_coding	NA	1	NA	NA	NA	NA	NA	NA	NA	2	NA	NA	NA	NA	NA	NA	NA	NA	NA	NA	NA	NA	NA	NA
Human	ENSG00000080293.10	SCTR	NA	chr2	119439842	119525301	-	3.415	protein_coding	NA	NA	NA	NA	NA	NA	NA	NA	NA	NA	NA	NA	NA	NA	NA	NA	NA	NA	9	8	3	19	11	19
Human	ENSG00000080298.15	RFX3	NA	chr9	3218296	3526004	-	11.169	protein_coding	193	241	238	258	222	257	260	256	256	341	341	342	264	236	294	312	400	338	318	259	153	283	171	179
Human	ENSG00000080345.18	RIF1	NA	chr2	151409882	151508013	+	18.166	protein_coding	1844	2261	2242	2493	2121	2570	2551	2254	2570	1751	1861	1725	2234	1939	2436	1882	2343	2050	2570	2471	3009	2798	2627	3231
Human	ENSG00000080371.6	RAB21	NA	chr12	71754862	71800286	+	16.048	protein_coding	1165	1478	1422	1376	1312	1515	1479	1072	1389	1360	1373	1311	1147	1006	1552	1296	1537	1421	923	838	920	1299	924	1060
Human	ENSG00000080493.18	SLC4A4	NA	chr4	71062666	71572087	+	9.153	protein_coding	3526	4048	3973	3849	3279	3804	1873	2753	2393	NA	NA	NA	NA	NA	NA	NA	NA	NA	1	1	NA	3	1	3
Human	ENSG00000080503.24	SMARCA2	NA	chr9	1980289	2193624	+	18.595	protein_coding	1642	2001	2051	1920	1784	1985	1750	1809	1787	4063	4573	4060	2738	2291	3435	3331	3713	3579	1528	1312	1344	1655	1442	1533
Human	ENSG00000080511.5	RDH8	NA	chr19	10013248	10022279	+	2.001	protein_coding	NA	NA	NA	NA	NA	NA	NA	NA	1	NA	NA	NA	NA	NA	NA	NA	NA	NA	NA	NA	NA	NA	NA	NA
Human	ENSG00000080546.13	SESN1	NA	chr6	108986436	109094819	-	5.121	protein_coding	524	691	597	526	513	621	411	410	426	297	290	249	239	174	263	199	210	204	436	294	309	529	331	390
Human	ENSG00000080561.14	MID2	NA	chrX	107825754	107931637	+	7.554	protein_coding	176	244	243	257	276	266	308	240	268	774	831	768	991	847	1191	1484	1630	1621	1	NA	NA	1	NA	3
Human	ENSG00000080572.13	DNAAF6	NA	chrX	107206610	107244247	+	1.956	protein_coding	NA	NA	NA	NA	NA	NA	NA	NA	NA	NA	NA	NA	NA	NA	NA	NA	NA	NA	1	NA	1	NA	1	2
Human	ENSG00000080573.7	COL5A3	NA	chr19	9959560	10010504	-	6.783	protein_coding	415	414	407	418	411	440	190	179	167	3	NA	2	2	3	3	1	NA	NA	NA	NA	NA	NA	2	NA
Human	ENSG00000080603.17	SRCAP	NA	chr16	30698208	30741409	+	13.644	protein_coding	189	188	206	239	225	245	218	203	156	285	271	245	242	215	299	204	256	240	208	243	224	270	221	232
Human	ENSG00000080608.10	PUM3	NA	chr9	2720468	2844095	-	2.573	protein_coding	658	938	940	833	880	1024	909	883	1069	777	916	785	747	713	1046	754	770	817	823	564	821	932	795	1068
Human	ENSG00000080618.17	CPB2	NA	chr13	46053185	46105033	-	6.699	protein_coding	NA	NA	NA	NA	NA	NA	NA	NA	NA	NA	2	NA	NA	NA	NA	NA	NA	NA	NA	NA	NA	1	1	1
Human	ENSG00000080644.16	CHRNA3	NA	chr15	78593051	78621295	-	4.761	protein_coding	NA	NA	NA	NA	NA	NA	NA	NA	NA	NA	NA	NA	NA	NA	NA	NA	NA	NA	NA	2	NA	NA	1	NA
Human	ENSG00000080709.16	KCNN2	NA	chr5	114055925	114496500	+	6.108	protein_coding	74	90	72	61	59	67	100	61	77	240	218	198	192	134	304	187	167	196	NA	NA	NA	NA	1	NA
Human	ENSG00000080802.19	CNOT4	NA	chr7	135361794	135510127	-	6.999	protein_coding	697	937	892	877	820	932	724	706	845	656	733	686	746	546	868	726	777	837	764	842	613	965	797	791
Human	ENSG00000080815.19	PSEN1	NA	chr14	73136417	73223691	+	9.947	protein_coding	1226	1609	1527	1660	1668	1957	1790	1642	1766	1069	1203	1085	1521	1316	1965	1015	1157	1147	543	553	481	835	658	630
Human	ENSG00000080819.9	CPOX	NA	chr3	98579445	98593648	-	3.157	protein_coding	321	376	372	385	374	403	296	269	275	394	371	347	211	208	314	230	266	243	64	71	72	81	80	90
Human	ENSG00000080822.17	CLDND1	NA	chr3	98497911	98523066	-	5.21	protein_coding	505	661	643	518	625	671	545	568	580	1152	1342	1205	983	862	1251	1014	1062	1044	610	665	437	957	836	702
Human	ENSG00000080823.23	MOK	NA	chr14	102224499	102305190	-	10.986	protein_coding	104	143	152	138	185	169	165	126	140	33	53	37	39	27	35	15	33	30	196	189	128	128	109	93
Human	ENSG00000080824.19	HSP90AA1	NA	chr14	102080741	102139699	-	5.097	protein_coding	10398	13976	14334	11905	12376	14993	13465	15050	16624	11656	13262	12000	8749	7654	11754	12660	12192	13837	8174	8215	15080	10827	9090	12684
Human	ENSG00000080839.12	RBL1	NA	chr20	36996348	37095997	-	5.956	protein_coding	165	195	180	165	181	197	166	176	196	214	233	225	269	212	310	277	285	308	907	1000	1002	1001	891	1069
Human	ENSG00000080845.18	DLGAP4	NA	chr20	36306335	36528637	+	8.785	protein_coding	2994	3417	3459	3429	3256	3475	3088	2832	2831	2939	2990	2741	2042	1598	2517	2060	2434	2375	248	291	230	406	253	311
Human	ENSG00000080854.16	IGSF9B	NA	chr11	133896437	133956968	-	17.862	protein_coding	4	9	6	9	4	4	9	1	2	86	100	77	100	51	79	41	70	68	695	648	643	795	556	692
Human	ENSG00000080910.13	CFHR2	NA	chr1	196943737	196959622	+	2.75	protein_coding	NA	NA	NA	NA	NA	NA	NA	NA	NA	NA	NA	NA	NA	NA	NA	NA	NA	NA	NA	NA	NA	NA	NA	NA
Human	ENSG00000080947.15	CROCCP3	NA	chr1	16467435	16499257	-	6.905	transcribed_unprocessed_pseudogene	214	220	276	307	225	255	226	231	185	111	110	99	84	67	48	66	68	52	5	7	5	11	7	8
Human	ENSG00000080986.13	NDC80	NA	chr18	2571556	2616635	+	3.554	protein_coding	87	94	81	58	80	95	104	121	129	313	323	306	491	423	615	473	485	540	970	767	926	913	858	928
Human	ENSG00000081014.11	AP4E1	NA	chr15	50908671	51005895	+	7.354	protein_coding	407	464	521	587	477	555	710	532	655	398	397	402	363	337	427	356	464	450	769	775	780	1035	833	862
Human	ENSG00000081019.13	RSBN1	NA	chr1	113761831	113812476	-	6.819	protein_coding	388	505	469	464	464	546	440	453	466	370	402	410	430	369	426	397	461	469	592	807	640	845	713	619
Human	ENSG00000081026.19	MAGI3	NA	chr1	113390514	113685923	+	8.414	protein_coding	278	366	339	342	329	352	304	339	344	633	648	666	705	576	800	700	871	766	NA	NA	NA	NA	3	1
Human	ENSG00000081041.9	CXCL2	NA	chr4	74097039	74099196	-	1.398	protein_coding	13	21	11	38	32	32	33	13	29	NA	NA	NA	NA	5	1	14	13	16	NA	NA	NA	NA	NA	NA
Human	ENSG00000081051.8	AFP	NA	chr4	73431137	73456174	+	3.201	protein_coding	1	1	4	4	6	4	3	1	3	NA	NA	NA	NA	NA	NA	NA	NA	NA	NA	NA	NA	NA	NA	NA
Human	ENSG00000081052.13	COL4A4	NA	chr2	227002713	227164453	-	10.042	protein_coding	1	4	1	6	3	2	1	NA	2	35	31	30	91	71	98	131	185	150	398	418	350	492	368	438
Human	ENSG00000081059.20	TCF7	NA	chr5	134114680	134151865	+	10.093	protein_coding	339	368	363	365	359	424	268	249	214	3	1	3	5	NA	6	NA	11	3	1421	1733	698	1244	1044	752
Human	ENSG00000081087.15	OSTM1	NA	chr6	108041408	108165854	-	5.325	protein_coding	646	880	789	766	781	882	812	706	782	1592	1679	1660	1009	890	1288	1222	1352	1341	161	170	166	334	216	214
Human	ENSG00000081138.14	CDH7	NA	chr18	65750251	65890337	+	14.528	protein_coding	NA	NA	NA	NA	NA	NA	NA	NA	NA	NA	NA	NA	NA	NA	NA	NA	NA	NA	NA	NA	NA	NA	NA	NA
Human	ENSG00000081148.12	IMPG2	NA	chr3	101222545	101320575	-	8.352	protein_coding	48	43	40	40	35	36	44	36	37	82	75	64	34	42	43	87	112	86	8	2	NA	1	1	3
Human	ENSG00000081154.12	PCNP	NA	chr3	101574179	101594465	+	3.045	protein_coding	1621	2249	2173	1971	1864	2334	2197	2122	2440	1523	1709	1537	1108	955	1537	1349	1450	1490	1627	1597	1575	1697	1477	1400
Human	ENSG00000081177.18	EXD2	NA	chr14	69191510	69244020	+	6.263	protein_coding	464	577	545	520	558	619	538	502	506	657	709	700	447	436	592	377	406	453	199	303	229	326	263	300
Human	ENSG00000081181.8	ARG2	NA	chr14	67619919	67651708	+	2.284	protein_coding	5	9	13	8	10	18	7	4	3	442	511	374	261	219	375	228	194	228	NA	NA	NA	1	NA	3
Human	ENSG00000081189.16	MEF2C	NA	chr5	88717116	88904257	-	11.755	protein_coding	120	182	153	184	200	200	204	176	237	6155	6639	6188	4732	4003	6106	3923	4513	4496	1529	1123	1150	1686	1291	1342
Human	ENSG00000081237.20	PTPRC	NA	chr1	198638456	198757476	+	9.168	protein_coding	NA	NA	NA	NA	NA	NA	NA	NA	NA	NA	NA	NA	NA	NA	NA	NA	NA	NA	5349	4797	5227	7322	5929	5809
Human	ENSG00000081248.11	CACNA1S	NA	chr1	201039511	201112451	-	6.053	protein_coding	NA	NA	NA	NA	NA	NA	NA	NA	NA	NA	NA	NA	NA	NA	NA	NA	NA	NA	21	14	1	26	15	9
Human	ENSG00000081277.13	PKP1	NA	chr1	201283451	201332993	+	6.211	protein_coding	1	3	1	3	NA	3	1	NA	1	NA	2	NA	NA	NA	1	NA	NA	1	NA	NA	NA	NA	NA	NA
Human	ENSG00000081307.14	UBA5	NA	chr3	132654445	132679794	+	8.072	protein_coding	544	642	631	618	577	665	530	522	539	415	431	375	331	245	360	284	320	324	576	661	639	829	690	726
Human	ENSG00000081320.11	STK17B	NA	chr2	196133582	196176503	-	6.566	protein_coding	835	1108	1034	846	838	1042	924	796	934	574	591	566	246	209	300	426	463	450	7247	6819	6373	11079	7720	7583
Human	ENSG00000081377.17	CDC14B	NA	chr9	96490240	96619843	-	10.475	protein_coding	874	1104	1014	1189	1101	1255	1148	1064	1123	85	94	84	57	52	75	85	111	94	1	NA	1	NA	NA	NA
Human	ENSG00000081386.12	ZNF510	NA	chr9	96755864	96778129	-	5.921	protein_coding	367	470	451	443	367	467	361	368	361	340	396	323	317	223	338	288	358	329	321	294	212	297	286	234
Human	ENSG00000081479.15	LRP2	NA	chr2	169127108	169362534	-	16.109	protein_coding	NA	NA	1	NA	NA	1	6	NA	NA	NA	1	NA	NA	NA	NA	NA	NA	NA	26	11	7	21	12	7
Human	ENSG00000081665.14	ZNF506	NA	chr19	19785838	19821751	-	9.537	protein_coding	289	348	324	375	364	406	294	327	318	342	332	281	235	218	271	242	252	246	550	498	350	636	500	468
Human	ENSG00000081692.12	JMJD4	NA	chr1	227730424	227735411	-	4.315	protein_coding	269	343	302	281	304	337	398	325	311	248	282	245	204	189	249	196	199	207	266	314	307	441	258	402
Human	ENSG00000081721.12	DUSP12	NA	chr1	161749757	161757238	+	1.762	protein_coding	220	294	291	267	283	351	329	287	313	214	210	195	185	128	203	160	129	156	154	159	154	205	145	173
Human	ENSG00000081760.17	AACS	NA	chr12	125065433	125143333	+	16.039	protein_coding	849	975	931	921	921	960	758	705	645	680	715	647	655	575	782	558	630	649	1066	1089	977	1476	937	1086
Human	ENSG00000081791.9	DELE1	NA	chr5	141923854	141942047	+	6	protein_coding	647	911	802	668	635	684	677	620	653	1418	1652	1382	1050	921	1291	1324	1309	1415	774	860	716	1033	763	780
Human	ENSG00000081800.9	SLC13A1	NA	chr7	123113530	123199972	-	4.401	protein_coding	NA	NA	NA	NA	NA	NA	NA	NA	NA	NA	NA	NA	NA	NA	NA	NA	NA	NA	NA	NA	NA	NA	NA	NA
Human	ENSG00000081803.16	CADPS2	NA	chr7	122318410	122886759	-	6.365	protein_coding	99	140	101	151	141	170	218	219	178	965	974	940	927	822	1038	1468	1639	1567	NA	NA	NA	NA	NA	NA
Human	ENSG00000081818.4	PCDHB4	NA	chr5	141121817	141125623	+	3.806	protein_coding	8	19	9	3	4	8	6	8	6	6	6	5	NA	1	2	1	1	4	NA	NA	NA	NA	NA	NA
Human	ENSG00000081842.18	PCDHA6	NA	chr5	140827957	141012347	+	6.136	protein_coding	8	6	11	6	5	2	3	3	3	NA	4	2	NA	NA	NA	NA	NA	NA	NA	NA	NA	NA	NA	NA
Human	ENSG00000081853.15	PCDHGA2	NA	chr5	141338759	141512975	+	6.72	protein_coding	240	288	265	244	237	247	188	182	212	64	64	53	27	17	29	30	36	33	4	NA	NA	2	1	1
Human	ENSG00000081870.12	HSPB11	NA	chr1	53916573	53945699	-	3.006	protein_coding	258	352	337	354	318	385	328	323	433	267	329	266	326	269	418	385	430	404	369	343	461	419	392	482
Human	ENSG00000081913.14	PHLPP1	NA	chr18	62715540	62980433	+	9.051	protein_coding	213	298	262	252	232	269	303	205	213	431	457	432	418	357	493	534	603	635	473	580	429	574	472	488
Human	ENSG00000081923.15	ATP8B1	NA	chr18	57646425	57803315	-	7.028	protein_coding	906	1138	1041	966	929	1004	1067	921	878	1474	1590	1492	1301	1131	1573	891	987	1045	3	4	3	3	1	1
Human	ENSG00000081985.13	IL12RB2	NA	chr1	67307363	67398724	+	6.067	protein_coding	NA	NA	NA	NA	NA	NA	15	35	26	1	1	NA	1	NA	NA	6	2	4	NA	NA	NA	NA	NA	NA
Human	ENSG00000082014.17	SMARCD3	NA	chr7	151238763	151277896	-	4.919	protein_coding	819	1022	877	1041	949	1128	1439	1266	1165	2	3	6	NA	1	1	7	8	8	501	674	584	701	665	698
Human	ENSG00000082068.9	WDR70	NA	chr5	37379284	37753435	+	6.966	protein_coding	545	678	683	613	598	757	545	540	572	518	509	424	439	373	525	446	437	495	368	324	312	469	343	386
Human	ENSG00000082074.19	FYB1	NA	chr5	39105251	39274528	-	8.823	protein_coding	NA	2	NA	2	2	3	16	17	11	NA	NA	1	1	NA	NA	837	921	883	1467	1121	1172	2990	2502	2508
Human	ENSG00000082126.18	MPP4	NA	chr2	201644869	201698694	-	4.924	protein_coding	25	22	29	29	19	19	10	13	10	17	22	13	25	6	24	5	14	9	NA	NA	NA	1	NA	NA
Human	ENSG00000082146.13	STRADB	NA	chr2	201387857	201480846	+	3.177	protein_coding	437	574	525	472	558	589	577	489	560	609	700	651	998	935	1355	877	817	886	107	110	126	157	120	141
Human	ENSG00000082153.18	BZW1	NA	chr2	200810593	200827338	+	8.085	protein_coding	2649	3232	3373	2675	2515	3374	2323	2403	2674	3318	3687	3204	2123	1932	2700	2196	2287	2318	999	953	1158	1392	964	1316
Human	ENSG00000082175.15	PGR	NA	chr11	101029623	101129813	-	14.693	protein_coding	2	6	3	1	2	5	4	2	3	NA	NA	NA	NA	NA	NA	NA	NA	NA	NA	NA	NA	NA	NA	NA
Human	ENSG00000082196.21	C1QTNF3	NA	chr5	34017857	34043213	-	4.547	protein_coding	8	11	17	17	14	12	16	11	12	13	27	16	8	16	15	9	7	7	2	7	3	10	16	1
Human	ENSG00000082212.13	ME2	NA	chr18	50879079	50954257	+	15.897	protein_coding	436	571	583	507	506	622	1042	891	1023	822	932	800	881	770	999	945	1010	952	1294	1477	1534	1931	1622	1864
Human	ENSG00000082213.18	C5orf22	NA	chr5	31532286	31555053	+	4.146	protein_coding	510	565	592	616	616	702	653	580	705	894	958	877	934	777	1120	929	949	948	341	470	447	505	460	475
Human	ENSG00000082258.13	CCNT2	NA	chr2	134918234	134959342	+	9.081	protein_coding	670	953	850	946	815	962	1021	873	1055	970	1015	892	827	649	906	930	999	946	966	994	818	1292	989	1066
Human	ENSG00000082269.17	FAM135A	NA	chr6	70412940	70561174	+	10.476	protein_coding	311	388	398	375	333	465	394	345	400	277	292	279	202	186	251	386	414	438	312	279	326	457	301	364
Human	ENSG00000082293.13	COL19A1	NA	chr6	69866555	70212468	+	11.018	protein_coding	5	3	1	3	NA	NA	NA	1	3	NA	NA	NA	NA	NA	NA	NA	NA	1	1	NA	NA	NA	NA	NA
Human	ENSG00000082397.17	EPB41L3	NA	chr18	5392380	5630700	-	12.203	protein_coding	492	707	622	686	708	688	563	544	543	4	1	4	1	3	6	1	2	NA	NA	NA	NA	NA	NA	NA
Human	ENSG00000082438.17	COBLL1	NA	chr2	164653623	164843679	-	17.178	protein_coding	178	212	200	347	270	291	407	302	387	1332	1404	1387	1070	908	1373	992	1159	1088	1199	1034	1083	1154	872	974
Human	ENSG00000082458.12	DLG3	NA	chrX	70444834	70505490	+	7.87	protein_coding	670	890	810	809	787	887	872	845	900	36	40	20	28	29	28	5	12	18	NA	NA	NA	NA	NA	NA
Human	ENSG00000082482.14	KCNK2	NA	chr1	215005774	215237090	+	4.294	protein_coding	151	176	177	228	203	279	131	192	204	NA	NA	NA	NA	NA	NA	NA	NA	NA	NA	NA	NA	NA	NA	NA
Human	ENSG00000082497.12	SERTAD4	NA	chr1	210232795	210246631	+	5.47	protein_coding	14	9	20	5	8	15	11	19	15	NA	NA	NA	NA	NA	NA	NA	NA	NA	1	NA	1	NA	NA	NA
Human	ENSG00000082512.15	TRAF5	NA	chr1	211326614	211374946	+	9.022	protein_coding	314	361	379	376	329	396	452	383	436	259	271	280	205	178	228	123	185	181	1942	1886	1437	2555	2197	1720
Human	ENSG00000082515.18	MRPL22	NA	chr5	154941072	154969411	+	5.264	protein_coding	234	345	372	342	369	393	312	309	337	527	621	498	489	423	685	434	509	525	446	445	428	600	428	473
Human	ENSG00000082516.9	GEMIN5	NA	chr5	154887410	154938211	-	5.644	protein_coding	422	566	534	407	446	521	478	391	431	558	602	576	480	449	641	486	474	514	526	639	674	658	529	723
Human	ENSG00000082556.14	OPRK1	NA	chr8	53225723	53251637	-	5.67	protein_coding	NA	NA	NA	NA	NA	NA	NA	NA	NA	NA	NA	NA	NA	NA	NA	NA	NA	NA	NA	NA	NA	NA	NA	NA
Human	ENSG00000082641.16	NFE2L1	NA	chr17	48048328	48061545	+	5.883	protein_coding	7100	8790	8313	9091	8763	9058	11458	8542	9490	13619	15153	13648	13981	12263	18091	13321	14946	15235	3789	3432	1767	2150	2430	1528
Human	ENSG00000082684.16	SEMA5B	NA	chr3	122909081	123028605	-	8.517	protein_coding	NA	NA	NA	NA	NA	NA	NA	NA	NA	1	4	3	NA	3	NA	NA	NA	NA	3	NA	2	1	NA	NA
Human	ENSG00000082701.17	GSK3B	NA	chr3	119821320	120094994	-	17.871	protein_coding	3018	3750	3566	3093	2980	3281	2690	2531	2663	2582	2773	2671	1829	1537	2150	2321	2610	2567	1531	1533	1304	1851	1433	1520
Human	ENSG00000082781.12	ITGB5	NA	chr3	124761947	124901418	-	6.515	protein_coding	3400	4230	4064	3135	3267	3619	4064	3185	3279	3901	4310	3820	3055	2717	3967	3902	4080	4088	11	11	23	58	33	30
Human	ENSG00000082805.20	ERC1	NA	chr12	990508	1495933	+	13.484	protein_coding	2221	2766	2714	2594	2558	2643	2552	2176	2438	2643	2790	2597	2183	1775	2673	2339	2743	2702	910	743	837	1290	920	1075
Human	ENSG00000082898.18	XPO1	NA	chr2	61476031	61538741	-	23.843	protein_coding	2820	3352	3397	3391	3156	3651	3816	3439	3637	3457	3765	3309	3474	2894	3954	3189	3396	3387	5181	5278	5832	6591	5272	6251
Human	ENSG00000082929.8	LINC01587	NA	chr4	5524568	5527801	+	1.164	lncRNA	NA	1	NA	NA	NA	NA	NA	NA	NA	2	1	3	NA	NA	1	NA	NA	NA	NA	NA	NA	NA	NA	NA
Human	ENSG00000082996.20	RNF13	NA	chr3	149812769	149962139	+	3.573	protein_coding	586	760	790	779	725	942	901	815	914	856	1011	865	837	786	1076	1093	1069	1160	218	241	164	255	197	182
Human	ENSG00000083067.23	TRPM3	NA	chr9	70529059	71446904	-	20.015	protein_coding	1	1	3	NA	NA	1	NA	2	NA	2	6	7	10	7	8	3	3	8	NA	NA	NA	NA	NA	NA
Human	ENSG00000083093.10	PALB2	NA	chr16	23603159	23641310	-	4.747	protein_coding	328	461	516	463	443	474	510	477	538	368	421	401	345	315	459	415	445	436	399	371	430	486	394	491
Human	ENSG00000083097.14	DOP1A	NA	chr6	83067665	83171350	+	10.045	protein_coding	535	567	570	506	534	649	751	713	726	295	362	322	258	238	294	319	342	313	313	231	215	384	346	301
Human	ENSG00000083099.11	LYRM2	NA	chr6	89568143	89638749	-	8.675	protein_coding	673	874	864	759	747	939	863	779	955	675	670	602	489	439	641	724	707	708	526	493	434	620	508	504
Human	ENSG00000083123.15	BCKDHB	NA	chr6	80106646	80346270	+	4.071	protein_coding	167	219	195	194	149	187	150	127	145	172	186	175	140	110	165	126	139	141	549	420	407	643	435	436
Human	ENSG00000083168.11	KAT6A	NA	chr8	41929478	42051994	-	24.143	protein_coding	1637	2163	2055	2223	2055	2305	2145	1974	2191	3161	3341	3216	3308	2783	3936	3278	3971	3676	1102	1250	941	1198	1060	979
Human	ENSG00000083223.18	TUT7	NA	chr9	86287732	86354454	-	6.707	protein_coding	1029	1366	1381	1320	1292	1493	1305	1373	1449	1092	1139	1069	918	836	1155	1226	1392	1377	1517	1171	1303	2276	1777	1597
Human	ENSG00000083290.20	ULK2	NA	chr17	19770828	19867936	-	9.868	protein_coding	581	609	638	621	663	689	646	526	542	755	778	631	874	781	1027	989	1154	1076	2	NA	2	5	7	5
Human	ENSG00000083307.12	GRHL2	NA	chr8	101492438	101669726	+	6.053	protein_coding	NA	NA	NA	NA	NA	NA	NA	NA	NA	NA	NA	NA	NA	NA	NA	NA	1	NA	NA	NA	NA	1	NA	NA
Human	ENSG00000083312.17	TNPO1	NA	chr5	72816311	72916733	+	11.977	protein_coding	5063	6665	6553	5507	5312	6312	5772	5496	6290	10412	11508	10608	10084	8854	11708	10336	11484	10945	3448	3576	3580	3764	3273	3513
Human	ENSG00000083444.17	PLOD1	NA	chr1	11934204	11975538	+	5.32	protein_coding	3458	4089	3917	4800	5081	5029	4004	3486	3367	3130	3570	3043	3407	2823	4477	2781	2942	3041	971	1187	1011	1464	1195	1094
Human	ENSG00000083454.22	P2RX5	NA	chr17	3672198	3696240	-	4.026	protein_coding	10	6	9	13	4	14	18	8	13	NA	2	1	1	1	NA	NA	NA	4	91	112	114	141	88	110
Human	ENSG00000083457.12	ITGAE	NA	chr17	3714627	3801188	-	6.602	protein_coding	202	210	242	154	174	187	171	155	178	117	152	114	72	54	106	95	124	97	148	131	133	137	112	143
Human	ENSG00000083520.15	DIS3	NA	chr13	72752168	72782096	-	10.835	protein_coding	964	1365	1256	1286	1291	1426	1165	1206	1308	1222	1184	1149	1149	909	1275	1218	1321	1365	3094	2854	2731	4072	3361	3452
Human	ENSG00000083535.16	PIBF1	NA	chr13	72782132	73016461	+	4.179	protein_coding	383	444	463	417	402	528	389	387	480	461	474	424	367	355	456	372	392	398	858	684	724	1042	838	772
Human	ENSG00000083544.16	TDRD3	NA	chr13	60396456	60573878	+	7.823	protein_coding	341	486	430	331	407	486	377	371	454	428	484	407	337	281	406	461	491	472	603	591	478	774	733	658
Human	ENSG00000083622.8	AC000061.1	NA	chr7	117604790	117647415	-	0.376	lncRNA	NA	NA	NA	NA	NA	NA	NA	NA	NA	NA	NA	NA	NA	NA	NA	NA	NA	NA	NA	NA	NA	NA	NA	NA
Human	ENSG00000083635.8	NUFIP1	NA	chr13	44939248	44989471	-	3.48	protein_coding	193	252	250	248	253	267	237	217	241	120	122	123	112	82	133	116	92	118	113	166	166	190	181	188
Human	ENSG00000083642.19	PDS5B	NA	chr13	32586451	32778019	+	13.187	protein_coding	1258	1635	1538	1650	1546	1728	1149	1335	1422	1005	1040	1060	890	789	1189	1036	1115	1093	1717	1710	1686	2096	1674	1859
Human	ENSG00000083720.13	OXCT1	NA	chr5	41730064	41870425	-	4.1	protein_coding	593	806	834	620	591	687	685	637	729	421	484	475	263	226	324	438	513	438	936	832	957	836	702	804
Human	ENSG00000083750.13	RRAGB	NA	chrX	55717748	55758774	+	2.715	protein_coding	431	505	498	446	451	530	419	423	396	157	130	129	115	98	125	127	126	161	7	3	8	9	6	4
Human	ENSG00000083782.8	EPYC	NA	chr12	90963681	91005026	-	1.802	protein_coding	NA	NA	3	1	1	NA	NA	NA	NA	1	NA	NA	NA	NA	NA	NA	NA	NA	NA	NA	NA	NA	NA	NA
Human	ENSG00000083799.18	CYLD	NA	chr16	50742049	50801935	+	12.952	protein_coding	1061	1263	1269	1259	1199	1490	1612	1543	1598	534	577	510	788	678	928	1344	1452	1421	393	412	311	720	483	425
Human	ENSG00000083807.10	SLC27A5	NA	chr19	58479511	58512413	-	8.025	protein_coding	40	45	64	54	43	70	43	45	41	38	54	34	36	19	36	37	25	26	100	88	110	176	108	135
Human	ENSG00000083812.12	ZNF324	NA	chr19	58467044	58475436	+	5.664	protein_coding	212	279	231	201	239	263	272	183	229	175	194	153	143	109	188	134	148	142	195	196	193	260	208	196
Human	ENSG00000083814.13	ZNF671	NA	chr19	57719750	57727624	-	3.532	protein_coding	155	162	160	187	169	191	152	156	158	58	77	67	51	50	54	46	44	39	117	98	105	131	109	121
Human	ENSG00000083817.9	ZNF416	NA	chr19	57571565	57578911	-	2.545	protein_coding	105	146	121	157	162	168	148	159	144	99	96	81	77	55	77	59	57	61	58	48	47	60	70	42
Human	ENSG00000083828.16	ZNF586	NA	chr19	57769654	57819939	+	5.48	protein_coding	208	256	254	268	232	286	231	218	223	215	207	187	190	132	171	143	212	186	355	340	312	474	344	366
Human	ENSG00000083838.16	ZNF446	NA	chr19	58474016	58481230	+	4.768	protein_coding	204	234	220	214	212	254	271	230	255	111	122	101	58	46	74	84	89	66	64	58	54	82	71	53
Human	ENSG00000083844.10	ZNF264	NA	chr19	57191499	57222846	+	12.532	protein_coding	848	970	955	943	843	981	1054	887	911	757	787	721	605	515	645	563	732	594	NA	NA	NA	NA	NA	NA
Human	ENSG00000083845.9	RPS5	NA	chr19	58386399	58394806	+	3.617	protein_coding	5456	7851	7786	4077	4498	5630	5754	5802	6127	6979	8182	6955	4284	3777	5839	5239	5141	5620	8176	7844	7286	9324	6408	6957
Human	ENSG00000083857.14	FAT1	NA	chr4	186587793	186726722	-	16.167	protein_coding	24795	28985	28109	31659	30088	31205	39430	31452	34300	NA	NA	NA	NA	NA	NA	NA	NA	NA	55	42	38	38	14	21
Human	ENSG00000083896.13	YTHDC1	NA	chr4	68310386	68350090	-	7.033	protein_coding	1100	1361	1394	1340	1270	1449	1372	1362	1498	1327	1245	1138	1061	977	1327	1100	1231	1273	1914	1351	1378	1925	1748	1663
Human	ENSG00000083937.10	CHMP2B	NA	chr3	87227270	87255556	+	8.243	protein_coding	686	1003	986	888	865	1094	803	800	878	770	909	834	664	600	909	718	793	839	283	347	316	454	406	362
Human	ENSG00000084070.12	SMAP2	NA	chr1	40344849	40423326	+	3.601	protein_coding	586	704	720	791	776	869	871	789	846	350	365	321	221	200	293	206	218	250	3898	3833	2679	4585	3601	3362
Human	ENSG00000084072.17	PPIE	NA	chr1	39692181	39763914	+	11.124	protein_coding	414	485	508	481	500	658	487	494	453	458	538	464	398	392	568	414	385	454	752	715	771	953	782	801
Human	ENSG00000084073.10	ZMPSTE24	NA	chr1	40258040	40294180	+	4.022	protein_coding	1316	1580	1574	1387	1449	1698	1416	1435	1524	1190	1366	1238	974	845	1340	1162	1219	1190	607	722	707	1046	777	1007
Human	ENSG00000084090.13	STARD7	NA	chr2	96184858	96208825	-	4.414	protein_coding	1798	2281	2197	1774	1957	2216	2323	2228	2308	3852	4251	3685	2870	2625	3736	5003	5000	5368	2563	2633	2679	3472	2579	3005
Human	ENSG00000084092.7	NOA1	NA	chr4	56963349	56977606	-	2.218	protein_coding	584	737	666	495	495	601	515	516	458	586	674	616	459	387	530	540	523	543	1072	1042	805	1090	788	828
Human	ENSG00000084093.19	REST	NA	chr4	56907875	56966808	+	9.408	protein_coding	1807	2360	2334	2107	1962	2228	2039	1871	1972	1713	1844	1705	1253	1072	1463	1378	1518	1408	1463	1320	1167	1795	1524	1529
Human	ENSG00000084110.11	HAL	NA	chr12	95972661	95996365	-	5.146	protein_coding	3	2	5	7	3	5	6	1	2	7	4	2	4	3	5	3	2	NA	9	7	11	23	9	16
Human	ENSG00000084112.15	SSH1	NA	chr12	108778190	108857590	-	14.538	protein_coding	3057	3876	3703	3777	3716	4083	4270	3553	3759	3001	2865	2589	3054	2396	3471	2098	2600	2334	594	833	607	793	639	608
Human	ENSG00000084207.18	GSTP1	NA	chr11	67583741	67586656	+	1.764	protein_coding	3766	4948	4907	3461	3846	4263	3194	3202	3375	4746	5236	4377	3222	2806	4523	2974	2902	3284	7423	8529	6866	7906	6370	5729
Human	ENSG00000084234.18	APLP2	NA	chr11	130068146	130144811	+	7.463	protein_coding	7950	9849	9770	8931	9047	9654	8074	7996	7836	33761	38354	32818	29692	26211	40694	37896	38933	40680	2593	2561	2723	3022	2463	2948
Human	ENSG00000084444.14	FAM234B	NA	chr12	13044380	13142521	+	6.71	protein_coding	151	155	148	157	187	198	177	145	180	299	375	309	315	257	377	390	390	412	467	446	378	507	395	427
Human	ENSG00000084453.16	SLCO1A2	NA	chr12	21264599	21419594	-	11.52	protein_coding	NA	NA	NA	NA	NA	NA	NA	NA	NA	NA	1	NA	NA	NA	NA	NA	NA	NA	20	16	18	39	15	9
Human	ENSG00000084463.8	WBP11	NA	chr12	14784581	14803486	-	5.258	protein_coding	1036	1212	1175	1170	1113	1320	1186	1116	1323	1130	1223	1027	1114	1075	1505	1166	1335	1279	1485	1672	1476	1631	1470	1543
Human	ENSG00000084623.12	EIF3I	NA	chr1	32221076	32245397	+	9.756	protein_coding	1625	2152	2058	1347	1494	1607	1894	1717	1837	2178	2458	1980	1356	1105	1867	1911	1854	1952	2171	2190	2125	2482	1851	2125
Human	ENSG00000084628.10	NKAIN1	NA	chr1	31179744	31239887	-	3.32	protein_coding	4	17	17	8	7	19	9	14	17	NA	NA	1	30	35	43	NA	NA	NA	NA	NA	NA	NA	NA	NA
Human	ENSG00000084636.18	COL16A1	NA	chr1	31652262	31704319	-	9.253	protein_coding	5380	5951	5778	5862	5725	5857	4469	3957	3610	1	2	1	1	1	3	NA	NA	6	2	2	NA	4	4	8
Human	ENSG00000084652.16	TXLNA	NA	chr1	32179674	32198285	+	5.114	protein_coding	3879	4854	4580	4465	4483	4642	4501	3887	4005	2562	2746	2491	2502	2092	3190	2608	2853	2999	2735	2720	2192	3026	2619	2455
Human	ENSG00000084674.15	APOB	NA	chr2	21001428	21044073	-	14.828	protein_coding	NA	1	1	1	2	NA	NA	1	3	3	1	6	8	8	9	2	1	2	NA	NA	NA	NA	NA	NA
Human	ENSG00000084676.15	NCOA1	NA	chr2	24491913	24770702	+	8.633	protein_coding	1083	1294	1320	1333	1255	1501	1326	1057	1308	859	914	816	1052	867	1246	846	851	947	550	731	548	849	801	728
Human	ENSG00000084693.16	AGBL5	NA	chr2	27042363	27070622	+	5.283	protein_coding	554	756	686	544	514	654	507	486	475	295	331	307	236	187	282	249	259	314	557	561	436	503	377	372
Human	ENSG00000084710.14	EFR3B	NA	chr2	25042075	25159135	+	10.643	protein_coding	11	11	13	8	4	8	4	3	8	293	332	271	242	210	286	198	251	207	49	60	45	115	88	85
Human	ENSG00000084731.15	KIF3C	NA	chr2	25926597	25982749	-	6.401	protein_coding	1278	1655	1596	1544	1528	1625	1145	1123	1027	1416	1545	1377	1000	866	1337	861	845	898	NA	NA	NA	NA	NA	NA
Human	ENSG00000084733.11	RAB10	NA	chr2	26034083	26137454	+	3.654	protein_coding	2393	2957	2926	2834	2822	3193	3280	2852	3184	2178	2499	2169	2285	2053	2869	2179	2189	2536	1350	1276	1237	1802	1401	1514
Human	ENSG00000084734.9	GCKR	NA	chr2	27496838	27523684	+	3.149	protein_coding	3	4	2	7	9	1	6	2	3	NA	NA	NA	NA	NA	NA	NA	NA	NA	NA	1	NA	1	NA	NA
Human	ENSG00000084754.12	HADHA	NA	chr2	26190634	26244672	-	4.331	protein_coding	3237	4471	4299	3048	3271	3729	3651	3712	3871	6186	7159	6286	3634	3102	5009	5963	5781	6222	2626	2546	2330	3030	2237	2370
Human	ENSG00000084764.12	MAPRE3	NA	chr2	26970636	27027219	+	3.628	protein_coding	293	393	368	442	407	482	327	310	292	136	144	145	84	82	135	89	139	118	NA	NA	NA	NA	NA	NA
Human	ENSG00000084774.14	CAD	NA	chr2	27217368	27243943	+	8.443	protein_coding	1594	1780	1612	1588	1520	1629	1506	1250	1166	1754	1865	1730	1090	800	1227	872	993	1041	1894	2419	2767	2573	1990	2608
Human	ENSG00000085063.17	CD59	NA	chr11	33703009	33736479	-	10.557	protein_coding	4792	5990	5804	4061	4083	4786	3886	4067	3982	9940	10868	9750	7219	6619	9127	12406	13703	13834	NA	NA	NA	NA	NA	NA
Human	ENSG00000085117.12	CD82	NA	chr11	44564426	44620358	+	4.039	protein_coding	1194	1481	1355	1098	1146	1304	1176	998	882	48	47	65	235	208	270	137	128	104	3	5	3	3	NA	3
Human	ENSG00000085185.15	BCORL1	NA	chrX	129981106	130058083	+	7.996	protein_coding	440	554	498	481	496	495	340	386	384	484	462	491	282	193	328	261	358	310	239	373	310	408	280	346
Human	ENSG00000085224.23	ATRX	NA	chrX	77504879	77786233	-	22.74	protein_coding	4106	5256	5253	4923	4387	5410	3472	3711	4017	3194	3342	3147	2316	1883	2594	2922	3392	3113	3773	2315	2509	4293	3323	3154
Human	ENSG00000085231.14	AK6	NA	chr5	69350983	69370013	-	2.14	protein_coding	145	218	200	206	179	211	187	199	261	276	305	245	208	186	234	192	196	227	337	304	326	344	331	324
Human	ENSG00000085265.11	FCN1	NA	chr9	134903231	134917912	-	7.588	protein_coding	NA	NA	NA	NA	NA	NA	NA	NA	NA	NA	NA	NA	NA	NA	NA	NA	NA	NA	41	22	13	30	20	18
Human	ENSG00000085274.16	MYNN	NA	chr3	169773395	169789716	+	5.165	protein_coding	365	430	406	398	435	532	405	408	490	356	369	376	346	290	430	322	360	367	405	474	359	559	491	413
Human	ENSG00000085276.19	MECOM	NA	chr3	169083498	169663775	-	9.26	protein_coding	426	606	596	567	542	633	371	511	445	2032	2228	1938	875	770	1120	901	900	927	NA	NA	NA	1	NA	NA
Human	ENSG00000085365.18	SCAMP1	NA	chr5	78360610	78480739	+	6.746	protein_coding	855	1138	1080	1148	1172	1298	809	821	903	1743	1919	1635	1172	1205	1598	1128	1297	1275	1003	1145	948	1334	1110	1051
Human	ENSG00000085377.15	PREP	NA	chr6	105273217	105454062	-	8.917	protein_coding	683	800	795	695	736	787	716	723	691	646	720	666	420	436	613	535	578	601	339	378	372	528	383	438
Human	ENSG00000085382.12	HACE1	NA	chr6	104728093	104859919	-	9.237	protein_coding	407	535	495	586	539	641	685	563	648	532	624	489	366	332	421	421	512	431	155	157	204	268	216	206
Human	ENSG00000085415.16	SEH1L	NA	chr18	12947132	12987536	+	10.481	protein_coding	427	599	566	446	405	513	600	529	579	663	742	663	590	471	731	716	740	752	1104	1052	1241	1337	1125	1217
Human	ENSG00000085433.16	WDR47	NA	chr1	108970213	109042113	-	4.423	protein_coding	504	720	668	596	610	633	575	560	522	550	600	504	355	361	445	335	386	414	104	101	81	150	100	121
Human	ENSG00000085449.15	WDFY1	NA	chr2	223855715	223945357	-	5.485	protein_coding	1258	1658	1773	1678	1644	1923	2423	2485	2625	1496	1687	1492	1521	1363	2063	2008	2179	2200	577	667	490	1132	1037	893
Human	ENSG00000085465.13	OVGP1	NA	chr1	111414318	111427735	-	2.52	protein_coding	31	45	37	44	38	38	31	33	37	26	27	21	26	19	31	30	42	25	27	28	8	18	16	10
Human	ENSG00000085491.17	SLC25A24	NA	chr1	108134042	108200849	-	6.726	protein_coding	1198	1451	1469	1346	1364	1679	1381	1422	1449	1967	2105	1854	1610	1330	1933	1915	1937	2037	NA	1	2	NA	1	5
Human	ENSG00000085511.20	MAP3K4	NA	chr6	160991726	161117385	+	7.522	protein_coding	825	1099	1063	1055	888	1067	902	824	874	819	901	768	604	517	751	545	594	564	771	766	632	872	794	753
Human	ENSG00000085514.16	PILRA	NA	chr7	100367529	100400096	+	1.99	protein_coding	5	4	NA	7	3	4	8	9	8	1	7	1	NA	1	4	6	4	3	33	34	27	50	27	27
Human	ENSG00000085552.17	IGSF9	NA	chr1	159927038	159945613	-	6.637	protein_coding	1	1	1	NA	1	NA	2	NA	1	NA	NA	NA	NA	1	NA	NA	NA	NA	NA	NA	NA	NA	NA	NA
Human	ENSG00000085563.15	ABCB1	NA	chr7	87503016	87713323	-	6.422	protein_coding	24	36	39	59	40	45	174	163	179	NA	NA	1	1	NA	NA	1	1	NA	NA	3	2	2	2	2
Human	ENSG00000085644.14	ZNF213	NA	chr16	3129776	3142804	+	6.442	protein_coding	327	372	419	392	398	389	431	369	389	367	355	281	267	255	398	311	353	339	183	227	205	245	202	249
Human	ENSG00000085662.14	AKR1B1	NA	chr7	134442355	134459284	-	3.654	protein_coding	3052	3872	3753	4061	4298	4871	3500	3235	3212	516	645	473	417	337	488	372	372	387	621	686	729	728	533	578
Human	ENSG00000085719.13	CPNE3	NA	chr8	86514434	86561498	+	6.737	protein_coding	1652	2193	2055	1716	1748	2084	1793	1808	1923	1771	2068	1873	1175	1141	1529	1643	1719	1619	383	432	488	589	408	440
Human	ENSG00000085721.13	RRN3	NA	chr16	15060032	15094311	-	4.139	protein_coding	601	817	793	705	750	931	1025	864	1035	724	792	705	576	556	731	578	628	622	516	476	599	807	676	723
Human	ENSG00000085733.16	CTTN	NA	chr11	70398403	70436584	+	6.949	protein_coding	8218	10121	9714	8585	8441	9235	8863	8294	8280	7776	8663	7593	5986	5036	7881	7223	7605	8201	342	272	298	575	472	395
Human	ENSG00000085741.13	WNT11	NA	chr11	76186324	76210736	-	2.371	protein_coding	5	9	5	NA	5	3	NA	NA	1	4	5	3	1	2	3	1	2	NA	NA	NA	NA	NA	2	1
Human	ENSG00000085760.15	MTIF2	NA	chr2	55236594	55269347	-	3.374	protein_coding	520	626	644	541	563	648	605	549	714	712	761	673	593	535	752	613	617	715	1108	667	1009	1179	980	1101
Human	ENSG00000085788.14	DDHD2	NA	chr8	38225217	38275558	+	10.548	protein_coding	773	949	872	876	784	942	799	882	858	786	853	776	699	541	738	638	768	657	244	212	178	336	238	207
Human	ENSG00000085831.15	TTC39A	NA	chr1	51287257	51345116	-	9.362	protein_coding	40	42	48	57	39	60	79	47	49	24	26	20	18	9	21	10	12	9	4	2	1	2	1	1
Human	ENSG00000085832.17	EPS15	NA	chr1	51354262	51519266	-	7.378	protein_coding	1550	1913	1887	1740	1692	2073	1912	1755	2069	2420	2781	2397	2320	2050	3008	2944	3231	3158	3621	3024	2721	4531	3391	3247
Human	ENSG00000085840.13	ORC1	NA	chr1	52372828	52404423	-	3.121	protein_coding	18	42	24	33	32	55	38	39	22	101	131	117	148	124	147	124	104	118	714	758	795	452	494	712
Human	ENSG00000085871.9	MGST2	NA	chr4	139665767	139740745	+	3.172	protein_coding	154	209	246	224	226	256	116	140	151	1504	1892	1486	1306	1167	1805	1180	1318	1298	NA	NA	NA	NA	NA	NA
Human	ENSG00000085872.15	CHERP	NA	chr19	16517893	16542437	-	6.015	protein_coding	804	1042	955	934	915	1042	1019	810	838	878	997	833	824	644	1051	717	763	768	1290	1365	1209	1462	1206	1398
Human	ENSG00000085978.22	ATG16L1	NA	chr2	233210050	233295674	+	6.047	protein_coding	490	595	527	562	581	650	650	496	499	562	623	597	509	447	685	511	544	489	368	378	321	526	411	444
Human	ENSG00000085982.14	USP40	NA	chr2	233475519	233566782	-	9.355	protein_coding	1078	1313	1199	1263	1221	1331	1359	1111	1270	877	913	783	712	563	781	755	790	824	230	197	260	434	288	346
Human	ENSG00000085998.14	POMGNT1	NA	chr1	46188681	46220305	-	6.189	protein_coding	940	1213	1086	1008	1025	1053	1125	930	892	922	1005	809	620	515	825	809	808	917	529	590	579	780	627	631
Human	ENSG00000085999.13	RAD54L	NA	chr1	46246460	46278480	+	4.078	protein_coding	22	31	20	35	30	46	26	31	32	68	91	76	119	94	159	100	91	104	765	688	832	678	643	865
Human	ENSG00000086015.22	MAST2	NA	chr1	45786986	46036122	+	8.062	protein_coding	1685	1981	1841	1742	1709	1879	1764	1509	1478	911	866	759	757	601	964	642	766	765	3022	3451	2907	4345	3310	3090
Human	ENSG00000086061.16	DNAJA1	NA	chr9	33025272	33039907	+	2.668	protein_coding	2367	3230	3277	3639	3858	4644	5065	5715	6287	3370	3702	3259	4393	3977	6192	4940	5364	5548	620	622	1071	1340	1158	1593
Human	ENSG00000086062.13	B4GALT1	NA	chr9	33104081	33167356	-	4.896	protein_coding	1370	1591	1546	1739	1548	1691	1634	1360	1401	4850	5130	4465	3559	3103	4578	3244	3556	3430	814	800	694	1271	861	898
Human	ENSG00000086065.14	CHMP5	NA	chr9	33264878	33282070	+	2.391	protein_coding	902	1232	1229	1583	1614	2031	1723	1735	1866	962	1102	919	2147	2040	2914	1312	1308	1491	507	342	471	1509	1300	1249
Human	ENSG00000086102.19	NFX1	NA	chr9	33290511	33371157	+	7.146	protein_coding	1056	1339	1245	1339	1368	1462	1538	1303	1465	945	1034	861	766	668	930	808	904	840	1625	1667	1322	2010	1625	1634
Human	ENSG00000086159.13	AQP6	NA	chr12	49967193	49977139	+	5.129	protein_coding	NA	NA	NA	NA	NA	NA	NA	1	NA	NA	NA	NA	NA	NA	NA	NA	NA	NA	1	2	NA	1	NA	1
Human	ENSG00000086189.10	DIMT1	NA	chr5	62347283	62403939	-	6.161	protein_coding	270	336	353	293	253	310	272	270	308	582	738	606	541	441	801	600	623	643	301	374	257	406	345	347
Human	ENSG00000086200.17	IPO11	NA	chr5	62403971	62628582	+	7.54	protein_coding	444	541	516	523	453	576	497	443	508	1707	1908	1760	1229	1082	1574	1157	1100	1243	334	323	302	409	298	374
Human	ENSG00000086205.18	FOLH1	NA	chr11	49145091	49208638	-	5.335	protein_coding	NA	NA	NA	NA	NA	NA	NA	NA	NA	NA	1	NA	2	2	3	NA	1	NA	NA	NA	NA	NA	NA	NA
Human	ENSG00000086232.13	EIF2AK1	NA	chr7	6022246	6059175	-	5.492	protein_coding	2095	2591	2517	2403	2400	2688	2270	2256	2530	1620	1903	1708	1476	1399	1988	1812	1849	1996	2093	2246	1871	2429	1946	1951
Human	ENSG00000086288.12	NME8	NA	chr7	37848596	37900397	+	2.435	protein_coding	NA	NA	NA	NA	NA	NA	NA	NA	NA	NA	NA	NA	NA	NA	NA	NA	NA	NA	NA	NA	NA	NA	NA	NA
Human	ENSG00000086289.12	EPDR1	NA	chr7	37683842	37951936	+	2.78	protein_coding	1	5	NA	4	1	4	1	1	2	15	14	19	5	4	12	1	4	7	NA	NA	NA	NA	NA	NA
Human	ENSG00000086300.16	SNX10	NA	chr7	26291861	26374383	+	3.605	protein_coding	2	1	NA	NA	NA	4	3	4	3	62	70	52	28	24	33	25	31	21	133	165	192	223	190	227
Human	ENSG00000086475.15	SEPHS1	NA	chr10	13317427	13348298	-	3.884	protein_coding	667	806	814	741	774	917	683	646	762	1137	1404	1103	777	638	964	1101	1176	1233	1698	1904	1807	1551	1252	1446
Human	ENSG00000086504.17	MRPL28	NA	chr16	366968	371289	-	3.053	protein_coding	539	719	754	672	676	709	608	600	597	713	784	635	503	452	766	585	592	634	480	346	463	534	450	472
Human	ENSG00000086506.3	HBQ1	NA	chr16	180458	181179	+	0.528	protein_coding	1	1	3	NA	NA	1	NA	NA	5	NA	NA	NA	NA	NA	NA	NA	NA	NA	NA	NA	NA	NA	NA	NA
Human	ENSG00000086544.3	ITPKC	NA	chr19	40717111	40740860	+	3.376	protein_coding	391	505	453	446	453	510	544	397	487	599	586	495	670	624	835	574	578	611	74	121	100	134	90	104
Human	ENSG00000086548.9	CEACAM6	NA	chr19	41750976	41772211	+	2.956	protein_coding	NA	NA	NA	NA	NA	NA	NA	NA	NA	NA	NA	NA	NA	NA	NA	NA	NA	NA	NA	NA	NA	NA	NA	NA
Human	ENSG00000086570.12	FAT2	NA	chr5	151504092	151568944	-	14.537	protein_coding	1	1	1	NA	NA	NA	NA	NA	NA	NA	1	1	NA	NA	NA	NA	NA	NA	NA	NA	NA	NA	NA	1
Human	ENSG00000086589.12	RBM22	NA	chr5	150690791	150701077	-	3.587	protein_coding	581	710	781	723	760	826	754	802	849	977	1165	1053	954	875	1311	886	881	970	767	840	617	842	836	723
Human	ENSG00000086598.11	TMED2	NA	chr12	123584532	123598582	+	3.833	protein_coding	3865	5154	5082	4845	5149	5783	4324	4711	4872	4238	4801	4234	3593	3075	4921	5166	5164	5560	2011	2502	2076	2258	2132	2103
Human	ENSG00000086619.14	ERO1B	NA	chr1	236215100	236281958	-	5.788	protein_coding	87	114	138	124	143	128	142	124	129	134	125	126	105	99	160	230	252	238	551	652	575	804	675	584
Human	ENSG00000086666.19	ZFAND6	NA	chr15	80059567	80138393	+	5.153	protein_coding	781	1091	1094	997	1055	1204	1125	1054	1211	997	1143	905	832	707	1096	830	892	913	1133	1036	1027	1636	1196	1235
Human	ENSG00000086696.11	HSD17B2	NA	chr16	82035003	82098534	+	9.529	protein_coding	193	230	199	138	154	183	111	122	113	1317	1522	1297	2011	1798	2580	2381	2334	2413	NA	1	NA	NA	NA	NA
Human	ENSG00000086712.13	TXLNG	NA	chrX	16786431	16844519	+	4.455	protein_coding	212	317	272	307	242	366	375	311	367	207	224	169	209	186	299	203	250	221	1074	1157	1123	1318	1297	1251
Human	ENSG00000086717.18	PPEF1	NA	chrX	18675908	18827921	+	3.513	protein_coding	NA	NA	3	4	NA	4	2	1	NA	NA	NA	NA	NA	NA	2	1	NA	1	NA	NA	NA	NA	NA	NA
Human	ENSG00000086730.17	LAT2	NA	chr7	74199651	74229834	+	4.545	protein_coding	11	12	13	13	7	9	13	10	8	12	9	12	8	8	12	7	11	12	493	620	411	525	506	345
Human	ENSG00000086758.16	HUWE1	NA	chrX	53532095	53686728	-	17.379	protein_coding	9898	11650	11299	11253	10566	11215	12903	10985	11674	8477	8518	8717	6217	5275	7325	6766	8357	8103	10880	11085	9666	11977	9356	10780
Human	ENSG00000086827.9	ZW10	NA	chr11	113733186	113773735	-	2.916	protein_coding	342	486	420	416	406	502	356	405	406	361	406	338	321	269	400	297	340	385	330	327	337	353	272	349
Human	ENSG00000086848.15	ALG9	NA	chr11	111782194	111871581	-	8.07	protein_coding	159	196	172	179	179	196	173	152	164	116	107	117	102	93	106	61	99	77	133	129	109	186	128	123
Human	ENSG00000086967.10	MYBPC2	NA	chr19	50432891	50466321	+	3.719	protein_coding	NA	NA	NA	1	NA	NA	2	1	2	NA	NA	NA	1	NA	NA	NA	1	1	16	12	4	17	17	10
Human	ENSG00000086991.13	NOX4	NA	chr11	89324352	89498187	-	6.099	protein_coding	58	75	60	50	59	51	53	44	43	1291	1369	1195	648	656	861	832	859	839	NA	NA	NA	NA	NA	NA
Human	ENSG00000087008.16	ACOX3	NA	chr4	8366281	8440723	-	3.846	protein_coding	331	394	434	391	392	430	368	311	314	281	315	304	220	204	260	282	324	275	187	181	154	317	186	220
Human	ENSG00000087053.20	MTMR2	NA	chr11	95821765	95925315	-	13.952	protein_coding	818	1062	1010	841	861	1035	781	703	755	1962	2139	2008	1210	1029	1549	1762	1964	1975	294	322	253	384	325	289
Human	ENSG00000087074.8	PPP1R15A	NA	chr19	48872420	48876058	+	3.065	protein_coding	2300	2989	3044	2866	2778	2973	5790	3347	4727	1610	1847	1598	1379	1152	1905	1630	1701	1808	391	617	185	235	371	225
Human	ENSG00000087076.9	HSD17B14	NA	chr19	48813017	48836510	-	1.112	protein_coding	336	411	379	189	145	142	141	174	175	330	351	294	33	37	59	307	332	386	42	28	18	44	19	30
Human	ENSG00000087077.14	TRIP6	NA	chr7	100867386	100873454	+	2.553	protein_coding	1565	1907	1759	1611	1637	1826	1811	1528	1370	1212	1282	1118	1309	1117	1667	1096	1078	1122	327	359	346	561	373	456
Human	ENSG00000087085.16	ACHE	NA	chr7	100889993	100896974	-	4.074	protein_coding	32	26	27	24	29	28	13	12	14	13	9	4	8	5	5	12	10	6	NA	1	NA	NA	NA	NA
Human	ENSG00000087086.15	FTL	NA	chr19	48965308	48966879	+	0.871	protein_coding	96676	132453	130419	104978	118553	137988	99751	90011	107004	46314	53008	45287	32893	29825	47601	55748	56743	60252	3126	4013	3221	4483	3158	3342
Human	ENSG00000087087.20	SRRT	NA	chr7	100875102	100888664	+	4.858	protein_coding	1204	1445	1327	1334	1211	1289	993	1161	997	1904	2045	1773	1391	1066	1755	1347	1471	1569	1647	1962	1878	1775	1637	1950
Human	ENSG00000087088.20	BAX	NA	chr19	48954814	48961798	+	2.587	protein_coding	1503	1951	1861	1831	1697	1944	1691	1680	1778	1725	2094	1689	1387	1151	2057	1414	1448	1607	354	307	343	519	337	437
Human	ENSG00000087095.13	NLK	NA	chr17	28041736	28196381	+	4.769	protein_coding	413	531	517	487	508	518	604	579	641	1307	1527	1256	1736	1419	1973	1897	2170	1976	689	656	575	961	680	679
Human	ENSG00000087111.21	PIGS	NA	chr17	28553382	28571794	-	5.903	protein_coding	943	1151	1090	1158	1176	1255	935	915	789	880	969	875	814	683	1043	851	802	937	550	511	472	827	553	628
Human	ENSG00000087116.16	ADAMTS2	NA	chr5	179110852	179345461	-	8.755	protein_coding	1593	1830	1763	1822	1701	1940	1461	1490	1206	NA	NA	NA	NA	NA	NA	NA	NA	NA	NA	NA	2	NA	NA	NA
Human	ENSG00000087128.10	TMPRSS11E	NA	chr4	68447462	68497604	+	2.124	protein_coding	NA	NA	NA	NA	NA	NA	NA	NA	1	NA	NA	NA	NA	NA	NA	NA	NA	NA	NA	NA	NA	NA	2	NA
Human	ENSG00000087152.15	ATXN7L3	NA	chr17	44191804	44200113	-	5.301	protein_coding	1206	1404	1331	1531	1464	1648	1591	1415	1319	1629	1766	1443	1378	1349	1790	1134	1224	1246	761	663	691	1223	805	919
Human	ENSG00000087157.19	PGS1	NA	chr17	78378648	78425114	+	5.058	protein_coding	392	546	473	585	537	601	644	573	517	709	677	614	521	451	601	627	709	650	377	391	324	541	364	376
Human	ENSG00000087191.13	PSMC5	NA	chr17	63827151	63832026	+	4.279	protein_coding	1146	1557	1392	1193	1246	1460	1191	1266	1284	1636	1833	1631	1179	1013	1684	1324	1402	1607	925	674	882	989	838	949
Human	ENSG00000087206.17	UIMC1	NA	chr5	176905004	177022633	-	4.767	protein_coding	522	640	627	618	588	624	662	585	630	915	1025	882	837	747	1124	796	872	974	1526	1176	1160	1678	1445	1242
Human	ENSG00000087237.12	CETP	NA	chr16	56961922	56983845	+	3.391	protein_coding	NA	1	1	2	1	NA	NA	1	1	1713	1922	1483	1070	897	1391	661	689	775	NA	1	2	NA	3	5
Human	ENSG00000087245.13	MMP2	NA	chr16	55389699	55506691	+	4.706	protein_coding	30178	36843	35284	30331	31178	33396	27173	26298	25178	323	416	398	135	119	194	151	134	141	1	1	NA	1	NA	1
Human	ENSG00000087250.9	MT3	NA	chr16	56589073	56591088	+	1.679	protein_coding	1	1	NA	NA	NA	NA	NA	NA	1	NA	NA	NA	NA	NA	NA	NA	NA	NA	NA	NA	NA	NA	NA	NA
Human	ENSG00000087253.13	LPCAT2	NA	chr16	55509071	55586666	+	7.361	protein_coding	301	362	325	294	276	356	283	281	316	837	838	731	352	293	469	675	725	787	NA	NA	4	NA	1	1
Human	ENSG00000087258.16	GNAO1	NA	chr16	56191389	56357444	+	14.555	protein_coding	6	7	11	2	12	9	6	10	5	2	1	1	NA	NA	NA	NA	NA	NA	NA	NA	NA	NA	NA	NA
Human	ENSG00000087263.17	OGFOD1	NA	chr16	56451520	56479104	+	5.779	protein_coding	703	854	943	1005	1028	1260	1206	962	1191	647	727	643	664	604	948	594	633	654	506	554	579	801	622	811
Human	ENSG00000087266.17	SH3BP2	NA	chr4	2793070	2841098	+	13.918	protein_coding	1167	1441	1278	1353	1226	1445	1693	1472	1328	2066	2190	1966	1920	1520	2268	1956	2231	2077	484	538	441	961	585	707
Human	ENSG00000087269.16	NOP14	NA	chr4	2937932	2963406	-	3.559	protein_coding	869	1068	1136	1019	959	941	1054	900	1093	1288	1351	1178	828	705	1222	908	910	1023	1572	1127	1489	1573	1407	1668
Human	ENSG00000087274.17	ADD1	NA	chr4	2843856	2930076	+	13.227	protein_coding	6316	7544	7311	6715	7004	7399	6650	6288	6096	7374	7736	6851	7092	6045	8929	7030	7494	7795	1017	1052	882	1248	997	1016
Human	ENSG00000087299.12	L2HGDH	NA	chr14	50237562	50312229	-	6.56	protein_coding	49	77	89	61	71	78	88	78	76	128	103	95	122	91	131	116	137	117	281	233	293	333	277	345
Human	ENSG00000087301.9	TXNDC16	NA	chr14	52430595	52552522	-	4.733	protein_coding	204	218	259	170	149	181	93	74	96	225	248	266	154	118	161	287	295	325	768	625	533	666	527	503
Human	ENSG00000087302.9	RTRAF	NA	chr14	51989513	52010694	+	8.287	protein_coding	1499	1971	2100	1604	1721	1979	1741	1751	1974	2027	2466	2060	1443	1250	2126	1828	1874	2077	1880	1646	1546	2005	1730	1708
Human	ENSG00000087303.18	NID2	NA	chr14	52004802	52069228	-	6.392	protein_coding	4980	5720	5429	6440	6135	6219	4592	4471	3922	1947	2144	2112	3130	1962	3679	613	639	733	NA	NA	NA	NA	NA	NA
Human	ENSG00000087338.5	GMCL1	NA	chr2	69829659	69881384	+	4.892	protein_coding	218	259	286	255	259	278	242	267	239	397	346	372	308	293	393	425	485	432	822	771	652	792	640	698
Human	ENSG00000087365.16	SF3B2	NA	chr11	66050728	66069308	+	9.795	protein_coding	3276	4093	4020	3984	3707	3943	3814	3433	3632	3116	3509	2965	2669	2241	3877	2856	3176	3247	2906	2614	2763	3251	2835	3158
Human	ENSG00000087448.11	KLHL42	NA	chr12	27780047	27803040	+	7.594	protein_coding	753	931	820	908	814	922	1046	965	1015	562	586	493	438	366	458	354	432	383	408	516	401	611	452	503
Human	ENSG00000087460.27	GNAS	NA	chr20	58839717	58911192	+	14.145	protein_coding	14329	18034	17601	14316	14336	16083	14484	13624	14350	18390	19540	17585	11583	9864	15518	15225	16228	16662	7829	8281	7596	9530	7394	7887
Human	ENSG00000087470.18	DNM1L	NA	chr12	32679199	32745650	+	7.282	protein_coding	1023	1343	1227	1289	1198	1355	1262	1164	1424	2003	1982	1854	1763	1575	2297	1644	1673	1754	1272	1388	1388	1944	1692	1785
Human	ENSG00000087494.16	PTHLH	NA	chr12	27958083	27972733	-	3.405	protein_coding	3	5	2	NA	5	3	13	4	7	NA	NA	NA	NA	NA	NA	NA	NA	NA	NA	NA	NA	NA	NA	NA
Human	ENSG00000087495.17	PHACTR3	NA	chr20	59577508	59847711	+	6.103	protein_coding	NA	NA	NA	NA	NA	NA	NA	NA	NA	1	NA	4	1	NA	1	3	2	NA	NA	NA	NA	NA	NA	NA
Human	ENSG00000087502.18	ERGIC2	NA	chr12	29337351	29381189	-	5.826	protein_coding	981	1278	1357	1277	1253	1554	1005	1069	1190	791	870	779	745	635	925	830	895	918	726	791	683	902	788	797
Human	ENSG00000087510.7	TFAP2C	NA	chr20	56629305	56639283	+	3.001	protein_coding	NA	NA	1	NA	NA	NA	NA	NA	1	1	NA	NA	NA	NA	NA	1	NA	NA	11	10	15	15	19	7
Human	ENSG00000087586.18	AURKA	NA	chr20	56369388	56392337	-	2.928	protein_coding	199	256	259	173	159	204	131	177	165	296	317	285	282	208	389	272	192	307	1177	1450	1535	1229	1042	1118
Human	ENSG00000087589.16	CASS4	NA	chr20	56412111	56460387	+	5.069	protein_coding	249	318	312	225	215	223	216	168	179	1	5	NA	2	1	2	1	NA	NA	10	6	14	15	7	14
Human	ENSG00000087842.11	PIR	NA	chrX	15384798	15493564	-	2.512	protein_coding	152	208	211	218	234	270	153	171	194	1349	1473	1271	1010	916	1325	1173	1208	1201	NA	NA	NA	NA	NA	NA
Human	ENSG00000087884.14	AAMDC	NA	chr11	77821108	77918432	+	1.943	protein_coding	175	238	245	224	159	223	129	148	140	273	253	214	122	109	212	181	248	229	15	28	22	35	27	14
Human	ENSG00000087903.13	RFX2	NA	chr19	5993163	6199572	-	9.094	protein_coding	80	110	91	82	89	89	73	91	97	56	65	51	47	44	67	42	43	65	165	226	174	162	133	167
Human	ENSG00000087995.16	METTL2A	NA	chr17	62423874	62453385	+	6.398	protein_coding	281	315	306	251	285	315	276	262	326	297	361	268	213	192	270	240	239	288	213	237	175	270	196	220
Human	ENSG00000088002.12	SULT2B1	NA	chr19	48552171	48599425	+	2.725	protein_coding	2	5	1	6	3	9	2	3	3	NA	NA	NA	1	NA	NA	NA	NA	NA	NA	3	2	NA	NA	1
Human	ENSG00000088035.18	ALG6	NA	chr1	63367574	63438553	+	5.487	protein_coding	148	207	193	192	182	233	158	161	155	267	262	218	232	166	248	192	240	244	296	323	359	412	319	373
Human	ENSG00000088038.19	CNOT3	NA	chr19	54137748	54155681	+	6.821	protein_coding	823	975	902	983	982	1009	934	905	940	1068	1130	943	877	709	1134	990	1070	1068	1220	1428	1090	1302	1194	1091
Human	ENSG00000088053.11	GP6	NA	chr19	55013704	55038264	-	2.703	protein_coding	NA	NA	NA	1	2	1	2	2	NA	NA	NA	NA	2	NA	2	NA	NA	NA	7	7	4	11	5	4
Human	ENSG00000088179.9	PTPN4	NA	chr2	119759921	119984899	+	13.276	protein_coding	325	384	367	421	350	422	283	276	241	548	588	543	466	395	512	396	376	386	733	576	554	796	612	638
Human	ENSG00000088205.13	DDX18	NA	chr2	117814690	117832377	+	7.808	protein_coding	755	999	1084	1027	1156	1415	1084	1043	1171	923	1078	972	894	866	1220	928	1007	986	1578	1560	1595	2048	1829	1900
Human	ENSG00000088247.17	KHSRP	NA	chr19	6413347	6424794	-	4.563	protein_coding	3927	4813	4604	4407	4411	4809	4816	4119	4419	4083	4706	4129	3637	2846	4633	3716	3785	4104	3593	4497	4189	4575	3874	4641
Human	ENSG00000088256.9	GNA11	NA	chr19	3094361	3123999	+	6.285	protein_coding	1850	2226	1987	2107	2193	2406	2553	2201	2078	2703	2812	2500	2464	2113	3189	2495	2616	2700	106	121	122	127	84	132
Human	ENSG00000088280.19	ASAP3	NA	chr1	23428562	23484568	-	4.988	protein_coding	1202	1374	1401	1424	1345	1472	1941	1605	1667	59	55	53	51	40	64	123	90	145	986	1046	917	1425	1011	1119
Human	ENSG00000088298.13	EDEM2	NA	chr20	35115363	35147336	-	1.884	protein_coding	458	569	572	612	617	704	702	634	659	620	697	612	741	700	1023	1160	1106	1242	357	380	319	541	419	408
Human	ENSG00000088305.18	DNMT3B	NA	chr20	32762384	32809356	+	4.63	protein_coding	100	124	121	104	89	136	148	125	127	53	63	64	25	28	41	32	35	22	919	1053	868	780	593	694
Human	ENSG00000088320.4	REM1	NA	chr20	31475287	31484895	+	1.66	protein_coding	NA	NA	NA	NA	NA	NA	NA	NA	NA	NA	NA	NA	NA	NA	NA	NA	NA	NA	NA	NA	NA	NA	NA	1
Human	ENSG00000088325.16	TPX2	NA	chr20	31739270	31801805	+	3.605	protein_coding	496	628	538	526	593	644	618	737	689	1211	1276	1150	1262	918	1665	1074	898	1192	5748	6265	6142	5026	4888	5532
Human	ENSG00000088340.17	FER1L4	NA	chr20	35558736	35607562	-	10.228	transcribed_unitary_pseudogene	80	70	79	78	75	79	41	57	32	10	8	11	8	8	6	6	4	3	242	232	220	1386	797	833
Human	ENSG00000088356.6	PDRG1	NA	chr20	31944336	31952046	-	1.957	protein_coding	150	181	189	149	137	219	206	191	182	235	230	198	136	119	132	153	176	158	487	510	547	534	513	494
Human	ENSG00000088367.23	EPB41L1	NA	chr20	36091503	36232799	+	9.676	protein_coding	1080	1328	1389	1127	1169	1300	926	898	851	355	362	333	405	296	505	309	360	338	20	25	24	73	55	68
Human	ENSG00000088386.17	SLC15A1	NA	chr13	98683800	98752672	-	4.21	protein_coding	NA	NA	NA	NA	NA	NA	NA	NA	NA	NA	NA	NA	NA	NA	NA	NA	NA	NA	NA	NA	NA	NA	2	NA
Human	ENSG00000088387.19	DOCK9	NA	chr13	98793428	99086625	-	14.816	protein_coding	244	269	256	267	192	241	685	470	523	21928	22877	21259	17493	15082	20438	13855	16534	15493	2128	2191	1917	4614	3276	3386
Human	ENSG00000088448.14	ANKRD10	NA	chr13	110878539	110915069	-	4.563	protein_coding	3008	3589	3309	3569	2987	3592	4417	3932	3933	909	926	860	802	683	827	946	1100	975	3045	2993	2608	4266	3101	3117
Human	ENSG00000088451.11	TGDS	NA	chr13	94574053	94596242	-	2.571	protein_coding	112	132	136	146	164	155	156	159	174	146	144	145	139	113	136	107	118	149	411	568	407	655	597	563
Human	ENSG00000088538.13	DOCK3	NA	chr3	50674926	51384198	+	9.069	protein_coding	21	31	23	37	40	39	40	29	37	NA	4	1	NA	NA	NA	1	4	3	NA	1	2	1	1	1
Human	ENSG00000088543.15	C3orf18	NA	chr3	50558024	50571027	-	3.244	protein_coding	277	354	307	341	354	393	276	262	261	39	28	32	18	11	26	12	20	10	30	30	29	57	34	35
Human	ENSG00000088682.14	COQ9	NA	chr16	57447424	57461270	+	4.319	protein_coding	310	416	363	375	358	436	401	335	400	599	651	544	465	347	604	422	479	536	450	540	411	571	475	499
Human	ENSG00000088726.16	TMEM40	NA	chr3	12733527	12769457	-	3.297	protein_coding	NA	NA	2	4	1	1	1	3	5	NA	NA	NA	NA	1	NA	NA	1	NA	NA	NA	NA	1	NA	NA
Human	ENSG00000088727.13	KIF9	NA	chr3	47228394	47283451	-	5.481	protein_coding	23	30	36	21	37	32	32	20	37	95	123	97	56	71	60	62	66	61	39	61	37	72	40	42
Human	ENSG00000088756.13	ARHGAP28	NA	chr18	6729715	6915716	+	11.912	protein_coding	2186	2645	2646	2894	2730	3131	1986	2322	2465	102	128	105	24	23	36	24	25	20	NA	NA	NA	NA	NA	NA
Human	ENSG00000088766.12	CRLS1	NA	chr20	6006092	6040053	+	5.367	protein_coding	65	74	79	57	56	55	52	46	40	45	49	42	55	45	60	38	55	50	144	148	152	215	159	176
Human	ENSG00000088782.5	DEFB127	NA	chr20	157453	159163	+	0.53	protein_coding	NA	NA	NA	NA	NA	NA	NA	NA	NA	NA	NA	NA	NA	NA	NA	NA	NA	NA	NA	NA	NA	NA	NA	NA
Human	ENSG00000088808.18	PPP1R13B	NA	chr14	103733194	103847575	-	9.573	protein_coding	77	99	82	85	70	71	86	46	43	1642	1740	1506	1341	1078	1722	1225	1358	1361	226	303	254	340	249	355
Human	ENSG00000088812.18	ATRN	NA	chr20	3471017	3651118	+	8.771	protein_coding	2038	2428	2311	2231	2223	2338	2038	1803	1898	1888	2101	1803	1378	1269	1647	1794	1984	2037	760	708	529	975	714	651
Human	ENSG00000088826.18	SMOX	NA	chr20	4120979	4187747	+	2.946	protein_coding	367	475	437	415	412	442	611	425	530	1181	1130	1104	719	544	914	530	554	573	3	3	NA	2	1	2
Human	ENSG00000088827.12	SIGLEC1	NA	chr20	3686969	3707128	-	7.886	protein_coding	NA	NA	NA	NA	NA	NA	NA	NA	NA	NA	NA	NA	NA	NA	NA	NA	NA	NA	NA	NA	NA	2	3	NA
Human	ENSG00000088832.18	FKBP1A	NA	chr20	1368976	1393164	-	5.973	protein_coding	3535	4453	4465	3457	3592	4364	3761	3821	3777	12041	13286	11274	7162	6756	9365	9684	9175	10144	4960	5366	4973	6910	4563	4971
Human	ENSG00000088833.17	NSFL1C	NA	chr20	1442161	1473842	-	6.531	protein_coding	1047	1401	1369	1284	1380	1436	1378	1133	1286	1308	1558	1326	1150	1030	1726	1333	1360	1384	1760	1849	1622	2045	1677	1781
Human	ENSG00000088836.14	SLC4A11	NA	chr20	3227416	3239559	-	4.319	protein_coding	139	163	150	158	180	145	145	130	107	361	415	335	246	192	312	187	182	217	1	1	NA	NA	NA	NA
Human	ENSG00000088854.12	C20orf194	NA	chr20	3249304	3407625	-	8.541	protein_coding	962	1146	1120	1143	964	1135	1071	965	1019	967	941	913	702	576	783	751	806	718	NA	1	1	NA	1	NA
Human	ENSG00000088876.13	ZNF343	NA	chr20	2481816	2524702	-	4.643	protein_coding	221	273	290	259	245	273	283	246	306	170	176	165	152	111	202	199	253	207	370	343	325	467	427	421
Human	ENSG00000088881.21	EBF4	NA	chr20	2692873	2760108	+	3.541	protein_coding	94	102	131	103	125	127	115	118	101	NA	2	1	2	1	1	1	1	1	NA	1	1	6	1	3
Human	ENSG00000088882.8	CPXM1	NA	chr20	2794073	2800627	-	2.376	protein_coding	372	458	434	397	371	421	490	467	429	9	14	4	6	4	7	82	70	80	8	NA	NA	4	1	NA
Human	ENSG00000088888.18	MAVS	NA	chr20	3846798	3876123	+	11.771	protein_coding	3545	4100	4097	3699	3728	4077	3836	3554	3326	3976	4245	3937	2539	1899	2832	3266	3963	3688	4495	4640	3695	6047	3991	4430
Human	ENSG00000088899.15	LZTS3	NA	chr20	3162616	3173592	-	5.395	protein_coding	240	303	252	233	294	273	313	235	216	273	328	282	321	300	436	378	377	375	244	288	224	262	197	178
Human	ENSG00000088926.14	F11	NA	chr4	186266188	186289681	+	3.995	protein_coding	2	6	4	10	7	2	3	1	2	NA	1	NA	NA	NA	NA	NA	NA	NA	2	NA	NA	NA	NA	NA
Human	ENSG00000088930.8	XRN2	NA	chr20	21303330	21389825	+	3.408	protein_coding	2251	2907	2958	2605	2613	3083	2453	2699	2736	1825	2022	1941	1514	1307	1896	1634	1710	1778	2859	2374	2654	3116	2515	2999
Human	ENSG00000088970.16	KIZ	NA	chr20	21125982	21246622	+	5.207	protein_coding	284	345	426	334	349	423	279	312	379	117	169	140	134	115	145	176	171	173	1140	844	723	1204	896	841
Human	ENSG00000088986.11	DYNLL1	NA	chr12	120469849	120498493	+	2.931	protein_coding	2121	2812	2842	2163	2399	2940	2774	2576	3138	3672	4148	3543	2997	2760	4081	2988	3061	3367	592	858	968	1122	838	1120
Human	ENSG00000088992.18	TESC	NA	chr12	117038922	117099479	-	1.926	protein_coding	1	1	2	NA	1	NA	NA	1	NA	NA	NA	NA	NA	NA	NA	NA	NA	NA	NA	NA	1	NA	NA	NA
Human	ENSG00000089006.17	SNX5	NA	chr20	17941596	17968980	-	7.953	protein_coding	1144	1503	1497	1222	1157	1389	1404	1343	1492	833	962	980	692	638	849	802	789	898	6424	5687	5341	7353	5614	6141
Human	ENSG00000089009.15	RPL6	NA	chr12	112405189	112418838	-	4.447	protein_coding	8561	13317	13388	6727	7403	8530	7577	7943	9294	11048	13213	10905	5200	4354	8058	7027	7340	8015	13947	9943	12046	13403	10164	10959
Human	ENSG00000089012.14	SIRPG	NA	chr20	1629151	1657779	-	2.242	protein_coding	NA	NA	NA	NA	NA	NA	NA	NA	NA	NA	NA	1	1	NA	NA	NA	NA	NA	6	7	6	10	6	7
Human	ENSG00000089022.14	MAPKAPK5	NA	chr12	111842227	111902222	+	13.74	protein_coding	531	607	577	654	581	629	706	599	641	494	556	484	464	379	544	362	390	374	733	735	654	1008	750	799
Human	ENSG00000089041.17	P2RX7	NA	chr12	121132818	121188032	+	5.546	protein_coding	226	292	255	320	288	327	878	514	652	187	224	192	351	292	439	1769	1994	1983	7	9	2	6	5	9
Human	ENSG00000089048.14	ESF1	NA	chr20	13714321	13784886	-	3.216	protein_coding	388	498	543	654	657	697	521	496	612	426	488	444	391	355	585	443	542	512	779	527	755	878	877	907
Human	ENSG00000089050.16	RBBP9	NA	chr20	18486539	18497225	-	3.843	protein_coding	410	551	494	421	437	505	316	388	431	306	351	296	281	188	302	318	370	385	302	308	307	441	303	387
Human	ENSG00000089053.13	ANAPC5	NA	chr12	121308244	121399896	-	12.259	protein_coding	1266	1574	1516	1465	1423	1755	1411	1458	1373	1381	1586	1379	1197	1002	1366	1297	1211	1255	2960	2988	2980	4831	3547	3518
Human	ENSG00000089057.15	SLC23A2	NA	chr20	4852355	5010293	-	7.526	protein_coding	1214	1498	1348	1506	1502	1511	1265	1099	1152	9076	9154	7667	1935	1618	2275	2157	2813	2426	670	796	645	877	696	753
Human	ENSG00000089060.11	SLC8B1	NA	chr12	113298758	113359493	-	6.768	protein_coding	399	452	433	491	464	492	514	505	401	579	550	565	595	556	758	486	499	548	598	465	396	587	386	409
Human	ENSG00000089063.15	TMEM230	NA	chr20	5068231	5113103	-	3.051	protein_coding	1530	2088	2049	1520	1648	2043	1749	1561	1713	1806	1962	1768	1204	1069	1613	1628	1568	1668	2137	2353	2107	2730	2104	2154
Human	ENSG00000089091.16	DZANK1	NA	chr20	18383366	18467281	-	6.619	protein_coding	68	46	62	77	60	83	83	66	53	18	14	20	18	18	24	18	15	22	105	96	99	115	74	125
Human	ENSG00000089094.19	KDM2B	NA	chr12	121429095	121581023	-	13.632	protein_coding	863	1061	1008	1004	1012	1053	870	801	820	704	768	674	528	485	655	522	636	635	1256	1431	1217	1492	1234	1335
Human	ENSG00000089101.19	CFAP61	NA	chr20	20052513	20360703	+	7.915	protein_coding	NA	NA	1	NA	1	1	1	NA	NA	NA	NA	NA	NA	NA	NA	1	NA	NA	35	19	19	42	21	31
Human	ENSG00000089116.4	LHX5	NA	chr12	113462032	113472280	-	3.063	protein_coding	1	NA	NA	NA	1	NA	NA	NA	NA	NA	NA	NA	NA	NA	NA	NA	NA	NA	NA	NA	NA	NA	NA	NA
Human	ENSG00000089123.16	TASP1	NA	chr20	13389391	13638932	-	2.897	protein_coding	81	122	109	81	96	129	70	86	84	128	93	116	84	94	118	57	70	101	182	176	181	282	184	240
Human	ENSG00000089127.14	OAS1	NA	chr12	112906782	112933222	+	4.964	protein_coding	1	4	4	1730	1884	2063	872	632	788	253	274	240	8506	7627	11756	1365	1482	1599	100	94	49	4021	3099	2545
Human	ENSG00000089154.11	GCN1	NA	chr12	120127201	120194715	-	9.66	protein_coding	3226	3817	3611	3443	3565	3744	3471	3045	2842	3208	3300	3083	2615	2228	3068	2325	2588	2598	3962	3963	3779	6075	4252	4632
Human	ENSG00000089157.16	RPLP0	NA	chr12	120196698	120201235	-	3.988	protein_coding	13995	19549	18729	8757	9775	12446	12913	12959	13594	18457	20171	17995	9306	8696	12510	12688	12006	13640	24521	24707	21259	24140	16511	17283
Human	ENSG00000089159.16	PXN	NA	chr12	120210438	120265771	-	7.46	protein_coding	3093	3595	3446	3137	3144	3290	2968	2910	2797	8545	8795	7991	7448	6007	9106	7269	7843	7760	66	74	85	91	81	63
Human	ENSG00000089163.4	SIRT4	NA	chr12	120302315	120313249	+	1.222	protein_coding	13	18	17	22	18	11	13	11	20	11	12	11	13	6	9	11	15	8	13	12	3	13	15	12
Human	ENSG00000089169.15	RPH3A	NA	chr12	112570379	112898881	+	10.276	protein_coding	NA	NA	NA	NA	NA	NA	NA	NA	NA	NA	NA	1	NA	1	NA	NA	NA	NA	3	8	8	13	13	8
Human	ENSG00000089177.19	KIF16B	NA	chr20	16272103	16573448	-	7.735	protein_coding	449	610	567	622	565	583	497	588	587	403	462	405	329	323	399	408	476	446	690	489	515	786	584	670
Human	ENSG00000089195.15	TRMT6	NA	chr20	5937227	5950558	-	3.783	protein_coding	208	279	303	296	273	291	340	280	392	250	317	237	193	168	269	202	236	270	830	713	929	1051	949	1096
Human	ENSG00000089199.10	CHGB	NA	chr20	5911509	5925353	+	4.447	protein_coding	4	7	10	10	3	11	9	8	4	1	NA	NA	2	1	NA	1	NA	1	1	NA	NA	2	NA	NA
Human	ENSG00000089220.5	PEBP1	NA	chr12	118136123	118145584	+	1.514	protein_coding	3052	3915	3843	2899	2851	3185	3201	3086	3179	2102	2434	2143	1752	1535	2441	1777	1811	2044	2031	1923	2041	2197	1586	1986
Human	ENSG00000089225.20	TBX5	NA	chr12	114353910	114408442	-	4.443	protein_coding	1634	1825	1699	2067	1893	2057	1260	1320	1357	NA	NA	NA	NA	NA	NA	NA	NA	NA	NA	NA	NA	NA	NA	NA
Human	ENSG00000089234.16	BRAP	NA	chr12	111642145	111685956	-	4.656	protein_coding	465	601	623	598	574	616	605	494	628	377	471	403	397	315	488	431	464	436	430	461	345	501	460	446
Human	ENSG00000089248.7	ERP29	NA	chr12	112013347	112023449	+	3.049	protein_coding	1944	2603	2580	2425	2290	2384	2260	2065	2300	2270	2572	2065	2217	1880	3400	2446	2571	2865	2089	1459	1390	1946	1710	1702
Human	ENSG00000089250.19	NOS1	NA	chr12	117208141	117452170	-	13.113	protein_coding	NA	NA	NA	NA	2	NA	NA	NA	NA	NA	NA	NA	NA	NA	NA	NA	NA	NA	17	27	22	12	13	16
Human	ENSG00000089280.19	FUS	NA	chr16	31180137	31191605	+	6.989	protein_coding	2166	2606	2625	3120	2740	2875	2686	2359	2568	4147	4477	3866	3411	2571	4248	2419	2806	2779	2191	2733	3583	3409	3129	4153
Human	ENSG00000089289.16	IGBP1	NA	chrX	70133446	70166324	+	1.864	protein_coding	1017	1335	1331	859	910	1127	911	1019	1017	848	958	821	632	551	833	875	968	1027	847	696	534	1047	783	603
Human	ENSG00000089327.15	FXYD5	NA	chr19	35154729	35169881	+	2.991	protein_coding	1017	1424	1411	1497	1630	1626	1328	1151	1423	4539	5413	4796	4593	3799	6662	4730	5089	5244	1159	1318	882	1234	1037	1135
Human	ENSG00000089335.21	ZNF302	NA	chr19	34677638	34686397	+	5.032	protein_coding	593	763	811	813	748	875	728	768	910	464	487	381	402	346	468	467	536	518	658	488	543	735	567	601
Human	ENSG00000089351.14	GRAMD1A	NA	chr19	34994783	35026471	+	5.942	protein_coding	1056	1284	1249	1177	1154	1355	1244	1082	971	2422	2547	2328	1322	1057	1594	2930	3138	3262	1483	1912	1331	1842	1416	1388
Human	ENSG00000089356.18	FXYD3	NA	chr19	35115878	35124324	+	3.334	protein_coding	NA	NA	NA	NA	NA	NA	NA	NA	NA	NA	NA	NA	NA	NA	NA	NA	NA	NA	NA	NA	NA	NA	NA	NA
Human	ENSG00000089472.16	HEPH	NA	chrX	66162548	66268867	+	7.113	protein_coding	421	503	504	520	532	560	295	309	275	1	6	6	13	8	10	2	1	3	NA	NA	NA	NA	NA	NA
Human	ENSG00000089486.17	CDIP1	NA	chr16	4510668	4538828	-	4.274	protein_coding	728	899	760	809	829	923	809	696	646	355	379	320	277	264	376	386	389	375	4	4	3	6	3	7
Human	ENSG00000089505.18	CMTM1	NA	chr16	66566392	66579137	+	1.465	protein_coding	49	43	46	48	34	49	34	36	46	52	56	42	39	27	57	35	54	47	34	23	25	35	8	33
Human	ENSG00000089558.9	KCNH4	NA	chr17	42156890	42181142	-	3.788	protein_coding	NA	NA	1	1	1	2	3	1	NA	2	NA	2	4	NA	5	NA	3	1	NA	NA	NA	2	NA	NA
Human	ENSG00000089597.18	GANAB	NA	chr11	62624825	62646726	-	5.03	protein_coding	6026	7247	6894	7650	7811	8094	7596	6437	6269	7299	8199	7415	6238	5579	7865	6784	7299	7535	3082	3582	2977	4068	2999	3076
Human	ENSG00000089639.11	GMIP	NA	chr19	19629475	19643657	-	3.73	protein_coding	314	336	362	377	366	388	385	368	369	289	300	273	251	233	351	242	326	300	901	1011	792	1595	1272	1248
Human	ENSG00000089682.16	RBM41	NA	chrX	107064419	107118823	-	6.101	protein_coding	274	406	406	405	394	400	347	328	373	286	289	289	302	230	387	333	341	361	440	350	469	489	365	507
Human	ENSG00000089685.15	BIRC5	NA	chr17	78214185	78225636	+	3.815	protein_coding	136	203	166	106	124	167	141	169	153	781	834	775	668	509	796	652	497	640	1363	1509	1431	1103	937	1126
Human	ENSG00000089692.9	LAG3	NA	chr12	6772511	6778455	+	3.056	protein_coding	2	8	3	14	8	6	17	10	6	5	10	9	2	1	6	4	2	7	NA	1	NA	3	5	4
Human	ENSG00000089693.11	MLF2	NA	chr12	6747995	6767475	-	3.367	protein_coding	2904	3627	3518	3241	3414	3678	2950	2951	3020	2211	2426	2021	2127	1881	2981	2205	2196	2523	1436	1878	1491	1932	1541	1677
Human	ENSG00000089723.10	OTUB2	NA	chr14	94026339	94048930	+	4.241	protein_coding	72	89	85	92	88	112	87	61	67	46	73	44	23	25	41	17	28	29	9	15	8	15	17	9
Human	ENSG00000089737.17	DDX24	NA	chr14	94048286	94081212	-	8.607	protein_coding	2222	3043	2907	2999	3140	3198	2797	2715	2882	2272	2672	2271	2226	1868	3014	2295	2442	2672	2097	2360	2232	3029	2699	2997
Human	ENSG00000089775.12	ZBTB25	NA	chr14	64449105	64505213	-	12.222	protein_coding	312	408	327	394	346	397	388	363	397	288	321	291	262	212	273	263	326	277	1052	1207	867	1359	1134	1056
Human	ENSG00000089818.18	NECAP1	NA	chr12	8076938	8097881	+	8.785	protein_coding	269	353	366	385	362	446	443	375	445	341	371	317	448	403	611	441	473	499	316	393	272	573	451	415
Human	ENSG00000089820.16	ARHGAP4	NA	chrX	153907366	153934999	-	5.58	protein_coding	22	18	34	39	18	29	23	24	22	317	264	256	144	132	200	120	123	100	1153	1173	1133	1856	1301	1461
Human	ENSG00000089847.12	ANKRD24	NA	chr19	4183353	4224814	+	4.474	protein_coding	41	49	50	60	73	62	81	55	50	10	22	11	16	11	16	10	17	17	34	22	20	46	32	34
Human	ENSG00000089876.12	DHX32	NA	chr10	125836336	125896436	-	3.925	protein_coding	572	771	691	708	711	821	821	738	736	956	1092	1004	587	533	762	600	617	697	NA	NA	NA	NA	NA	NA
Human	ENSG00000089902.10	RCOR1	NA	chr14	102592648	102730561	+	6.199	protein_coding	719	880	826	830	819	894	802	722	799	940	965	928	668	609	887	706	772	801	994	1038	951	1034	963	1079
Human	ENSG00000089916.18	GPATCH2L	NA	chr14	76151915	76254342	+	21.987	protein_coding	1614	1916	1857	1809	1581	1857	1548	1357	1453	1307	1269	1191	963	712	990	870	1054	947	1245	1267	1145	1687	1271	1216
Human	ENSG00000090006.18	LTBP4	NA	chr19	40592882	40629818	+	8.11	protein_coding	6648	7478	7151	6555	6510	7318	6330	5545	4732	649	578	578	487	452	584	472	512	485	436	452	403	664	439	496
Human	ENSG00000090013.11	BLVRB	NA	chr19	40447764	40465764	-	1.613	protein_coding	503	678	660	577	650	705	494	448	479	512	559	491	342	341	482	385	415	448	107	108	129	139	94	99
Human	ENSG00000090020.11	SLC9A1	NA	chr1	27098808	27166981	-	6.195	protein_coding	1400	1753	1610	1928	1873	1918	2462	1631	1857	1375	1428	1343	1295	1123	1671	1149	1300	1298	607	620	446	812	598	618
Human	ENSG00000090054.15	SPTLC1	NA	chr9	92000086	92115413	-	6.513	protein_coding	1297	1739	1665	1613	1677	1961	1565	1576	1792	1220	1420	1237	1292	1079	1555	1438	1456	1545	586	541	463	709	530	595
Human	ENSG00000090060.18	PAPOLA	NA	chr14	96501432	96567111	+	13.607	protein_coding	2702	3587	3410	3475	3373	3787	3070	3143	3461	3801	4194	3800	2837	2416	3594	3046	3259	3426	3468	3626	3543	4564	3585	3852
Human	ENSG00000090061.17	CCNK	NA	chr14	99481168	99535044	+	8.22	protein_coding	1160	1460	1368	1724	1688	1698	1377	1276	1410	769	846	867	1002	867	1358	838	976	938	1256	1311	1111	1485	1267	1355
Human	ENSG00000090097.22	PCBP4	NA	chr3	51957453	51974016	-	3.738	protein_coding	1001	1194	1072	912	925	1054	746	840	716	395	434	404	209	167	238	226	237	262	43	34	37	72	42	36
Human	ENSG00000090104.12	RGS1	NA	chr1	192575762	192580024	+	4.074	protein_coding	NA	1	NA	NA	NA	2	NA	NA	NA	NA	NA	NA	NA	NA	NA	NA	NA	1	3	3	2	2	10	1
Human	ENSG00000090238.12	YPEL3	NA	chr16	30092313	30096915	-	3.181	protein_coding	423	527	476	488	500	530	373	422	370	801	953	788	499	475	722	835	867	843	520	512	262	506	419	332
Human	ENSG00000090263.16	MRPS33	NA	chr7	141002609	141015228	-	5.245	protein_coding	316	403	397	298	326	387	327	291	384	320	359	296	245	192	306	232	234	267	320	299	334	394	310	354
Human	ENSG00000090266.13	NDUFB2	NA	chr7	140690776	140722790	+	4.447	protein_coding	401	551	571	415	476	527	393	378	468	788	850	717	460	423	604	444	463	499	268	230	325	395	271	342
Human	ENSG00000090273.14	NUDC	NA	chr1	26900237	26946871	+	2.848	protein_coding	858	1058	1097	1093	980	1048	932	892	944	918	1036	896	791	780	1214	860	928	1045	1528	1191	1630	1609	1381	1833
Human	ENSG00000090316.16	MAEA	NA	chr4	1289886	1340147	+	9.821	protein_coding	1135	1367	1370	1270	1275	1475	1071	1128	1000	1103	1184	1029	772	676	984	842	888	941	698	841	790	948	734	942
Human	ENSG00000090339.9	ICAM1	NA	chr19	10271092	10286615	+	3.448	protein_coding	1107	1373	1272	1763	1556	1607	7484	4923	5419	1305	1508	1306	967	819	1347	3345	3561	3769	3	NA	NA	NA	1	NA
Human	ENSG00000090372.15	STRN4	NA	chr19	46719510	46746994	-	7.637	protein_coding	1420	1791	1632	1821	1808	1997	1893	1694	1713	2471	2791	2332	2349	2061	3183	2522	2637	2649	1494	1727	1373	1859	1582	1517
Human	ENSG00000090376.11	IRAK3	NA	chr12	66189194	66254622	+	9.688	protein_coding	244	308	302	369	304	397	299	277	313	535	537	532	564	506	594	459	612	525	NA	2	3	2	4	5
Human	ENSG00000090382.7	LYZ	NA	chr12	69348380	69354234	+	1.724	protein_coding	NA	1	2	NA	NA	NA	1	3	1	NA	1	NA	NA	NA	NA	1	1	NA	3	7	14	10	6	16
Human	ENSG00000090402.8	SI	NA	chr3	164978897	165078496	-	6.139	protein_coding	NA	NA	NA	NA	NA	NA	NA	NA	NA	NA	NA	NA	NA	NA	NA	NA	NA	NA	NA	NA	NA	NA	NA	NA
Human	ENSG00000090432.7	MUL1	NA	chr1	20499447	20508151	-	2.428	protein_coding	401	538	499	454	515	556	476	366	452	625	674	602	529	496	706	551	544	592	307	404	273	444	382	346
Human	ENSG00000090447.12	TFAP4	NA	chr16	4257185	4273075	-	7.867	protein_coding	239	284	300	265	257	266	359	292	315	241	223	224	186	168	255	167	188	169	712	865	716	662	692	697
Human	ENSG00000090470.15	PDCD7	NA	chr15	65117378	65133808	-	3.235	protein_coding	424	486	560	523	550	604	527	452	470	383	427	396	463	353	541	360	421	417	651	635	503	748	592	633
Human	ENSG00000090487.11	SPG21	NA	chr15	64963021	64990310	-	3.983	protein_coding	1235	1589	1615	1264	1225	1501	1445	1254	1365	1207	1385	1225	950	899	1236	1345	1313	1415	863	925	919	1432	997	1107
Human	ENSG00000090512.12	FETUB	NA	chr3	186635968	186653141	+	2.024	protein_coding	NA	NA	NA	NA	NA	NA	NA	NA	NA	NA	NA	NA	NA	NA	NA	NA	NA	NA	NA	NA	NA	NA	NA	NA
Human	ENSG00000090520.11	DNAJB11	NA	chr3	186567402	186585800	+	5.731	protein_coding	493	620	552	643	660	707	499	482	554	679	782	580	597	503	895	690	790	734	419	504	461	546	524	552
Human	ENSG00000090530.10	P3H2	NA	chr3	189956727	190122437	-	5.573	protein_coding	210	251	223	237	189	230	233	182	160	30	40	38	11	10	9	4	5	8	NA	NA	NA	NA	NA	NA
Human	ENSG00000090534.20	THPO	NA	chr3	184371934	184381968	-	2.705	protein_coding	NA	1	2	1	4	NA	5	3	2	1	1	NA	NA	NA	NA	NA	NA	1	NA	NA	NA	NA	NA	NA
Human	ENSG00000090539.15	CHRD	NA	chr3	184380072	184390736	+	6.62	protein_coding	8	16	7	19	10	17	22	31	19	4	4	6	2	5	3	8	18	16	1	NA	1	1	NA	NA
Human	ENSG00000090554.13	FLT3LG	NA	chr19	49474206	49486231	+	2.846	protein_coding	2	1	4	3	5	9	21	11	9	4	2	4	4	4	9	5	8	2	6	1	4	6	5	9
Human	ENSG00000090565.17	RAB11FIP3	NA	chr16	425648	523011	+	6.287	protein_coding	933	1129	1106	1143	1139	1376	1154	994	949	796	840	721	790	661	975	604	686	700	543	497	522	670	471	564
Human	ENSG00000090581.10	GNPTG	NA	chr16	1351930	1364113	+	4.094	protein_coding	831	1063	1020	1103	1142	1253	1045	881	937	658	776	699	704	640	932	695	758	853	152	163	127	201	140	147
Human	ENSG00000090612.22	ZNF268	NA	chr12	133181408	133214832	+	14.096	protein_coding	426	503	550	531	470	604	506	460	503	366	336	395	354	322	422	396	398	399	248	232	222	336	313	334
Human	ENSG00000090615.15	GOLGA3	NA	chr12	132768913	132829078	-	10.615	protein_coding	3635	4368	4039	4823	4515	5006	4160	3808	3709	2924	2943	2697	2510	2042	2943	2526	3106	2895	1320	1422	1184	2025	1512	1561
Human	ENSG00000090621.15	PABPC4	NA	chr1	39560708	39576790	-	10.274	protein_coding	4112	4879	4927	2843	2835	3123	3360	2692	2843	3991	4265	3871	1862	1562	2313	2157	2247	2283	2887	2805	3013	3029	2524	2947
Human	ENSG00000090659.18	CD209	NA	chr19	7739992	7747564	-	4.414	protein_coding	NA	1	NA	NA	NA	NA	NA	NA	NA	NA	NA	NA	NA	NA	NA	NA	NA	NA	NA	1	NA	NA	NA	NA
Human	ENSG00000090661.12	CERS4	NA	chr19	8206735	8262421	+	4.059	protein_coding	338	495	431	352	364	434	299	315	286	36	27	44	25	20	27	36	34	32	852	864	786	1409	985	1034
Human	ENSG00000090674.16	MCOLN1	NA	chr19	7522623	7534009	+	3.958	protein_coding	448	551	597	562	558	548	413	361	353	323	468	357	338	281	461	346	349	380	71	65	68	90	64	80
Human	ENSG00000090686.16	USP48	NA	chr1	21678297	21783606	-	9.497	protein_coding	1052	1327	1318	1395	1178	1429	1584	1570	1690	1426	1430	1302	1461	1244	1721	2233	2357	2273	2151	1890	1958	2638	2140	2276
Human	ENSG00000090776.6	EFNB1	NA	chrX	68829020	68842160	+	3.303	protein_coding	1207	1554	1422	1304	1291	1473	1000	952	863	4900	5222	4372	2921	2728	3768	1822	2043	2040	67	61	58	63	67	66
Human	ENSG00000090857.14	PDPR	NA	chr16	70114331	70162537	+	9.679	protein_coding	1645	1917	1732	2032	1944	2070	1896	1754	1699	2080	2175	2091	1470	1216	1813	1926	2331	2309	955	924	762	1257	852	952
Human	ENSG00000090861.17	AARS1	NA	chr16	70251982	70289707	-	10.248	protein_coding	3249	4294	3753	4209	4184	4392	7361	5097	5943	2672	3047	2744	2939	2554	3820	2750	2761	3021	4123	4647	3033	3046	3474	2674
Human	ENSG00000090863.12	GLG1	NA	chr16	74447426	74607144	-	14.111	protein_coding	6226	7191	6890	7086	7069	7406	6733	6134	6042	4516	4900	4577	3662	3156	4532	4162	4716	4549	3397	2792	2061	3744	2950	2638
Human	ENSG00000090889.12	KIF4A	NA	chrX	70290103	70420886	+	4.573	protein_coding	104	118	132	79	103	128	138	114	127	448	462	431	393	324	531	401	358	395	699	707	847	609	598	678
Human	ENSG00000090905.19	TNRC6A	NA	chr16	24610208	24827632	+	12.968	protein_coding	2432	2890	2954	3266	3013	3224	2614	2375	2542	1579	1613	1502	1667	1425	1943	1620	1839	1786	1763	1549	1482	2229	1694	2017
Human	ENSG00000090924.15	PLEKHG2	NA	chr19	39412668	39428415	+	9.116	protein_coding	2195	2361	2279	2262	2134	2264	2155	1967	1863	774	804	697	548	391	619	559	672	653	543	825	686	898	650	832
Human	ENSG00000090932.11	DLL3	NA	chr19	39498894	39508481	+	2.618	protein_coding	6	6	7	8	10	10	4	7	6	1	2	2	1	2	3	1	NA	NA	4	NA	2	5	2	3
Human	ENSG00000090971.5	NAT14	NA	chr19	55485187	55487568	+	1.979	protein_coding	376	480	419	433	471	498	433	437	355	63	75	54	77	58	71	76	70	71	145	174	193	210	216	162
Human	ENSG00000090975.13	PITPNM2	NA	chr12	122983479	123150015	-	9.161	protein_coding	1038	1104	1070	1428	1313	1387	1073	893	821	2094	2164	1880	2211	1645	2359	1546	1797	1683	1640	2234	1532	1820	1611	1361
[truncated: 97,773 more rows]

## Sheet: ERCC norm counts
										ERCC normalized counts
Species	Gene_ID	Gene_name	circRNA annotation	Chromosome	Start	Stop	Strand	Size_(kb)	Gene_type	MRC5_Untreated_2d_R1	MRC5_Untreated_2d_R2	MRC5_Untreated_2d_R3	MRC5_IFN_Beta_2d_R1	MRC5_IFN_Beta_2d_R2	MRC5_IFN_Beta_2d_R3	MRC5_IFN_Gamma_2d_R1	MRC5_IFN_Gamma_2d_R2	MRC5_IFN_Gamma_2d_R3	LEC_Untreated_2d_R1	LEC_Untreated_2d_R2	LEC_Untreated_2d_R3	LEC_IFN_Beta_2d_R1	LEC_IFN_Beta_2d_R2	LEC_IFN_Beta_2d_R3	LEC_IFN_Gamma_2d_R1	LEC_IFN_Gamma_2d_R2	LEC_IFN_Gamma_2d_R3	Akata_Untreated_2d_R1	Akata_Untreated_2d_R2	Akata_Untreated_2d_R3	Akata_IFN_Beta_2d_R1	Akata_IFN_Beta_2d_R2	Akata_IFN_Beta_2d_R3
Human	ENSG00000000003.15	TSPAN6	NA	chrX	100627107	100639991	-	4.536	protein_coding	166.943	147.854	170.533	115.501	133.47	181.224	117.776	124.14	134.626	72.088	68.5434	72.9741	57.2669	60.1847	49.828	81.9315	75.19	83.366	NA	NA	NA	NA	NA	NA
Human	ENSG00000000005.6	TNMD	NA	chrX	100584935	100599885	+	1.476	protein_coding	NA	NA	NA	NA	NA	NA	NA	NA	NA	0.525981	0.313568	0.389143	NA	NA	1.0785	NA	NA	NA	NA	NA	NA	NA	NA	NA
Human	ENSG00000000419.13	DPM1	NA	chr20	50934866	50958555	-	1.207	protein_coding	532.906	538.927	545.296	606.362	670.601	733.966	611.355	615.562	808.59	673.659	683.583	711.543	757.402	698.332	699.375	701.216	701.323	771.4	1525.92	1585.47	2057.85	1508.44	1657.44	1835.83
Human	ENSG00000000457.14	SCYL3	NA	chr1	169849630	169894267	-	6.883	protein_coding	34.9242	35.0689	37.151	34.7866	39.787	38.4262	64.5028	54.5	71.6203	27.4884	22.6259	24.4412	29.4001	33.2819	22.7092	61.9557	63.0087	61.3939	33.061	48.4708	41.1094	49.8333	44.7417	56.7361
Human	ENSG00000000460.17	C1orf112	NA	chr1	169662006	169854080	+	5.97	protein_coding	14.1446	14.239	12.7161	13.5331	12.3291	16.0055	9.33891	9.75344	14.6453	21.9243	17.178	19.005	22.7698	22.5175	18.6952	16.2475	17.128	21.4835	59.496	109.471	105.088	55.1036	66.82	97.7438
Human	ENSG00000000938.13	FGR	NA	chr1	27612063	27635185	-	3.382	protein_coding	NA	NA	0.180741	0.142719	0.641911	0.13808	NA	0.285298	0.437743	10.9237	6.43762	9.80057	13.0256	12.1198	11.7638	7.10976	6.49923	8.13574	726.365	961.012	951.834	1307.88	1131.65	1081.47
Human	ENSG00000000971.16	CFH	NA	chr1	196652042	196747504	+	7.98	protein_coding	99.4715	94.6671	117.278	262.947	291.26	342.417	558.989	670.594	719.08	0.181452	0.0453225	NA	0.969195	2.31832	1.51343	30.3551	26.7293	32.6372	NA	NA	NA	NA	NA	NA
Human	ENSG00000001036.14	FUCA2	NA	chr6	143494811	143511720	-	2.822	protein_coding	944.435	800.208	763.088	1103.59	1196.2	1225.88	1060	944.525	1062.54	976.289	1132.61	1047.91	1270.25	1233.96	1170.92	1008.39	945.832	922.656	NA	NA	NA	NA	NA	NA
Human	ENSG00000001084.13	GCLC	NA	chr6	53497340	53616970	-	8.618	protein_coding	191.954	162.337	181.324	213.368	223.708	272.548	169.172	195.197	224.644	101.937	101.692	103.138	129.4	129.235	101.712	116.329	112.968	118.185	123.381	182.336	135.521	103.997	133.475	111.109
Human	ENSG00000001167.14	NFYA	NA	chr6	41072944	41099976	+	3.811	protein_coding	276.04	277.987	270.288	243.188	229.078	296.138	216.215	221.072	230.173	197.456	179.885	198.619	79.2799	91.4135	91.7521	129.482	122.165	135.987	131.845	174.924	191.691	156.846	163.911	195.651
Human	ENSG00000001460.18	STPG1	NA	chr1	24356998	24416934	-	8.511	protein_coding	12.1498	13.5061	17.6182	14.4667	18.5876	17.2573	15.7809	13.4056	19.7367	15.8534	14.7497	16.7642	15.4167	17.227	14.5707	13.083	14.7369	15.3032	5.52304	13.584	11.7998	7.62614	13.4863	13.18
Human	ENSG00000001461.17	NIPAL3	NA	chr1	24415801	24472976	+	9.396	protein_coding	162.526	142.997	155.998	150.507	153.622	167.57	127.703	134.445	142.916	56.2418	54.5863	47.2382	64.3063	68.5985	49.3015	86.5831	79.6216	80.2458	75.5336	110.281	103.026	119.534	110.625	123.717
Human	ENSG00000001497.18	LAS1L	NA	chrX	65438548	65534810	-	12.555	protein_coding	31.1584	29.8651	31.962	34.9218	34.1206	37.1974	38.151	32.8744	37.8583	36.3293	31.748	32.3528	31.9748	30.8053	27.5513	26.2651	25.4598	32.7731	83.0055	116.184	141.801	90.9638	110.713	131.951
Human	ENSG00000001561.7	ENPP4	NA	chr6	46129988	46146688	+	4.644	protein_coding	0.834787	1.22637	1.64616	1.14821	0.0939887	1.28139	0.937815	0.437401	2.34751	0.154246	0.29691	0.233407	0.299422	0.214894	NA	NA	0.500274	0.766141	74.7066	97.8392	101.651	105.125	122.05	113.747
Human	ENSG00000001617.12	SEMA3F	NA	chr3	50155044	50189075	+	4.826	protein_coding	187.006	150.942	161.669	165.278	209.418	201.851	324.332	298.401	271.831	947.222	1063.65	1018.13	1045.61	995.519	932.943	1541.98	1485.45	1498.12	2.56821	3.5905	1.98438	3.37094	7.76355	7.90309
Human	ENSG00000001626.16	CFTR	NA	chr7	117287119	117715971	+	9.942	protein_coding	11.3341	10.3753	15.2761	10.6854	10.6607	17.0549	3.00658	7.46694	6.75153	NA	NA	NA	NA	NA	NA	0.0529425	NA	NA	NA	NA	NA	NA	NA	NA
Human	ENSG00000001629.10	ANKIB1	NA	chr7	92245973	92401383	+	7.389	protein_coding	219.546	220.21	226.106	300.786	303.806	371.955	337.375	321.355	375.098	158.276	146.158	155.34	355.106	361.948	304.843	160.765	175.469	166.744	103.489	140.503	128.884	201.471	198.735	212.209
Human	ENSG00000001630.17	CYP51A1	NA	chr7	92112152	92134803	-	3.529	protein_coding	48.674	37.2985	40.5671	38.9304	38.1243	46.3424	42.3127	24.4922	29.8534	25.2392	27.0932	30.7483	40.5934	60.119	34.0077	30.6978	33.6241	41.3538	5.19351	10.7155	12.0077	7.21902	9.64075	4.12249
Human	ENSG00000001631.16	KRIT1	NA	chr7	92198968	92246166	-	6.204	protein_coding	13.6801	11.1774	15.031	12.8338	14.1645	12.6775	14.4415	13.8818	16.9049	13.9652	11.7188	13.1157	16.261	14.1766	11.2538	12.1174	11.9759	15.3083	16.1417	20.3954	23.9032	25.5282	25.4603	26.8902
Human	ENSG00000002016.18	RAD52	NA	chr12	911735	990053	-	4.503	protein_coding	34.5933	31.0604	34.6334	45.7395	41.8041	44.084	39.6671	39.2727	44.7429	34.4799	32.5047	27.9876	30.7904	37.5236	22.8931	23.8936	19.0031	26.2138	78.3444	107.034	95.3183	101.835	124.679	121.308
Human	ENSG00000002079.14	MYH16	NA	chr7	99238828	99311130	+	6.307	transcribed_unitary_pseudogene	NA	NA	0.0932636	NA	NA	NA	NA	NA	0.105598	NA	NA	0.0756028	NA	NA	NA	NA	NA	NA	0.0633528	0.503288	0.119976	NA	NA	NA
Human	ENSG00000002330.14	BAD	NA	chr11	64269829	64284704	-	1.708	protein_coding	411.665	326.149	343.507	283.806	331.703	402.492	283.606	316.448	296.103	285.815	313.1	291.757	165.266	194.111	157.198	239.325	215.04	232.449	76.33	99.1564	77.8376	87.758	75.2272	97.4649
Human	ENSG00000002549.12	LAP3	NA	chr4	17577191	17607972	+	3.785	protein_coding	196.928	204.476	217.781	714.76	794.147	857.059	3793.96	3752.38	4003.08	396.598	498.955	454.655	3582.85	3699.68	3633.78	7431.99	7121.96	6906.76	250.795	242.567	374.046	1452.65	1259.38	1513.85
Human	ENSG00000002586.20	CD99	NA	chrX	2691186	2741309	+	4.858	protein_coding	NA	NA	NA	NA	NA	NA	NA	NA	NA	NA	NA	NA	NA	NA	0.0846172	NA	NA	NA	NA	NA	NA	NA	NA	NA
Human	ENSG00000002586.20_PAR_Y	CD99	NA	chrY	2691186	2741309	+	4.858	protein_coding	NA	0.0709375	NA	NA	NA	NA	NA	NA	NA	NA	NA	NA	NA	NA	NA	NA	0.101294	NA	NA	NA	NA	NA	NA	NA
Human	ENSG00000002587.10	HS3ST1	NA	chr4	11393149	11429564	-	7.435	protein_coding	1.35154	1.42863	0.61812	1.37933	1.26089	0.927234	0.218539	0.483949	0.949062	114.132	105.633	87.1398	92.1378	96.37	78.1965	22.4102	18.2717	20.8233	NA	NA	NA	0.0527523	NA	NA
Human	ENSG00000002726.21	AOC1	NA	chr7	150824626	150861504	+	3.786	protein_coding	NA	NA	0.160334	NA	NA	NA	NA	NA	NA	NA	NA	NA	NA	NA	NA	NA	NA	NA	NA	NA	0.214482	0.114752	NA	NA
Human	ENSG00000002745.13	WNT16	NA	chr7	121325366	121341104	+	3.264	protein_coding	21.9049	21.4559	17.3333	21.2839	20.156	18.5296	25.5913	13.6346	30.1249	NA	NA	NA	NA	NA	NA	NA	NA	NA	NA	NA	NA	NA	NA	NA
Human	ENSG00000002746.15	HECW1	NA	chr7	43112628	43566001	+	13.935	protein_coding	8.73457	7.79745	9.79102	12.2916	13.9115	14.9518	21.5412	17.8587	25.1965	NA	NA	NA	NA	NA	NA	NA	NA	NA	NA	NA	NA	NA	NA	NA
Human	ENSG00000002822.15	MAD1L1	NA	chr7	1815792	2233243	-	7.23	protein_coding	0.669086	0.957689	1.63337	0.616721	0.595442	1.41433	0.852793	1.46118	1.82115	1.49493	0.959771	1.06932	3.08971	1.23019	0.472975	0.351864	1.33417	0.577297	4.19709	4.15684	7.62648	3.70172	3.94959	4.0168
Human	ENSG00000002834.18	LASP1	NA	chr17	38869858	38921770	+	7.061	protein_coding	2001.09	1664.86	1497.63	1477.16	1671.8	1784.72	1738.6	1711.44	1674.58	1326.28	1530.56	1540.71	1154.41	1147.31	1067.82	1345.62	1239.02	1319.64	431.399	588.505	641.325	615.688	569.055	651.755
Human	ENSG00000002919.15	SNX11	NA	chr17	48103356	48123601	+	4.133	protein_coding	42.6494	34.0222	44.1747	54.7004	60.2181	74.6102	62.4099	42.8074	60.7188	62.9934	58.198	58.1719	84.4694	94.3073	75.7126	61.3296	50.6055	61.3954	34.686	43.4844	45.1626	40.491	46.9175	53.4006
Human	ENSG00000002933.9	TMEM176A	NA	chr7	150800402	150805118	+	3.477	protein_coding	84.7856	80.3432	75.6468	101.379	120.063	130.792	114.19	113.23	114.274	NA	NA	NA	NA	NA	NA	NA	NA	NA	NA	NA	NA	NA	NA	NA
Human	ENSG00000003056.8	M6PR	NA	chr12	8940360	8949761	-	3.585	protein_coding	555.842	497.65	515.692	540.838	592.721	648.762	590.095	559.892	634.39	595.972	703.711	670.946	590.892	598.58	553.263	619.857	587.48	668.889	351.48	417.292	405.619	455.034	428.091	477.449
Human	ENSG00000003096.14	KLHL13	NA	chrX	117897812	118117340	-	6.983	protein_coding	17.8833	19.5738	23.0898	16.5428	19.712	18.8375	13.9393	22.2586	22.5931	NA	NA	0.0673987	NA	0.291258	NA	NA	NA	NA	0.203831	0.45057	0.106846	0.125967	0.146433	NA
Human	ENSG00000003137.8	CYP26B1	NA	chr2	72129237	72148038	-	5.015	protein_coding	0.28673	0.326242	0.518325	1.45065	0.773779	0.420443	0.464106	0.082945	0.135269	NA	0.170822	NA	NA	NA	NA	NA	NA	NA	NA	NA	NA	NA	NA	NA
Human	ENSG00000003147.19	ICA1	NA	chr7	8113183	8262687	-	4.883	protein_coding	0.295712	0.0705285	NA	0.0949687	NA	0.0914418	0.103279	0.0854976	NA	167.289	153.682	144.177	118.552	124.539	95.0198	125.583	127.479	127.064	NA	NA	0.160547	NA	0.21415	NA
Human	ENSG00000003249.15	DBNDD1	NA	chr16	90004870	90019890	-	4.462	protein_coding	57.6508	51.6431	61.7152	45.3596	48.6866	64.0979	45.8363	53.4901	57.6979	204.268	219.802	207.824	107.32	106.048	107.13	110.358	94.4109	105.53	0.482808	0.733066	0.391596	0.33653	1.30329	0.717444
Human	ENSG00000003393.15	ALS2	NA	chr2	201700266	201780956	-	10.438	protein_coding	102.837	103.985	109.98	110.042	109.309	115.974	91.8532	83.8227	114.771	97.6523	90.8988	95.6364	81.7625	76.7644	68.7075	67.701	69.4571	74.8868	29.129	36.5287	32.6653	38.1618	36.9043	43.3013
Human	ENSG00000003400.15	CASP10	NA	chr2	201182897	201229406	+	7.581	protein_coding	1.68725	1.32631	1.45638	3.58359	3.56521	2.44182	5.97103	4.4209	6.82567	241.258	233.994	249.274	495.784	536.223	413.224	964.404	927.625	934.93	3.07819	8.38542	3.28265	6.08884	11.3266	10.8095
Human	ENSG00000003402.20	CFLAR	NA	chr2	201116153	201176687	+	22.479	protein_coding	64.7312	59.6337	71.1893	82.8011	74.232	85.6423	116.033	98.2975	126.093	154.692	145.589	146.618	345.109	337.308	271.905	293.385	310.863	300.574	17.3153	24.727	25.2785	24.9592	27.689	28.5084
Human	ENSG00000003436.16	TFPI	NA	chr2	187464229	187565760	-	11.714	protein_coding	421.134	378.269	397.665	393.874	423.526	488.512	468.182	428.579	566.956	886.972	1064.69	1016.23	897.682	918.551	831.351	1909.54	1803.84	1820.39	NA	NA	NA	NA	NA	NA
Human	ENSG00000003509.16	NDUFAF7	NA	chr2	37231630	37253403	+	3.651	protein_coding	65.6898	64.7368	79.9037	80.5927	83.6708	91.8391	62.8091	75.0458	78.3991	90.9373	81.9673	83.6872	76.5054	62.1092	61.9657	66.7834	69.269	84.3578	195.368	204.034	239.493	199.841	212.886	218.765
Human	ENSG00000003756.17	RBM5	NA	chr3	50088918	50119021	+	10.357	protein_coding	228.117	185.419	193.024	234.277	239.373	252.126	207.624	213.668	217.785	213.772	206.61	203.356	210.862	190.527	154.798	184.977	184.802	191.032	337.321	364.016	356.553	436.274	450.978	404.954
Human	ENSG00000003987.14	MTMR7	NA	chr8	17296793	17413528	-	6.928	protein_coding	0.0553967	0.163948	0.176202	0.383943	0.80361	0.292575	0.236281	0.200216	0.201738	NA	NA	NA	NA	NA	NA	NA	NA	NA	0.374436	0.292504	1.1499	NA	NA	0.136448
Human	ENSG00000003989.18	SLC7A2	NA	chr8	17497087	17570573	+	7.905	protein_coding	74.7397	71.1394	75.1952	120.69	107.909	129.066	253.504	122.968	214.064	0.183295	0.0458156	0.128085	0.260547	NA	NA	0.0683011	0.127511	0.0747053	NA	NA	0.204228	NA	0.128354	0.118349
Human	ENSG00000004059.11	ARF5	NA	chr7	127588385	127591700	+	1.825	protein_coding	627.818	550.363	540.698	394.846	472.808	591.775	398.501	451.795	432.635	753.034	835.417	713.083	541.576	576.765	492.803	619.847	506.522	608.409	96.4363	168.746	142.047	127.624	124.191	123.455
Human	ENSG00000004139.14	SARM1	NA	chr17	28364355	28404049	+	11.105	protein_coding	58.3605	49.3098	60.5755	59.1045	62.0467	62.0325	61.9519	46.5128	61.2983	3.39746	1.88605	3.44571	1.44423	2.28884	1.5897	1.82245	1.92494	2.15826	0.660148	1.56458	0.672062	0.927043	1.36526	1.41353
Human	ENSG00000004142.12	POLDIP2	NA	chr17	28346632	28357527	-	2.67	protein_coding	633.549	584.84	562.588	563.46	630.996	697.523	593.368	566.788	605.434	551.082	618.926	586.914	561.755	556.93	522.046	507.961	430.827	473.115	634.091	931.848	1021.13	876.004	703.549	937.261
Human	ENSG00000004399.13	PLXND1	NA	chr3	129555213	129606676	-	9.557	protein_coding	292.961	242.418	261.622	268.435	290.632	327.944	241.762	230.645	241.821	2896.27	3286.93	3234.24	1947.77	1817.4	1655.03	1528.95	1585.94	1544.81	2.26307	4.05378	3.1839	6.58393	6.41644	6.98736
Human	ENSG00000004455.17	AK2	NA	chr1	33007939	33080996	-	9.625	protein_coding	110.238	112.638	123.903	130.902	139.514	163.926	183.405	155.073	188.39	166.889	188.912	178.087	228.708	237.427	217.294	216.368	208.093	224.68	1032.2	1161.65	1456.88	1328.65	1116.6	1310.11
Human	ENSG00000004468.13	CD38	NA	chr4	15778274	15853232	+	6.857	protein_coding	NA	NA	NA	0.0651717	0.132349	0.0624736	7.03513	5.29425	8.1857	0.329389	0.501651	0.422788	4.68427	3.0897	2.7167	98.5251	111.003	96.7905	1833.2	2146.27	2003.83	3040.03	2345	2492.61
Human	ENSG00000004478.8	FKBP4	NA	chr12	2794969	2805423	+	5.163	protein_coding	127.929	136.018	132.717	135.346	138.872	153.668	149.605	125.721	141.156	209.331	211.912	209.806	128.588	122.534	122.961	173.984	164.672	161.888	290.181	438.65	633.709	317.868	326.875	444.463
Human	ENSG00000004487.17	KDM1A	NA	chr1	23019442	23083689	+	5.44	protein_coding	329.674	298.322	320.334	300.24	309.145	347.548	231.273	285.694	287.55	238.995	246.89	222.132	181.692	187.166	169.431	227.151	203.149	242.285	840.967	1071.22	1256.19	947.007	901.919	1069.37
Human	ENSG00000004534.15	RBM6	NA	chr3	49940006	50100045	+	7.299	protein_coding	132.987	126.023	144.609	173.327	164.737	168.735	164.037	168.597	197.041	246.472	256.823	218.559	193.401	162.386	150.428	174.448	194.298	209.01	992.57	790.189	1081.77	1208.31	1285.98	1215.02
Human	ENSG00000004660.15	CAMKK1	NA	chr17	3860314	3894891	-	7.433	protein_coding	15.8652	13.5468	18.5095	16.2367	11.5523	19.2432	16.7396	11.1898	16.0043	13.5734	9.7471	9.81158	4.28665	5.58478	3.89789	2.15329	3.22361	2.52819	1.15285	1.5578	2.67158	1.56645	1.92107	3.20251
Human	ENSG00000004700.16	RECQL	NA	chr12	21468909	21501669	-	3.779	protein_coding	382.93	360.442	377.003	383.926	406.53	542.131	486.959	587.85	646.823	526.193	535.604	535.418	478.843	523.809	433.233	621.982	612.103	646.381	233.341	260.974	449.486	263.953	341.35	393.326
Human	ENSG00000004766.17	VPS50	NA	chr7	93232339	93361123	+	9.559	protein_coding	44.7656	49.9948	58.7008	56.5472	54.9166	77.7502	47.5785	52.034	66.7114	60.1841	57.1697	54.9324	58.5682	64.497	49.544	60.6544	56.3568	62.831	40.7741	55.9366	47.6637	46.9326	54.418	55.5083
Human	ENSG00000004776.13	HSPB6	NA	chr19	35754565	35758079	-	1.724	protein_coding	2553.84	2116.53	2087.5	2268.77	2481.16	2191.9	1463.65	1588.94	1878.42	15.7594	17.9969	16.2953	9.36894	11.0833	12.6033	10.9186	4.20182	14.0703	2.36797	5.17414	1.15598	1.00601	1.35218	2.72948
Human	ENSG00000004777.18	ARHGAP33	NA	chr19	35774531	35788822	+	5.26	protein_coding	11.9153	9.79953	12.8008	13.808	14.7188	13.9339	11.7352	8.23905	12.6477	13.9053	6.32369	5.28732	11.1982	10.6281	4.54486	5.93242	7.78113	7.82181	43.2154	76.2736	61.042	24.6078	44.3647	48.8663
Human	ENSG00000004779.10	NDUFAB1	NA	chr16	23581013	23596316	-	1.548	protein_coding	337.468	328.565	337.001	312.095	352.778	447.826	335.557	331.478	369.182	549.972	628.172	578.487	479.769	503.354	430.67	350.473	391.889	371.936	637.286	639.601	930.201	718.25	608.598	818.181
Human	ENSG00000004799.8	PDK4	NA	chr7	95583498	95596516	-	4.544	protein_coding	4.60616	5.01624	6.28218	5.9807	4.46468	5.35525	4.27087	12.7278	9.19121	1313.53	1502.52	1531.44	2819.16	3099.79	2523.51	2375.23	2593.06	2354.75	NA	NA	NA	NA	NA	NA
Human	ENSG00000004809.14	SLC22A16	NA	chr6	110424686	110476641	-	3.907	protein_coding	0.107433	0.0906691	0.155067	NA	NA	NA	NA	NA	NA	NA	NA	NA	NA	0.540902	NA	NA	NA	NA	NA	NA	NA	NA	NA	NA
Human	ENSG00000004838.14	ZMYND10	NA	chr3	50341109	50345732	-	2.889	protein_coding	1.2093	0.95881	4.056	0.790794	1.67566	2.42907	1.09257	0.540952	1.09731	0.538265	0.511557	0.39873	1.08155	0.356427	NA	0.451379	0.180899	0.223137	2.63108	8.24003	12.4277	6.37935	4.32025	10.3206
Human	ENSG00000004846.16	ABCB5	NA	chr7	20615206	20777038	+	9.257	protein_coding	NA	NA	0.270385	0.0467212	NA	NA	NA	NA	NA	NA	NA	NA	NA	NA	NA	NA	NA	NA	0.0910556	0.213479	0.375601	0.0910492	0.348764	0.210829
Human	ENSG00000004848.8	ARX	NA	chrX	25003693	25016420	-	3.114	protein_coding	NA	NA	NA	NA	NA	NA	NA	NA	NA	NA	NA	NA	NA	NA	NA	NA	NA	NA	NA	NA	NA	NA	NA	NA
Human	ENSG00000004864.14	SLC25A13	NA	chr7	96120219	96322147	-	3.71	protein_coding	85.399	91.3353	93.571	102.848	87.6266	110.737	96.4493	77.1539	92.3503	250.554	272.598	268.009	176.106	203.948	168.809	185.305	195.141	206.286	66.8227	75.2784	108.158	56.0759	63.4513	93.1369
Human	ENSG00000004866.22	ST7	NA	chr7	116953237	117230176	+	6.526	protein_coding	36.9789	40.0132	50.5453	50.4311	54.8077	60.6241	34.2411	33.8294	53.3182	54.0013	51.0434	54.638	54.672	63.9646	51.7929	61.9098	60.6255	66.9165	28.0376	57.2466	40.987	27.3648	35.739	41.0885
Human	ENSG00000004897.12	CDC27	NA	chr17	47117702	47189422	-	6.824	protein_coding	339.357	304.225	321.561	348.397	372.678	422.831	381.747	378.676	472.212	505.572	520.338	540.181	511.079	486.439	452.902	447.929	442.182	432.913	474.9	655.72	646.624	543.741	557.16	622.692
Human	ENSG00000004939.15	SLC4A1	NA	chr17	44248389	44268141	-	5.125	protein_coding	NA	NA	NA	0.0900085	0.0841006	NA	NA	NA	NA	NA	NA	NA	NA	NA	NA	NA	0.0954238	NA	NA	NA	NA	NA	NA	NA
Human	ENSG00000004948.16	CALCR	NA	chr7	93424485	93574730	-	4.222	protein_coding	NA	NA	NA	NA	NA	NA	NA	NA	NA	NA	NA	NA	NA	NA	NA	NA	NA	NA	NA	NA	NA	NA	NA	NA
Human	ENSG00000004961.15	HCCS	NA	chrX	11111300	11123086	+	2.343	protein_coding	154.118	137.677	154.064	144.38	164.686	193.81	121.985	140.854	140.689	256.086	264.417	230.907	222.694	256.214	217.493	254.679	254.165	252.745	113.929	147.826	176.247	130.069	141.998	193.974
Human	ENSG00000004975.12	DVL2	NA	chr17	7225341	7234517	-	5.321	protein_coding	448.811	385.533	376.618	394.364	399.661	417.234	395.384	317.712	350.951	134.1	126.981	139.382	129.37	128.139	120.331	131.31	128.759	139.384	146.837	200.048	202.392	168.134	169.761	185.945
Human	ENSG00000005001.10	PRSS22	NA	chr16	2852729	2858170	-	2.384	protein_coding	0.190203	NA	0.546877	NA	NA	NA	NA	NA	NA	NA	NA	NA	NA	NA	NA	NA	NA	NA	NA	NA	NA	0.434234	NA	0.431275
Human	ENSG00000005007.13	UPF1	NA	chr19	18831958	18868230	+	8.573	protein_coding	255.63	196.598	202.763	214.995	243.154	263.981	273.849	236.746	232.304	234.712	228.139	235.988	229.445	252.045	206.199	223.02	224.636	241.902	308.513	439.662	422.593	374.626	332.232	404.169
Human	ENSG00000005020.13	SKAP2	NA	chr7	26667067	26995239	-	5.361	protein_coding	224.752	205.32	233.933	213.74	211.601	254.224	168.764	182.276	224.809	218.974	216.119	214.158	200.02	186.787	161.265	240.467	240.194	236.79	68.4695	100.933	111.749	76.6796	95.5524	115.053
Human	ENSG00000005022.6	SLC25A5	NA	chrX	119468421	119471396	+	1.555	protein_coding	1190.36	1138.03	1038.03	729.345	868.003	1019.42	952.055	1001.51	1054.44	3905.06	5072.07	4811.17	2152.02	1997.58	2065.99	3032.87	2545.4	2739.05	4465.88	5013.24	5622.96	3245.81	2628.65	3320.31
Human	ENSG00000005059.16	MCUB	NA	chr4	109560208	109688719	+	3.555	protein_coding	33.3414	40.7603	41.5029	42.5506	43.3207	67.5079	142.901	122.785	151.075	96.1968	89.4003	80.5399	148.705	174.229	118.359	219.48	172.27	211.64	184.855	314.405	361.053	250.799	282.965	321.541
Human	ENSG00000005073.6	HOXA11	NA	chr7	27181156	27185232	-	2.669	protein_coding	NA	0.139281	0.48509	0.400281	0.175544	0.180098	0.201351	0.820776	1.52117	20.7284	20.0342	18.335	13.2222	14.0454	13.0166	10.3562	9.77714	14.51	NA	NA	NA	NA	NA	NA
Human	ENSG00000005075.15	POLR2J	NA	chr7	102473117	102478907	-	1.355	protein_coding	93.6148	112.264	151.408	135.591	138.511	116.982	101.086	113.975	134.617	128.18	172.594	131.406	97.0869	100.195	117.194	127.708	128.9	149.855	166.005	231.839	243.739	151.936	182.593	208.506
Human	ENSG00000005100.13	DHX33	NA	chr17	5440916	5468982	-	5.789	protein_coding	68.5842	54.9057	64.4774	70.4043	64.8773	85.0195	83.3664	63.0789	86.1418	96.0569	80.6238	87.3561	97.1984	100.645	79.8966	70.9333	70.4205	68.533	95.0577	170.173	183.873	148.8	176.23	197.2
Human	ENSG00000005102.14	MEOX1	NA	chr17	43640388	43661922	-	2.674	protein_coding	NA	0.138987	NA	NA	0.175174	NA	0.200935	NA	NA	NA	1.00382	0.43508	0.549448	0.387056	NA	NA	NA	0.801213	NA	NA	NA	NA	NA	0.381043
Human	ENSG00000005108.16	THSD7A	NA	chr7	11370364	11832198	-	10.921	protein_coding	1.10627	1.76567	2.47626	1.94236	2.42703	2.5881	2.02275	1.08951	1.24533	64.7251	58.6219	67.554	52.5976	57.4725	49.9699	128.405	120.891	120.257	0.033284	0.083985	0.141365	0.0752669	NA	0.083512
Human	ENSG00000005156.12	LIG3	NA	chr17	34980511	35009743	+	12.901	protein_coding	47.0116	43.6232	46.9939	46.8877	47.5741	49.4922	46.1972	43.0856	45.8855	71.8691	64.6095	73.2987	60.7275	64.9978	55.3095	58.1365	56.8835	57.8697	69.3094	116.926	99.3901	83.5282	100.494	105.238
Human	ENSG00000005175.10	RPAP3	NA	chr12	47661248	47706030	-	5.35	protein_coding	81.7693	85.9212	105.366	91.0706	102.219	128.549	116.501	109.791	173.967	105.615	97.2619	93.2244	98.4848	103.341	92.5414	104.564	101.789	102.795	201.654	219.037	330.263	221.788	269.632	292.284
Human	ENSG00000005187.12	ACSM3	NA	chr16	20610242	20797581	+	7.51	protein_coding	0.112478	0.326854	0.248754	0.27412	0.335737	0.193525	0.90856	0.326431	1.74791	NA	0.048588	NA	0.275657	NA	0.243425	0.0723037	NA	NA	1.23496	2.91781	3.83771	3.12812	4.67513	3.68248
Human	ENSG00000005189.20	REXO5	NA	chr16	20806428	20849665	+	4.111	protein_coding	8.05312	11.0874	14.3805	9.98244	13.6283	15.1507	9.4264	8.46031	7.56571	8.62125	6.26763	9.2064	10.2526	10.5001	7.18087	8.27086	8.95895	10.4568	19.9184	40.5515	48.9016	20.0098	32.4815	36.2939
Human	ENSG00000005194.15	CIAPIN1	NA	chr16	57428186	57447420	-	3.383	protein_coding	112.819	104.979	116.843	103.298	117.28	146.394	112.561	122.162	118.425	229.424	247.211	231.934	197.356	224.543	169.871	181.381	144.008	175.181	131.391	206.232	201.232	175.631	169.926	195.195
Human	ENSG00000005206.17	SPPL2B	NA	chr19	2328614	2355095	+	7.419	protein_coding	46.3913	40.6636	36.4473	55.6709	53.6531	57.5113	52.2613	50.0481	48.4047	66.8654	50.9817	47.2779	46.0135	40.9574	32.1735	38.658	38.5947	39.4569	112.42	157.455	169.378	130.192	119.031	170.473
Human	ENSG00000005238.20	FAM214B	NA	chr9	35104111	35116341	-	6.375	protein_coding	142.157	123.041	144.645	115.202	144.442	155.093	123.472	113.807	117.524	101.289	101.832	92.4141	78.4307	92.7565	76.0175	86.6372	79.9102	82.6632	9.10699	13.3686	13.0041	16.8155	15.8523	23.5403
Human	ENSG00000005243.10	COPZ2	NA	chr17	48026166	48038030	-	1.866	protein_coding	376.332	308.503	318.613	316.037	367.526	399.705	313.063	258.073	291.276	68.1173	59.0025	44.2717	56.9771	67.1617	60.4727	38.7018	49.1037	52.4262	0.95757	0.572925	0.479906	0.918371	1.91259	1.18649
Human	ENSG00000005249.13	PRKAR2B	NA	chr7	107044704	107161811	+	4.262	protein_coding	248.059	225.835	255.546	329.792	344.978	384.057	436.177	432.925	506.588	275.205	277.86	298.349	179.497	187.28	166.333	172.022	146.452	155.073	6081.6	5046.37	6123.29	4977.95	3863.55	3684.4
Human	ENSG00000005302.19	MSL3	NA	chrX	11758158	11775772	+	9.78	protein_coding	40.2623	41.2697	46.508	49.1686	55.5907	59.0788	64.8431	66.6256	82.7956	91.2936	89.0823	79.2919	71.7459	72.8852	63.892	73.642	74.0232	77.8568	54.7545	75.876	68.0364	71.9596	94.2663	78.7169
Human	ENSG00000005339.15	CREBBP	NA	chr16	3725053	3880713	-	15.479	protein_coding	257.144	211.224	222.343	285.352	292.764	297.411	312.333	249.654	316.495	254.045	243.821	260.991	278.719	253.731	234.095	247.397	292.445	275.792	190.121	301.165	230.826	205.309	226.532	239.479
Human	ENSG00000005379.17	TSPOAP1	NA	chr17	58301227	58328795	-	11.389	protein_coding	4.24044	2.9943	5.35899	6.2017	4.51886	4.82912	4.92602	4.54716	4.31415	NA	NA	NA	NA	NA	NA	NA	NA	NA	283.434	472.415	610.79	437.542	454.412	502.759
Human	ENSG00000005381.8	MPO	NA	chr17	58269854	58280935	-	3.527	protein_coding	0.269536	0.222142	0.954519	NA	0.128187	NA	NA	0.272007	0.197848	NA	NA	0.145648	NA	NA	NA	NA	NA	NA	NA	NA	NA	NA	NA	NA
Human	ENSG00000005421.9	PON1	NA	chr7	95297675	95324532	-	2.657	protein_coding	NA	NA	NA	NA	NA	NA	NA	NA	NA	NA	0.159852	NA	NA	NA	NA	NA	NA	NA	NA	NA	NA	NA	NA	NA
Human	ENSG00000005436.14	GCFC2	NA	chr2	75651999	75710985	-	5.462	protein_coding	20.4721	20.1035	25.197	20.6022	23.7996	30.105	30.6382	23.8913	35.7104	36.2097	31.0575	29.3893	39.4363	38.276	32.5396	31.9731	32.103	36.7718	21.5417	48.5353	45.9457	31.0878	41.2354	47.2056
Human	ENSG00000005448.17	WDR54	NA	chr2	74421677	74425755	+	2.852	protein_coding	29.5668	26.0325	23.6102	23.7867	21.5416	26.0624	38.8743	30.5248	28.6853	38.6083	29.552	28.1712	16.0954	15.0193	8.97413	15.2757	8.7733	9.45971	186.796	309.003	282.86	187.088	208.4	207.078
Human	ENSG00000005469.12	CROT	NA	chr7	87345663	87399794	+	4.995	protein_coding	134.191	113.604	124.889	118.637	118.612	139.067	95.5608	101.433	112.342	5.82331	6.86685	7.75378	11.4266	9.87513	9.36858	7.23321	7.89683	11.504	7.97959	12.3018	13.7444	13.3354	15.6332	14.9309
Human	ENSG00000005471.19	ABCB4	NA	chr7	87401695	87480435	-	7.728	protein_coding	0.313942	0.376504	0.415059	0.416339	0.11565	0.18741	0.880277	0.77408	1.35419	NA	NA	0.0601152	NA	NA	NA	NA	NA	NA	173.842	190.168	165.977	165.617	176.004	191.637
Human	ENSG00000005483.21	KMT2E	NA	chr7	105014189	105115019	+	9.949	protein_coding	306.81	278.652	285.986	324.644	301.991	336.524	266.764	267.035	334.853	445.03	492.562	490.39	425.643	406.446	366.513	420.952	458.752	432.733	306.224	419.65	367.498	347.47	399.819	409.641
Human	ENSG00000005486.17	RHBDD2	NA	chr7	75842601	75888926	+	2.39	protein_coding	510.285	443.255	423.09	474.63	521.925	555.286	501.843	432.648	424.918	230.956	244.409	244.873	206.858	213.81	193.133	194.533	199.043	209.04	55.7033	105.092	94.7094	83.5094	95.9068	106.093
Human	ENSG00000005513.10	SOX8	NA	chr16	981769	986979	+	4.47	protein_coding	1.01815	1.28028	0.742224	0.354225	1.1697	3.07503	1.61211	1.74346	2.04244	0.708422	0.310194	1.16424	0.487728	0.72195	0.200552	2.22372	2.62352	3.99778	0.0948522	NA	NA	0.0947768	NA	NA
Human	ENSG00000005700.15	IBTK	NA	chr6	82169985	82247754	-	8.719	protein_coding	181.152	175.241	186.549	178.679	190.671	215.78	213.157	207.398	262.447	198.423	192.149	201.214	182.29	207.369	160.415	181.462	184.685	168.316	121.054	158.851	174.501	143.253	162.914	181.461
Human	ENSG00000005801.18	ZNF195	NA	chr11	3339260	3379222	-	11.711	protein_coding	41.8249	35.6148	42.8885	41.4582	44.5205	51.5762	53.5656	44.7308	63.8887	36.0404	33.8074	34.1661	38.0487	41.0488	24.41	25.0292	23.8512	28.4046	64.3895	87.5478	102.74	102.304	115.771	140.648
Human	ENSG00000005810.18	MYCBP2	NA	chr13	77044656	77327094	-	15.987	protein_coding	212.022	192.845	195.79	221.084	215.106	243.263	253.701	240.967	279.45	333.685	311.622	343.115	631.241	619.305	492.741	514.432	620.347	556.498	748.37	773.821	977.7	1117.74	1021.64	1157.98
Human	ENSG00000005812.11	FBXL3	NA	chr13	76992597	77027195	-	7.076	protein_coding	110.62	105.776	109.552	110.297	109.795	136.705	103.62	107.06	125.17	148.375	155.244	153.87	133.436	159.911	111.666	135.913	129.627	141.61	151.506	228.281	189.44	156.155	180.416	171.627
Human	ENSG00000005844.19	ITGAL	NA	chr16	30472657	30523567	+	9.864	protein_coding	NA	NA	NA	0.0435436	NA	NA	NA	NA	NA	NA	0.0355477	0.0456473	NA	0.0962666	NA	0.39095	0.46779	0.486982	42.2489	64.1185	65.8718	75.7656	76.5897	98.7192
Human	ENSG00000005882.12	PDK2	NA	chr17	50094736	50112152	+	5.471	protein_coding	153.909	142.333	143.782	128.258	147.584	167.655	148.649	132.262	147.848	61.8891	54.1705	51.7861	50.8144	47.9259	36.6007	63.2684	66.487	70.0275	75.0287	104.186	78.7881	72.7653	79.3427	95.3152
Human	ENSG00000005884.18	ITGA3	NA	chr17	50055967	50090481	+	9.802	protein_coding	216.588	184.787	180.229	224.698	258.78	262.601	441.812	346.729	335.601	1026.17	1080.11	1110.26	1792.58	1714.84	1629.41	1382.68	1353.66	1353.3	6.9055	13.9289	13.2638	12.0165	16.2444	19.3877
Human	ENSG00000005889.16	ZFX	NA	chrX	24149172	24216255	+	9.037	protein_coding	80.4677	81.7203	87.9888	94.9118	84.6165	103.652	119.004	99.9638	133.159	98.1826	102.545	105.179	102.393	97.7431	82.3565	100.539	104.14	99.9167	79.8029	122.33	126.613	102.38	130.135	122.712
Human	ENSG00000005893.16	LAMP2	NA	chrX	120426147	120469365	-	9.404	protein_coding	535.395	489.14	488.66	566.285	568.381	630.203	564.998	530.91	628.285	435.793	484.49	450.853	557.639	592.839	500.903	513.67	465.479	481.8	434.831	594.819	541.788	446.747	437.8	457.627
Human	ENSG00000005961.19	ITGA2B	NA	chr17	44372179	44389649	-	5.695	protein_coding	0.65936	0.531025	0.820356	1.25985	0.257803	0.683049	0.748503	0.762563	0.670832	1.77149	1.26171	1.3997	1.55975	2.01261	0.616648	0.0983199	1.35746	0.613751	0.362701	0.170409	0.470613	0.786181	0.379839	0.752068
Human	ENSG00000005981.13	ASB4	NA	chr7	95478443	95540233	+	4.606	protein_coding	NA	NA	NA	NA	NA	NA	NA	NA	NA	NA	NA	0.107778	0.302139	NA	0.0897783	NA	NA	NA	NA	NA	NA	0.203405	NA	NA
Human	ENSG00000006007.12	GDE1	NA	chr16	19501692	19522123	-	4.39	protein_coding	604.793	518.976	543.015	497.633	546.861	613.015	614.911	655.701	726.927	167.509	184.749	167.266	192.762	190.304	161.839	231.299	221.095	211.555	221.005	319.906	308.809	247.911	234.156	299.842
Human	ENSG00000006015.18	REX1BD	NA	chr19	18588684	18592337	+	3.371	protein_coding	109.601	109.332	118.688	105.529	135.272	149.636	123.348	114.275	128.26	214.906	212.092	178.802	185.087	221.03	156.07	134.274	134.234	154.335	112.507	185.07	236.408	182.993	173.99	217.629
Human	ENSG00000006016.11	CRLF1	NA	chr19	18572219	18607741	-	2.967	protein_coding	3.12364	2.03147	3.16282	3.82055	3.05675	7.26743	5.18187	4.27521	2.56024	NA	NA	NA	0.22867	NA	NA	NA	NA	NA	2.28057	4.68736	4.78996	2.65698	2.44051	1.51961
Human	ENSG00000006025.12	OSBPL7	NA	chr17	47807371	47821834	-	6.572	protein_coding	33.4495	23.6623	24.1006	34.9346	27.7191	35.7698	24.2586	23.847	27.7481	33.1775	27.2518	28.6249	30.9337	28.7877	26.7392	30.5317	31.2185	33.4034	23.5016	46.4327	27.1431	36.2315	50.4861	44.0811
Human	ENSG00000006042.12	TMEM98	NA	chr17	32927909	32945106	+	5.187	protein_coding	409.881	362.425	364.723	310.586	368.85	422.084	271.375	280.225	302.981	13.5194	13.8894	14.7235	10.7581	9.2269	6.49125	6.93637	5.77356	7.04649	0.0796718	NA	0.14988	0.394094	0.6454	0.393817
Human	ENSG00000006047.13	YBX2	NA	chr17	7288262	7294639	-	4.631	protein_coding	0.0882603	NA	NA	0.217244	0.0942863	0.0970434	NA	NA	0.311718	NA	NA	NA	NA	NA	NA	NA	NA	0.283819	0.090998	0.213354	0.170528	NA	NA	0.210706
Human	ENSG00000006059.4	KRT33A	NA	chr17	41346091	41350828	-	1.303	protein_coding	NA	NA	NA	NA	NA	NA	NA	NA	NA	NA	NA	NA	NA	NA	NA	NA	NA	NA	NA	NA	NA	NA	NA	NA
Human	ENSG00000006062.17	MAP3K14	NA	chr17	45263118	45317029	-	5.668	protein_coding	27.2346	27.553	23.7695	30.7603	29.5673	36.9272	48.4161	40.4066	46.5497	22.4259	17.2916	17.3111	28.7652	29.3618	23.4598	28.163	23.1956	29.9763	15.8789	34.5307	31.5242	19.9473	24.6426	30.4435
Human	ENSG00000006071.15	ABCC8	NA	chr11	17392497	17476879	-	12.588	protein_coding	NA	NA	NA	NA	NA	NA	NA	NA	NA	0.111407	0.0268802	NA	0.0466622	NA	NA	0.0879808	NA	NA	0.0281779	0.071971	0.120258	0.0639088	0.0782903	0.151332
Human	ENSG00000006116.4	CACNG3	NA	chr16	24256334	24362412	+	1.917	protein_coding	NA	NA	NA	NA	NA	NA	NA	NA	NA	NA	NA	NA	NA	NA	NA	NA	NA	0.348503	NA	NA	NA	NA	NA	0.545626
Human	ENSG00000006118.15	TMEM132A	NA	chr11	60924459	60937159	+	7.274	protein_coding	195.691	156.825	156.743	216.935	233.742	271.983	237.422	188.682	176.737	133.19	116.809	113.783	63.5538	71.9639	46.9724	95.6653	84.8971	89.5275	0.0535968	0.277416	0.356193	0.266986	0.140216	0.423478
Human	ENSG00000006125.18	AP2B1	NA	chr17	35578045	35726413	+	7.591	protein_coding	1120.19	984.182	927.696	948.423	1060.74	1180.72	1094.44	1031.27	1132.99	853.905	943.993	948.344	745.154	771.139	649.393	943.515	935.774	929.091	192.28	255.256	273.383	257.167	239.092	269.345
Human	ENSG00000006128.12	TAC1	NA	chr7	97732083	97740472	+	1.712	protein_coding	NA	NA	NA	NA	0.289665	0.296413	NA	NA	NA	NA	NA	NA	NA	NA	NA	NA	NA	NA	NA	NA	NA	NA	NA	NA
Human	ENSG00000006194.10	ZNF263	NA	chr16	3263799	3301401	+	6.403	protein_coding	80.5345	70.7041	79.6854	84.4228	85.1304	104.237	104.06	83.5659	111.87	72.5295	75.3157	75.0154	75.092	78.129	59.7476	78.2248	68.8077	70.3949	111.58	179.612	124.785	130.715	157.049	135.346
Human	ENSG00000006210.7	CX3CL1	NA	chr16	57372476	57385044	+	5.96	protein_coding	2.60048	3.89913	4.4474	4.17586	7.18533	7.36725	12.1202	7.82924	11.5633	7.43923	5.86623	5.75891	41.6099	50.9742	39.6163	142.924	155.805	161.073	NA	NA	NA	NA	NA	NA
Human	ENSG00000006282.21	SPATA20	NA	chr17	50543057	50555852	+	5.337	protein_coding	495.865	440.446	408.098	385.413	463.813	485.432	480.555	470.836	481.683	303.528	307.895	319.717	212.155	194.358	185.249	232.28	200.051	221.241	0.0770531	NA	0.145095	0.0772761	0.194846	0.180802
Human	ENSG00000006283.18	CACNA1G	NA	chr17	50560714	50627474	+	10.062	protein_coding	3.2397	2.10497	3.84568	5.41816	4.43206	4.32013	0.994927	1.26072	1.27432	NA	NA	NA	NA	NA	0.0813894	NA	0.0449502	NA	0.0366391	NA	0.070498	NA	0.0993272	NA
Human	ENSG00000006327.14	TNFRSF12A	NA	chr16	3018444	3022383	+	1.801	protein_coding	637.502	550.964	513.966	452.902	577.423	548.044	1062.05	616.576	796.124	68.8445	69.011	60.5442	71.0003	84.1983	74.8263	127.919	110.081	128.647	2.24973	12.9415	15.9872	6.10441	5.63135	12.4018
Human	ENSG00000006377.11	DLX6	NA	chr7	97005552	97011040	+	3.445	protein_coding	NA	NA	NA	NA	NA	0.13525	NA	NA	NA	NA	NA	NA	NA	NA	NA	NA	NA	NA	NA	NA	NA	NA	NA	NA
Human	ENSG00000006432.15	MAP3K9	NA	chr14	70722525	70809534	-	12.386	protein_coding	3.84829	3.6854	4.52224	2.76387	3.38643	3.00459	3.78639	3.17226	4.32163	NA	0.173219	0.121937	0.1018	0.075522	NA	0.140549	NA	0.0458501	12.0748	21.1844	19.2476	16.1405	13.2397	15.7604
Human	ENSG00000006451.8	RALA	NA	chr7	39623564	39708120	+	3.579	protein_coding	427.266	380.364	391.47	434.69	476.519	551.276	687.004	493.349	705.273	1256.72	1537.21	1412.69	1196.91	1285.96	1165.06	1603.35	1490.29	1596.22	155.022	178.538	191.092	107.54	142.237	146.382
Human	ENSG00000006453.14	BAIAP2L1	NA	chr7	98291649	98401090	-	4.821	protein_coding	37.4649	37.2668	36.046	34.5157	37.8998	40.2295	25.0548	16.255	26.6715	0.829605	1.00196	0.919566	0.61585	0.432315	0.289375	2.39691	2.25358	1.56276	0.0868081	0.43377	NA	NA	NA	0.201762
Human	ENSG00000006459.11	KDM7A	NA	chr7	140084745	140176983	-	9.378	protein_coding	29.3354	26.1939	31.8667	30.8165	26.4713	32.7753	47.1018	34.2703	49.0939	74.7124	59.4286	60.8924	42.5348	43.6172	30.2788	57.3013	58.3641	63.9152	105.177	191.608	148.117	117.803	164.06	133.655
Human	ENSG00000006468.14	ETV1	NA	chr7	13891228	13991425	-	9.615	protein_coding	97.7105	106.324	117.736	103.599	102.67	125.568	183.853	150.166	210.226	3.66862	2.15399	3.18585	4.12818	3.0584	3.06399	2.13879	1.71635	1.91114	NA	NA	NA	NA	NA	NA
Human	ENSG00000006530.18	AGK	NA	chr7	141551277	141655244	+	10.697	protein_coding	31.7529	28.274	37.7205	34.8604	35.8711	42.8708	43.1259	42.319	53.3956	43.329	38.7857	42.7669	41.2506	43.135	32.8417	57.0323	51.8626	54.4792	23.7441	41.4943	43.5798	32.3395	42.7332	52.6909
Human	ENSG00000006534.16	ALDH3B1	NA	chr11	68008577	68029282	+	6.626	protein_coding	218.191	167.043	182.712	171.255	174.282	196.774	287.454	234.618	248.379	1.77669	1.0607	0.960554	1.72156	3.969	1.48885	2.83781	1.58038	3.12506	0.30371	0.307021	0.396106	0.213441	0.15483	0.989188
Human	ENSG00000006555.11	TTC22	NA	chr1	54779711	54801323	-	6.111	protein_coding	NA	NA	NA	NA	NA	NA	NA	NA	NA	NA	NA	NA	NA	NA	NA	NA	NA	NA	NA	NA	NA	NA	NA	NA
Human	ENSG00000006576.16	PHTF2	NA	chr7	77798791	77957503	+	8.646	protein_coding	172.525	149.919	160.697	124.958	122.268	149.865	124.839	121.366	144.081	74.565	67.6593	71.0572	80.3956	84.542	59.1513	96.6837	106.266	102.187	113.08	140.401	144.653	131.551	141.101	147.472
Human	ENSG00000006606.9	CCL26	NA	chr7	75769532	75789896	-	0.703	protein_coding	1.74009	2.15805	5.28982	4.85561	4.85576	3.8124	0.879647	3.73789	1.1298	NA	NA	NA	NA	NA	NA	NA	NA	NA	NA	NA	NA	NA	NA	NA
Human	ENSG00000006607.14	FARP2	NA	chr2	241356284	241494841	+	14.371	protein_coding	36.7742	32.8716	40.4832	37.2628	33.1359	40.857	42.5832	37.1539	40.6808	48.0146	37.0457	40.819	41.6296	48.5644	31.3751	65.4965	67.065	64.5554	14.526	30.2163	31.3762	27.5493	30.9149	43.8078
Human	ENSG00000006611.17	USH1C	NA	chr11	17493894	17544416	-	4.904	protein_coding	NA	NA	NA	NA	NA	NA	NA	NA	NA	NA	NA	NA	NA	NA	NA	NA	NA	NA	NA	NA	NA	NA	0.213175	NA
Human	ENSG00000006625.18	GGCT	NA	chr7	30496620	30504841	-	1.594	protein_coding	34.4752	44.0724	53.3654	44.7548	35.412	47.5737	31.6474	41.2291	60.2602	128.541	97.8239	116.369	94.0483	99.8013	110.709	124.809	121.825	116.861	239.848	257.719	284.324	138.714	208.583	202.103
Human	ENSG00000006634.8	DBF4	NA	chr7	87876215	87909553	+	4.595	protein_coding	31.9616	30.6946	38.5094	37.812	38.9461	52.5729	42.0019	35.5998	52.6594	68.3572	70.521	72.9393	85.4007	84.5693	74.9194	61.174	57.0397	64.7371	349.245	461.111	517.134	268.177	310.252	360.163
Human	ENSG00000006638.13	TBXA2R	NA	chr19	3594506	3606875	-	2.827	protein_coding	20.8907	18.9499	25.9713	22.7698	24.0298	31.626	20.0294	16.3687	18.6881	292.242	263.032	255.1	238.951	235.76	200.684	132.203	122.962	121.63	NA	NA	NA	NA	NA	NA
Human	ENSG00000006652.15	IFRD1	NA	chr7	112422886	112481017	+	7.902	protein_coding	25.3507	21.5453	24.2684	28.819	23.4464	31.3518	30.9759	26.6205	32.3714	34.3784	26.8584	28.0007	28.0207	36.6266	20.9808	21.3475	23.3288	24.0964	35.5122	39.0337	26.7875	27.7334	34.0705	38.8558
Human	ENSG00000006659.13	LGALS14	NA	chr19	39704480	39709444	+	0.904	protein_coding	NA	NA	NA	NA	NA	NA	NA	0.581248	1.8206	NA	NA	NA	NA	NA	NA	NA	0.66139	0.789017	NA	NA	2.41042	NA	NA	NA
Human	ENSG00000006695.12	COX10	NA	chr17	14069489	14231736	+	6.756	protein_coding	30.2321	26.4853	32.4134	39.3479	35.45	38.8076	44.261	32.0943	46.4873	55.7016	43.8596	47.7141	51.9056	60.9756	46.2598	34.6988	35.9029	37.3904	69.5142	110.014	84.4675	78.3193	92.7297	92.8033
Human	ENSG00000006704.11	GTF2IRD1	NA	chr7	74453789	74602605	+	6.499	protein_coding	105.396	96.4543	110.316	106.594	108.472	119.706	122.216	94.7567	123.128	47.1686	38.6856	45.7153	43.1549	50.3717	40.3941	59.83	50.0165	56.3919	145.579	217.178	164.688	134.719	144.779	144.376
Human	ENSG00000006712.15	PAF1	NA	chr19	39385628	39391154	-	2.85	protein_coding	448.74	398.187	398.522	396.186	422.556	427.889	385.215	407.124	486.788	447.353	495.508	476.911	378.617	360.4	425.576	540.623	477.769	514.798	303.574	351.21	410.322	276.043	312.184	386.345
Human	ENSG00000006715.16	VPS41	NA	chr7	38722973	38932394	-	7.752	protein_coding	341.331	326.314	340.597	306.857	323.717	374.762	255.407	275.419	315.271	210.702	212.777	219.25	149.017	171.314	129.329	206.606	211.51	232.742	72.5816	70.4603	79.281	82.742	92.7766	85.4685
Human	ENSG00000006740.17	ARHGAP44	NA	chr17	12789497	12991643	+	9.322	protein_coding	5.34546	4.74089	4.67352	5.73183	5.83249	7.24522	4.75138	5.20643	5.66677	0.322612	0.185773	0.168025	0.0649269	0.329794	0.0886015	NA	0.0489496	0.132663	58.8808	94.2635	65.0619	104.026	103.307	83.2462
Human	ENSG00000006744.19	ELAC2	NA	chr17	12991611	13018065	-	7.002	protein_coding	122.323	99.4996	105.809	122.828	126.273	133.891	131.909	126.402	127.818	254.828	268.272	264.287	232.609	240.809	207.691	197.065	182.735	184.487	293.459	389.505	424.01	328.825	326.805	387.422
Human	ENSG00000006747.15	SCIN	NA	chr7	12570576	12660182	+	11.626	protein_coding	0.0678587	0.126528	0.326491	0.314046	0.115268	0.0751948	0.449029	0.154168	0.515589	0.1213	0.186258	0.130966	0.23391	0.0807958	0.149767	0.0444944	0.130347	0.162144	NA	NA	NA	NA	NA	NA
Human	ENSG00000006756.16	ARSD	NA	chrX	2903971	2929349	-	7.026	protein_coding	67.5259	61.4339	71.2896	61.3431	61.1239	68.8538	87.5588	71.2502	73.8712	54.5356	41.6515	42.4941	35.5604	30.7042	28.7646	39.6141	42.0327	44.7518	NA	NA	NA	NA	NA	NA
Human	ENSG00000006757.12	PNPLA4	NA	chrX	7898246	7927739	-	3.411	protein_coding	33.4236	35.5367	34.5278	31.2441	32.2517	38.3866	32.1792	28.7883	46.333	34.7559	29.5541	28.2157	21.3069	20.565	24.9405	29.6136	30.5264	36.688	44.5197	62.4348	61.0165	41.1567	56.1781	52.1898
Human	ENSG00000006788.14	MYH13	NA	chr17	10300864	10373130	-	6.12	protein_coding	NA	NA	NA	NA	NA	NA	NA	NA	NA	NA	NA	NA	NA	NA	NA	NA	NA	NA	0.536219	0.334703	0.273299	0.421187	0.931604	0.695885
Human	ENSG00000006831.10	ADIPOR2	NA	chr12	1688573	1788674	+	5.831	protein_coding	249.143	218.334	238.894	259.117	255.45	276.128	204.329	223.243	238.188	650.151	692.334	707.283	1096.24	1107.71	940.777	697.411	750.331	695.331	265.514	378.631	370.299	353.13	377.098	398.241
Human	ENSG00000006837.12	CDKL3	NA	chr5	134286349	134371047	-	3.149	protein_coding	7.03889	5.33295	6.1976	7.46312	5.74552	3.59404	7.46191	6.46046	5.38155	3.63855	2.05461	1.97417	1.82041	4.18972	1.19136	1.39008	2.87501	1.68489	4.79336	3.9614	6.6541	7.40046	5.63657	12.977
Human	ENSG00000007001.13	UPP2	NA	chr2	157876701	158136154	+	2.957	protein_coding	0.330475	NA	0.435085	0.165639	NA	NA	0.605467	0.526838	NA	NA	0.141407	NA	NA	NA	NA	NA	NA	NA	NA	NA	NA	NA	NA	NA
Human	ENSG00000007038.11	PRSS21	NA	chr16	2817179	2826304	+	1.967	protein_coding	NA	NA	0.321324	NA	NA	NA	NA	NA	NA	10.0587	10.2807	7.7991	8.10422	12.3897	7.17734	1.91478	3.22464	2.81019	NA	NA	NA	NA	NA	NA
Human	ENSG00000007047.15	MARK4	NA	chr19	45079287	45305284	+	6.656	protein_coding	241.93	209.574	209.639	230.888	258.726	251.705	215.52	202.002	226.461	311.145	305.3	321.901	238.14	251.947	221.992	286.091	299.831	298.036	138.724	191.552	147.922	174.239	156.615	166.548
Human	ENSG00000007062.12	PROM1	NA	chr4	15963075	16084378	-	7.457	protein_coding	NA	NA	NA	NA	0.0550931	NA	NA	NA	NA	NA	0.048984	NA	NA	NA	NA	NA	NA	NA	0.34349	1.72176	1.8378	1.28044	1.24435	1.51093
Human	ENSG00000007080.11	CCDC124	NA	chr19	17933014	17943991	+	1.661	protein_coding	445.827	426.691	422.779	420.603	443.753	451.655	377.225	373.91	407.315	687.769	748.954	641.8	420.845	497.913	471.458	523.485	455.372	560.175	549.149	518.6	775.171	475.969	451.581	591.546
Human	ENSG00000007129.18	CEACAM21	NA	chr19	41549517	41586844	+	1.977	protein_coding	NA	NA	NA	NA	NA	NA	NA	NA	NA	64.0325	56.2603	51.6348	31.6662	31.6269	34.1619	55.4658	49.1937	60.2486	5.90441	3.77102	8.32908	6.76387	4.42551	7.01225
Human	ENSG00000007168.14	PAFAH1B1	NA	chr17	2593209	2685615	+	13.771	protein_coding	254.366	211.734	236.041	249.994	258.215	305.838	237.428	221.762	272.674	250.484	242.84	237.319	208.824	230.61	178.353	188.622	191.067	196.89	204.042	273.71	268.948	269.499	264.959	263.686
Human	ENSG00000007171.18	NOS2	NA	chr17	27756765	27800529	-	4.399	protein_coding	NA	0.0793291	0.13672	0.106624	0.0999135	NA	0.249356	0.335468	0.886654	30.1524	29.6968	27.06	12.1639	15.6807	10.1162	2.85095	3.9242	4.06797	NA	NA	NA	NA	NA	NA
Human	ENSG00000007174.18	DNAH9	NA	chr17	11598469	11969748	+	16.941	protein_coding	NA	NA	NA	NA	NA	NA	NA	NA	NA	NA	NA	NA	NA	NA	NA	NA	NA	NA	NA	NA	NA	NA	NA	NA
Human	ENSG00000007202.15	KIAA0100	NA	chr17	28614445	28645454	-	9.232	protein_coding	512.093	439.565	424.486	402.541	424.997	461.978	500.959	486.974	516.266	831.362	929.583	941.503	529.615	537.788	475.387	641.778	641.923	646.468	509.542	657.055	755.143	761.099	660.52	803.325
Human	ENSG00000007216.15	SLC13A2	NA	chr17	28473292	28497781	+	3.226	protein_coding	NA	NA	NA	NA	NA	NA	NA	NA	NA	NA	NA	NA	NA	NA	NA	NA	NA	NA	0.139027	NA	NA	NA	NA	NA
Human	ENSG00000007237.19	GAS7	NA	chr17	9910605	10198606	-	10.158	protein_coding	55.9266	50.5852	52.1869	46.6779	42.942	52.958	53.8612	48.3616	59.6318	0.216298	0.217423	0.096524	NA	NA	0.126388	0.241166	0.0444764	0.120838	32.4823	56.4735	76.2038	40.8659	51.3166	64.3228
Human	ENSG00000007255.10	TRAPPC6A	NA	chr19	45162927	45178237	-	0.933	protein_coding	114.278	111.415	120.442	102.724	89.6246	124.922	158.682	123.163	173.218	212.146	196.161	191.741	150.664	149.142	142.991	211.89	224.07	226.13	401.72	406.29	447.149	675.73	499.012	593.955
Human	ENSG00000007264.15	MATK	NA	chr19	3777969	3802129	-	4.138	protein_coding	0.100529	NA	0.145893	NA	NA	NA	NA	NA	0.166486	1.18745	0.750012	0.747441	0.530931	0.783855	0.605041	0.140197	0.412765	NA	NA	NA	NA	NA	NA	NA
Human	ENSG00000007306.15	CEACAM7	NA	chr19	41673302	41706976	-	2.653	protein_coding	NA	NA	NA	NA	NA	NA	NA	NA	NA	NA	NA	NA	NA	NA	NA	NA	NA	NA	NA	NA	NA	NA	NA	NA
Human	ENSG00000007312.13	CD79B	NA	chr17	63928739	63932336	-	2.062	protein_coding	NA	NA	NA	NA	NA	NA	NA	NA	0.353313	3.86197	0.752931	1.64001	3.3587	1.06902	0.743753	0.303959	1.94598	0.683951	2002.28	2033.74	1766.6	2314.83	1677.76	1527.5
Human	ENSG00000007314.12	SCN4A	NA	chr17	63938553	63972918	-	8.243	protein_coding	NA	0.134797	0.146513	0.0531364	0.169886	0.240739	0.497399	0.22788	0.259106	32.8586	23.2344	26.8245	12.9369	19.0147	12.7863	2.02135	2.68436	4.15124	47.7529	62.2149	49.1936	35.2825	47.9831	37.4973
Human	ENSG00000007341.19	ST7L	NA	chr1	112523513	112620825	-	8.108	protein_coding	38.1324	37.6631	44.3175	51.155	53.2499	52.6732	57.0732	45.741	61.8555	36.1426	34.1532	38.3003	52.7736	52.4098	45.1108	42.1306	41.3453	38.0381	18.9052	29.8231	24.3867	32.3045	35.3689	34.202
Human	ENSG00000007350.17	TKTL1	NA	chrX	154295794	154330350	+	3.526	protein_coding	NA	NA	NA	NA	NA	NA	NA	NA	NA	0.20712	NA	NA	0.405344	NA	0.120823	NA	NA	NA	NA	0.60939	NA	0.276687	0.302672	1.26143
Human	ENSG00000007372.24	PAX6	NA	chr11	31784778	31817961	-	20.639	protein_coding	NA	NA	NA	NA	NA	NA	NA	0.0166184	0.131174	NA	NA	NA	NA	NA	NA	NA	NA	NA	0.0157823	NA	NA	NA	NA	NA
Human	ENSG00000007376.8	RPUSD1	NA	chr16	784973	788397	-	2.769	protein_coding	153.395	136.783	134.181	121.088	165.553	174.203	177.685	139.151	142.585	213.272	219.666	230.951	166.611	180.43	177.436	138.524	115.911	139.168	156.518	240.031	247.248	220.699	194.604	265.877
Human	ENSG00000007384.15	RHBDF1	NA	chr16	58058	76355	-	4.914	protein_coding	404.591	328.205	304.752	409.489	443.46	446.428	478.88	397.654	382.992	216.684	228.512	201.342	192.536	172.678	137.886	128.068	131.04	139.754	0.191311	0.200035	NA	0.301139	NA	0.197646
Human	ENSG00000007392.17	LUC7L	NA	chr16	188968	229463	-	6.176	protein_coding	139.979	116.199	119.053	154.379	154.862	160.711	158.963	152.177	154.973	113.375	121.805	107.825	96.3575	90.177	74.2058	95.734	83.5022	88.1241	282.842	321.895	299.514	336.064	319.227	342.321
Human	ENSG00000007402.12	CACNA2D2	NA	chr3	50362612	50504244	-	6.508	protein_coding	0.755642	0.531077	1.37373	1.18741	1.05923	0.976521	0.957948	0.844392	2.17844	NA	0.126715	0.159506	0.0963946	0.149968	NA	NA	0.0730947	NA	0.498937	0.486418	0.115767	0.392404	0.157815	0.308321
[truncated: 99,492 more rows]

## Sheet: Log2FC (Stim-Untreated)
										Log2FC (Infected/Uninfected), pseudozero=0.0001
[truncated: 99,680 more rows]
