# Supplementary material for: Interferon induced circRNAs escape herpesvirus host shutoff and suppress lytic infection
Source: EMBO Rep. 2024 Jan 23;25(3):1541–69. doi: 10.1038/s44319-023-00051-z (PMC10933408; doi:10.1038/s44319-023-00051-z)
Supplement: Supplementary file 8 — Dataset EV7 [file 44319_2023_51_MOESM8_ESM.xlsx]

## Sheet: Tab1
DATASET EV7. Differentially expressed circRNAs
Summary table of all circRNAs which met our significance threshold to be called as differentially expressed. CircRNAs are annotated relative to their colinear gene and back splice junction and cross-referenced via circBase (human) or circAtlas (mouse).

## Sheet: Human infection models
Virus	Model	# Upregulated circRNAs		Groups	# Overlapping circRNA	circRNA	circBase
HSV-1	MRC5 12 hpi	151		HCMV HSV1 KSHV	4	circPTK2_(chr8:140879470-140890769_-)	hsa_circ_0006646
HCMV	MRC5 72 hpi	70				circKMT2C_(chr7:152309965-152315338_-)	hsa_circ_0001769
KSHV	LEC 72 hpi	316				circEPHB4_(chr7:100812746-100813208_-)	hsa_circ_0001730
						circVAPA_(chr18:9931809-9937066_+)	hsa_circ_0006990
				HCMV HSV1	17	circSETD3_(chr14:99458278-99465813_-)	hsa_circ_0000567
						circWDR1_(chr4:10097710-10103986_-)	hsa_circ_0003550
						circCDYL2_(chr16:80684537-80685129_-)	hsa_circ_0004087
						circIGF1R_(chr15:98707561-98708107_+)	hsa_circ_0005035
						circCPSF6_(chr12:69251128-69262562_+)	hsa_circ_0000417
						circATXN10_(chr22:45729424-45740538_+)	hsa_circ_0001247
						circTMED2_(chr12:123586746-123590449_+)	hsa_circ_0000458
						circPMS1_(chr2:189791789-189818180_+)	hsa_circ_0001083
						circNAB1_(chr2:190659157-190673152_+)	hsa_circ_0002024
						circSENP6_(chr6:75702644-75703072_+)	hsa_circ_0001614
						circARHGAP5_(chr14:32090501-32094386_+)	hsa_circ_0031583
						circSH2B3_(chr12:111418118-111418877_+)	hsa_circ_0006741
						circASH1L_(chr1:155438326-155439068_-)	hsa_circ_0000137
						circFBXW4_(chr10:101667885-101676436_-)	hsa_circ_0008362
						circCRKL_(chr22:20933778-20934244_+)	hsa_circ_0001206
						circESYT2_(chr7:158759485-158764853_-)	hsa_circ_0001776
						circFAM120A_(chr9:93471140-93498886_+)	hsa_circ_0001875
				HSV1 KSHV	20	circSKA3_(chr13:21167987-21168399_-)	hsa_circ_0000467
						circPLEKHM3_(chr2:207976650-207977586_-)	hsa_circ_0001095
						circPPP6R2_(chr22:50372019-50394135_+)	hsa_circ_0001258
						circPTK2_(chr8:140818276-140890769_-)	hsa_circ_0005982
						circTNPO3_(chr7:129014978-129018157_-)	hsa_circ_0001741
						circIARS1_(chr9:92256679-92269983_-)	hsa_circ_0006702
						circKANSL1_(chr17:46170854-46172232_-)	hsa_circ_0005455
						circTMEM181_(chr6:158583953-158589782_+)	hsa_circ_0001663
						circCHSY1_(chr15:101235081-101235577_-)	hsa_circ_0005019
						circHIPK2_(chr7:139715931-139717015_-)	hsa_circ_0001756
						circCREBBP_(chr16:3850296-3851009_-)	hsa_circ_0007637
						circTTC28_(chr22:28296197-28297852_-)	hsa_circ_0003618
						circPOLR2A_(chr17:7499038-7499491_+)	hsa_circ_0000741
						circPLEKHM1_(chr17:45475099-45475726_-)	hsa_circ_0044177
						circDCUN1D4_(chr4:51863436-51877854_+)	hsa_circ_0001410
						circNFAT5_(chr16:69695135-69695379_+)	hsa_circ_0006845
						circATXN2_(chr12:111552279-111555919_-)	hsa_circ_0002457
						circSKIL_(chr3:170359698-170361429_+)	hsa_circ_0067938
						circGLIS2_(chr16:4332214-4333519_+)	hsa_circ_0005692
						circAMD1_(chr6:110887504-110890356_+)	hsa_circ_0005954
				HCMV KSHV	13	circRREB1_(chr6:7176654-7189322_+)	hsa_circ_0001573
						circEFCAB13_(chr17:47402131-47414919_+)	hsa_circ_0000778
						circRELL1_(chr4:37631384-37638504_-)	hsa_circ_0001400
						circPUM1_(chr1:30992389-30995220_-)	hsa_circ_0000043
						circBANP_(chr16:88027482-88038011_+)	hsa_circ_0040823
						circMTHFD2L_(chr4:74174505-74225394_+)	hsa_circ_0069982
						circCCT2_(chr12:69589484-69593613_+)	hsa_circ_0002940
						circANKHD1_(chr5:140440118-140449305_+)	hsa_circ_0001541
						circPSMA7_(chr20:62139074-62140944_-)	hsa_circ_0003456
						circFBXW7_(chr4:152411302-152412529_-)	hsa_circ_0001451
						circANKRD17_(chr4:73085248-73092300_-)	hsa_circ_0001417
						circMYO9B_(chr19:17101659-17102557_+)	hsa_circ_0000907
						circKLHL2_(chr4:165219933-165263359_+)	hsa_circ_0071375
				HSV1	110	circMAN1A2_(chr1:117402185-117420649_+)	hsa_circ_0000118
						circFMN1_(chr15:32888171-32902040_-)	hsa_circ_0008589
						circZMYM4_(chr1:35381258-35389082_+)	hsa_circ_0000051
						circCTBP1_(chr4:1225359-1241519_-)	hsa_circ_0001386
						circSLMAP_(chr3:57890040-57896932_+)	hsa_circ_0002693
						circGRHPR_(chr9:37424844-37426654_+)	hsa_circ_0001861
						circCDK13_(chr7:39987598-40002031_+)	hsa_circ_0001699
						circABHD2_(chr15:89113724-89116521_+)	hsa_circ_0007099
						circSH3PXD2A_(chr10:103622469-103661114_-)	circENSG00000107957.16
						circSCYL2_(chr12:100282942-100298175_+)	hsa_circ_0006258
						circZMYND11_(chr10:179993-221356_+)	hsa_circ_0008225
						circSCLT1_(chr4:128992166-129003876_-)	hsa_circ_0001439
						circBANP_(chr16:87975047-87984259_+)	hsa_circ_0040809
						circSNX25_(chr4:185247293-185267155_+)	hsa_circ_0004874
						circZNF236_(chr18:76849525-76881512_+)	hsa_circ_0000857
						circTBX5_(chr12:114385475-114403936_-)	hsa_circ_0003176
						circSLC38A1_(chr12:46229152-46243314_-)	hsa_circ_0000396
						circPTK2_(chr8:140864311-140890769_-)	hsa_circ_0002483
						circPCMTD1_(chr8:51860844-51861246_-)	hsa_circ_0001801
						circMEMO1_(chr2:31917925-31932135_-)	hsa_circ_0007385
						circDNAI4_(chr1:66891153-66905375_-)	hsa_circ_0006677
						circRARS1_(chr5:168488601-168497348_+)	hsa_circ_0001551
						circSRCAP_(chr16:30728965-30729572_+)	hsa_circ_0006127
						circSPECC1_(chr17:20204332-20205912_+)	hsa_circ_0000745
						circXPO1_(chr2:61522610-61533903_-)	hsa_circ_0001017
						circZNF532_(chr18:58934432-58953799_+)	hsa_circ_0003423
						circAKT3_(chr1:243545509-243573048_-)	hsa_circ_0000199
						circCNOT2_(chr12:70278131-70311017_+)	hsa_circ_0007127
						circZMYM4_(chr1:35358924-35361789_+)	hsa_circ_0011536
						circBARD1_(chr2:214767481-214781509_-)	hsa_circ_0001098
						circNECTIN3_(chr3:111112029-111126335_+)	hsa_circ_0066776
						circKIAA2026_(chr9:5968018-5988545_-)	circENSG00000183354.12
						circUBAP2_(chr9:33986759-34017189_-)	hsa_circ_0086735
						circFAM114A2_(chr5:154033790-154034967_-)	hsa_circ_0001546
						circARID1A_(chr1:26729650-26732792_+)	hsa_circ_0008494
						circUSP25_(chr21:15762890-15766141_+)	hsa_circ_0001178
						circMEIS3_(chr19:47416651-47417350_-)	hsa_circ_0003449
						circADAMTS6_(chr5:65451474-65473952_-)	hsa_circ_0072688
						circKDM1A_(chr1:23030468-23050520_+)	hsa_circ_0009061
						circUBQLN1_(chr9:83678440-83686155_-)	hsa_circ_0087357
						circZNF292_(chr6:87215902-87218731_+)	hsa_circ_0004058
						circPAIP2_(chr5:139363758-139364743_+)	hsa_circ_0001538
						circHERC4_(chr10:67954594-68014186_-)	hsa_circ_0018478
						circMAP3K4_(chr6:161034258-161049979_+)	hsa_circ_0078617
						circBMPR2_(chr2:202464808-202467689_+)	hsa_circ_0003218
						circRBM39_(chr20:35714184-35725155_-)	hsa_circ_0004870
						circZNF800_(chr7:127373341-127377329_-)	hsa_circ_0082096
						circSLTM_(chr15:58912562-58916999_-)	hsa_circ_0000605
						circRBM33_(chr7:155672866-155680908_+)	hsa_circ_0001772
						circPDE7B_(chr6:136151159-136155758_+)	hsa_circ_0002198
						circUBE3A_(chr15:25405460-25411971_-)	hsa_circ_0000586
						circUIMC1_(chr5:176943334-176958154_-)	hsa_circ_0001558
						circSEPTIN11_(chr4:76996424-77030970_+)	hsa_circ_0070057
						circPDHX_(chr11:34957383-34978182_+)	hsa_circ_0021712
						circPSD3_(chr8:18765448-18804898_-)	hsa_circ_0002111
						circUBXN7_(chr3:196391812-196403019_-)	hsa_circ_0001380
						circATP5F1C_(chr10:7797046-7802854_+)	hsa_circ_0007292
						circFMN1_(chr15:32857014-32902040_-)	hsa_circ_0005054
						circAC135983.2_(chr15:32526812-32533368_-)	circENSG00000223509.8
						circPDE5A_(chr4:119596522-119607297_-)	hsa_circ_0002474
						circBPTF_(chr17:67945408-67975958_+)	hsa_circ_0000799
						circAL355312.5_(chr6:149826263-149853160_-)	hsa_circ_0007771
						circTTN-AS1_(chr2:178535731-178542361_+)	hsa_circ_0004305
						circSDF4_(chr1:1223243-1223968_-)	hsa_circ_0000002
						circSLC8A1_(chr2:40428472-40430301_-)	hsa_circ_0005232
						circPAN3_(chr13:28174271-28177935_+)	hsa_circ_0004372
						circATP2B4_(chr1:203707008-203708104_+)	hsa_circ_0007167
						circCDC14B_(chr9:96509672-96565483_-)	hsa_circ_0087636
						circAC073283.3_(chr2:47151257-47153016_-)	hsa_circRNA_405874
						circASPH_(chr8:61618977-61653660_-)	hsa_circ_0084606
						circEPB41L2_(chr6:130926604-130956499_-)	hsa_circ_0077837
						circLPAR3_(chr1:84865384-84866138_-)	hsa_circ_0004390
						circMANBA_(chr4:102714437-102726683_-)	hsa_circ_0001432
						circYY1AP1_(chr1:155676547-155679512_-)	hsa_circ_0014606
						circARHGAP5_(chr14:32090501-32117287_+)	hsa_circ_0031584
						circSCMH1_(chr1:41070594-41075451_-)	hsa_circ_0000061
						circTRIO_(chr5:14316512-14336727_+)	hsa_circ_0005260
						circAPLF_(chr2:68490189-68545312_+)	hsa_circ_0001023
						circZBTB46_(chr20:63775677-63790790_-)	hsa_circ_0002805
						circEXOC6B_(chr2:72718102-72733118_-)	hsa_circ_0009043
						circANKIB1_(chr7:92294888-92327900_+)	circENSG00000001629.10
						circATXN10_(chr22:45700281-45740538_+)	hsa_circ_0001246
						circMYO10_(chr5:16779544-16783469_-)	hsa_circRNA_406591
						circKPNB1_(chr17:47664158-47674782_+)	hsa_circ_0000780
						circHERC4_(chr10:68025545-68044563_-)	hsa_circ_0007113
						circNAV3_(chr12:78049992-78059115_+)	hsa_circ_0002419
						circOGA_(chr10:101792838-101810314_-)	hsa_circ_0019607
						circPOM121_(chr7:72890626-72891110_+)	hsa_circ_0003261
						circXPO1_(chr2:61522610-61526521_-)	hsa_circ_0001016
						circMLH3_(chr14:75046375-75049718_-)	hsa_circ_0032649
						circMEG8_(chr14:100937402-100949596_+)	hsa_circ_0003265
						circCSGALNACT2_(chr10:43154896-43176032_+)	hsa_circRNA_404746
						circNAV3_(chr12:77940318-78021862_+)	hsa_circ_0008509
						circMRPS35_(chr12:27714779-27724186_+)	hsa_circ_0000384
						circYTHDF2_(chr1:28742402-28743986_+)	hsa_circ_0000039
						circSLAIN2_(chr4:48369848-48383784_+)	hsa_circRNA_403127
						circTRIO_(chr5:14304460-14336727_+)	hsa_circ_0005311
						circPALLD_(chr4:168890921-168916027_+)	hsa_circ_0071410
						circVEGFC_(chr4:176711498-176729746_-)	hsa_circ_0004496
						circASH1L_(chr1:155438326-155459898_-)	hsa_circ_0003247
						circCOL5A1_(chr9:134690911-134701333_+)	hsa_circ_0007482
						circTBC1D1_(chr4:38089931-38103157_+)	hsa_circ_0001402
						circANKRD12_(chr18:9195550-9221999_+)	hsa_circ_0046843
						circTNS3_(chr7:47344754-47346356_-)	hsa_circ_0006229
						circERBIN_(chr5:66053405-66054951_+)	hsa_circ_0072732
						circUTP18_(chr17:51263273-51268904_+)	hsa_circ_0002789
						circDDX21_(chr10:68959805-68960249_+)	hsa_circ_0008865
						circLARP4_(chr12:50427761-50441643_+)	hsa_circ_0026228
						circBMP1_(chr8:22196679-22197420_+)	hsa_circ_0002075
						circVRK1_(chr14:96833466-96860735_+)	hsa_circ_0000566
				HCMV	36	circCLASP1_(chr2:121503166-121530325_-)	hsa_circ_0002374
						circSPAG16_(chr2:213310058-213375119_+)	hsa_circ_0058040
						circCTBP2_(chr10:125038996-125111093_-)	hsa_circ_0005418
						circPDE8A_(chr15:85113872-85121014_+)	hsa_circ_0036629
						circKIF20B_(chr10:89751345-89762835_+)	hsa_circ_0019079
						circHNRNPC_(chr14:21230318-21234229_-)	hsa_circ_0003643
						circPRDM2_(chr1:13773077-13782831_+)	hsa_circRNA_404440
						circZDHHC21_(chr9:14639895-14680162_-)	hsa_circ_0008952
						circCRIM1_(chr2:36441257-36442735_+)	hsa_circ_0007386
						circCDK13_(chr7:39987598-39988258_+)	hsa_circ_0079929
						circSGMS1_(chr10:50433475-50590247_-)	hsa_circ_0018401
						circZSWIM6_(chr5:61472680-61494410_+)	hsa_circ_0006381
						circLARP1B_(chr4:128074459-128077962_+)	hsa_circ_0001438
						circNUDC_(chr1:26942659-26943065_+)	hsa_circ_0005087
						circCSNK1G3_(chr5:123545416-123557564_+)	hsa_circ_0001522
						circASCC3_(chr6:100798712-100805880_-)	hsa_circ_0077495
						circPCCA_(chr13:100257594-100273346_+)	hsa_circ_0000500
						circANKRD13C_(chr1:70292387-70315566_-)	hsa_circ_0000085
						circVAPB_(chr20:58438944-58441083_+)	hsa_circ_0001173
						circCCDC91_(chr12:28305648-28307749_+)	hsa_circ_0007723
						circPHKB_(chr16:47497398-47547548_+)	hsa_circ_0004791
						circMETTL3_(chr14:21503172-21503881_-)	hsa_circ_0000523
						circPICALM_(chr11:85996825-86003451_-)	hsa_circ_0023919
						circCAPRIN1_(chr11:34071725-34076642_+)	hsa_circ_0005974
						circELMOD3_(chr2:85368685-85371562_+)	hsa_circ_0004726
						circRNF13_(chr3:149846010-149921227_+)	hsa_circ_0001346
						circDYNC1LI1_(chr3:32541036-32545965_-)	circENSG00000144635.9
						circATXN7_(chr3:63912587-63913225_+)	hsa_circ_0007761
						circFBXL5_(chr4:15625251-15644708_-)	hsa_circ_0069227
						circDIP2C_(chr10:472438-486530_-)	hsa_circ_0008655
						circSLF2_(chr10:100923974-100926019_+)	hsa_circ_0006654
						circPRELID2_(chr5:145817893-145826200_-)	hsa_circ_0006528
						circTUT7_(chr9:86305191-86310017_-)	hsa_circ_0001869
						circFCHO2_(chr5:73074741-73077493_+)	hsa_circ_0002490
						circMPP6_(chr7:24620051-24668660_+)	circENSG00000105926.16
						circBBS9_(chr7:33146241-33177591_+)	hsa_circ_0003162
				KSHV	279	circTACC1_(chr8:38788703-38820635_+)	circENSG00000147526.20
						circNOX4_(chr11:89335844-89402542_-)	hsa_circ_0023981
						circNUP98_(chr11:3731390-3753408_-)	hsa_circ_0000274
						circUBC_(chr12:124912636-124913320_-)	circENSG00000150991.15
						circFKBP8_(chr19:18539370-18539720_-)	hsa_circ_0000915
						circUBAP2_(chr9:33953284-33996333_-)	hsa_circ_0086720
						circCCDC134_(chr22:41808874-41810291_+)	hsa_circ_0001238
						circBARD1_(chr2:214767481-214797117_-)	hsa_circ_0058051
						circBTBD10_(chr11:13413529-13445181_-)	hsa_circ_0003234
						circANO2_(chr12:5799506-5854141_-)	circENSG00000047617.15
						circMAN1A2_(chr1:117402185-117405645_+)	hsa_circ_0000116
						circFCHO2_(chr5:73078179-73082825_+)	hsa_circ_0072979
						circPPIA_(chr7:44798747-44799874_+)	hsa_circ_0080085
						circAAGAB_(chr15:67231813-67236820_-)	hsa_circ_0000620
						circRSF1_(chr11:77698486-77702495_-)	hsa_circ_0000345
						circGALNT18_(chr11:11327085-11341004_-)	hsa_circRNA_400710
						circNHSL1_(chr6:138473305-138496371_-)	hsa_circ_0006835
						circATXN10_(chr22:45689711-45740538_+)	hsa_circ_0008199
						circTANK_(chr2:161179613-161204793_+)	hsa_circ_0005227
						circRNF217_(chr6:125045210-125058106_+)	hsa_circ_0008536
						circHOOK3_(chr8:42906172-42943445_+)	hsa_circ_0084143
						circEFNB2_(chr13:106512528-106512812_-)	circENSG00000125266.8
						circPARP14_(chr3:122703741-122708268_+)	hsa_circ_0006132
						circTFPI_(chr2:187484123-187503770_-)	hsa_circ_0003353
						circUBC_(chr12:124912864-124913320_-)	circENSG00000150991.15
						circBMPR2_(chr2:202555251-202556531_+)	hsa_circ_0005078
						circOGDH_(chr7:44674410-44675268_+)	hsa_circ_0005004
						circHECW2_(chr2:196278527-196292750_-)	hsa_circ_0057588
						circDLG1_(chr3:197104902-197119530_-)	hsa_circ_0008500
						circSAFB2_(chr19:5604582-5604936_-)	hsa_circ_0000880
						circCCNYL1_(chr2:207724799-207742342_+)	hsa_circ_0002556
						circLMBR1L_(chr12:49097565-49098105_-)	hsa_circ_0004602
						circZFC3H1_(chr12:71626259-71629037_-)	hsa_circ_0008912
						circLDB2_(chr4:16585921-16595875_-)	hsa_circ_0009006
						circARL8B_(chr3:5174016-5174414_+)	hsa_circ_0001263
						circAKR1A1_(chr1:45566568-45567020_+)	hsa_circ_0000067
						circCHST15_(chr10:124038514-124046724_-)	hsa_circ_0000264
						circEXOC6_(chr10:92893348-92909631_+)	hsa_circ_0019171
						circOGDH_(chr7:44645326-44647759_+)	hsa_circ_0003340
						circCTNNA1_(chr5:138781922-138783372_+)	hsa_circ_0074158
						circRBM39_(chr20:35716739-35725155_-)	hsa_circ_0001147
						circTGFBR2_(chr3:30644746-30650460_+)	hsa_circ_0005224
						circUBAP2_(chr9:33948373-33953474_-)	hsa_circ_0003496
						circTNFRSF21_(chr6:47283937-47286595_-)	hsa_circ_0001610
						circTHSD1_(chr13:52397231-52398194_-)	hsa_circ_0008776
						circIPO7_(chr11:9429673-9431003_+)	hsa_circ_0005092
						circUTRN_(chr6:144490070-144493456_+)	hsa_circ_0003803
						circTRAPPC10_(chr21:44077692-44080127_+)	hsa_circ_0003342
						circCALM1_(chr14:90397154-90397154_+)	circENSG00000198668.13
						circSIPA1L3_(chr19:38141183-38142710_+)	hsa_circ_0006670
						circUTRN_(chr6:144537581-144542870_+)	circENSG00000152818.18
						circBACH1_(chr21:29321220-29329693_+)	hsa_circ_0001181
						circRBM14-RBM4_(chr11:66639699-66640123_+)	hsa_circ_0000330
						circARHGAP18_(chr6:129611532-129618852_-)	hsa_circ_0006887
						circPARG_(chr10:49915916-49935142_-)	circENSG00000227345.8
						circEHMT1_(chr9:137811460-137818138_+)	hsa_circ_0001906
						circUBA2_(chr19:34430575-34438766_+)	hsa_circ_0006987
						circMATR3_(chr5:139278326-139279129_+)	hsa_circ_0008922
						circMDM2_(chr12:68816811-68824651_+)	hsa_circ_0027491
						circMFSD4B_(chr6:111262256-111263946_+)	hsa_circ_0001638
						circUBC_(chr12:124913423-124913423_-)	circENSG00000150991.15
						circZNF638_(chr2:71396140-71418639_+)	hsa_circ_0055151
						circTBCD_(chr17:82870223-82903478_+)	hsa_circ_0046524
						circSQLE_(chr8:125008970-125009343_+)	hsa_circRNA_404106
						circERBIN_(chr5:65988634-66014725_+)	hsa_circ_0001493
						circCEMIP2_(chr9:71694508-71698204_-)	hsa_circ_0003861
						circSCARF1_(chr17:1636708-1637062_-)	hsa_circ_0000732
						circDHTKD1_(chr10:12081471-12091684_+)	hsa_circ_0003074
						circNUFIP2_(chr17:29285991-29287716_-)	circENSG00000108256.9
						circFKBP8_(chr19:18537600-18538433_-)	hsa_circ_0050119
						circFEZ2_(chr2:36578596-36591011_-)	circENSG00000171055.15
						circZNF608_(chr5:124639132-124644661_-)	hsa_circ_0005949
						circLCLAT1_(chr2:30525586-30533314_+)	hsa_circ_0000987
						circPRRC2B_(chr9:131436619-131439061_+)	hsa_circ_0005871
						circNUCB1_(chr19:48913010-48913564_+)	hsa_circ_0002084
						circPUM1_(chr1:30992389-31007102_-)	hsa_circ_0000044
						circRMC1_(chr18:23529298-23529298_+)	circENSG00000141452.10
						circMARK4_(chr19:45263112-45263367_+)	hsa_circ_0000940
						circNUP50_(chr22:45178237-45178900_+)	hsa_circ_0002077
						circC2orf42_(chr2:70179531-70181997_-)	hsa_circ_0055113
						circSEPTIN9_(chr17:77402058-77402703_+)	hsa_circ_0005320
						circCCAR1_(chr10:68787926-68788328_+)	hsa_circ_0002681
						circNR5A2_(chr1:200043773-200120955_+)	hsa_circ_0015814
						circCLPX_(chr15:65178933-65180204_-)	hsa_circ_0004374
						circGABPB1_(chr15:50300788-50301368_-)	hsa_circ_0002551
						circRANBP17_(chr5:170878096-170896115_+)	hsa_circ_0001554
						circHNRNPH1_(chr5:179621370-179621370_-)	circENSG00000169045.17
						circMCTP1_(chr5:94888878-94912976_-)	hsa_circ_0001512
						circLIFR_(chr5:38527154-38530666_-)	circENSG00000113594.10
						circCAMSAP1_(chr9:135881632-135883078_-)	hsa_circ_0001900
						circRERE_(chr1:8655972-8656441_-)	circENSG00000142599.19
						circPKN2_(chr1:88770351-88771879_+)	hsa_circ_0002008
						circRTN4_(chr2:54982514-54987698_-)	hsa_circ_0001006
						circPVT1_(chr8:127890588-127890998_+)	hsa_circ_0001821
						circZNF652_(chr17:49311311-49312845_-)	hsa_circ_0000782
						circMCTP1_(chr5:94909250-94924021_-)	hsa_circ_0008417
						circRPS5_(chr19:58392975-58393487_+)	hsa_circ_0005598
						circSNX5_(chr20:17947485-17957037_-)	hsa_circ_0001977
						circDNAJC3_(chr13:95757643-95763953_+)	circENSG00000102580.15
						circTEP1_(chr14:20403376-20406400_-)	hsa_circ_0005721
						circCDK17_(chr12:96323947-96334865_-)	hsa_circ_0002762
						circUCK2_(chr1:165890203-165891322_+)	hsa_circ_0006758
						circKDM4C_(chr9:6880011-6893232_+)	hsa_circ_0001839
						circUBAP2_(chr9:33960825-33996333_-)	hsa_circ_0086724
						circPDE8A_(chr15:85113376-85126374_+)	hsa_circ_0036627
						circPTK2_(chr8:140830471-140864399_-)	hsa_circ_0002908
						circASXL1_(chr20:32366383-32369123_+)	hsa_circ_0001136
						circDGKD_(chr2:233449981-233452060_+)	hsa_circ_0001115
						circMYCBP2_(chr13:77205255-77243951_-)	hsa_circ_0030509
						circTOP1_(chr20:41092471-41101353_+)	hsa_circRNA_402587
						circGDI2_(chr10:5794884-5800705_-)	hsa_circ_0002665
						circTANC1_(chr2:159136193-159150556_+)	hsa_circ_0008010
						circDAP3_(chr1:155721516-155726019_+)	hsa_circ_0014613
						circSUPT20H_(chr13:37040404-37051583_-)	hsa_circ_0000475
						circNCOR2_(chr12:124419956-124430787_-)	hsa_circ_0029308
						circPTK2_(chr8:140700890-140706205_-)	hsa_circ_0005273
						circCUL2_(chr10:35013698-35031619_-)	circENSG00000108094.16
						circTUT4_(chr1:52493610-52509712_-)	hsa_circ_0003632
						circVAPA_(chr18:9931809-9950568_+)	hsa_circ_0046909
						circUBXN4_(chr2:135748266-135772547_+)	circENSG00000144224.17
						circUBR5_(chr8:102360070-102361626_-)	hsa_circ_0001819
						circANKRD11_(chr16:89418283-89431326_-)	hsa_circ_0000727
						circME1_(chr6:83398366-83407901_-)	hsa_circ_0003267
						circSELENOI_(chr2:26364301-26373629_+)	hsa_circ_0005029
						circANGPT2_(chr8:6508931-6513844_-)	circENSG00000091879.14
						circANXA2_(chr15:60355918-60364523_-)	hsa_circ_0035554
						circCARF_(chr2:202952558-202955758_+)	hsa_circ_0004919
						circMALAT1_(chr11:65503120-65503120_+)	circENSG00000251562.8
						circMAP7D3_(chrX:136241159-136244795_-)	circENSG00000129680.16
						circGNB4_(chr3:179413411-179419505_-)	hsa_circ_0001364
						circMALAT1_(chr11:65505278-65505278_+)	circENSG00000251562.8
						circMAML2_(chr11:96091891-96093517_-)	hsa_circ_0024085
						circCLNS1A_(chr11:77619605-77625818_-)	hsa_circ_0023694
						circAP003108.2_(chr11:61437624-61438113_+)	hsa_circ_0000311
						circPHACTR1_(chr6:13227815-13230193_+)	hsa_circ_0002268
						circSPIDR_(chr8:47396375-47407961_+)	circENSG00000164808.17
						circZNF652_(chr17:49311311-49312042_-)	hsa_circ_0003258
						circRNF111_(chr15:59030803-59031702_+)	hsa_circ_0001982
						circMCTP1_(chr5:94868332-94924021_-)	hsa_circ_0006639
						circTUBGCP3_(chr13:112516439-112527484_-)	hsa_circ_0000504
						circCLIP1_(chr12:122340752-122341697_-)	hsa_circ_0029069
						circBACH1_(chr21:29326058-29329693_+)	hsa_circ_0061395
						circHABP4_(chr9:96458378-96471094_+)	hsa_circ_0087631
						circNSD2_(chr4:1900625-1935262_+)	hsa_circ_0001387
						circLDB2_(chr4:16585921-16759260_-)	hsa_circ_0069244
						circRBM33_(chr7:155665174-155680908_+)	hsa_circ_0001771
						circSUZ12_(chr17:31982998-31988497_+)	hsa_circ_0002629
						circG3BP1_(chr5:151790322-151791062_+)	hsa_circ_0003967
						circARFGEF2_(chr20:48953555-48963898_+)	hsa_circ_0003998
						circNAPB_(chr20:23389945-23403072_-)	hsa_circ_0003853
						circAL133318.1_(chr13:40559508-40560860_-)	hsa_circ_0030042
						circPDS5A_(chr4:39913610-39925933_-)	hsa_circ_0007308
						circARHGAP12_(chr10:31908171-31910563_-)	hsa_circ_0000231
						circCLIP1_(chr12:122377388-122380558_-)	hsa_circ_0005465
						circECE1_(chr1:21272698-21290156_-)	hsa_circ_0002402
						circCAMLG_(chr5:134741062-134744052_+)	hsa_circ_0003154
						circNFATC3_(chr16:68121986-68123121_+)	hsa_circ_0005615
						circPDE8A_(chr15:85113872-85115487_+)	hsa_circ_0003856
						circTIMMDC1_(chr3:119500694-119517315_+)	hsa_circ_0066874
						circGCLM_(chr1:93894613-93901669_-)	hsa_circ_0003513
						circHECW2_(chr2:196292564-196308085_-)	hsa_circ_0057590
						circSRCAP_(chr16:30728965-30734008_+)	hsa_circ_0004236
						circPOLD1_(chr19:50398850-50399484_+)	hsa_circ_0052012
						circPDIA4_(chr7:149018991-149021147_-)	hsa_circ_0001766
						circSMG1_(chr16:18841564-18845651_-)	hsa_circ_0006434
						circHPCAL1_(chr2:10419733-10420135_+)	hsa_circ_0000976
						circIQGAP1_(chr15:90439331-90443478_+)	hsa_circ_0000651
						circSMAD1_(chr4:145514437-145515013_+)	hsa_circ_0007970
						circPREX2_(chr8:68022035-68038292_+)	circENSG00000046889.19
						circFOXO3_(chr6:108663454-108664889_+)	hsa_circ_0006404
						circCDK7_(chr5:69258042-69262304_+)	hsa_circ_0005730
						circGATAD2B_(chr1:153811730-153813452_-)	hsa_circRNA_400325
						circHPS5_(chr11:18291441-18292976_-)	hsa_circ_0000280
						circDOCK1_(chr10:126970701-126990603_+)	hsa_circ_0007142
						circGFM1_(chr3:158660873-158682157_+)	circENSG00000168827.15
						circDNAJB6_(chr7:157382245-157385611_+)	hsa_circ_0083176
						circATXN10_(chr22:45689711-45718493_+)	hsa_circ_0003054
						circAL357075.4_(chr6:154441291-154450258_-)	hsa_circ_0007317
						circSNRK_(chr3:43299753-43303792_+)	hsa_circ_0004089
						circNBAS_(chr2:15488893-15511350_-)	hsa_circ_0000978
						circCNOT2_(chr12:70278131-70319364_+)	hsa_circ_0027545
						circZSWIM6_(chr5:61472680-61473037_+)	hsa_circ_0005399
						circSLK_(chr10:104008176-104018908_+)	hsa_circ_0000259
						circEPHB4_(chr7:100819556-100820296_-)	hsa_circ_0081534
						circUBC_(chr12:124913320-124913320_-)	circENSG00000150991.15
						circMRPL47_(chr3:179592643-179601790_-)	hsa_circ_0005292
						circNRIP1_(chr21:15014343-15043574_-)	hsa_circ_0004771
						circMYOF_(chr10:93381218-93389154_-)	hsa_circ_0005898
						circSIRT5_(chr6:13579450-13584225_+)	hsa_circ_0007218
						circUBQLN1_(chr9:83678440-83683066_-)	hsa_circ_0001866
						circCCT2_(chr12:69589484-69592159_+)	hsa_circ_0000418
						circTCF25_(chr16:89895989-89900794_+)	hsa_circ_0041103
						circIQGAP1_(chr15:90441505-90443478_+)	hsa_circ_0000652
						circHMGCS1_(chr5:43292473-43297166_-)	hsa_circ_0008621
						circNSD2_(chr4:1900625-1904378_+)	hsa_circ_0008460
						circDCP2_(chr5:112985834-113001674_+)	hsa_circ_0073608
						circRDH11_(chr14:67685014-67690421_-)	hsa_circ_0006278
						circMZT2B_(chr2:130181797-130181797_+)	circENSG00000152082.15
						circZBTB11_(chr3:101671129-101672213_-)	hsa_circ_0003179
						circSHPRH_(chr6:145888019-145894977_-)	hsa_circ_0001649
						circRBM6_(chr3:50065030-50066502_+)	hsa_circ_0006531
						circFLI1_(chr11:128758114-128768272_+)	hsa_circ_0000368
						circUBR2_(chr6:42592150-42594304_+)	hsa_circ_0001603
						circATF6_(chr1:161778243-161784096_+)	hsa_circ_0003039
						circQKI_(chr6:163455278-163478896_+)	hsa_circ_0005328
						circMDM2_(chr12:68843264-68843264_+)	circENSG00000135679.25
						circNID1_(chr1:235985378-235991058_-)	hsa_circ_0017099
						circAC138409.2_(chr5:34179012-34182867_-)	circENSG00000215158.9
						circFLI1_(chr11:128758114-128772985_+)	hsa_circ_0000369
						circCBFA2T2_(chr20:33619516-33623296_+)	hsa_circ_0003426
						circCNTROB_(chr17:7945727-7945986_+)	hsa_circ_0008310
						circARHGAP17_(chr16:24968350-24970580_-)	hsa_circ_0004260
						circAFDN_(chr6:167870382-167889326_+)	circENSG00000130396.20
						circGLCE_(chr15:69210315-69261329_+)	hsa_circRNA_401449
						circGAPVD1_(chr9:125337017-125337591_+)	hsa_circ_0003270
						circHECW2_(chr2:196220038-196220941_-)	circENSG00000138411.13
						circCEP192_(chr18:12999420-13042334_+)	hsa_circ_0046999
						circMUC20-OT1_(chr3:195688532-195689438_+)	hsa_circ_0008267
						circUSP45_(chr6:99464603-99468618_-)	hsa_circ_0004999
						circSYNE2_(chr14:63998913-64016631_+)	circENSG00000054654.19
						circCAMSAP1_(chr9:135866455-135883078_-)	hsa_circ_0006814
						circFCHO2_(chr5:72989426-72990864_+)	hsa_circ_0072954
						circB2M_(chr15:44717791-44717791_+)	circENSG00000166710.21
						circRAPGEF5_(chr7:22291174-22318037_-)	hsa_circ_0001681
						circDCP2_(chr5:112985834-113004077_+)	hsa_circ_0001520
						circUBQLN1_(chr9:83677726-83678599_-)	hsa_circ_0001865
						circZEB1_(chr10:31355143-31387266_+)	hsa_circ_0000227
						circEIF2S3B_(chr12:10507210-10507210_+)	circENSG00000180574.3
						circNDUFS1_(chr2:206127796-206130242_-)	hsa_circ_0002431
						circUBC_(chr12:124913495-124913495_-)	circENSG00000150991.15
						circSTIL_(chr1:47280240-47282459_-)	hsa_circ_0000069
						circRNF19A_(chr8:100287500-100288267_-)	hsa_circ_0085128
						circATG7_(chr3:11358417-11426926_+)	hsa_circ_0008210
						circZC3H14_(chr14:88574692-88578140_+)	hsa_circ_0003164
						circEXOC6_(chr10:92893348-92899644_+)	hsa_circ_0019170
						circVAMP3_(chr1:7777159-7778169_+)	hsa_circ_0006354
						circPICALM_(chr11:86011029-86031611_-)	circENSG00000073921.18
						circBABAM1_(chr19:17276494-17276909_+)	hsa_circ_0003253
						circFOXP1_(chr3:71041327-71053773_-)	hsa_circ_0008234
						circSLC45A4_(chr8:141253988-141254629_-)	hsa_circ_0001829
						circDISC1_(chr1:231795241-231818517_+)	hsa_circ_0007848
						circSNX11_(chr17:48112030-48113401_+)	hsa_circ_0002069
						circELP3_(chr8:28155941-28162078_+)	hsa_circ_0001785
						circRDX_(chr11:110263959-110264874_-)	hsa_circ_0002773
						circSLTM_(chr15:58912562-58913696_-)	hsa_circ_0003713
						circDGKE_(chr17:56844018-56848065_+)	hsa_circ_0044709
						circZBTB44_(chr11:130260855-130261929_-)	hsa_circ_0002484
						circMDN1_(chr6:89751430-89753622_-)	hsa_circ_0001619
						circZNF207_(chr17:32362913-32368014_+)	hsa_circ_0005565
						circLDLRAD3_(chr11:36227084-36227430_+)	hsa_circ_0006988
						circTBCD_(chr17:82870223-82893632_+)	hsa_circ_0046522
						circPRRC2B_(chr9:131430089-131432794_+)	hsa_circ_0001895
						circGOLM2_(chr15:44331987-44338317_+)	hsa_circ_0000596
						circSEPTIN10_(chr2:109564365-109593119_-)	hsa_circ_0002076
						circGRB10_(chr7:50669721-50674658_-)	hsa_circ_0008334
						circELK4_(chr1:205616477-205623891_-)	hsa_circ_0000175
						circFLI1_(chr11:128768117-128772985_+)	hsa_circ_0007153
						circRNF138_(chr18:32111753-32113860_+)	hsa_circ_0005729
						circFIP1L1_(chr4:53414614-53428183_+)	hsa_circ_0007476
						circMRPL30_(chr2:99196022-99196022_+)	circENSG00000185414.20
						circZNF608_(chr5:124701013-124701269_-)	hsa_circ_0001523
						circSFMBT2_(chr10:7243557-7285954_-)	hsa_circ_0017636
						circFAM126A_(chr7:22976209-22984045_-)	hsa_circ_0001971
						circPITPNM2_(chr12:123004393-123005548_-)	hsa_circ_0029168
						circRSRC1_(chr3:158122102-158123991_+)	hsa_circ_0001355
						circSLC15A4_(chr12:128814774-128815070_-)	hsa_circ_0000462
						circUBAP2_(chr9:33953284-33973237_-)	hsa_circ_0003141
						circMAPK9_(chr5:180261683-180280608_-)	hsa_circ_0001566
						circMVP_(chr16:29833732-29834066_+)	hsa_circ_0000688
						circFRYL_(chr4:48684672-48710698_-)	hsa_circ_0002021
						circMKLN1_(chr7:131375423-131399433_+)	hsa_circ_0001746
						circRBM39_(chr20:35729311-35732135_-)	hsa_circ_0008817
						circCHD7_(chr8:60794985-60801593_+)	hsa_circRNA_407080
						circTGIF2-RAB5IF_(chr20:36607714-36609730_+)	hsa_circ_0060193
						circGFM1_(chr3:158660873-158666386_+)	circENSG00000168827.15
						circGLE1_(chr9:128508875-128515639_+)	hsa_circ_0002675
						circWDR20_(chr14:102194937-102209862_+)	hsa_circ_0002553
						circFBXO9_(chr6:53071056-53076543_+)	hsa_circ_0003700
						circSFMBT2_(chr10:7276891-7285954_-)	hsa_circ_0000211

## Sheet: Interferon stimulation models
Cell Line	Model	# Upregulated circRNAs			Groups	# Overlapping circRNA	circRNA	circBase
Akata-	+IFN-Beta (Akata_Beta)	18			Akata_Beta LEC_Beta LEC_Gamma MRC5_Beta MRC5_Gamma	1	circEPSTI1_(chr13:42953947-42970670_-)	hsa_circ_0000479
LEC	+IFN-Beta (LEC_Beta)	13			LEC_Gamma MRC5_Beta MRC5_Gamma	1	circB2M_(chr15:44717791-44717791_+)	circENSG00000166710.21
LEC	+IFN-Gamma (LEC_Gamma)	21			Akata_Beta LEC_Beta LEC_Gamma	1	circZCCHC2_(chr18:62539680-62550460_+)	hsa_circ_0000854
MRC5	+IFN-Beta (MRC5_Beta)	13			MRC5_Beta MRC5_Gamma	2	circSP100_(chr2:230442936-230450255_+)	hsa_circ_0003922
MRC5	+IFN-Gamma (MRC5_Gamma)	17					circFAM13B_(chr5:137985256-137988315_-)	hsa_circ_0001535
					LEC_Beta MRC5_Beta	1	circCRIM1_(chr2:36441257-36442735_+)	hsa_circ_0007386
					LEC_Gamma MRC5_Gamma	2	circAFF1_(chr4:87046165-87047594_+)	hsa_circ_0001423
							circWARS1_(chr14:100353686-100361921_-)	hsa_circ_0033184
					LEC_Beta LEC_Gamma	2	circAPBB2_(chr4:41013582-41014398_-)	hsa_circ_0005991
							circRNF19B_(chr1:32948221-32949774_-)	hsa_circ_0000048
					MRC5_Beta	8	circTNPO3_(chr7:129014978-129018157_-)	hsa_circ_0001741
							circPDE4B_(chr1:65913244-65918835_+)	hsa_circ_0008433
							circPLOD2_(chr3:146121111-146124229_-)	circENSG00000152952.12
							circCOL24A1_(chr1:86112566-86146183_-)	circENSG00000171502.15
							circSEPTIN9_(chr17:77402058-77402703_+)	hsa_circ_0005320
							circIARS1_(chr9:92256679-92269983_-)	hsa_circ_0006702
							circFGGY_(chr1:59321535-59346398_+)	hsa_circ_0000075
							circFKBP8_(chr19:18537600-18538436_-)	hsa_circ_0000914
					MRC5_Gamma	11	circDNAH14_(chr1:224952669-224974153_+)	hsa_circ_0016600
							circSNX6_(chr14:34586229-34609742_-)	hsa_circ_0031608
							circKANSL1_(chr17:46170854-46172232_-)	hsa_circ_0005455
							circSAMD4A_(chr14:54702061-54702580_+)	hsa_circ_0004846
							circFOXO3_(chr6:108663454-108664889_+)	hsa_circ_0006404
							circPALM2AKAP2_(chr9:110136126-110138539_+)	hsa_circ_0008706
							circAL355102.2_(chr14:96242395-96242395_+)	circENSG00000258691.1
							circMKLN1_(chr7:131375423-131399433_+)	hsa_circ_0001746
							circZEB1_(chr10:31373017-31387798_+)	hsa_circ_0003793
							circGBP1P1_(chr1:89421220-89421220_+)	circENSG00000225492.6
							circANKIB1_(chr7:92294888-92327900_+)	circENSG00000001629.10
					LEC_Beta	8	circUBALD1_(chr16:4614764-4614764_-)	circENSG00000153443.13
							circATP5F1C_(chr10:7797046-7802854_+)	hsa_circ_0007292
							circARHGAP29_(chr1:94220257-94231643_-)	hsa_circ_0003310
							circUIMC1_(chr5:176943334-176958154_-)	hsa_circ_0001558
							circTHSD1_(chr13:52397231-52398194_-)	hsa_circ_0008776
							circCAMSAP1_(chr9:135881632-135883078_-)	hsa_circ_0001900
							circNLK_(chr17:28163542-28172618_+)	hsa_circ_0003638
							circPLXNA2_(chr1:208210279-208218002_-)	hsa_circ_0002472
					LEC_Gamma	14	circFNDC3B_(chr3:172247532-172251541_+)	hsa_circ_0006156
							circFBXO7_(chr22:32478980-32485209_+)	hsa_circ_0001222
							circSMARCA5_(chr4:143543508-143543972_+)	hsa_circ_0001445
							circSOD2_(chr6:159682473-159688242_-)	hsa_circ_0004662
							circCLIP1_(chr12:122340752-122341697_-)	hsa_circ_0029069
							circA2M_(chr12:9095610-9101549_-)	circENSG00000175899.15
							circGLIS3_(chr9:4286037-4286523_-)	hsa_circ_0002874
							circRELL1_(chr4:37631384-37638504_-)	hsa_circ_0001400
							circUBXN7_(chr3:196391812-196403019_-)	hsa_circ_0001380
							circLRCH3_(chr3:197814907-197820430_+)	hsa_circ_0002266
							circAL133346.1_(chr6:131951254-131951254_+)	circENSG00000227220.1
							circN4BP2L2_(chr13:32535768-32537027_-)	circENSG00000244754.9
							circFAM114A2_(chr5:154033790-154034967_-)	hsa_circ_0001546
							circWWC3_(chrX:10063444-10098579_+)	hsa_circ_0001910
					Akata_Beta	16	circRBM33_(chr7:155672866-155680908_+)	hsa_circ_0001772
							circPICALM_(chr11:85996825-86003451_-)	hsa_circ_0023919
							circKIAA1958_(chr9:112574056-112575251_+)	hsa_circ_0002925
							circERBIN_(chr5:66053405-66054951_+)	hsa_circ_0072732
							circUSP25_(chr21:15762890-15766141_+)	hsa_circ_0001178
							circEMB_(chr5:50402285-50411383_-)	hsa_circ_0072428
							circTOP1_(chr20:41092471-41101353_+)	hsa_circRNA_402587
							circHIPK3_(chr11:33286412-33287511_+)	hsa_circ_0000284
							circNMRAL1_(chr16:4466152-4469465_-)	hsa_circ_0007788
							circIGF2R_(chr6:160046497-160048543_+)	circENSG00000197081.16
							circFCHSD2_(chr11:72984087-72989097_-)	hsa_circ_0005918
							circFBXW4_(chr10:101667885-101676436_-)	hsa_circ_0008362
							circTNFRSF21_(chr6:47283937-47286595_-)	hsa_circ_0001610
							circPCMTD1_(chr8:51860844-51861246_-)	hsa_circ_0001801
							circSCLT1_(chr4:128992166-129003876_-)	hsa_circ_0001439
							circFBXW7_(chr4:152411302-152412529_-)	hsa_circ_0001451

## Sheet: Murine infection Models
Virus	Model	# Upregulated circRNAs		Groups	# Overlapping circRNA	circRNA	circAtlas
MHV68	3T3 18 hpi (3T3_18h)	36		3T3_18h HERIT_24h TG TGexplant_JQ1	1	circMed13l_(chr5:118731397-118731635_+)	mmu_circ_0001396
MHV68	HERIT 24 hpi (HERIT_24h)	36		3T3_18h HERIT_24h TG	1	circCcnb1ip1_(chr14:51044956-51044956_-)	circENSMUSG00000071470.5
HSV-1	TG 4 wpi (TG)	52		HERIT_24h TG TGexplant_JQ1	1	circCpsf6_(chr10:117191839-117203893_-)	mmu_circ_0000215
HSV-1	TG explant 5 wpi (TGexplant)	22		HERIT_24h TG TGexplant	1	circElk3_(chr10:93101198-93101198_-)	circENSMUSG00000008398.17
HSV-1	TG explant + JQ1 5 wpi (TGexplant_JQ1)	39		HERIT_24h TGexplant TGexplant_JQ1	1	circAdam10_(chr9:70610568-70630053_+)	mmu_circ_0015847
				3T3_18h HERIT_24h	2	circEp400_(chr5:110903262-110904632_-)	mmu_circ_0001388
						circPtbp3_(chr4:59514273-59524476_-)	mmu_circ_0011724
				3T3_18h TG	1	circSetbp1_(chr18:79129765-79130395_-)	mmu_circ_0000903
				3T3_18h TGexplant_JQ1	2	circGm45062_(chr6:8537816-8582790_+)	circENSMUSG00000107705.2
						circUbe2k_(chr5:65723331-65751891_+)	mmu_circ_0001350
				3T3_18h TGexplant	1	circDtnb_(chr12:3667605-3698389_+)	mmu_circ_0000349
				HERIT_24h TG	1	circTmem234_(chr4:129495326-129495326_+)	circENSMUSG00000028797.21
				HERIT_24h TGexplant	1	circOsbpl9_(chr4:108940285-108944682_-)	circENSMUSG00000028559.18
				TG TGexplant_JQ1	5	circDdhd1_(chr14:45851619-45851619_-)	circENSMUSG00000037697.20
						circCamsap1_(chr2:25855674-25856960_-)	mmu_circ_0009762
						circCcnl1_(chr3:65861292-65861292_-)	circENSMUSG00000027829.16
						circRhobtb3_(chr13:76041024-76065966_-)	mmu_circ_0004789
						circRnf169_(chr7:99584368-99604747_-)	mmu_circ_0001605
				TG TGexplant	3	circTent4a_(chr13:69661008-69664022_-)	mmu_circ_0000477
						circFbxw4_(chr19:45619303-45628960_-)	mmu_circ_0000955
						circPwwp2a_(chr11:43595360-43596304_+)	mmu_circ_0000254
				TGexplant TGexplant_JQ1	4	circMfsd6_(chr1:52747322-52748914_-)	mmu_circ_0000037
						circMkln1_(chr6:31395865-31410066_+)	mmu_circ_0001457
						circTasor_(chr14:27160555-27164577_+)	mmu_circ_0005146
						circSpecc1l_(chr10:75109850-75115795_+)	mmu_circ_0000180
				3T3_18h	28	circLrrc58_(chr16:37697410-37698926_+)	circENSMUSG00000034158.10
						circFrs2_(chr10:116935847-116938103_-)	mmu_circ_0001983
						circCsnk1g3_(chr18:54028602-54039741_+)	mmu_circ_0000872
						circStk35_(chr2:129652407-129653157_+)	mmu_circ_0001066
						circChd9_(chr8:91658876-91660490_+)	mmu_circ_0001714
						circPcdh19_(chrX:132526017-132582157_-)	mmu_circ_0016105
						circGlis3_(chr19:28643152-28643636_-)	mmu_circ_0007673
						circHomer1_(chr13:93478263-93492587_+)	mmu_circ_0000491
						circTtc3_(chr16:94184770-94204227_+)	mmu_circ_0000714
						circPrdm5_(chr6:65846164-65878843_+)	mmu_circ_0001482
						circTtll3_(chr6:113385865-113386301_+)	mmu_circ_0001505
						circRasa2_(chr9:96484765-96493552_-)	mmu_circ_0001830
						circInsr_(chr8:3308382-3308934_-)	mmu_circ_0014773
						circSipa1l2_(chr8:126217849-126219572_-)	mmu_circ_0001734
						circFbln2_(chr6:91210044-91211333_+)	circENSMUSG00000064080.13
						circPan3_(chr5:147387462-147391998_+)	mmu_circ_0001431
						circCtnna1_(chr18:35285653-35287593_+)	mmu_circ_0000860
						circHipk2_(chr6:38795164-38796248_-)	mmu_circ_0001468
						circZfp827_(chr8:79844803-79863292_+)	mmu_circ_0001698
						circVezf1_(chr11:87963882-87969381_+)	mmu_circ_0000309
						circRab22a_(chr2:173529939-173537792_+)	mmu_circ_0009634
						circCnot4_(chr6:35054915-35057161_-)	mmu_circ_0013310
						circPik3c2a_(chr7:115959230-115967424_-)	mmu_circ_0013800
						circRabep1_(chr11:70765571-70775794_+)	mmu_circ_0000281
						circMdm2_(chr10:117528486-117530973_-)	mmu_circ_0001990
						circGm45062_(chr6:8537816-8579739_+)	circENSMUSG00000107705.2
						circSmad1_(chr8:80098412-80098993_-)	mmu_circ_0001699
						circSnx13_(chr12:35135937-35157555_+)	mmu_circ_0003937
				HERIT_24h	27	circRere_(chr4:150490652-150491121_+)	mmu_circ_0001295
						circErbin_(chr13:104020650-104025793_-)	mmu_circ_0000495
						circPeak1_(chr9:56164810-56168046_-)	mmu_circ_0001776
						circSmad4_(chr18:73808231-73811110_-)	mmu_circ_0000894
						circCeacam16_(chr7:19587496-19587823_-)	circENSMUSG00000014686.9
						circCnot6l_(chr5:96254074-96281991_-)	mmu_circ_0012877
						circGtf2i_(chr5:134318140-134324467_-)	mmu_circ_0001422
						circCnot6l_(chr5:96276801-96281991_-)	mmu_circ_0012878
						circShoc2_(chr19:53975884-53976814_+)	mmu_circ_0000960
						circZfp800_(chr6:28242975-28247283_-)	mmu_circ_0013249
						circSpint1_(chr2:119075763-119075763_+)	circENSMUSG00000027315.14
						circTaf4_(chr2:179576821-179581747_-)	mmu_circ_0009653
						circGm10040_(chr3:68641779-68641779_+)	circENSMUSG00000058360.6
						circZfx_(chrX:93141888-93157869_-)	mmu_circ_0016408
						circCrebrf_(chr17:26958516-26962105_+)	mmu_circ_0000735
						circSka1_(chr18:74340664-74340664_-)	circENSMUSG00000036223.17
						circAnkib1_(chr5:3797020-3822787_-)	mmu_circ_0001311
						circPpp1cb_(chr5:32635409-32648533_+)	mmu_circ_0001331
						circZbtb20_(chr16:43390043-43398111_+)	mmu_circ_0000688
						circMettl9_(chr7:120647060-120656622_+)	mmu_circ_0001624
						circGm10801_(chr2:98492867-98493107_+)	circENSMUSG00000075015.4
						circTut4_(chr4:108336069-108336938_+)	mmu_circ_0001239
						circAebp2_(chr6:140579414-140593811_+)	mmu_circ_0001533
						circUbqln1_(chr13:58339535-58346884_-)	mmu_circ_0004696
						circNsd2_(chr5:34000455-34003611_+)	mmu_circ_0001335
						circFoxo1_(chr3:52252459-52253811_+)	mmu_circ_0010680
						circLrch3_(chr16:32770661-32782114_+)	mmu_circ_0000681
				TG	38	circUnc79_(chr12:102957608-102988135_+)	mmu_circ_0000411
						circAbca8a_(chr11:109986729-109986729_-)	circENSMUSG00000041828.16
						circArhgap12_(chr18:6111684-6115850_-)	mmu_circ_0000840
						circZfp644_(chr5:106782696-106814711_-)	mmu_circ_0001383
						circUtrn_(chr10:12312024-12331308_-)	mmu_circ_0000144
						circStau2_(chr1:16510546-16579632_-)	mmu_circ_0000013
						circKansl1_(chr11:104314747-104316119_-)	mmu_circ_0000331
						circSdk1_(chr5:141568047-141598995_+)	mmu_circ_0012256
						circGm47283_(chrY:90797248-90797248_+)	circENSMUSG00000096768.9
						circLonp2_(chr8:87358013-87399697_+)	mmu_circ_0015085
						circDennd1b_(chr1:138981083-138990709_+)	mmu_circ_0000083
						circFut8_(chr12:77370618-77379103_+)	mmu_circ_0004208
						circSh3pxd2b_(chr11:32338004-32338004_+)	circENSMUSG00000040711.9
						circGas2_(chr7:51537659-51603049_+)	mmu_circ_0014254
						circRps6kc1_(chr1:190603788-190631768_-)	mmu_circ_0000132
						circAff3_(chr1:38573986-38576027_-)	mmu_circ_0008717
						circ4930579G18Rik_(chr14:54888005-54888005_+)	circENSMUSG00000040840.8
						circEpb41l4b_(chr4:57010061-57010061_-)	circENSMUSG00000028434.13
						circEsyt2_(chr12:116307140-116307140_+)	circENSMUSG00000021171.9
						circAtrnl1_(chr19:57680198-57785935_+)	circENSMUSG00000054843.10
						circAtxn1_(chr13:45948984-46110051_-)	circENSMUSG00000046876.17
						circChm_(chrX:112019872-112050483_-)	mmu_circ_0016082
						circAtrnl1_(chr19:57740061-57785935_+)	mmu_circ_0000968
						circCcser2_(chr14:36648795-36663221_-)	mmu_circ_0005225
						circKank4_(chr4:98705662-98705662_-)	circENSMUSG00000035407.9
						circRalgps2_(chr1:156697010-156735348_-)	mmu_circ_0000097
						circZfp644_(chr5:106782696-106786501_-)	mmu_circ_0001382
						circGpatch2l_(chr12:86303641-86315835_+)	mmu_circ_0000404
						circGm45411_(chr8:26513590-26513590_+)	circENSMUSG00000110183.2
						circMbnl2_(chr14:120562205-120562824_+)	mmu_circ_0004992
						circUbe2d2a_(chr18:35926517-35934420_+)	circENSMUSG00000091896.9
						circKat6b_(chr14:21566693-21567566_+)	mmu_circ_0000505
						circSlc8a1_(chr17:81955237-81957067_-)	mmu_circ_0000823
						circStk39_(chr2:68093578-68240485_-)	circENSMUSG00000027030.16
						circGm47283_(chrY:90804686-90804686_+)	circENSMUSG00000096768.9
						circPlod3_(chr5:137017555-137017555_+)	circENSMUSG00000004846.11
						circGm47283_(chrY:90804949-90804949_+)	circENSMUSG00000096768.9
						circOdf2_(chr2:29783012-29812383_+)	mmu_circ_0009799
				TGexplant_JQ1	25	circZfp532_(chr18:65771820-65789703_+)	mmu_circ_0000884
						circKlhdc2_(chr12:69349097-69350736_+)	mmu_circ_0000384
						circTasor_(chr14:27160555-27188268_+)	mmu_circ_0005148
						circRasa2_(chr9:96474002-96493552_-)	mmu_circ_0001829
						circZdhhc21_(chr4:82753682-82772352_-)	mmu_circ_0001222
						circCrebrf_(chr17:26955762-26982422_+)	mmu_circ_0006629
						circFryl_(chr5:73352328-73378415_-)	mmu_circ_0001356
						circMalat1_(chr19:5852265-5852265_-)	circENSMUSG00000092341.4
						circEhbp1_(chr11:22003431-22018506_-)	mmu_circ_0000245
						circCcser2_(chr14:36660540-36663221_-)	mmu_circ_0000526
						circDusp16_(chr6:134735581-134738397_-)	mmu_circ_0013121
						circGm15726_(chrX:168767934-168767934_-)	circENSMUSG00000087263.2
						circMpzl1_(chr1:165432178-165436173_-)	mmu_circ_0000114
						circPms1_(chr1:53295787-53321251_-)	mmu_circ_0000038
						circHspg2_(chr4:137270201-137270201_+)	circENSMUSG00000028763.19
						circStx6_(chr1:155049731-155073181_+)	mmu_circ_0000091
						circKiz_(chr2:146730940-146733204_+)	mmu_circ_0009414
						circMkln1_(chr6:31395865-31436002_+)	circENSMUSG00000025609.16
						circGab1_(chr8:81511255-81527024_-)	mmu_circ_0015017
						circStk39_(chr2:68189157-68240485_-)	mmu_circ_0001027
						circTnfrsf12a_(chr17:23896300-23896300_-)	circENSMUSG00000023905.16
						circPhf21a_(chr2:92044393-92061069_+)	mmu_circ_0001047
						circMboat2_(chr12:24928189-24974293_+)	mmu_circ_0000363
						circRiok3_(chr18:12276251-12276251_+)	circENSMUSG00000024404.8
						circNfkb1_(chr3:135361260-135375100_-)	mmu_circ_0010477
				TGexplant	11	circYpel5_(chr17:73144703-73144703_+)	circENSMUSG00000039770.7
						circElp1_(chr4:56775424-56775424_-)	circENSMUSG00000028431.12
						circAopep_(chr13:63338292-63357980_+)	mmu_circ_0004737
						circTcf20_(chr15:82709431-82741485_-)	mmu_circ_0000628
						circAff1_(chr5:103930989-103932379_+)	mmu_circ_0011938
						circRev1_(chr1:38092696-38124733_-)	mmu_circ_0000028
						circSnhg6_(chr1:10014244-10014244_-)	circENSMUSG00000098234.8
						circAngptl4_(chr17:33997972-33997972_-)	circENSMUSG00000002289.17
						circArid1a_(chr4:133446847-133450362_-)	mmu_circ_0001283
						circMalat1_(chr19:5847031-5847031_-)	circENSMUSG00000092341.4
						circPatl1_(chr19:11901164-11902590_+)	circENSMUSG00000046139.9
