# Supplementary material for: Interferon induced circRNAs escape herpesvirus host shutoff and suppress lytic infection
Source: EMBO Rep. 2024 Jan 23;25(3):1541–69. doi: 10.1038/s44319-023-00051-z (PMC10933408; doi:10.1038/s44319-023-00051-z)
Supplement: Supplementary file 9 — Source Data Fig. 3 [file 44319_2023_51_MOESM9_ESM.xlsx]

## Sheet: Fig. 3B
Fig. 3B	vhs vs. GFP			BGLF5 vs. GFP			SOX vs. GFP			muSOX vs. GFP
	R1	R2	R3	R1	R2	R3	R1	R2	R3	R1	R2	R3
GAPDH	0.138	0.132	0.289	0.454	0.467	0.639	0.47	0.547	0.469	0.341	0.474	0.56
SHFL	0.462	0.357	0.619	0.654	0.701	1.027	0.878	1.121	1.036	0.533	0.701	0.833
U6	1.864	1.807	2.656	1.91	1.905	2.052	1.214	1.586	1.274	1.711	2.004	1.734
7SL	1.705	1.156	0.718	1.169	0.901	0.401	0.776	0.8	0.5	1.183	1.057	0.532
MALAT1	1.66	1.144	2.187	1.722	1.1	1.75	1.772	1.372	1.715	1.858	1.485	1.895
	vhs vs. GFP			BGLF5 vs. GFP			SOX vs. GFP			muSOX vs. GFP
	R1	R2	R3	R1	R2	R3	R1	R2	R3	R1	R2	R3
circECE1	1.036	0.792	0.795	1.273	0.755	0.631	0.841	0.763	0.842	0.888	0.843	0.638
ECE1	0.334	0.257	0.389	0.641	0.513	0.621	0.685	0.634	0.688	0.4	0.449	0.571
circIPO7	0.927	0.831	0.695	1.027	0.965	0.75	0.813	0.875	0.806	0.895	1.016	0.82
IPO7	0.223	0.205	0.498	0.513	0.491	0.887	0.704	0.761	0.886	0.391	0.5	0.721
circMAN1A2	0.364	0.605	0.755	0.927	1.139	1.2	0.87	1.089	0.948	1.061	1.509	1.491
MAN1A2	0.156	0.154	0.277	0.311	0.304	0.465	0.403	0.458	0.405	0.377	0.446	0.617
circTNPO3	1.378	0.847	1.107	1.166	0.82	1.481	0.801	0.625	0.842	1.533	0.882	0.711
TNPO3	0.573	0.334	0.486	0.291	0.2	0.751	0.532	0.462	0.73	0.497	0.343	0.654
circEPSTI1	0.585	0.724	1.799	0.499	0.678	0.249	0.609	0.933	1.167	0.671	0.977	0.855
EPSTI1	0.211	0.253	0.159	0.023	0.178	0.15	0.107	0.401	0.184	0.029	0.214	0.078
