# Supplementary material for: Interferon induced circRNAs escape herpesvirus host shutoff and suppress lytic infection
Source: EMBO Rep. 2024 Jan 23;25(3):1541–69. doi: 10.1038/s44319-023-00051-z (PMC10933408; doi:10.1038/s44319-023-00051-z)
Supplement: Supplementary file 10 — Source Data Fig. 5 [file 44319_2023_51_MOESM10_ESM.xlsx]

## Sheet: Fig. 5
Fig. 5A	Target: CircRELL1, Rel. expression (ddCt)						Target: ICP22, Rel. expression (ddCt)						Target: tk, Rel. expression (ddCt)						Target: gC, Rel. expression (ddCt)
	siNTC			siCircRELL1			siNTC			siCircRELL1			siNTC			siCircRELL1			siNTC			siCircRELL1
Time (hpi)	R1	R2	R3	R1	R2	R3	R1	R2	R3	R1	R2	R3	R1	R2	R3	R1	R2	R3	R1	R2	R3	R1	R2	R3
2	1	1	1	0.2399	0.2038	0.2054	1	1	1	1.268	1.092	1.931	1	1	1	1.532	1.196	1.876	not detected (nd)	nd	nd	nd	nd	nd
12	1	1	1	0.1919	0.3329	0.3951	1	1	1	1.149	2.673	2.631	1	1	1	0.98	2.319	1.939	1	1	1	1.111	3.432	3.181
Fig. 5B	HSV-1 Genomes, Genome copies/cell
	siNTC			siCircRELL1
Time (hpi)	R1	R2	R3	R1	R2	R3
2	1.3	0.6	1.2	0.5	0.4	0.2
12	9400	12000	6300	9200	24000	36000
Fig. 5C	Viral yield, Titer (PFU/mL)
	siNTC			siCircRELL1
Time (hpi)	R1	R2	R3	R1	R2	R3
12	1100	850	1450	2500	1450	2050
Fig. 5D	Target: CircRELL1, Rel. expression (ddCt)						Target: ICP22, Rel. expression (ddCt)						Target: tk, Rel. expression (ddCt)						Target: gC, Rel. expression (ddCt)
	siNTC			siCircRELL1			siNTC			siCircRELL1			siNTC			siCircRELL1			siNTC			siCircRELL1
Time (hpi)	R1	R2	R3	R1	R2	R3	R1	R2	R3	R1	R2	R3	R1	R2	R3	R1	R2	R3	R1	R2	R3	R1	R2	R3
2	1	1	1	0.10817	0.17852	0.15462	1	1	1	0.64775	1.20035	0.98489	1	1	1	0.96576	1.56883	1.47132	nd	nd	nd	nd	nd	nd
12	1	1	1	0.0032	0.105	0.24445	1	1		1.4079	1.226		1	1		1.1256	1.214		1	1		0.9972	1.161
Fig. 5E	HSV-1 Genomes, Genome copies/cell
	siNTC			siCircRELL1
Time (hpi)	R1	R2	R3	R1	R2	R3
2	121.3	111.6	133.6	48.66	86.44	103.6
12	134300	59810	13580	256600	977700	1182000
Fig. 5F	Viral yield, Titer (PFU/mL)
	siNTC						siCircRELL1
Time (hpi)	R1	R2	R3	R4	R5	R6	R1	R2	R3	R4	R5	R6
12	1330000	2150000	733000	1500000	1500000	1230000	3980000	2430000	2150000	4080000	3300000	1700000
Fig. 5G	Target: CircRELL1, Rel. expression (ddCt)						Target: ICP22, Rel. expression (ddCt)						Target: tk, Rel. expression (ddCt)						Target: gC, Rel. expression (ddCt)
	LV-circGFP			LV-circRELL1			LV-circGFP			LV-circRELL1			LV-circGFP			LV-circRELL1			LV-circGFP			LV-circRELL1
Time (hpi)	R1	R2	R3	R1	R2	R3	R1	R2	R3	R1	R2	R3	R1	R2	R3	R1	R2	R3	R1	R2	R3	R1	R2	R3
12	1	1	1	78.8	81.41	163.84	1	1	1	0.85	1.49	1.46	1	1	1	0.81	1.46	1.43	1	1	1	0.81	1.5	1.33
Fig. 5H	Viral yield, Titer (PFU/mL)
	LV-circGFP			LV-circRELL1
Time (hpi)	R1	R2	R3	R1	R2	R3
12	173000	160000	250000	52800	44300	39300
